# Supplementary material for: A Complex Interplay between Nitric Oxide, Quorum Sensing, and the Unique Secondary Metabolite Tundrenone Constitutes the Hypoxia Response in Methylobacter
Source: mSystems. 2020 Jan 21;5(1):e00770-19. doi: 10.1128/mSystems.00770-19 (PMC6977074; doi:10.1128/mSystems.00770-19)
Supplement: TABLE S1 [file mSystems.00770-19-st001.xlsx]

## Sheet: Sheet1
	1_hour_Rep_1	1_hour_Rep_2	25_hours_Rep_1	25_hours_Rep_2	49_hours_Rep_1	49_hours_Rep_2	Product_name
T449DRAFT_0001	2.3619	4.1565	5.9686	2.6978	2.0849	2.4054	hypothetical protein
T449DRAFT_0002	10.4918	9.9533	9.4975	3.4783	2.1296	2.4801	vitamin B12 transporter
T449DRAFT_0003	33.8681	32.0168	18.8	18.2071	15.466	16.9573	hypothetical protein
T449DRAFT_0004	190.765	171.067	160.579	104.489	84.7608	59.0244	ribosome-associated protein
T449DRAFT_0005	76.154	80.8095	34.5603	41.3493	20.1356	17.9842	nicotinate-nucleotide adenylyltransferase
T449DRAFT_0006	200.035	214.042	177.186	171.65	190.247	194.316	glutamate-5-semialdehyde dehydrogenase
T449DRAFT_0007	45.3439	43.297	958.202	667.373	1084.99	863.064	Small metal-binding protein
T449DRAFT_0008	4.3305	1.4516	3.3084	4.0189	2.8471	1.1653	hypothetical protein
T449DRAFT_0009	25.2946	24.504	24.2819	21.9585	10.3531	8.8947	cholesterol transport system auxiliary component
T449DRAFT_0010	50.4599	48.0425	83.8567	65.1741	42.8171	33.3016	phospholipid/cholesterol/gamma-HCH transport system substrate-binding protein
T449DRAFT_0011	38.3326	40.8045	37.068	30.4462	19.8146	18.1765	phospholipid/cholesterol/gamma-HCH transport system ATP-binding protein
T449DRAFT_0012	40.4286	40.5912	42.9891	39.2834	27.9962	24.5133	phospholipid/cholesterol/gamma-HCH transport system permease protein
T449DRAFT_0013	59.2678	61.5193	87.2244	75.249	47.3975	50.9563	Uncharacterized conserved protein, contains ferritin-like DUF455 domain
T449DRAFT_0014	32.7884	25.9214	37.4954	29.5995	14.9381	11.4532	VanZ like family protein
T449DRAFT_0015	69.6261	72.4321	125.714	99.6839	80.4619	75.1747	DNA-binding transcriptional response regulator, NtrC family, contains REC, AAA-type ATPase, and a Fis-type DNA-binding domains
T449DRAFT_0016	47.5534	45.8689	79.4993	67.3972	38.7797	32.5738	His Kinase A (phospho-acceptor) domain-containing protein
T449DRAFT_0017	0	0	0	0	0	0	hypothetical protein
T449DRAFT_0018	13.5158	14.2518	19.7317	14.0836	7.2213	6.467	Transposase IS116/IS110/IS902 family protein
T449DRAFT_0019	6.79	6.0694	4.2267	1.2447	0.5411	0.9744	hypothetical protein
T449DRAFT_0020	26.9312	24.5092	12.3448	7.8312	4.9254	5.1308	hypothetical protein
T449DRAFT_0021	0	0	0	0	0	0	hypothetical protein
T449DRAFT_0022	5.6082	4.4136	7.8239	8.7498	6.4707	6.1414	hypothetical protein
T449DRAFT_0023	29.1721	31.6115	98.3688	110.158	111.828	83.3171	hypothetical protein
T449DRAFT_0024	20.2861	14.3871	16.3137	11.8902	10.5675	8.8259	hypothetical protein
T449DRAFT_0025	19.1758	18.6136	16.481	18.6197	12.0341	9.288	hypothetical protein
T449DRAFT_0026	37.5853	38.5487	43.9292	33.9077	18.902	12.9585	hypothetical protein
T449DRAFT_0027	2.2322	1.4964	3.9791	1.8414	1.3341	0.2402	hypothetical protein
T449DRAFT_0028	15.3153	15.5781	6.7244	6.7526	2.6514	2.9558	hypothetical protein
T449DRAFT_0029	28.8703	25.5066	37.8105	38.0201	39.7856	41.6845	hypothetical protein
T449DRAFT_0030	23.5456	19.1896	28.9222	19.1376	6.9536	5.6153	HNH endonuclease
T449DRAFT_0031	10.0394	10.9142	31.0941	24.8453	32.1103	42.056	hypothetical protein
T449DRAFT_0032	21.707	15.5528	33.1671	22.8308	13.2333	12.2663	hypothetical protein
T449DRAFT_0033	6.4205	6.6791	4.7359	3.5614	2.5406	3.2885	Barstar (barnase inhibitor)
T449DRAFT_0034	0	0	0	0	0	0	hypothetical protein
T449DRAFT_0035	7.7096	10.722	26.5676	15.4261	11.7649	11.9708	hypothetical protein
T449DRAFT_0036	1.6785	1.3503	0.5129	0.8307	1.4446	0.6504	hypothetical protein
T449DRAFT_0037	0.2693	0.677	5.7609	0.9997	1.2555	0.4348	inner membrane protein
T449DRAFT_0038	0	0	0	0	0	0	transposase
T449DRAFT_0039	0	0	0	0	0	0	Transposase InsO and inactivated derivatives
T449DRAFT_0040	10.8301	12.7186	42.9319	18.2741	20.0979	13.6461	integron integrase
T449DRAFT_0041	15.7884	12.3126	2.4616	3.1896	3.2353	4.1617	FeoC like transcriptional regulator
T449DRAFT_0042	146.229	157.85	62.7823	36.7138	63.951	64.9389	ferrous iron transport protein B
T449DRAFT_0043	39.6502	35.1997	7.5729	6.1328	6.4429	4.6011	ferrous iron transport protein A
T449DRAFT_0044	0	0	0	0	0	0	transposase
T449DRAFT_0045	0	0	0	0	0	0	Transposase InsO and inactivated derivatives
T449DRAFT_0046	410.988	376.538	364.558	218.437	310.1	325.543	DNA-binding protein H-NS
T449DRAFT_0047	56.967	51.1861	52.7896	32.6342	21.1854	19.417	Protein of unknown function (DUF2914)
T449DRAFT_0048	101.654	96.7562	235.068	186.766	226.832	215.194	2-oxoglutarate dehydrogenase E1 component
T449DRAFT_0049	114.297	106.008	195.513	155.868	151.99	137.263	2-oxoglutarate dehydrogenase E2 component
T449DRAFT_0050	69.1917	60.0679	71.3307	54.5116	44.4379	45.5995	dihydrolipoamide dehydrogenase
T449DRAFT_0051	218.674	213.895	116.328	90.886	85.2498	87.0728	ribosomal protein S6--L-glutamate ligase
T449DRAFT_0052	2.9719	6.4041	4.5409	2.1013	3.045	1.9193	Rubredoxin
T449DRAFT_0053	69.5439	66.5741	34.9557	25.8031	11.9068	9.1524	hypothetical protein
T449DRAFT_0054	123.897	127.926	116.663	128.453	140.098	155.704	uncharacterized protein involved in response to NO
T449DRAFT_0055	89.0393	90.725	43.2877	44.8631	45.2345	38.3352	Protein of unknown function (DUF2721)
T449DRAFT_0056	18.3187	9.9475	6.7176	4.0801	2.6277	1.4196	antitoxin of type II TA system, VapB
T449DRAFT_0057	25.5427	20.9727	12.1738	10.4387	3.5294	3.3294	hypothetical protein
T449DRAFT_0058	18.9936	15.28	20.3148	21.4878	14.2063	12.792	mRNA interferase RelE/StbE
T449DRAFT_0059	3.0213	3.0382	4.6163	2.9077	3.13	2.168	Ribbon-helix-helix protein, copG family
T449DRAFT_0060	34.2636	33.4984	26.1765	35.1347	7.9639	7.0686	hypothetical protein
T449DRAFT_0061	102.892	109.631	51.5597	56.9222	36.872	36.2745	lipid-A-disaccharide kinase
T449DRAFT_0062	78.0369	73.2536	23.2843	28.5954	15.2534	15.3571	biopolymer transport protein ExbD
T449DRAFT_0063	119.431	125.419	60.349	69.9635	49.658	52.7613	biopolymer transport protein ExbB
T449DRAFT_0064	17.2433	17.3399	6.4926	1.7526	0.795	1.3522	MFS transporter, PPP family, 3-phenylpropionic acid transporter
T449DRAFT_0065	12.4103	17.0776	0.499	2.8287	0.7027	0.8436	hypothetical protein
T449DRAFT_0066	141.499	144.693	173.023	144.388	128.51	121.543	chorismate synthase
T449DRAFT_0067	147.759	159.723	163.173	141.055	107.864	108.578	ribosomal protein L3 glutamine methyltransferase
T449DRAFT_0068	90.1993	82.6308	85.8712	64.27	30.2015	28.0413	HD-like signal output (HDOD) domain, no enzymatic activity
T449DRAFT_0069	29.1661	28.1314	16.6331	11.2335	3.7417	4.2712	hook-length control protein FliK
T449DRAFT_0070	42.828	41.2322	143.536	95.9116	92.3524	76.0848	DNA-binding transcriptional regulator, MerR family
T449DRAFT_0071	165.149	191.976	32.6809	31.2525	19.4529	16.7521	peptide chain release factor 3
T449DRAFT_0072	0.8392	0.5626	1.7097	0.6923	0.4012	1.2646	EAL domain-containing protein
T449DRAFT_0073	39.8122	41.3267	52.9818	34.643	57.2923	43.958	PilZ domain-containing protein
T449DRAFT_0074	69.6447	74.8939	104.772	84.6585	136.703	128.592	L-lactate dehydrogenase
T449DRAFT_0075	25.7277	25.0036	17.1489	8.5463	6.1301	6.0774	DNA-binding response regulator, OmpR family, contains REC and winged-helix (wHTH) domain
T449DRAFT_0076	19.5153	17.4441	30.7649	23.9562	20.0508	23.106	Acetoin utilization deacetylase AcuC
T449DRAFT_0077	41.2056	35.2077	148.741	143.068	49.7177	49.9598	HD-GYP domain, c-di-GMP phosphodiesterase class II (or its inactivated variant)
T449DRAFT_0078	10.9846	12.0858	8.0958	6.6761	3.105	2.9419	adenylate cyclase
T449DRAFT_0079	36.4522	35.5816	543.263	416.709	400.804	367.354	filamentous hemagglutinin family N-terminal domain-containing protein
T449DRAFT_0080	23.8602	23.1233	86.4719	77.1913	15.9488	14.2212	FecR family protein
T449DRAFT_0081	32.5124	31.3992	41.3976	35.7236	9.8753	8.4905	Hemolysin activation/secretion protein
T449DRAFT_0082	18.0281	17.7156	83.2179	70.1322	58.3668	58.8269	PAS domain S-box-containing protein
T449DRAFT_0083	1.1897	0.3987	0.6059	0.9814	0	0	hypothetical protein
T449DRAFT_0084	74.7433	73.7275	5.0127	4.236	4.2967	5.7113	phosphatidylglycerophosphatase A
T449DRAFT_0085	119.804	133.749	8.728	7.5458	4.3737	6.0321	thiamine-monophosphate kinase
T449DRAFT_0086	156.492	149.843	19.0577	15.4335	11.0926	8.5921	NusB antitermination factor
T449DRAFT_0087	174.981	188.769	18.9979	13.6965	10.6576	9.3028	6,7-dimethyl-8-ribityllumazine synthase
T449DRAFT_0088	167.32	184.773	50.2911	46.4763	32.7114	35.0753	3,4-dihydroxy 2-butanone 4-phosphate synthase / GTP cyclohydrolase II
T449DRAFT_0089	85.4887	87.959	19.6689	12.2527	4.8135	5.1159	riboflavin synthase alpha chain
T449DRAFT_0090	162.978	170.178	80.4997	74.3281	48.1874	43.8197	diaminohydroxyphosphoribosylaminopyrimidine deaminase / 5-amino-6-(5-phosphoribosylamino)uracil reductase
T449DRAFT_0091	112.954	110.835	30.4565	21.763	13.175	9.5075	transcriptional repressor NrdR
T449DRAFT_0092	28.4261	26.7987	24.092	20.3349	9.4771	6.8125	Class II Aldolase and Adducin N-terminal domain-containing protein
T449DRAFT_0093	427.157	383.799	225.711	192.518	142.205	129.861	glutaredoxin 3
T449DRAFT_0094	284.792	273.051	51.1717	56.4892	25.0719	21.5102	O-succinylhomoserine sulfhydrylase
T449DRAFT_0095	255.391	259.854	38.8322	44.1215	18.1935	14.6203	amidophosphoribosyltransferase
T449DRAFT_0096	191.538	176.054	30.3215	26.5562	20.3478	23.8282	membrane protein required for colicin V production
T449DRAFT_0097	399.949	371.281	182.944	159.413	133.691	123.591	DedD protein
T449DRAFT_0098	347.421	350.337	153.057	150.933	115.994	109.691	dihydrofolate synthase / folylpolyglutamate synthase
T449DRAFT_0099	370.783	380.404	73.1383	57.6516	27.4433	26.407	acetyl-CoA carboxylase carboxyl transferase subunit beta
T449DRAFT_0100	389.462	387.937	51.5009	43.4867	28.4292	25.0765	tryptophan synthase, alpha chain
T449DRAFT_0101	552.548	591.569	89.8209	67.8362	57.8811	51.9248	tryptophan synthase beta chain
T449DRAFT_0102	568.727	596.374	69.6233	57.2312	47.916	42.2607	phosphoribosylanthranilate isomerase
T449DRAFT_0103	84.6743	84.2426	48.3445	47.0927	26.8115	25.7421	Uncharacterized membrane protein
T449DRAFT_0104	64.7155	68.0607	65.9211	60.8369	44.8679	41.0395	tRNA pseudouridine38-40 synthase
T449DRAFT_0105	52.4915	54.3632	58.8454	46.0665	36.727	35.4657	L,D-transpeptidase catalytic domain
T449DRAFT_0106	125.956	131.395	121.276	91.7191	59.6819	52.8317	23S rRNA (uracil1939-C5)-methyltransferase
T449DRAFT_0107	43.2809	48.3454	53.7312	43.0569	44.1816	46.8503	Protein of unknown function (DUF1318)
T449DRAFT_0108	0.5964	1.4995	0.9114	0.738	0	0.3852	hypothetical protein
T449DRAFT_0109	47.5991	46.6417	43.2205	31.7172	25.8933	22.9935	diguanylate cyclase (GGDEF) domain-containing protein
T449DRAFT_0110	44.2096	44.4572	44.7315	36.1865	25.5809	25.5913	iron complex outermembrane recepter protein
T449DRAFT_0111	1.9741	1.9851	8.9019	1.0724	1.4504	2.0523	Outer membrane protein TolC
T449DRAFT_0112	1.8878	2.3391	13.0832	10.1781	8.2689	7.4675	ATP-binding cassette, subfamily B, HlyB/CyaB
T449DRAFT_0113	5.7339	6.3025	24.82	12.9891	11.5536	9.104	Ca2+-binding protein, RTX toxin-related
T449DRAFT_0114	6.0543	5.883	11.8491	3.9561	3.9031	4.1735	Protein of unknown function (DUF1311)
T449DRAFT_0115	0	0	0	0	0	0	hypothetical protein
T449DRAFT_0116	1.5453	2.1024	5.0001	1.7996	0.7823	1.1741	Radical SAM superfamily protein
T449DRAFT_0117	2.4867	2.3786	5.0043	2.7768	2.3925	2.3893	UDP:flavonoid glycosyltransferase YjiC, YdhE family
T449DRAFT_0118	1.5081	1.3541	5.1025	1.9328	1.0816	1.7392	HlyD family secretion protein
T449DRAFT_0119	4.96	5.1366	32.4837	21.3489	21.8006	17.9383	VCBS repeat-containing protein
T449DRAFT_0120	4.8184	7.369	18.7124	8.4464	3.0238	3.3711	hypothetical protein
T449DRAFT_0121	12.3924	15.6115	39.9507	30.8368	13.0879	11.3452	hypothetical protein
T449DRAFT_0122	14.5691	11.6195	12.0259	9.3246	7.8068	9.517	hypothetical protein
T449DRAFT_0123	4.096	5.3973	9.4957	3.0585	4.6092	4.5608	Transposase
T449DRAFT_0124	13.2432	14.6491	30.8583	22.9417	25.1704	41.9081	hypothetical protein
T449DRAFT_0125	38.8521	46.7909	25.1064	13.6813	9.3618	8.529	hypothetical protein
T449DRAFT_0126	35.2694	42.7997	9.3226	2.3938	0.9606	1.7299	hypothetical protein
T449DRAFT_0127	2.0118	0.7586	8.0693	4.3565	3.0662	2.7609	hypothetical protein
T449DRAFT_0128	3.1023	2.8444	26.7685	2.4839	0.8507	1.1785	hypothetical protein
T449DRAFT_0129	1.8343	1.9247	3.0464	0.8881	1.3727	2.3177	Hemolysin-type calcium-binding repeat-containing protein
T449DRAFT_0130	1.2191	1.4712	0.7451	0.9051	0	0	hypothetical protein
T449DRAFT_0131	5.2986	6.4803	3.9385	1.772	0.6162	0.3699	REP element-mobilizing transposase RayT
T449DRAFT_0132	19.1436	19.0739	7.5814	5.1817	3.8363	3.7271	hypothetical protein
T449DRAFT_0133	168.919	162.841	55.5696	54.8371	32.7638	32.1463	cysteine synthase B
T449DRAFT_0134	103.529	101.675	50.3175	39.8375	28.7503	24.597	HAD-superfamily subfamily IB hydrolase, TIGR01490
T449DRAFT_0135	145.932	135.624	595.677	540.255	496.025	420.36	putative (di)nucleoside polyphosphate hydrolase
T449DRAFT_0136	12.6795	9.8081	6.3336	3.3189	6.4707	4.8816	hypothetical protein
T449DRAFT_0137	33.5075	38.2175	9.4622	5.6103	2.6173	1.9044	DNA ligase (NAD+)
T449DRAFT_0138	1.1517	2.7024	2.3463	0.95	3.3041	3.4711	hypothetical protein
T449DRAFT_0139	189.564	170.728	329.902	251.689	253.828	244.979	cell division protein ZipA
T449DRAFT_0140	122.35	123.096	63.3029	47.8522	36.0147	33.4715	condensin subunit Smc
T449DRAFT_0141	133.405	134.525	32.8857	23.8769	20.7595	21.6884	7-cyano-7-deazaguanine reductase
T449DRAFT_0142	27.193	31.4343	6.9896	1.2578	1.2759	0.9847	flagellar biosynthesis protein
T449DRAFT_0143	63.4779	68.1226	25.1741	29.0797	21.1741	19.4442	phosphatidylserine decarboxylase
T449DRAFT_0144	3.064	2.0541	1.5605	1.2638	0.4883	1.3192	hypothetical protein
T449DRAFT_0145	56.7984	56.4908	43.5961	34.2058	13.2601	9.2994	protein of unknown function (DUF4145)
T449DRAFT_0146	21.1549	20.2723	19.0139	25.2529	20.3492	29.4138	hypothetical protein
T449DRAFT_0147	15.2548	15.7981	30.6141	26.7645	38.0486	35.437	Uncharacterized conserved protein, contains HEPN domain
T449DRAFT_0148	75.7892	68.3873	32.7019	18.2286	7.3761	6.3426	TatD DNase family protein
T449DRAFT_0149	43.9241	47.9028	74.6757	55.1164	44.5185	44.7476	type IV pilus assembly protein PilZ
T449DRAFT_0150	45.5997	49.5091	9.689	5.5542	5.1101	5.1995	DNA polymerase-3 subunit delta'
T449DRAFT_0151	68.5186	70.0921	15.2848	7.3204	7.4061	5.3489	dTMP kinase
T449DRAFT_0152	73.5441	73.2679	13.2754	9.7351	5.888	6.4505	UPF0755 protein
T449DRAFT_0153	122.979	125.714	6.8682	4.5126	2.7981	2.9577	4-amino-4-deoxychorismate lyase
T449DRAFT_0154	417.622	436.764	12.9429	11.702	4.2028	4.4963	3-oxoacyl-[acyl-carrier-protein] synthase II
T449DRAFT_0155	844.144	720.12	219.123	128.916	114.56	116.328	acyl carrier protein
T449DRAFT_0156	436.128	436.776	44.2334	38.0299	25.1717	26.8276	3-oxoacyl-[acyl-carrier-protein] reductase
T449DRAFT_0157	358.539	376.414	47.1807	34.1915	28.7527	31.6923	[acyl-carrier-protein] S-malonyltransferase
T449DRAFT_0158	302.497	335.683	23.4688	13.3779	7.4333	5.5376	3-oxoacyl-[acyl-carrier-protein] synthase-3
T449DRAFT_0159	639.121	649.055	30.6811	22.8485	10.3229	9.4312	phosphate:acyl-[acyl carrier protein] acyltransferase
T449DRAFT_0160	119.368	87.734	16.9662	10.7955	8.2483	6.6588	large subunit ribosomal protein L32
T449DRAFT_0161	2345.51	2416.35	291.919	199.463	66.9909	67.4859	uncharacterized protein
T449DRAFT_0162	26.4022	26.2615	90.3292	75.4599	38.4898	32.8045	TLP18.3, Psb32 and MOLO-1 founding protein of phosphatase
T449DRAFT_0163	35.0202	37.5354	104.147	78.7399	50.0504	43.6885	uncharacterized protein
T449DRAFT_0164	32.2107	32.7509	66.8975	63.9187	74.7822	73.886	LemA protein
T449DRAFT_0165	29.5357	27.8917	113.963	90.7373	58.8512	48.7388	K(+)-stimulated pyrophosphate-energized sodium pump
T449DRAFT_0166	14.1639	14.0917	48.5787	33.5608	29.8274	26.7606	hypothetical protein
T449DRAFT_0167	0.4722	0.9497	13.5896	0.7791	0.508	0.8641	Predicted DNA-binding transcriptional regulator YafY, contains an HTH and WYL domains
T449DRAFT_0168	5.1554	5.3145	24.8982	9.9054	6.2802	5.7721	CRISPR-associated helicase, Cas3 family
T449DRAFT_0169	0.5249	0.2639	1.604	0.3247	0.5647	1.3559	putative transposase
T449DRAFT_0170	3.3731	3.5314	17.3681	8.0618	5.899	5.5206	CRISPR system Cascade subunit CasA
T449DRAFT_0171	1.2751	2.4364	20.2635	6.9427	4.8473	5.4353	CRISPR system Cascade subunit CasB
T449DRAFT_0172	4.1357	4.3601	11.3134	5.2	2.8705	3.9633	CRISPR-associated protein, Cse4 family
T449DRAFT_0173	3.3999	4.5911	11.2803	6.3706	4.1802	2.823	CRISPR system Cascade subunit CasD
T449DRAFT_0174	4.6496	5.3133	23.2509	17.9141	10.3834	8.7355	CRISPR system Cascade subunit CasE
T449DRAFT_0175	49.6044	42.2283	24.8632	15.5884	13.5532	17.6278	prevent-host-death family protein
T449DRAFT_0176	7.3061	12.245	6.7656	4.1093	4.7637	4.0034	toxin ParE1/3/4
T449DRAFT_0177	9.2769	8.7334	10.1534	4.0706	2.8784	2.8468	CRISP-associated protein Cas1
T449DRAFT_0178	2.3664	1.4278	6.8699	1.1712	0.6788	0.1528	CRISPR-associated protein Cas2
T449DRAFT_0179	754.468	671.004	1550.85	1143.32	1295.43	1132.29	cytochrome c peroxidase
T449DRAFT_0180	87.3737	89.7519	64.2724	68.6721	22.7393	23.0119	Predicted periplasmic lipoprotein (DUF2279)
T449DRAFT_0181	153.115	149.421	78.94	64.2858	26.9706	23.2905	exopolyphosphatase / guanosine-5'-triphosphate,3'-diphosphate pyrophosphatase
T449DRAFT_0182	102.089	96.7219	17.9308	13.9515	8.0866	8.0246	ABC-2 type transport system ATP-binding protein
T449DRAFT_0183	69.9085	67.26	18.0433	13.0924	8.1307	8.1754	ABC-2 type transport system permease protein
T449DRAFT_0184	44.6003	42.921	10.0754	8.3078	5.2453	6.2717	putative chitinase
T449DRAFT_0185	28.5603	29.3882	20.6353	13.6977	11.9092	11.2955	hypothetical protein
T449DRAFT_0186	56.716	54.0508	13.0469	7.8965	5.3506	3.9472	Icc protein
T449DRAFT_0187	105.302	108.208	49.7771	51.1016	33.9073	27.8043	N-acetylglutamate synthase
T449DRAFT_0188	21.3751	21.4948	4.2415	4.1219	1.5927	0.5378	toxin YoeB
T449DRAFT_0189	20.4446	25.5431	7.5729	4.5996	2.4438	4.4011	antitoxin YefM
T449DRAFT_0190	220.076	230.467	47.4964	55.871	35.2362	34.5172	dihydroxy-acid dehydratase
T449DRAFT_0191	273.106	272.364	129.017	122.85	47.9083	40.3601	SH3 domain protein
T449DRAFT_0192	205.558	203.991	12.7527	10.721	5.1879	5.0821	ornithine carbamoyltransferase
T449DRAFT_0193	263.408	269.164	30.1018	26.9356	17.7058	20.6554	acetylornithine aminotransferase
T449DRAFT_0194	82.7574	81.6326	59.2426	46.8041	32.396	32.4857	coproporphyrinogen oxidase
T449DRAFT_0195	25.0331	19.4771	6.1422	9.0439	8.5184	9.5584	Cupin domain protein
T449DRAFT_0196	26.717	26.3052	9.6267	4.4407	1.6587	1.9571	Permease of the drug/metabolite transporter (DMT) superfamily
T449DRAFT_0197	22.6784	21.9538	18.8354	12.2261	11.6084	10.9997	cAMP-binding domain of CRP or a regulatory subunit of cAMP-dependent protein kinases
T449DRAFT_0198	7.3544	8.0835	32.4047	8.6769	7.6053	6.1854	hypothetical protein
T449DRAFT_0199	6.8666	8.8998	26.5792	17.182	23.5298	23.7495	hyperosmotically inducible protein
T449DRAFT_0200	726.919	853.797	3099.99	2426.24	2883.18	2426.48	OmpA-OmpF porin, OOP family
T449DRAFT_0201	16.0224	16.2627	32.2605	19.27	11.1693	11.1211	nicotinamide-nucleotide amidase
T449DRAFT_0202	77.2309	84.2436	91.4428	64.1148	56.4387	49.0062	DNA mismatch repair protein MutS
T449DRAFT_0203	283.305	273.633	147.703	148.065	75.9278	55.7796	thiol:disulfide interchange protein DsbC
T449DRAFT_0204	199.186	219.446	154.198	150.533	113.649	79.7646	regulator of sigma E protease
T449DRAFT_0205	314.977	323.606	144.65	114.804	89.2346	78.3036	1-deoxy-D-xylulose 5-phosphate reductoisomerase
T449DRAFT_0206	413.311	393.712	116.539	125.195	60.6969	55.7123	phosphatidate cytidylyltransferase
T449DRAFT_0207	251.791	250.714	59.4787	46.1278	22.9923	18.6921	undecaprenyl diphosphate synthase
T449DRAFT_0208	431.63	408.507	56.0312	55.4774	11.1524	9.7073	ribosome recycling factor
T449DRAFT_0209	507.502	511.932	71.8106	60.3538	32.9289	32.0737	uridylate kinase
T449DRAFT_0210	1611.71	1639.96	193.955	166.838	84.9144	72.4669	elongation factor Ts
T449DRAFT_0211	2908.97	2776.65	839.599	682.481	532.899	488.764	small subunit ribosomal protein S2
T449DRAFT_0212	94.282	88.35	11.4033	9.9362	2.6424	2.0743	methionyl aminopeptidase
T449DRAFT_0213	97.1986	94.0933	23.7238	15.5995	9.0418	8.8289	UTP--GlnB (protein PII) uridylyltransferase, GlnD
T449DRAFT_0214	72.9416	69.3071	58.2118	41.2195	25.6769	24.4806	PilZ domain-containing protein
T449DRAFT_0215	49.2835	52.7204	57.1792	30.6747	27.7756	25.4317	2-octaprenyl-3-methyl-6-methoxy-1,4-benzoquinol hydroxylase
T449DRAFT_0216	651.348	665.901	128.283	124.499	111.354	104.476	glutamate synthase (NADPH/NADH) large chain
T449DRAFT_0217	650.634	622.165	106.61	126.717	68.7457	57.0853	glutamate synthase (NADH) small subunit (EC 1.4.1.14)
T449DRAFT_0218	2.7309	2.3539	1.1922	5.3102	1.1192	1.5117	hypothetical protein
T449DRAFT_0219	159.293	157.64	101.996	101.088	36.5557	33.2276	transcriptional regulator, TetR family
T449DRAFT_0220	122.942	124.92	83.6409	79.1566	52.3174	58.7826	CDP-diacylglycerol--glycerol-3-phosphate 3-phosphatidyltransferase
T449DRAFT_0221	42.6939	42.6176	27.3155	24.9832	14.7339	14.1279	Excinuclease ABC subunit C
T449DRAFT_0222	71.1077	77.8739	36.4882	25.537	17.8389	17.1469	topoisomerase-4 subunit B
T449DRAFT_0223	71.866	52.3323	19.8789	10.3491	4.4434	4.8012	Exodeoxyribonuclease VII small subunit
T449DRAFT_0224	326.644	302.228	58.0942	50.4356	23.5718	23.306	farnesyl diphosphate synthase
T449DRAFT_0225	15.922	15.6439	39.8901	24.3014	21.9761	20.9123	NACHT domain-containing protein
T449DRAFT_0226	23.9835	24.3443	17.8926	9.8922	6.2183	5.3811	REP element-mobilizing transposase RayT
T449DRAFT_0227	1.4221	1.7876	7.6055	2.1997	11.7301	18.1397	hypothetical protein
T449DRAFT_0228	60.415	64.8683	167.883	131.531	158.532	137.069	Cu+-exporting ATPase
T449DRAFT_0229	14.0994	9.4522	50.2674	26.1696	45.0241	31.8697	copper chaperone
T449DRAFT_0230	221.283	212.352	128.768	113.591	28.9266	27.0964	EAL and modified HD-GYP domain-containing signal transduction protein
T449DRAFT_0231	104.614	108.579	32.3938	27.9538	9.2231	8.8286	high frequency lysogenization protein
T449DRAFT_0232	51.9759	48.1262	20.1805	18.3617	9.0269	7.6767	ABC-2 type transport system ATP-binding protein
T449DRAFT_0233	40.4069	37.8342	14.6649	12.3512	7.5721	7.1281	ABC-2 type transport system permease protein
T449DRAFT_0234	57.2915	58.5051	21.9444	21.0671	18.9907	20.0681	PEP-CTERM protein-sorting domain-containing protein
T449DRAFT_0235	46.0889	47.3885	60.1351	52.9446	30.7808	28.9706	diguanylate cyclase (GGDEF) domain-containing protein
T449DRAFT_0236	0	0	0	0	0	0	hypothetical protein
T449DRAFT_0237	17.3048	21.5116	43.9793	21.7354	20.8933	19.2064	transcriptional regulator, AraC family
T449DRAFT_0238	47.7209	36.3753	62.0166	39.0858	22.6551	21.4964	mxaD protein
T449DRAFT_0239	5.4529	5.4834	7.5217	6.841	6.2466	5.0867	regulatory protein, Fis family
T449DRAFT_0240	39.2081	37.9698	392.869	266.601	221.711	193.41	Uncharacterized conserved protein YaaN involved in tellurite resistance
T449DRAFT_0241	25.7041	28.2445	299.89	222.43	179.349	156.986	5-bromo-4-chloroindolyl phosphate hydrolysis protein
T449DRAFT_0242	0	0	0	0	0	0	hypothetical protein
T449DRAFT_0243	7.1226	6.2075	26.1191	18.5081	23.4989	17.7862	Transposase IS200 like
T449DRAFT_0244	193.219	167.791	337.474	267.33	94.7693	81.9086	hypothetical protein
T449DRAFT_0245	229.068	203.448	201.188	172.066	76.6492	68.3884	hypothetical protein
T449DRAFT_0246	328.73	312.702	446.861	320.175	199.837	197.51	hypothetical protein
T449DRAFT_0247	22.9975	25.487	132.288	86.2073	76.9066	70.5092	PAS domain S-box-containing protein
T449DRAFT_0248	14.5739	13.8107	50.7313	50.756	11.8411	10.6622	PAS domain S-box-containing protein/diguanylate cyclase (GGDEF) domain-containing protein
T449DRAFT_0249	16.6779	16.3762	14.9514	8.2194	3.9445	3.2058	Signal transduction histidine kinase
T449DRAFT_0250	10.1724	8.5244	11.102	3.7461	3.0399	2.268	Protein of unknown function (DUF1638)
T449DRAFT_0251	19.1673	18.3568	44.4126	24.4122	17.8762	14.4642	uroporphyrinogen decarboxylase
T449DRAFT_0252	24.0939	25.2962	55.789	27.4493	28.6234	22.3464	Methanogenic corrinoid protein MtbC1
T449DRAFT_0253	15.9877	19.4228	17.1563	10.2916	6.9264	5.5803	2Fe-2S iron-sulfur cluster binding domain-containing protein
T449DRAFT_0254	41.409	39.034	29.29	28.8692	5.1374	5.5511	putative two-component system response regulator
T449DRAFT_0255	192.793	194	24.7792	17.5587	13.7516	12.9826	prolyl-tRNA synthetase
T449DRAFT_0256	31.0314	35.5238	32.809	31.3695	14.705	13.0621	hypothetical protein
T449DRAFT_0257	42.3784	49.1413	37.637	26.0552	16.337	11.7171	hypothetical protein
T449DRAFT_0258	21.3416	22.3371	45.0629	28.0245	22.8036	19.2074	CBS domain-containing membrane protein
T449DRAFT_0259	93.338	105.981	153.965	123.299	148.261	134.677	adenine phosphoribosyltransferase
T449DRAFT_0260	566.286	588.713	469.03	411.004	337.058	255.273	phospholipid-binding lipoprotein MlaA
T449DRAFT_0261	506.167	534.292	397.332	256.637	217.718	153.737	phospholipid transport system substrate-binding protein
T449DRAFT_0262	766.405	867.426	885.825	689.186	680.703	557.202	hopanoid biosynthesis associated radical SAM protein HpnH
T449DRAFT_0263	251.562	296.979	633.999	470.157	187.635	165.145	farnesyl-diphosphate farnesyltransferase
T449DRAFT_0264	279.474	314.117	686.222	603.053	292.695	257.666	squalene-hopene/tetraprenyl-beta-curcumene cyclase
T449DRAFT_0265	67.3574	78.5358	25.4611	17.8866	12.7434	10.4374	adenosylhomocysteine nucleosidase
T449DRAFT_0266	73.7485	84.4978	18.1512	11.2244	4.8542	5.0239	hypothetical protein
T449DRAFT_0267	238.363	277.219	23.8875	19.7963	13.1563	11.308	ornithine--oxo-acid transaminase
T449DRAFT_0268	102.993	104.385	20.4452	10.7873	7.5612	4.9754	hypothetical protein
T449DRAFT_0269	161.415	191.492	25.3975	16.6942	11.5105	9.9089	putative copper resistance protein D
T449DRAFT_0270	280.718	350.232	25.586	29.0182	15.5408	12.7169	1-deoxy-D-xylulose-5-phosphate synthase
T449DRAFT_0271	35.71	35.055	80.9783	81.2431	53.4596	51.1879	hydroxyacylglutathione hydrolase
T449DRAFT_0272	323.419	343.726	139.856	118.503	84.9179	76.0595	lysyl-tRNA synthetase, class II
T449DRAFT_0273	222.115	239.554	114.7	87.6822	80.1001	79.7246	peptide chain release factor 2
T449DRAFT_0274	48.6632	51.5521	4.2698	2.6232	1.3131	1.4313	hypothetical protein
T449DRAFT_0275	126.603	127.992	32.0252	28.2358	28.3074	30.7836	tRNA 2-thiocytidine biosynthesis protein TtcA
T449DRAFT_0276	499.624	489.782	377.731	316.707	268.437	239.997	3-oxoacyl-[acyl-carrier-protein] synthase-1
T449DRAFT_0277	520.647	484.102	243.474	160.236	57.3946	44.0779	3-hydroxydecanoyl-[acyl-carrier-protein] dehydratase
T449DRAFT_0278	64.4906	66.0912	193.808	158.612	150.669	137.097	soluble lytic murein transglycosylase
T449DRAFT_0279	45.8451	48.6869	39.3987	32.6775	19.6111	17.3066	ATP-binding cassette, subfamily C
T449DRAFT_0280	30.3259	36.0721	12.577	9.8636	4.9093	3.7491	hypothetical protein
T449DRAFT_0281	23.7775	24.589	8.2452	7.7206	2.7818	3.0493	hypothetical protein
T449DRAFT_0282	29.759	28.9778	15.8425	10.997	10.5269	10.4355	NADH-FMN oxidoreductase RutF, flavin reductase (DIM6/NTAB) family
T449DRAFT_0283	12.5321	9.8018	4.6098	2.2973	3.6618	2.5479	hypothetical protein
T449DRAFT_0284	53.8505	56.7385	9.3333	6.5639	3.3434	3.322	poly-beta-1,6-N-acetyl-D-glucosamine biosynthesis protein PgaD
T449DRAFT_0285	82.1217	81.9257	8.8855	8.6081	5.4182	4.3874	biofilm PGA synthesis N-glycosyltransferase PgaC
T449DRAFT_0286	131.442	141.942	75.0931	57.7746	45.0682	39.6924	biofilm PGA synthesis lipoprotein PgaB
T449DRAFT_0287	116.995	109.455	109.836	74.5442	32.9797	28.9446	hypothetical protein
T449DRAFT_0288	39.3133	39.5334	118.649	93.5259	62.7648	51.6428	hypothetical protein
T449DRAFT_0289	42.2125	40.9328	160.382	159.73	59.0642	55.3747	4a-hydroxytetrahydrobiopterin dehydratase
T449DRAFT_0290	7.9314	8.0755	17.7236	11.6543	2.3465	2.7531	hypothetical protein
T449DRAFT_0291	6.6687	7.4775	10.0992	5.5498	1.82	2.2105	hypothetical protein
T449DRAFT_0292	8.618	8.26	12.5505	8.1644	5.4083	5.5656	hypothetical protein
T449DRAFT_0293	9.5027	8.7596	15.7296	5.3193	5.0305	4.968	hypothetical protein
T449DRAFT_0294	6.7789	5.6139	7.0067	6.9078	7.4359	5.7943	hypothetical protein
T449DRAFT_0295	8.4912	7.4714	14.5959	11.2574	8.7001	9.4986	aerotaxis receptor
T449DRAFT_0296	16.5443	14.7884	31.7832	26.4575	13.9476	10.8095	phosphonate transport system substrate-binding protein
T449DRAFT_0297	97.1202	110.853	19.3842	19.3043	5.2257	3.8751	magnesium and cobalt transporter
T449DRAFT_0298	58.5548	54.1594	8.3727	6.0055	5.839	4.2466	probable rRNA maturation factor
T449DRAFT_0299	111.746	120.942	30.797	18.4303	11.3735	11.0069	phosphate starvation-inducible protein PhoH
T449DRAFT_0300	140.622	157.735	25.8103	16.3552	12.4694	11.0863	tRNA-2-methylthio-N6-dimethylallyladenosine synthase
T449DRAFT_0301	118.053	108.145	219.994	165.051	132.474	115.905	Methyl-accepting chemotaxis protein
T449DRAFT_0302	68.7713	64.6373	112.361	75.8284	43.7566	39.2245	PAS domain S-box-containing protein
T449DRAFT_0303	27.6984	21.6936	22.992	29.3302	16.6185	16.77	Peptidoglycan-binding protein, CsiV
T449DRAFT_0304	62.4454	63.8637	82.4239	65.8215	59.8653	55.1029	transcription-repair coupling factor (superfamily II helicase)
T449DRAFT_0305	564.15	564.532	397.798	541.778	402.373	428.784	hypothetical protein
T449DRAFT_0306	28.1053	28.5971	19.3118	22.6359	13.5974	12.3511	Protein of unknown function (DUF2721)
T449DRAFT_0307	16.8208	17.7995	35.3603	27.2076	14.824	14.2001	membrane protein
T449DRAFT_0308	226.516	172.377	129.974	60.2038	46.9126	39.7451	hypothetical protein
T449DRAFT_0309	2351.75	2375.29	1882.15	1398	1919.42	2198	hypothetical protein
T449DRAFT_0310	54.6101	57.5393	7.972	2.7976	0.6236	0.7862	23S rRNA (guanine745-N1)-methyltransferase
T449DRAFT_0311	24.5379	24.0689	95.3261	69.909	66.7365	65.3948	hypothetical protein
T449DRAFT_0312	25.852	29.6918	71.1811	69.1739	58.7776	51.9089	putative two-component system response regulator
T449DRAFT_0313	12.8096	13.2229	21.6483	19.9631	12.8587	12.315	PAS domain S-box-containing protein
T449DRAFT_0314	7.2996	8.2544	19.7089	20.2051	9.3144	7.7055	hypothetical protein
T449DRAFT_0315	3.9102	3.4405	4.7298	3.2256	1.9864	3.2617	hypothetical protein
T449DRAFT_0316	9.5693	9.0521	9.696	8.2284	4.086	3.9934	PAS domain S-box-containing protein
T449DRAFT_0317	7.0073	3.8756	66.3825	48.9899	42.468	38.6926	hypothetical protein
T449DRAFT_0318	35.7921	32.7205	733.547	564.587	544.601	482.932	Phosphoribosyl-ATP pyrophosphohydrolase
T449DRAFT_0319	48.3944	51.8428	234.029	184.174	202.411	181.078	Uncharacterized conserved protein GlcG, DUF336 family
T449DRAFT_0320	11.9349	11.4327	174.5	134.568	137.402	130.933	fumarase, class II
T449DRAFT_0321	0.41	0	0.6265	0	0	0	hypothetical protein
T449DRAFT_0322	3.0519	3.0151	39.0645	28.4887	34.0048	35.0628	aconitase (EC 4.2.1.3)
T449DRAFT_0323	3.6963	2.9345	9.512	2.1665	2.5115	1.382	Predicted thiol-disulfide oxidoreductase YuxK, DCC family
T449DRAFT_0324	2.8336	2.3466	9.1688	3.5063	2.5105	1.5609	arginase
T449DRAFT_0325	3.8781	1.5165	15.143	6.6648	11.8983	9.1832	pterin-4-alpha-carbinolamine dehydratase (EC 4.2.1.96)
T449DRAFT_0326	6.0742	6.1082	23.9123	20.1608	10.3018	9.4608	ornithine cyclodeaminase
T449DRAFT_0327	5.9724	5.7005	19.0245	11.0227	8.7123	7.5834	Metallo-beta-lactamase superfamily
T449DRAFT_0328	24.8586	22.4118	40.7331	30.3353	20.5956	22.8632	Pyrimidine reductase, riboflavin biosynthesis
T449DRAFT_0329	357.249	279.798	16573.4	13047.3	12252.7	9478.4	Small metal-binding protein
T449DRAFT_0330	63.7335	64.5687	15.1704	11.4762	3.5818	3.8395	O-antigen ligase
T449DRAFT_0331	113.555	117.011	10.1063	7.9225	5.7306	5.8777	adenylosuccinate lyase
T449DRAFT_0332	63.5756	66.1269	11.9276	4.7478	2.7994	2.4352	tRNA-specific 2-thiouridylase
T449DRAFT_0333	137.306	127.369	65.0679	88.3403	138.678	133.365	ADP-ribose pyrophosphatase YjhB, NUDIX family
T449DRAFT_0334	280.882	327.846	772.989	469.218	295.69	198.282	ATP-dependent Clp protease adaptor protein ClpS
T449DRAFT_0335	439.469	493.084	1729.85	1322.43	1289.79	1005.78	ATP-dependent Clp protease ATP-binding subunit ClpA
T449DRAFT_0336	207.919	184.779	23.7761	28.6772	15.9096	28.01	translation initiation factor IF-1
T449DRAFT_0337	28.0085	27.082	41.5609	31.3248	18.2532	16.8708	peptide deformylase
T449DRAFT_0338	60.2445	60.7905	106.793	85.5432	48.1691	45.138	polyphosphate kinase
T449DRAFT_0339	39.8368	41.9638	51.0322	39.1722	18.0338	18.3416	1-aminocyclopropane-1-carboxylate deaminase
T449DRAFT_0340	26.1955	23.8969	26.8524	14.087	10.3055	9.4223	Putative SOS response-associated peptidase YedK
T449DRAFT_0341	292.628	306.409	224.335	226.6	144.727	118.444	Exo-beta-1,3-glucanase, GH17 family
T449DRAFT_0342	322.55	313.517	291.286	277.338	174.624	148.424	dihydrolipoamide dehydrogenase
T449DRAFT_0343	322.322	313.178	309.317	300.498	272.072	243.101	pyruvate dehydrogenase E2 component (dihydrolipoamide acetyltransferase)
T449DRAFT_0344	356.163	361.952	168.262	149.471	123.905	113.78	pyruvate dehydrogenase E1 component
T449DRAFT_0345	70.7794	69.5083	52.0065	37.473	27.4164	26.5469	undecaprenyl-diphosphatase
T449DRAFT_0346	35.0151	33.7452	28.0324	22.1911	17.8141	19.0072	PAS domain S-box-containing protein/diguanylate cyclase (GGDEF) domain-containing protein
T449DRAFT_0347	19.481	19.4296	10.9792	11.2624	8.2458	8.1468	hydrogenase 3 maturation protease
T449DRAFT_0348	39.279	36.3372	41.2297	36.5249	28.3062	27.2459	hydrogenase large subunit
T449DRAFT_0349	46.0974	46.8183	59.3007	62.8295	54.8463	52.7049	hydrogenase small subunit
T449DRAFT_0350	0.44	0	0	0	0	0	hypothetical protein
T449DRAFT_0351	13.9357	13.3657	54.4018	45.6512	35.6467	32.8782	Transglutaminase-like enzyme, putative cysteine protease
T449DRAFT_0352	1.8195	2.1347	3.9385	1.5009	1.74	1.6647	hyperosmotically inducible protein
T449DRAFT_0353	0.9649	1.2272	10.7982	6.8483	5.4758	5.3155	starch phosphorylase
T449DRAFT_0354	0	0	0	0	0	0	hypothetical protein
T449DRAFT_0355	1.9765	1.3853	12.8126	5.2621	6.3579	6.3825	NADPH-dependent 2,4-dienoyl-CoA reductase, sulfur reductase
T449DRAFT_0356	1.7358	2.6464	14.3732	4.9192	5.8231	6.2197	hypothetical protein
T449DRAFT_0357	1.3549	2.4072	14.1473	7.3772	15.0632	17.2389	Pyruvate/2-oxoglutarate dehydrogenase complex, dihydrolipoamide dehydrogenase (E3) component
T449DRAFT_0358	0.2945	0	6.7518	1.8226	1.9015	1.7122	Membrane-anchored ribosome-binding protein, inhibits growth in stationary phase, ElaB/YqjD/DUF883 family
T449DRAFT_0359	0.6276	0.3155	1.9179	1.1649	0.4501	0.6079	Membrane-anchored ribosome-binding protein, inhibits growth in stationary phase, ElaB/YqjD/DUF883 family
T449DRAFT_0360	1.3122	1.9794	8.0204	4.0595	3.8824	4.2374	Uncharacterized membrane protein YqjE
T449DRAFT_0361	2.9075	2.5798	25.8715	23.4912	24.4108	23.8583	hypothetical protein
T449DRAFT_0362	0	0	0	0	0	0	Peptidase S24-like
T449DRAFT_0363	0.8989	0.5165	3.5321	0.7945	0.4605	0.7464	impB/mucB/samB family C-terminal domain-containing protein
T449DRAFT_0364	76.3117	74.3741	33.9515	15.1524	6.1071	4.7135	hypothetical protein
T449DRAFT_0365	144.099	159.118	144.599	132.871	96.382	95.18	Ribonuclease toxin, BrnT, of type II toxin-antitoxin system
T449DRAFT_0366	17.1743	15.7402	37.2031	26.6313	40.5394	33.8359	Helix-turn-helix
T449DRAFT_0367	15.4461	13.5558	27.8919	23.9779	15.1067	8.5244	mRNA-degrading endonuclease RelE, toxin component of the RelBE toxin-antitoxin system
T449DRAFT_0368	9.313	11.8527	20.6776	12.514	5.1139	4.3698	hypothetical protein
T449DRAFT_0369	14.2641	13.9368	33.0704	17.0934	15.0391	10.8103	AAA domain-containing protein, putative AbiEii toxin, Type IV TA system
T449DRAFT_0370	1.3682	1.5479	5.4878	1.693	0.368	0.6627	BRO family, N-terminal domain
T449DRAFT_0371	0	0	0	0	0	0	hypothetical protein
T449DRAFT_0372	8.6519	10.5321	49.0522	32.6809	27.2709	26.1733	Small metal-binding protein
T449DRAFT_0373	3.2692	4.0462	28.4347	12.4472	9.9202	6.9837	Uncharacterized conserved protein YjbJ, UPF0337 family
T449DRAFT_0374	0	0	0	0.4827	0.2798	0	CsbD-like
T449DRAFT_0375	1.9817	3.2514	7.4901	4.0008	2.6182	1.6166	MCRA family protein
T449DRAFT_0376	0	0.3284	1.497	0	0.4684	0.4218	hypothetical protein
T449DRAFT_0377	0	0	0	0	0	0	hypothetical protein
T449DRAFT_0378	0	0.3987	1.2118	0.9814	0.5688	0.7683	CsbD-like
T449DRAFT_0379	0	0	0	0	0.9828	0.59	Protein of unknown function (DUF3309)
T449DRAFT_0380	0	0	0	0	0	0	Protein of unknown function (DUF3096)
T449DRAFT_0381	0	0	0	0	0	0	hypothetical protein
T449DRAFT_0382	0.3111	0.4692	1.6637	0.5774	0.5578	0.9041	LTXXQ motif family protein
T449DRAFT_0383	1.2479	1.0458	0.9534	1.0294	1.3426	1.6119	hypothetical protein
T449DRAFT_0384	6.6922	7.7066	33.48	27.4249	31.9471	28.3483	squalene-hopene/tetraprenyl-beta-curcumene cyclase
T449DRAFT_0385	0	0	0	0	0	0	hypothetical protein
T449DRAFT_0386	12.8053	12.2467	49.2568	39.225	53.3071	49.041	transcriptional regulator, Crp/Fnr family
T449DRAFT_0387	0	0	0	0	0	0	insertion element IS1 protein InsB
T449DRAFT_0388	0	0	0	0	0	0	InsA N-terminal domain-containing protein
T449DRAFT_0391	169.673	153.974	10.8296	5.8245	1.591	1.4675	two-component system, NarL family, sensor histidine kinase UhpB
T449DRAFT_0392	92.7975	81.7088	5.1372	3.7443	2.0095	2.4608	two component transcriptional regulator, LuxR family
T449DRAFT_0393	29.022	28.2211	17.9328	8.7925	6.5852	5.1304	Cytochrome c
T449DRAFT_0394	41.9755	39.703	85.5151	67.196	84.6533	85.4407	hypothetical protein
T449DRAFT_0395	2.7213	3.9832	11.5039	7.1088	4.7927	4.9014	methyl-accepting chemotaxis protein
T449DRAFT_0396	4.6215	6.5063	23.3333	15.4649	12.6532	10.4851	diguanylate cyclase/phosphodiesterase
T449DRAFT_0397	90.7721	76.8385	28.1328	17.0871	12.017	10.8206	hypothetical protein
T449DRAFT_0398	4.8296	13.7605	0.8199	1.992	0.7697	0.3465	hypothetical protein
T449DRAFT_0399	110.014	103.86	100.405	70.3142	40.949	36.0896	NlpE N-terminal domain-containing protein
T449DRAFT_0400	25.3978	24.9629	41.6567	30.539	16.9808	18.5336	REP element-mobilizing transposase RayT
T449DRAFT_0401	43.4794	40.8809	169.075	112.981	53.013	44.9273	hypothetical protein
T449DRAFT_0402	6.399	2.6936	44.7944	22.8336	11.6339	5.9586	SH3 domain-containing protein
T449DRAFT_0403	0.6195	0.9345	6.1529	0.3833	0.4443	0.4001	antitoxin CptB
T449DRAFT_0404	41.8344	39.5722	106.487	76.1117	48.4026	50.2342	succinate dehydrogenase / fumarate reductase iron-sulfur subunit
T449DRAFT_0405	57.328	60.1714	113.248	86.7559	78.1418	71.1201	succinate dehydrogenase subunit A
T449DRAFT_0406	27.1609	26.549	39.4688	28.4378	18.7991	15.4556	succinate dehydrogenase / fumarate reductase membrane anchor subunit
T449DRAFT_0407	41.5614	36.3833	67.4724	42.2438	31.1392	30.6753	succinate dehydrogenase subunit C
T449DRAFT_0408	6.8583	7.2251	13.4732	12.9316	5.8558	6.9601	HicB family protein
T449DRAFT_0409	28.1262	31.1271	42.0658	40.6954	25.189	25.2762	hypothetical protein
T449DRAFT_0410	194.93	193.237	95.6141	86.568	92.278	95.3701	Peptidase family M48
T449DRAFT_0411	153.742	156.843	53.6227	63.9092	48.3549	48.0505	succinyldiaminopimelate aminotransferase apoenzyme
T449DRAFT_0412	361.497	393.511	57.2974	49.24	38.7293	37.6658	2,3,4,5-tetrahydropyridine-2-carboxylate N-succinyltransferase
T449DRAFT_0413	195.778	195.192	44.6576	11.4569	4.0004	3.0258	Endonuclease, Uma2 family (restriction endonuclease fold)
T449DRAFT_0414	122.085	112.731	15.9554	12.5412	0.6608	0.9917	Uncharacterized conserved protein YehS, DUF1456 family
T449DRAFT_0415	204.299	171.553	7.7469	8.119	0.6417	1.1556	hypothetical protein
T449DRAFT_0416	127.996	129.858	10.6923	6.8466	2.0426	1.629	transcriptional regulator, Spx/MgsR family
T449DRAFT_0417	0	0	0	0	0	0	hypothetical protein
T449DRAFT_0418	113.935	122.347	7.8426	6.8216	4.4993	5.32	succinyldiaminopimelate desuccinylase
T449DRAFT_0419	45.8838	49.1258	35.8962	30.2244	21.7768	20.9234	Acetyltransferase (GNAT) domain-containing protein
T449DRAFT_0420	42.8115	40.0156	17.6113	16.9789	12.5969	12.5835	Uncharacterized damage-inducible protein DinB (forms a four-helix bundle)
T449DRAFT_0421	151.749	146.106	122.302	97.9859	93.81	84.2221	putative ATP-binding cassette transporter
T449DRAFT_0422	21.8426	19.6209	29.0212	22.8614	16.2851	14.4966	hypothetical protein
T449DRAFT_0423	41.6009	42.9588	54.2857	41.5896	49.5117	49.8801	phospholipase C
T449DRAFT_0424	4.2456	2.1347	2.0272	1.6417	0.7612	1.7136	hypothetical protein
T449DRAFT_0425	15.9031	14.4105	17.8905	15.7858	5.1389	6.2074	hypothetical protein
T449DRAFT_0426	20.7223	21.9724	20.2468	19.013	17.8955	17.3885	hypothetical protein
T449DRAFT_0427	30.9379	32.17	154.744	120.745	145.136	133.098	Ca2+-transporting ATPase
T449DRAFT_0428	37.8557	39.968	43.0318	45.6351	33.2717	33.5418	diguanylate cyclase (GGDEF) domain-containing protein
T449DRAFT_0429	48.4096	49.4827	11.3327	4.5394	2.4595	2.6782	glutamyl-Q tRNA(Asp) synthetase
T449DRAFT_0430	1685.49	1653.12	430.704	417.736	187.502	187.845	transcriptional regulator, TraR/DksA family
T449DRAFT_0431	43.2683	47.8679	14.187	10.7232	6.7037	9.1945	Aspartate/methionine/tyrosine aminotransferase
T449DRAFT_0432	58.3216	55.0529	65.8952	50.8757	61.0611	73.5981	Rhodanese-related sulfurtransferase
T449DRAFT_0433	0	0	0	0	0	0	hypothetical protein
T449DRAFT_0434	57.3197	63.5542	15.322	15.0124	8.6572	7.7153	lipid-A-disaccharide synthase
T449DRAFT_0435	298.178	309.309	235.942	192.214	133.213	112.218	dTDP-4-amino-4,6-dideoxygalactose transaminase
T449DRAFT_0436	179.475	193.133	268.92	238.126	199.644	182.859	Predicted dehydrogenase
T449DRAFT_0437	26.5816	29.2917	457.511	341.079	373.243	356.796	diguanylate cyclase (GGDEF) domain-containing protein/HDIG domain-containing protein
T449DRAFT_0438	4.7719	6.2232	7.8609	5.6279	4.6524	4.9116	Uncharacterized conserved protein (DUF2276)
T449DRAFT_0439	11.9924	11.036	12.644	3.5044	2.7295	2.7435	hypothetical protein
T449DRAFT_0440	13.8869	14.2863	23.0333	9.157	3.2107	2.7731	hypothetical protein
T449DRAFT_0441	8.5003	7.7708	13.2242	5.4503	3.5748	3.4435	CRISPR/Cas system CSM-associated protein Csm3, group 7 of RAMP superfamily
T449DRAFT_0442	13.6277	14.5754	19.1072	11.5261	5.2401	5.5705	CRISPR-associated protein
T449DRAFT_0443	4.1452	3.4328	2.9805	1.2068	1.399	1.5747	hypothetical protein
T449DRAFT_0444	2.6331	2.5121	6.6023	2.6734	3.8497	2.7906	CRISP-associated protein Cas1
T449DRAFT_0445	0.7788	0.5221	0.7933	0.3212	0	0.1676	CRISPR-associated protein Cas2
T449DRAFT_0446	1.7979	1.0331	1.1773	0	1.4737	1.9905	CRISPR-associated protein, Cas2 family
T449DRAFT_0447	17.0007	16.008	424.592	508.316	509.565	480.395	hypothetical protein
T449DRAFT_0448	26.5832	25.3172	52.6932	40.265	42.2112	41.3922	phosphoenolpyruvate synthase
T449DRAFT_0449	14.0169	11.9149	19.2872	16.2902	6.7762	6.7017	Nucleoside-diphosphate-sugar epimerase
T449DRAFT_0450	12.9833	10.9196	16.9523	12.4141	8.5923	9.9855	glycine C-acetyltransferase
T449DRAFT_0451	16.4545	18.8031	144.565	104.117	71.8819	59.8954	hypothetical protein
T449DRAFT_0452	17.3701	13.1005	19.219	18.8994	13.1025	8.4133	Uncharacterized conserved protein, cupin superfamily
T449DRAFT_0453	25.4886	25.6314	19.8582	11.3978	3.4389	2.6891	Cysteine-rich secretory protein family protein
T449DRAFT_0454	16.4858	16.9825	86.9343	54.2322	32.1553	23.6306	hypothetical protein
T449DRAFT_0455	41.7996	45.9499	67.8345	58.1472	51.2071	58.6843	hypothetical protein
T449DRAFT_0457	76.9812	72.58	73.2804	58.4123	49.2315	46.7338	hypothetical protein
T449DRAFT_0458	2.887	2.6392	4.8122	3.8971	5.2706	6.4409	hypothetical protein
T449DRAFT_0459	24.6207	26.7935	9.0182	16.0672	4.1122	3.0493	hypothetical protein
T449DRAFT_0460	104.539	97.134	130.642	86.6461	44.7607	35.1194	Restriction endonuclease
T449DRAFT_0461	10.8968	11.2157	21.3509	17.2907	24.0899	17.552	putative transposase
T449DRAFT_0462	39.9591	43.1774	26.9303	21.6709	21.0106	22.092	ATP-dependent helicase HrpA
T449DRAFT_0463	39.6584	36.9311	236.928	153.845	144.688	160.095	SprA-related family protein
T449DRAFT_0464	16.4214	16.3156	39.8152	35.2855	24.3313	22.3535	hypothetical protein
T449DRAFT_0465	3.3894	4.0099	2.1324	2.7138	0.4289	1.2876	protein of unknown function (DUF4186)
T449DRAFT_0466	1.9903	3.3709	131.408	86.9758	157.852	137.063	aquaporin Z
T449DRAFT_0467	1.8536	2.2135	106.386	79.7043	112.09	91.4286	Nicotinamidase-related amidase
T449DRAFT_0468	1.596	1.0699	22.2187	17.1157	8.0128	5.8408	hypothetical protein
T449DRAFT_0469	0.4854	1.6273	37.8317	24.8303	31.3379	21.8429	Ketosteroid isomerase homolog
T449DRAFT_0470	2.8597	3.5605	18.9349	13.6491	8.595	4.5732	Polyketide cyclase / dehydrase and lipid transport
T449DRAFT_0471	10.1353	8.9566	7.0391	7.0307	5.2867	5.3554	PhnB protein
T449DRAFT_0472	14.7214	17.8879	4.0613	5.313	4.2527	3.6972	hypothetical protein
T449DRAFT_0473	53.0158	58.5078	20.1555	23.3357	15.1807	13.799	phosphomannomutase
T449DRAFT_0474	78.7192	83.8458	104.524	68.2085	53.4011	48.789	Predicted phosphoesterase
T449DRAFT_0475	213.147	207.184	287.527	235.931	361.722	349.189	4-hydroxy-3-methylbut-2-en-1-yl diphosphate synthase
T449DRAFT_0476	59.4161	57.8048	42.9306	44.0165	35.4965	35.2088	Endonuclease, Uma2 family (restriction endonuclease fold)
T449DRAFT_0477	80.0529	81.717	63.2574	51.5907	26.8288	24.6784	Multicopper oxidase with three cupredoxin domains (includes cell division protein FtsP and spore coat protein CotA)
T449DRAFT_0478	69.2888	57.0271	77.1964	45.1648	21.8895	22.1074	hypothetical protein
T449DRAFT_0479	0	0.4219	0	0.5192	0	0	hypothetical protein
T449DRAFT_0480	6.6807	5.6384	21.6915	19.1903	10.952	9.7847	hypothetical protein
T449DRAFT_0481	7.6397	7.8847	15.0522	12.1898	5.4793	4.6741	hypothetical protein
T449DRAFT_0482	6.9972	6.9061	13.6613	5.9325	8.3643	10.0421	hypothetical protein
T449DRAFT_0483	19.7224	20.8878	2.5646	0	0.6019	0.542	hypothetical protein
T449DRAFT_0484	1288.95	1315	321.395	326.721	188.155	157.579	polyribonucleotide nucleotidyltransferase
T449DRAFT_0485	722.027	691.264	1132.32	1129.81	1252.19	1383.12	small subunit ribosomal protein S15
T449DRAFT_0486	214	243.079	40.2053	42.3091	23.7237	23.8101	tRNA pseudouridine55 synthase
T449DRAFT_0487	157.511	160.197	63.6703	60.1972	53.3387	47.3847	ribosome-binding factor A
T449DRAFT_0488	447.32	477.938	157.472	119.971	99.1521	91.5267	translation initiation factor IF-2
T449DRAFT_0489	440.334	444.284	53.9408	25.8448	19.4846	14.933	NusA antitermination factor
T449DRAFT_0490	295.846	277.75	16.8263	7.1815	3.0952	2.9793	ribosome maturation factor RimP
T449DRAFT_0492	99.0319	100.937	64.7028	52.1612	27.7574	23.9409	Exodeoxyribonuclease I subunit C
T449DRAFT_0493	134.667	111.534	227.262	186.758	136.688	142.668	CBS domain-containing protein
T449DRAFT_0494	18.8942	19	21.9406	10.7544	5.9625	10.4938	hypothetical protein
T449DRAFT_0495	1314.07	1245.94	655.537	612.06	453.205	418.516	Na+-transporting NADH:ubiquinone oxidoreductase subunit F
T449DRAFT_0496	586.429	520.117	214.757	157.466	88.3763	65.625	Na+-transporting NADH:ubiquinone oxidoreductase subunit E
T449DRAFT_0497	711.931	641.106	193.112	156.781	72.9874	63.6737	Na+-transporting NADH:ubiquinone oxidoreductase subunit D
T449DRAFT_0498	896.294	845.718	176.592	152.396	78.1253	61.6108	Na+-transporting NADH:ubiquinone oxidoreductase subunit C
T449DRAFT_0499	1035.5	1009.06	132.483	116.354	83.0749	88.6096	Na+-transporting NADH:ubiquinone oxidoreductase subunit B
T449DRAFT_0500	1122.02	1116.52	208.462	166.768	121.759	116.686	Na+-transporting NADH:ubiquinone oxidoreductase subunit A
T449DRAFT_0501	24.2885	23.0125	74.8628	53.6768	50.5643	48.6961	two-component system, chemotaxis family, CheB/CheR fusion protein
T449DRAFT_0502	9.6666	10.3732	60.9145	55.5522	41.6452	37.164	PAS domain S-box-containing protein/diguanylate cyclase (GGDEF) domain-containing protein
T449DRAFT_0503	11.5114	12.9962	35.1775	24.2934	13.9291	14.5035	hypothetical protein
T449DRAFT_0504	10.94	9.2153	22.6856	10.7241	5.6045	4.0831	Peptidoglycan/LPS O-acetylase OafA/YrhL, contains acyltransferase and SGNH-hydrolase domains
T449DRAFT_0505	11.0336	11.4632	17.045	4.6766	2.8855	2.2833	Glycosyltransferase, catalytic subunit of cellulose synthase and poly-beta-1,6-N-acetylglucosamine synthase
T449DRAFT_0506	9.9389	9.9351	12.9263	7.9792	5.5584	5.0814	Glycosyltransferase involved in cell wall bisynthesis
T449DRAFT_0507	9.4259	8.3954	8.8471	6.3316	3.7665	2.348	serine O-acetyltransferase
T449DRAFT_0508	5.2925	5.6874	19.7411	8.6676	3.0516	2.8818	O-antigen ligase
T449DRAFT_0509	10.8082	9.5557	12.4135	8.3474	2.7053	2.1549	Glycosyltransferase involved in cell wall bisynthesis
T449DRAFT_0510	12.1923	13.3958	26.9089	8.5677	3.7785	4.0828	Glycosyltransferase involved in cell wall bisynthesis
T449DRAFT_0511	11.6873	12.4704	16.2217	7.1756	3.5832	3.2841	hypothetical protein
T449DRAFT_0512	16.6928	16.9238	39.8264	21.7558	13.1499	10.5153	Peptidoglycan/LPS O-acetylase OafA/YrhL, contains acyltransferase and SGNH-hydrolase domains
T449DRAFT_0513	0	0	0	0	0	0	hypothetical protein
T449DRAFT_0514	8.5648	10.3818	13.6524	7.2753	5.0802	5.4714	Membrane protein involved in the export of O-antigen and teichoic acid
T449DRAFT_0515	18.1624	18.3435	24.7347	10.162	5.7769	4.4878	succinoglycan biosynthesis protein ExoV
T449DRAFT_0516	7.537	8.8974	12.2673	5.0686	3.878	3.6506	chain length determinant protein tyrosine kinase EpsG
T449DRAFT_0517	9.3599	9.9353	20.3399	10.0376	5.7807	7.1194	chain length determinant protein EpsF
T449DRAFT_0518	5.0478	5.6995	19.4851	2.7395	2.223	1.2582	polysaccharide export outer membrane protein
T449DRAFT_0519	5.5755	6.2229	11.7957	3.0325	2.3729	1.5036	exopolysaccharide biosynthesis operon protein EpsL
T449DRAFT_0520	7.2469	8.4693	14.6641	2.5447	1.4047	2.4033	beta-1,4-glucosyltransferase
T449DRAFT_0521	3.9706	4.5488	11.3659	2.4255	0.3965	0.6167	putative colanic acid biosysnthesis UDP-glucose lipid carrier transferase
T449DRAFT_0522	0	0	0.5961	0	0	0	hypothetical protein
T449DRAFT_0523	0.3265	0	0.499	0	0	0	hypothetical protein
T449DRAFT_0524	152.972	145.16	114.076	92.5632	104.265	115.964	single-strand binding protein
T449DRAFT_0525	5.9677	5.3217	9.1183	3.0652	2.1804	1.527	GTP cyclohydrolase II
T449DRAFT_0526	2.016	2.7369	3.6965	1.4967	0.7952	0.8463	riboflavin-specific deaminase C-terminal domain-containing protein
T449DRAFT_0527	4.1639	5.0945	9.5435	3.1773	6.3711	7.8433	2-desacetyl-2-hydroxyethyl bacteriochlorophyllide A dehydrogenase
T449DRAFT_0528	2.4888	3.4653	0.8775	0.7106	0.8238	0.3709	6-pyruvoyltetrahydropterin/6-carboxytetrahydropterin synthase
T449DRAFT_0529	6.5494	5.6547	4.953	1.9646	2.7519	2.6916	Glycosyltransferase involved in cell wall bisynthesis
T449DRAFT_0530	1.9648	2.7662	5.2038	1.4587	0.9394	0.8459	Cytochrome C'
T449DRAFT_0531	0.9213	2.0075	2.3463	1.7101	0.6608	0.595	hypothetical protein
T449DRAFT_0532	4.6471	5.5493	9.3194	4.133	3.6454	4.9707	hypothetical protein
T449DRAFT_0533	11.1145	11.9356	22.2238	16.9789	17.5668	17.9447	hypothetical protein
T449DRAFT_0534	2.2304	2.3326	8.3153	3.8638	2.0475	2.8808	hypothetical protein
T449DRAFT_0535	2.8468	2.5259	10.4907	4.1442	3.0026	2.92	hypothetical protein
T449DRAFT_0536	3.7886	4.2484	9.5371	4.5531	4.8872	4.7879	aminopeptidase N
T449DRAFT_0537	1.031	1.9996	3.1508	2.2782	1.3205	1.3793	HEAT repeat
T449DRAFT_0538	1.3381	1.7661	3.9614	1.7592	0.8997	1.0802	NitT/TauT family transport system ATP-binding protein
T449DRAFT_0539	1.3235	1.6858	6.8756	2.2927	1.5187	1.6525	NitT/TauT family transport system permease protein
T449DRAFT_0540	1.031	1.6071	3.781	1.1482	0.5916	0.8989	NitT/TauT family transport system substrate-binding protein
T449DRAFT_0541	0	0.623	2.8398	0	0.4443	0	NAD-dependent dihydropyrimidine dehydrogenase, PreA subunit
T449DRAFT_0542	1.6671	1.7991	5.8402	2.0125	1.5748	1.5493	Succinate dehydrogenase/fumarate reductase, flavoprotein subunit
T449DRAFT_0543	2.0149	2.1301	5.3679	2.8128	3.1867	3.837	aspartyl-tRNA(Asn)/glutamyl-tRNA(Gln) amidotransferase subunit A
T449DRAFT_0544	2.5698	2.2888	8.3019	1.9987	1.0005	0.9009	hypothetical protein
T449DRAFT_0545	1.7247	1.601	6.3857	1.6417	2.0934	1.7136	CDP-diacylglycerol--glycerol-3-phosphate 3-phosphatidyltransferase
T449DRAFT_0546	16.7504	17.5497	21.5737	13.3475	15.5989	14.8955	Phosphoglycerol transferase MdoB
T449DRAFT_0547	3.5129	3.8538	1.9518	1.5806	0.4581	0.6187	hypothetical protein
T449DRAFT_0548	67.5677	72.0593	43.2736	31.6489	30.5989	29.2914	Predicted arabinose efflux permease, MFS family
T449DRAFT_0549	7.4589	7.7212	10.3911	6.5149	4.2482	3.6836	hypothetical protein
T449DRAFT_0550	96.5762	98.2768	49.3051	28.9873	35.9749	34.2308	excinuclease ABC subunit A
T449DRAFT_0551	116.516	107.309	63.505	43.5423	33.716	31.7666	hypothetical protein
T449DRAFT_0552	29.6925	29.0549	5.4093	1.837	2.3753	1.9175	Uncharacterized kinase
T449DRAFT_0553	67.6518	72.8937	7.548	3.8606	2.909	2.5858	para-aminobenzoate synthetase component 1
T449DRAFT_0554	440.67	455.572	54.8917	56.6133	37.0155	40.6437	40-residue YVTN family beta-propeller repeat-containing protein
T449DRAFT_0555	1488.64	1336.09	517.124	364.057	214.694	190.009	mxaD protein
T449DRAFT_0556	94.9584	94.8072	22.5466	18.1826	10.2291	7.6557	ribonuclease D
T449DRAFT_0557	123.11	122.536	28.7916	30.5233	12.2042	11.7267	Glyoxylase, beta-lactamase superfamily II
T449DRAFT_0558	41.5337	37.2392	34.3933	23.3605	7.6034	7.4091	DbpA RNA binding domain-containing protein
T449DRAFT_0559	108.651	106.254	83.7253	65.201	24.6125	21.4473	periplasmic chaperone for outer membrane proteins SurA
T449DRAFT_0560	152.923	147.936	93.7071	80.5309	37.1268	31.3353	LPS-assembly protein
T449DRAFT_0561	68.5598	73.2345	20.1113	16.9132	3.2677	3.8765	hypothetical protein
T449DRAFT_0562	89.3861	86.209	360.918	281.769	259.909	235.353	Nucleotidyl transferase
T449DRAFT_0563	12.4322	3.82	50.6552	49.1413	74.3048	75.8283	hypothetical protein
T449DRAFT_0564	54.9138	44.8528	66.2037	61.4985	33.4856	31.0498	adenylylsulfate kinase (EC 2.7.1.25)
T449DRAFT_0565	42.9582	39.7064	35.7604	32.6968	17.6523	16.7725	hypothetical protein
T449DRAFT_0566	113.031	103.046	128.906	103.823	102.812	96.5055	hypothetical protein
T449DRAFT_0567	7.7794	8.0092	32.6408	11.536	11.469	8.9316	hypothetical protein
T449DRAFT_0568	5.9226	5.6529	13.0373	6.2106	6.3357	3.2414	lysozyme
T449DRAFT_0569	4.3554	2.1899	5.2288	3.0796	1.785	3.0137	mRNA interferase RelE/StbE
T449DRAFT_0570	0.7931	1.9939	0.6059	0.4907	1.1377	2.3049	hypothetical protein
T449DRAFT_0571	110.041	102.222	123.966	78.6365	36.0286	33.8802	SIR2-like domain-containing protein
T449DRAFT_0572	7.2417	5.8865	10.6039	5.5258	4.0252	3.2737	putative ABC transport system permease protein
T449DRAFT_0573	12.5783	12.709	10.7992	8.3009	5.1121	4.6805	putative ABC transport system permease protein
T449DRAFT_0574	17.9618	16.5204	24.4324	18.431	12.4897	12.1658	putative ABC transport system ATP-binding protein
T449DRAFT_0575	30.5092	34.1664	79.8451	58.1873	46.883	49.014	HlyD family secretion protein
T449DRAFT_0576	27.5553	26.0753	43.5704	37.2044	33.9629	34.2554	FecR family protein
T449DRAFT_0577	4.0164	4.7374	12.4584	8.1835	8.1872	7.6451	penicillin amidase
T449DRAFT_0578	5.3103	6.141	12.9145	6.0232	6.6968	7.5448	putative ATP-binding cassette transporter
T449DRAFT_0579	2.3964	3.8274	7.9695	0.6977	2.2243	2.2759	RNA polymerase sigma-70 factor, ECF subfamily
T449DRAFT_0580	2.2861	2.6273	6.9861	0.8082	3.7477	6.3274	MbtH protein
T449DRAFT_0581	4.4754	4.3479	104.804	60.7282	94.2283	80.8793	hypothetical protein
T449DRAFT_0582	0	0	0	0	0	0	hypothetical protein
T449DRAFT_0583	63.3365	63.9012	14.782	7.4926	2.4959	2.4272	23S rRNA (adenine2503-C2)-methyltransferase
T449DRAFT_0584	30.0008	24.2662	12.9546	8.07	6.2368	4.2119	hypothetical protein
T449DRAFT_0585	17.9141	12.0096	6.347	2.2487	1.4896	0.8383	Predicted endonuclease, GIY-YIG superfamily
T449DRAFT_0586	3.9468	4.519	8.6576	5.2705	5.213	5.0978	amylosucrase
T449DRAFT_0587	5.812	6.3813	22.4729	10.2004	10.0809	7.9665	SCP-2 sterol transfer family protein
T449DRAFT_0588	1.2316	0.2477	9.4096	0.9144	1.59	1.5908	hypothetical protein
T449DRAFT_0589	2.2013	2.9757	11.9103	3.349	2.7435	2.4238	carbamoyltransferase
T449DRAFT_0590	2.4287	2.814	11.5363	2.1559	1.0981	0.8524	glycosyltransferase, MGT family
T449DRAFT_0591	0	0	0	0	0	0	hypothetical protein
T449DRAFT_0592	2.7088	2.845	9.2896	2.5325	2.2882	2.3325	Uncharacterized iron-regulated membrane protein
T449DRAFT_0593	3.8912	4.9565	11.627	5.2786	2.3154	1.9918	iron complex outermembrane recepter protein
T449DRAFT_0594	1.7765	2.0931	12.3772	4.5277	3.9651	3.8015	amino acid adenylation domain-containing protein
T449DRAFT_0595	1.979	2.2946	9.3855	5.473	5.4294	4.9587	amino acid adenylation domain-containing protein
T449DRAFT_0596	1.0795	1.2236	6.1787	2.4679	2.1916	2.0561	non-ribosomal peptide synthase domain TIGR01720/amino acid adenylation domain-containing protein
T449DRAFT_0597	0.8269	0.9381	4.6976	2.2563	2.4027	2.5195	amino acid adenylation domain-containing protein
T449DRAFT_0598	0.9449	1.1764	3.0251	1.3362	1.549	1.6273	L-ascorbate metabolism protein UlaG, beta-lactamase superfamily
T449DRAFT_0599	0.8288	0.8061	3.2801	1.3618	1.7248	1.7637	amino acid adenylation domain-containing protein
T449DRAFT_0600	0.5183	1.0424	2.3758	0.8016	1.3011	0.9205	Ankyrin repeat-containing protein
T449DRAFT_0601	0.7772	0.6699	5.0898	0.9617	0.7167	1.1473	adenylylsulfate kinase (EC 2.7.1.25)
T449DRAFT_0602	41.3087	36.7505	51.3616	37.5143	25.2916	23.1286	type II and III secretion system protein
T449DRAFT_0603	191.128	173.043	97.9913	77.7852	42.3537	39.2307	phosphonoacetate hydrolase
T449DRAFT_0604	53.4491	54.533	38.7472	25.103	14.8301	9.8263	hypothetical protein
T449DRAFT_0605	65.5036	74.2136	41.5768	40.4188	28.2131	25.4418	molybdopterin molybdotransferase
T449DRAFT_0606	47.1128	54.8137	15.9038	14.0657	3.2414	2.9187	molybdopterin-guanine dinucleotide biosynthesis protein B
T449DRAFT_0607	16.6107	13.8951	11.0056	7.0937	2.7411	4.177	DnaJ domain-containing protein
T449DRAFT_0608	36.4516	37.4685	190.552	161.916	55.4177	47.3429	lipoprotein NlpD
T449DRAFT_0609	119.076	119.602	609.762	707.348	326.708	320.436	RNA polymerase, sigma 38 subunit, RpoS
T449DRAFT_0610	65.024	68.612	40.4446	34.8895	24.232	24.6863	Predicted amidohydrolase
T449DRAFT_0611	40.4859	47.9827	13.9922	5.6656	3.1111	3.6573	Acetyltransferase (GNAT) family
T449DRAFT_0612	78.8603	86.4493	59.0835	54.7057	38.1719	36.8307	Exo-beta-1,3-glucanase, GH17 family
T449DRAFT_0613	20.9966	27.7123	21.4832	19.6015	16.9415	18.5843	Metallo-beta-lactamase superfamily protein
T449DRAFT_0614	19.4003	21.3606	35.973	29.3763	17.0508	15.7143	diguanylate cyclase/phosphodiesterase
T449DRAFT_0615	29.255	31.8871	136.432	126.822	98.4881	78.8722	Sel1 repeat-containing protein
T449DRAFT_0616	44.4359	50.9809	55.5389	61.0099	26.8183	22.6883	hypothetical protein
T449DRAFT_0617	76.6612	93.7921	349.091	340.649	296.458	257.873	ATP-dependent helicase HepA
T449DRAFT_0618	8.3547	10.0351	70.5654	87.8732	97.0399	79.8851	Glycine zipper 2TM domain-containing protein
T449DRAFT_0619	32.3305	36.2021	252.871	271.387	205.81	185.32	Glycine zipper 2TM domain-containing protein
T449DRAFT_0620	55.9192	51.9529	89.9931	83.5165	36.8098	34.9041	PAS fold
T449DRAFT_0621	37.7643	34.6041	43.6808	40.2873	18.7951	18.1776	HDIG domain-containing protein
T449DRAFT_0622	47.9021	47.4	44.1738	32.9794	14.1705	13.4888	PAS domain S-box-containing protein/hemerythrin-like metal-binding domain protein
T449DRAFT_0623	47.2751	45.3625	24.0254	18.9462	3.6605	2.5969	Response regulator c-di-GMP phosphodiesterase, RpfG family, contains REC and HD-GYP domains
T449DRAFT_0624	47.6283	45.9544	22.6458	16.5245	7.751	6.1817	HD domain-containing protein
T449DRAFT_0625	15.1321	16.1106	14.33	7.7559	7.28	6.812	PAS domain S-box-containing protein/diguanylate cyclase (GGDEF) domain-containing protein
T449DRAFT_0626	13.2356	12.9198	8.0182	2.463	1.8355	2.0534	Signal transduction histidine kinase
T449DRAFT_0627	21.1275	21.9579	17.8541	10.4425	11.4705	9.795	urea transport system substrate-binding protein
T449DRAFT_0628	31.7347	30.8322	14.5409	14.0609	8.961	8.4218	PAS domain S-box-containing protein
T449DRAFT_0629	40.119	44.8799	44.8748	42.5168	29.0493	24.9796	Response regulator receiver domain-containing protein
T449DRAFT_0630	82.758	82.1982	206.258	177.863	137.685	126.343	putative two-component system response regulator
T449DRAFT_0631	91.1816	80.782	24.9248	15.71	10.5959	10.8331	PilZ domain-containing protein
T449DRAFT_0632	152.035	167.729	24.3816	24.9208	16.1098	15.0415	phosphoribosylformylglycinamidine synthase (EC 6.3.5.3)
T449DRAFT_0633	174.753	182.526	153.292	147.966	74.7816	69.6637	Beta-barrel assembly machine subunit BamC
T449DRAFT_0634	157.797	160.671	54.6992	43.3786	17.5707	20.5626	4-hydroxy-tetrahydrodipicolinate synthase
T449DRAFT_0635	10.1895	3.4155	36.3277	18.9125	12.7891	12.0643	pilus assembly protein Flp/PilA
T449DRAFT_0636	0	0	0	0	0	0	hypothetical protein
T449DRAFT_0637	1.0147	0.6377	197.11	148.796	226.35	195.378	prepilin peptidase CpaA
T449DRAFT_0638	1.5047	1.774	293.58	225.038	350.824	258.997	hypothetical protein
T449DRAFT_0639	1.3235	1.3309	172.701	132.435	173.459	131.859	pilus assembly protein CpaB
T449DRAFT_0640	1.9391	1.4744	257.129	172.649	213.508	155.415	pilus assembly protein CpaC
T449DRAFT_0641	0.4309	0.2166	106.33	56.5179	83.5977	60.387	hypothetical protein
T449DRAFT_0642	1.328	1.2774	188.889	101.884	153.682	106.723	Putative Flp pilus-assembly TadE/G-like
T449DRAFT_0643	0.958	0.4817	138.583	70.9335	83.1458	51.9746	TadE-like protein
T449DRAFT_0644	0.2994	1.2046	89.0024	55.4012	66.8014	47.8693	TadE-like protein
T449DRAFT_0645	2.426	2.8056	198.412	121.13	145.075	102.507	pilus assembly protein CpaE
T449DRAFT_0646	2.0063	2.3796	298.064	185.238	260.157	169.139	pilus assembly protein CpaF
T449DRAFT_0647	2.9549	3.1201	58.4701	36.9302	31.4727	26.0016	tight adherence protein B
T449DRAFT_0648	4.4265	4.225	71.4187	35.9278	28.8962	21.0772	tight adherence protein C
T449DRAFT_0649	2.9531	3.326	29.6006	18.7095	9.5736	5.7216	Phospholipid methyltransferase
T449DRAFT_0650	8.9752	9.7776	52.4547	35.2608	24.6222	17.4855	TPR repeat-containing protein
T449DRAFT_0651	274.147	279.697	123.835	103.279	46.2421	39.6333	ATP-dependent RNA helicase DeaD
T449DRAFT_0652	74.5651	77.7857	184.815	128.482	104.817	85.252	DNA polymerase-3 subunit epsilon
T449DRAFT_0653	78.4437	75.063	17.1225	12.2212	17.1644	14.7196	HNH endonuclease
T449DRAFT_0654	39.9718	33.0353	22.2539	11.2136	7.6603	5.33	PilZ domain-containing protein
T449DRAFT_0655	27.5166	24.7698	159.021	125.417	113.797	112.213	isocitrate dehydrogenase (NADP)
T449DRAFT_0656	356.319	341.835	284.03	239.098	202.975	199.286	isocitrate dehydrogenase (NAD+)
T449DRAFT_0657	157.984	165.751	170.65	161.33	136.433	125.553	aconitase
T449DRAFT_0658	49.5734	52.525	103.606	139.134	131.866	138.978	putative endonuclease
T449DRAFT_0659	34.3366	33.7113	19.7817	18.4964	10.2275	8.4418	cell division protein ZapE
T449DRAFT_0660	45.5138	43.6021	170.194	123.366	76.1419	61.5697	Restriction endonuclease
T449DRAFT_0661	83.8189	89.9719	12.8675	6.7139	2.5538	2.9201	Fatty acid desaturase
T449DRAFT_0662	6.8626	6.4251	3.2541	2.0497	1.6972	1.8339	hypothetical protein
T449DRAFT_0663	43.1831	44.9012	10.0934	8.0226	6.1416	4.3452	Protein of unknown function VcgC/VcgE (DUF2780)
T449DRAFT_0664	151.556	143.855	178.309	202.537	123.493	124.376	membrane-bound lytic murein transglycosylase D
T449DRAFT_0665	71.172	80.3528	67.1807	63.9696	41.7581	43.9541	Methyltransferase domain-containing protein
T449DRAFT_0666	48.6988	39.8791	26.4188	22.9651	16.7243	16.1861	ribonuclease HI
T449DRAFT_0667	512.27	472.368	293.122	264.738	138.018	128.824	Metallo-beta-lactamase superfamily protein
T449DRAFT_0668	189.343	180.137	72.1902	84.1678	40.2716	32.9658	hypothetical protein
T449DRAFT_0669	376.567	357.382	182.584	171.269	101.17	89.3469	two-component system, chemotaxis family, response regulator CheB
T449DRAFT_0670	128.849	122.641	48.1655	41.3507	17.1728	12.5708	Response regulator receiver domain-containing protein
T449DRAFT_0671	219.356	191.916	48.399	59.4926	15.0915	13.2968	chemotaxis protein CheD
T449DRAFT_0672	280.273	243.519	50.9998	54.8202	14.8078	13.8336	chemotaxis protein methyltransferase CheR
T449DRAFT_0673	180.83	168.873	54.344	42.5588	7.1948	6.4785	ABC-type transporter Mla maintaining outer membrane lipid asymmetry, MlaB component, contains STAS domain
T449DRAFT_0674	273.835	249.63	66.8585	78.0144	14.2406	12.2759	chromosome partitioning protein
T449DRAFT_0675	180.66	160.238	297.601	284.297	243.541	208.948	purine-binding chemotaxis protein CheW
T449DRAFT_0676	373.347	322.644	174.284	157.946	70.8922	61.4968	methyl-accepting chemotaxis sensory transducer with Pas/Pac sensor
T449DRAFT_0677	283.938	240.571	76.2328	70.2333	21.5104	19.5499	purine-binding chemotaxis protein CheW
T449DRAFT_0678	376.184	340.382	117.866	96.8079	37.0807	34.6937	two-component system, chemotaxis family, sensor kinase CheA
T449DRAFT_0679	322	281.899	222.389	194.161	94.8085	84.9834	two-component system, chemotaxis family, response regulator CheY
T449DRAFT_0680	1.1897	2.7915	4.2415	0.9814	1.1377	2.0488	hypothetical protein
T449DRAFT_0681	33.6172	35.8419	32.1806	31.3734	26.2605	23.96	Fic/DOC family protein
T449DRAFT_0682	13.6103	14.3086	16.3845	9.4412	5.0286	4.6612	Helix-turn-helix domain-containing protein
T449DRAFT_0683	14.106	14.185	16.7037	12.3636	10.0327	9.1857	protein of unknown function (DUF4400)
T449DRAFT_0684	2.8572	3.123	4.5554	0.4611	0.3563	0.8022	hypothetical protein
T449DRAFT_0685	2.7408	4.0743	13.7774	5.3575	5.4985	3.7966	conjugal transfer pilus assembly protein TraD
T449DRAFT_0686	3.3403	3.2691	13.9901	4.613	2.8021	2.1957	Putative helicase
T449DRAFT_0687	8.344	9.6493	10.8368	4.9042	2.9174	2.6269	PH domain-containing protein
T449DRAFT_0688	0	0	0	0	0	0	hypothetical protein
T449DRAFT_0689	2.9558	3.2425	7.144	2.1279	1.2719	1.1106	AAA-like domain-containing protein
T449DRAFT_0690	5.5856	6.7183	9.706	5.2853	4.3989	5.3048	two component transcriptional regulator, LuxR family
T449DRAFT_0691	9.7399	10.0959	22.285	14.0916	9.2784	9.0321	Histidine kinase
T449DRAFT_0692	30.398	26.0222	27.0342	18.3247	13.4725	14.2453	Cupin domain-containing protein
T449DRAFT_0693	16.8991	15.6781	9.3288	5.801	1.5639	1.4082	Nitroreductase
T449DRAFT_0694	16.9707	19.3591	33.0022	25.2322	24.4876	24.519	hypothetical protein
T449DRAFT_0695	12.2191	10.9859	10.9964	4.2924	4.0848	4.6478	D-alanyl-lipoteichoic acid acyltransferase DltB, MBOAT superfamily
T449DRAFT_0696	5.0457	4.6327	26.8159	12.7584	7.5524	4.392	hypothetical protein
T449DRAFT_0697	0.5426	0.2728	2.9021	1.0072	0.5838	0.8761	WGR domain-containing protein
T449DRAFT_0698	0.2541	0	2.3298	0.9434	0.9113	0.6565	hypothetical protein
T449DRAFT_0699	7.232	6.8361	15.1387	6.6221	3.6308	4.4837	plasmid segregation protein ParM
T449DRAFT_0700	1.3188	2.5318	2.931	0.445	1.9777	1.7034	uncharacterized lipoprotein
T449DRAFT_0701	4.4628	5.0295	13.2854	11.9967	6.1809	7.7521	Integrase
T449DRAFT_0702	6.9667	5.4645	20.4381	12.9308	5.2964	4.7691	hypothetical protein
T449DRAFT_0703	18.8716	16.397	9.1057	5.7354	1.2466	1.9243	hypothetical protein
T449DRAFT_0704	21.5934	21.5589	22.2844	12.6582	5.8585	5.658	hypothetical protein
T449DRAFT_0705	12.8115	11.6077	9.4969	8.3187	1.2736	1.0649	Domain of unknown function (DUF4194)
T449DRAFT_0706	20.1326	20.187	36.5238	33.5267	14.8556	12.5523	hypothetical protein
T449DRAFT_0707	51.9666	49.7691	111.037	83.287	50.8783	48.3168	Predicted DNA-binding transcriptional regulator YafY, contains an HTH and WYL domains
T449DRAFT_0708	0	0	0	0	0	0	hypothetical protein
T449DRAFT_0709	68.2902	62.6161	12.4677	10.4574	5.3646	4.0777	hypothetical protein
T449DRAFT_0710	27.1619	26.3142	22.5118	10.5974	7.3418	5.7207	type I restriction enzyme, R subunit
T449DRAFT_0711	31.6265	35.9909	24.3889	14.4759	8.2483	8.1955	Fic/DOC family protein
T449DRAFT_0712	26.0012	23.3131	52.645	41.2866	43.406	39.2501	Fic family protein
T449DRAFT_0713	49.8431	49.6831	105.133	74.72	91.4513	77.19	type I restriction enzyme, S subunit
T449DRAFT_0714	29.7235	26.5688	70.2263	49.7201	20.0845	16.2187	Uncharacterized conserved protein
T449DRAFT_0715	29.9733	33.1312	104.931	80.7045	80.4518	70.8318	type I restriction enzyme M protein
T449DRAFT_0716	28.2374	28.5179	120.881	80.7245	57.0034	52.0358	Type I restriction modification DNA specificity domain-containing protein
T449DRAFT_0717	6.0356	3.7933	24.5922	9.3354	5.9521	5.1971	hypothetical protein
T449DRAFT_0718	0.5366	1.6188	9.8391	1.328	2.3092	2.0793	hypothetical protein
T449DRAFT_0719	15.7205	16.506	28.3296	20.9112	16.4814	16.6322	Helicase conserved C-terminal domain-containing protein
T449DRAFT_0720	9.0531	10.2731	33.5029	15.0047	11.616	11.3714	hypothetical protein
T449DRAFT_0721	0.5488	1.3798	10.4829	0.9338	0.7873	0.7089	hypothetical protein
T449DRAFT_0722	0	0	0	0	0	0	hypothetical protein
T449DRAFT_0723	1.7857	2.2447	9.55	1.8414	4.9097	4.517	single-strand DNA-binding protein
T449DRAFT_0724	7.7807	6.1849	9.8505	4.8597	2.4979	3.5413	phage recombination protein Bet
T449DRAFT_0725	0	0	0	0	0	0	hypothetical protein
T449DRAFT_0727	160.975	156.079	500.603	428.735	345.095	260.185	RNA-directed DNA polymerase (EC 2.7.7.49)
T449DRAFT_0729	3.5047	3.0838	12.8856	6.3695	2.7493	3.0414	hypothetical protein
T449DRAFT_0730	0.4233	0.4256	3.5574	0.2619	0.1518	0.1366	hypothetical protein
T449DRAFT_0731	0	0.4147	1.2603	0	0.1479	0	hypothetical protein
T449DRAFT_0732	0	0	0	0	0	0	hypothetical protein
T449DRAFT_0733	0	0.2698	0	0	0	0	hypothetical protein
T449DRAFT_0734	0	0	0.8418	0	0	0.3558	hypothetical protein
T449DRAFT_0735	4.0882	5.606	11.8117	7.8179	4.4248	3.7923	cobaltochelatase CobS
T449DRAFT_0736	12.9645	11.8696	24.3918	9.9365	10.6862	11.3718	WGR domain-containing protein, predicted DNA-binding domain in MolR
T449DRAFT_0737	16.5322	16.7921	20.4286	8.2375	10.6237	8.8136	Protein of unknown function (DUF3150)
T449DRAFT_0738	3.0041	3.8622	9.1222	4.2348	3.4365	3.9784	Cobalamin biosynthesis protein CobT
T449DRAFT_0739	0.3778	0	0	0.4675	0.271	0.488	hypothetical protein
T449DRAFT_0740	1.0165	1.2778	2.7181	1.2578	0.729	0.3282	hypothetical protein
T449DRAFT_0741	18.1031	21.8334	21.8753	14.9336	10.7774	10.1629	hypothetical protein
T449DRAFT_0742	0.8775	1.9854	5.0279	1.6287	1.2587	0.9917	hypothetical protein
T449DRAFT_0743	3.6777	3.4671	4.2145	1.7065	0.9891	1.7813	hypothetical protein
T449DRAFT_0744	20.1753	21.4864	23.5853	16.7085	19.9581	19.4416	plasma-membrane calcium-translocating P-type ATPase
T449DRAFT_0745	29.2373	30.8772	30.8412	27.8523	11.1427	11.6135	Uncharacterized membrane protein
T449DRAFT_0746	21.1641	23.1312	44.4227	36.1246	26.9931	26.024	Ca2+-transporting ATPase
T449DRAFT_0747	19.3132	19.5215	33.4644	36.5859	41.4125	42.4974	conserved hypothetical protein
T449DRAFT_0748	20.4896	20.8754	34.0139	33.1215	18.5074	17.3862	Outer membrane protein TolC
T449DRAFT_0749	24.9034	26.4279	70.3775	62.1072	58.681	56.6818	HlyD family secretion protein
T449DRAFT_0750	30.0705	35.5398	76.1377	70.2739	66.0328	63.3985	putative ABC transport system ATP-binding protein
T449DRAFT_0751	39.87	41.9949	49.1206	39.5845	35.1509	35.01	hypothetical protein
T449DRAFT_0752	10.2271	11.0878	22.463	15.0935	10.0857	9.3912	UDP-N-acetylmuramoyl-tripeptide--D-alanyl-D-alanine ligase
T449DRAFT_0753	11.8482	13.5032	9.5043	11.6065	9.914	11.1588	dethiobiotin synthase
T449DRAFT_0754	0	0	0	0	0	0	hypothetical protein
T449DRAFT_0755	14.5528	15.6566	16.0229	14.8296	10.591	10.9187	adenosylmethionine-8-amino-7-oxononanoate aminotransferase
T449DRAFT_0756	17.372	17.391	20.6515	14.6036	11.6214	9.2318	dihydroxyacid dehydratase (EC 4.2.1.9)
T449DRAFT_0757	10.9446	11.4819	15.6381	11.2002	11.7533	13.2577	4-hydroxy-3-methylbut-2-en-1-yl diphosphate synthase
T449DRAFT_0758	38.6548	46.2898	28.1469	29.9476	31.1893	30.2296	bifunctional enzyme CysN/CysC
T449DRAFT_0759	9.6181	11.5104	6.6799	5.4096	5.0169	4.4148	sulfate adenylyltransferase subunit 2
T449DRAFT_0760	10.9332	14.3837	14.8213	18.8179	17.3338	15.9797	hypothetical protein
T449DRAFT_0761	24.1941	30.0542	39.6078	31.1952	21.4353	17.3318	Protein of unknown function (DUF2490)
T449DRAFT_0762	14.0372	19.0064	15.0305	13.9502	19.5013	20.6292	carbonic anhydrase
T449DRAFT_0763	14.016	29.5939	28.1037	13.7132	67.262	80.1729	Sulfate permease, MFS superfamily
T449DRAFT_0764	45.8528	70.2318	25.4618	11.9516	9.2873	8.9111	transcriptional regulator, TetR family
T449DRAFT_0765	24.8899	35.471	18.043	11.5887	13.0692	13.1158	pyruvate carboxylase subunit A
T449DRAFT_0766	30.7122	37.0849	15.6422	8.4124	9.2702	9.011	pyruvate carboxylase subunit B
T449DRAFT_0767	19.948	19.695	14.4085	9.5143	19.0414	25.0159	L-threonylcarbamoyladenylate synthase
T449DRAFT_0768	5.6457	7.4941	12.4221	3.8003	2.6563	2.6543	Histidine kinase-, DNA gyrase B-, and HSP90-like ATPase
T449DRAFT_0769	4.9599	3.2678	13.0664	7.8304	10.0587	10.8246	hypothetical protein
T449DRAFT_0770	2.9353	2.865	8.0467	2.9912	1.9195	2.0629	hypothetical protein
T449DRAFT_0771	0	0.3075	0.9345	0	0	0.1975	hypothetical protein
T449DRAFT_0772	0.3179	0	2.429	1.1802	0.228	0	hypothetical protein
T449DRAFT_0773	13.828	13.4306	31.8474	19.4476	20.2225	18.2527	Uncharacterized domain associated with phage/plasmid primase
T449DRAFT_0774	0.4321	0	1.3207	0	0	0	hypothetical protein
T449DRAFT_0775	25.5234	25.6066	54.4961	42.8248	30.1036	29.5304	hypothetical protein
T449DRAFT_0776	8.8754	5.8939	2.8145	1.8649	0.2402	0.3244	hypothetical protein
T449DRAFT_0777	3.2405	1.4812	0	0	0.2112	0.3805	Methyltransferase domain-containing protein
T449DRAFT_0778	14.3946	13.6597	10.2226	3.763	3.926	3.797	uncharacterized protein involved in oxidation of intracellular sulfur
T449DRAFT_0779	17.8305	16.6905	14.6364	4.1075	2.7889	1.715	Protein-S-isoprenylcysteine O-methyltransferase Ste14
T449DRAFT_0780	25.0176	25.1577	14.3345	11.7634	10.4069	9.9363	Methyltransferase domain-containing protein
T449DRAFT_0781	30.3788	33.3931	20.4875	21.5171	17.5056	19.2807	transcriptional regulator, ArsR family
T449DRAFT_0782	0	0	0	0	0	0	Integrase core domain-containing protein
T449DRAFT_0783	14.682	16.5821	104.42	75.3289	72.7945	64.1379	copper-(or silver)-translocating P-type ATPase/heavy metal-(Cd/Co/Hg/Pb/Zn)-translocating P-type ATPase,TIGR01512
T449DRAFT_0784	2.2159	1.91	4.3531	10.576	5.2219	8.382	hypothetical protein
T449DRAFT_0785	10.5476	10.4551	45.8159	37.1033	23.7754	24.8144	putative Mg2+ transporter-C (MgtC) family protein
T449DRAFT_0786	20.1378	21.4766	50.0178	42.4336	44.4307	40.7655	cobalt-zinc-cadmium resistance protein CzcA
T449DRAFT_0787	15.9689	16.156	36.7107	25.9458	30.4954	28.5879	membrane fusion protein, cobalt-zinc-cadmium efflux system
T449DRAFT_0788	3.3311	2.5123	5.0898	1.0304	0.9954	2.3306	hypothetical protein
T449DRAFT_0789	6.7613	7.7389	8.7351	2.6527	2.1684	1.917	Outer membrane protein TolC
T449DRAFT_0790	31.1772	32.8447	21.2883	18.6531	13.6786	13.5706	hypothetical protein
T449DRAFT_0791	12.5612	13.1493	12.4282	6.2427	4.4307	3.4576	HupE / UreJ protein
T449DRAFT_0792	6.1865	7.6727	4.0961	3.8275	1.479	1.3317	hypothetical protein
T449DRAFT_0793	2.481	2.9485	0.3446	0.279	0.8088	0.5826	Cation efflux family protein
T449DRAFT_0794	67.9126	71.2261	26.513	17.9543	13.7863	15.4568	BlaR1 peptidase M56
T449DRAFT_0795	58.5209	58.1353	26.554	17.5546	22.8939	23.4778	Predicted transcriptional regulator
T449DRAFT_0796	42.5186	52.451	37.0883	32.3129	25.9571	23.1797	cobalt-zinc-cadmium resistance protein CzcA
T449DRAFT_0797	26.2849	25.7821	10.8634	7.9978	7.2626	5.4264	small multidrug resistance family-3 protein
T449DRAFT_0798	48.5387	53.5057	18.7269	13.8416	10.2205	9.0774	membrane fusion protein, cobalt-zinc-cadmium efflux system
T449DRAFT_0799	38.0766	47.5156	10.7768	6.2339	3.6133	2.6028	outer membrane protein, cobalt-zinc-cadmium efflux system
T449DRAFT_0800	86.0001	94.4025	86.4561	64.8435	32.0509	34.2583	hypothetical protein
T449DRAFT_0801	38.3434	33.8801	22.4007	11.8613	7.1784	7.3741	hypothetical protein
T449DRAFT_0802	37.616	38.5359	34.6647	19.6363	12.2248	14.6517	Nodulation protein S (NodS)
T449DRAFT_0803	22.1038	18.145	15.5082	8.3727	13.1032	13.6923	uncharacterized protein involved in oxidation of intracellular sulfur
T449DRAFT_0804	0.2079	0	0	0	0	0	hypothetical protein
T449DRAFT_0805	2.9365	3.5297	6.1695	1.7032	1.6619	1.3334	Cu(I)/Ag(I) efflux system membrane protein CusA/SilA
T449DRAFT_0806	3.7586	3.9839	9.4681	1.634	0.8742	0.5576	membrane fusion protein, Cu(I)/Ag(I) efflux system
T449DRAFT_0807	13.8476	14.9274	13.7049	9.2164	12.4899	16.4633	Outer membrane protein TolC
T449DRAFT_0808	125.853	123.07	84.0353	53.5445	26.179	25.9193	hypothetical protein
T449DRAFT_0809	11.7655	12.1082	24.2848	21.5397	20.1832	21.7286	Permease of the drug/metabolite transporter (DMT) superfamily
T449DRAFT_0810	9.4515	10.7141	7.352	2.7643	3.5743	2.7745	Cation efflux family
T449DRAFT_0811	6.7568	7.258	7.7431	3.6103	2.0926	1.5867	Putative beta-lactamase-inhibitor-like, PepSY-like
T449DRAFT_0812	3.8238	4.5881	6.6394	2.4195	1.6206	1.8521	AcrB/AcrD/AcrF family protein
T449DRAFT_0813	9.035	8.6129	14.6828	8.9179	6.7048	6.2734	AcrB/AcrD/AcrF family protein
T449DRAFT_0814	8.8682	9.1131	14.2425	9.2913	5.5711	4.5985	RND family efflux transporter, MFP subunit
T449DRAFT_0815	7.4682	7.2474	6.1444	3.942	2.0226	2.5633	Outer membrane protein TolC
T449DRAFT_0816	13.2941	11.7896	19.9928	12.1107	7.7329	8.8897	Signal transduction histidine kinase
T449DRAFT_0817	13.5668	16.808	22.0561	17.5932	17.0476	24.9532	two-component system, OmpR family, response regulator
T449DRAFT_0818	139.08	157.8	448.247	805.036	406.565	456.563	Peptidase propeptide and YPEB domain-containing protein
T449DRAFT_0819	14.644	16.4683	21.9763	12.4521	11.2519	12.8907	TraG-like protein, N-terminal region
T449DRAFT_0820	2.318	2.8608	13.3624	2.086	0.7934	1.0547	conjugative transfer pilus assembly protein TraH
T449DRAFT_0821	3.2245	3.3116	9.9588	1.6129	2.6571	1.9052	conjugal transfer pilus assembly protein TraF
T449DRAFT_0822	2.7373	3.8538	12.8265	4.8549	1.9633	2.2392	hypothetical protein
T449DRAFT_0823	3.8113	3.1385	10.088	3.7877	2.6044	2.3839	conjugal transfer ATP-binding protein TraC
T449DRAFT_0824	6.6028	6.4108	8.0014	4.5077	3.5925	3.823	conjugal transfer pilus assembly protein TraA
T449DRAFT_0825	11.4825	12.7112	14.2273	9.9099	26.7825	18.5077	efflux transporter, outer membrane factor (OMF) lipoprotein, NodT family
T449DRAFT_0826	11.6663	10.3238	5.9418	7.1216	22.6475	17.4795	Cytochrome c556
T449DRAFT_0827	6.5059	7.4624	15.2218	5.6604	33.6841	29.149	putative ABC transport system ATP-binding protein
T449DRAFT_0828	12.2494	10.8085	19.267	16.5689	58.441	46.806	putative ABC transport system permease protein
T449DRAFT_0829	11.4126	18.7913	33.247	25.2951	220.555	190.944	RND family efflux transporter, MFP subunit
T449DRAFT_0830	21.1304	35.2156	46.2525	35.988	449.204	418.283	transcriptional regulator, TetR family
T449DRAFT_0831	7.1477	8.7101	64.1487	157.218	70.6219	82.7229	copper-(or silver)-translocating P-type ATPase/plasma-membrane calcium-translocating P-type ATPase,TIGR01517
T449DRAFT_0832	5.1	5.9076	69.8378	155.532	85.1958	96.518	copper resistance protein B
T449DRAFT_0833	21.4252	29.8222	109.585	257.589	176.448	212.412	copper-resistance protein, CopA family
T449DRAFT_0834	19.5731	29.2165	55.6076	148.344	104.189	138.059	hypothetical protein
T449DRAFT_0835	13.0205	25.5404	159.403	225.958	418.161	606.062	Uncharacterized conserved protein
T449DRAFT_0836	13.174	31.7042	178.582	283.532	372.939	500.008	Cytochrome C oxidase, cbb3-type, subunit III
T449DRAFT_0837	79.3188	83.9441	521.267	563.029	908.921	965.636	two-component system, OmpR family, copper resistance phosphate regulon response regulator CusR
T449DRAFT_0838	49.916	53.4827	221.75	256.178	263.443	273.373	two-component system, OmpR family, heavy metal sensor histidine kinase CusS
T449DRAFT_0839	13.8904	13.9134	7.4907	11.6607	5.0007	5.91	HD domain-containing protein
T449DRAFT_0840	0	0	0	0	0	0	hypothetical protein
T449DRAFT_0841	15.0156	13.7039	11.9534	17.7993	3.5294	3.1781	alkylhydroperoxidase AhpD family core domain-containing protein
T449DRAFT_0842	20.7708	22.4624	31.0275	38.4086	5.9089	5.508	type II restriction enzyme
T449DRAFT_0843	13.0624	15.8073	9.8102	17.807	6.9867	6.0052	hypothetical protein
T449DRAFT_0844	0	0	0	1.3095	0.3036	0	hypothetical protein
T449DRAFT_0845	29.5462	32.1225	59.5187	87.7833	39.8928	45.0638	Cu(I)/Ag(I) efflux system membrane protein CusA/SilA
T449DRAFT_0846	33.1918	34.6945	19.8551	23.6827	7.008	8.88	membrane fusion protein, Cu(I)/Ag(I) efflux system
T449DRAFT_0847	43.5841	48.424	19.9271	28.2064	9.6336	13.4257	Outer membrane protein TolC
T449DRAFT_0848	129.734	129.542	80.1279	50.42	8.6494	10.0304	hypothetical protein
T449DRAFT_0849	1.921	1.3798	10.4829	0.6791	0.7873	0.8861	hypothetical protein
T449DRAFT_0850	6.3808	7.4456	3.5871	3.8732	2.3314	3.2655	Transposase zinc-binding domain-containing protein
T449DRAFT_0851	0	0.8851	0	0	0	0	Phage integrase family protein
T449DRAFT_0852	3.5554	2.1452	1.0865	0	0.255	0.4592	hypothetical protein
T449DRAFT_0853	298.383	289.046	393.576	320.459	342.092	339.732	catalase-peroxidase
T449DRAFT_0854	33.737	36.4144	144.184	118.704	144.234	129.129	LysR family transcriptional regulator, hydrogen peroxide-inducible genes activator
T449DRAFT_0855	3.2834	4.647	20.2537	15.5745	17.4442	14.4902	Transposase zinc-binding domain-containing protein
T449DRAFT_0856	10.6407	11.9445	57.598	45.1138	56.4985	43.5224	Site-specific recombinase XerD
T449DRAFT_0857	3.9423	4.2694	6.0237	1.6886	1.74	2.546	conjugal transfer pilus assembly protein TraV
T449DRAFT_0858	4.0455	5.455	19.5274	7.9638	5.2095	3.7408	thiol:disulfide interchange protein DsbC
T449DRAFT_0859	6.7333	7.142	12.8249	5.4783	5.8215	5.7781	conjugal transfer pilus assembly protein TraB
T449DRAFT_0860	10.7243	10.2551	11.4603	4.8033	1.9347	1.7846	TraK protein
T449DRAFT_0861	0.6852	1.1484	7.3287	1.4131	0.4914	0.4425	conjugal transfer pilus assembly protein TraE
T449DRAFT_0862	0.7705	0.7748	3.5321	0.3178	0	0.4976	conjugal transfer pilus assembly protein TraL
T449DRAFT_0863	2.231	2.4679	5.4543	1.2423	1.2001	0.7924	OmpA family protein
T449DRAFT_0864	0.7902	1.0595	4.6285	0.4889	0.3778	0.3402	Transglycosylase SLT domain-containing protein
T449DRAFT_0865	0	0	0	0	0	0	hypothetical protein
T449DRAFT_0866	54.0847	52.8716	131.588	104.932	112.452	103.812	Hypothetical protein (DUF2513)
T449DRAFT_0867	25.2152	25.6666	33.579	24.0447	22.5645	25.049	Site-specific recombinase XerD
T449DRAFT_0868	59.4891	66.2547	66.7873	55.9335	56.1241	57.6971	haloacid dehalogenase superfamily, subfamily IA, variant 3 with third motif having DD or ED/haloacid dehalogenase superfamily, subfamily IA, variant 1 with third motif having Dx(3-4)D or Dx(3-4)E
T449DRAFT_0869	16.5784	14.0923	10.2163	3.4	4.2043	4.7913	Ribosomal protein S18 acetylase RimI
T449DRAFT_0870	17.0162	15.7657	24.5392	24.486	17.6894	16.1753	TatD DNase family protein
T449DRAFT_0871	11.3546	12.4226	46.1845	34.1494	27.8999	24.5112	hypothetical protein
T449DRAFT_0872	10.645	10.4694	27.5254	23.7385	16.7798	15.9402	hypothetical protein
T449DRAFT_0873	8.2824	10.2995	12.4291	7.6406	5.1447	3.9639	KAP family P-loop domain-containing protein
T449DRAFT_0874	8.0443	8.7635	9.2185	5.5299	2.7245	2.4532	hypothetical protein
T449DRAFT_0875	116.031	113.064	139.74	124.847	55.5989	47.1605	hypothetical protein
T449DRAFT_0876	156.089	145.16	195.825	172.191	60.6675	56.3266	37-kD nucleoid-associated bacterial protein
T449DRAFT_0877	21.8544	20.8498	18.323	13.3131	9.4046	8.7578	negative transcriptional regulator, PaiB family
T449DRAFT_0878	5.5863	5.1682	3.0728	2.4884	0.9615	0.4329	conserved hypothetical protein
T449DRAFT_0879	9.5326	10.1729	7.134	4.8145	3.4882	1.7589	SnoaL-like domain-containing protein
T449DRAFT_0880	5.624	3.6357	4.5012	2.9824	2.497	2.5078	Transglutaminase-like superfamily protein
T449DRAFT_0881	4.0199	2.7562	4.7462	2.0348	2.4899	3.1861	Uncharacterized conserved protein
T449DRAFT_0882	2.4945	3.1774	4.3197	2.6751	1.1927	0.6444	hypothetical protein
T449DRAFT_0883	0	0	0	0	0	0	hypothetical protein
T449DRAFT_0884	5.4054	5.3321	17.1871	5.8923	4.523	4.854	Type-1V conjugative transfer system mating pair stabilisation
T449DRAFT_0885	0.7044	1.288	10.8617	1.5056	0.643	0.8271	conjugal transfer pilus assembly protein TraU
T449DRAFT_0886	12.7441	14.1093	11.1404	7.733	2.4608	2.1762	conjugal transfer pilus assembly protein TraW
T449DRAFT_0887	1.9436	0.6515	4.1577	0.481	0.8364	0.3347	conjugal transfer pilin signal peptidase TrbI
T449DRAFT_0888	6.2138	4.5662	6.573	4.4358	2.7425	4.3216	hypothetical protein
T449DRAFT_0889	3.2636	4.0392	5.3701	2.1744	1.6204	0.7295	tellurium resistance protein TerD
T449DRAFT_0890	3.9802	3.202	7.7034	2.6267	3.9966	4.4555	hypothetical protein
T449DRAFT_0891	7.0139	5.4605	10.1983	4.7594	2.9209	1.7534	transcriptional activator (FlhC)
T449DRAFT_0892	7.7161	4.5362	6.167	3.3784	1.6176	1.8399	protein of unknown function (DUF4325)
T449DRAFT_0893	4.0183	2.4866	2.5976	3.0598	1.441	0.8983	transcriptional activator (FlhC)
T449DRAFT_0894	1.8372	5.0146	6.8173	4.2218	3.2	3.3899	transcriptional regulator, AlpA family
T449DRAFT_0895	2.3175	1.6646	3.5411	1.6386	0.2374	0.2138	hypothetical protein
T449DRAFT_0896	90.6015	99.6567	59.0289	51.8974	30.2636	27.9081	transposase
T449DRAFT_0897	20.3515	20.4655	19.1164	15.6187	3.5494	4.2733	hypothetical protein
T449DRAFT_0898	69.1988	69.8307	121.513	117.801	111.636	101.071	Transposase
T449DRAFT_0899	5.774	5.4435	0	0.4465	0.2588	0	hypothetical protein
T449DRAFT_0900	516.643	524.901	52.5361	42.6372	18.5485	17.1804	Phage integrase family protein
T449DRAFT_0902	934.589	931.857	672.174	698.789	601.871	475.103	preprotein translocase subunit SecG
T449DRAFT_0903	1695.07	1635.29	367.799	282.413	161.265	136.025	triosephosphate isomerase
T449DRAFT_0904	75.0305	71.93	78.184	47.9202	30.9435	28.9064	phosphoglucosamine mutase
T449DRAFT_0905	646.462	705.18	1971.66	1506.44	1654.72	1255.34	cell division protease FtsH
T449DRAFT_0906	45.3877	50.3472	60.5918	64.4125	20.4713	15.7892	23S rRNA (uridine2552-2'-O)-methyltransferase
T449DRAFT_0907	253.429	262.489	38.5567	36.5965	24.9098	25.0584	RNA-binding protein
T449DRAFT_0908	285.974	277.817	53.0551	62.2911	37.3017	35.8404	transcription elongation factor GreA
T449DRAFT_0909	428.659	421.451	55.8257	56.3662	31.4969	27.4777	carbamoyl-phosphate synthase large subunit
T449DRAFT_0910	379.466	393.602	39.1349	40.7818	16.7666	14.9323	carbamoyl-phosphate synthase small subunit
T449DRAFT_0911	55.3844	48.6136	203.181	194.536	132.959	129.692	hypothetical protein
T449DRAFT_0912	28.5173	30.0996	64.1395	55.634	47.0844	43.8532	MSHA biogenesis protein MshQ
T449DRAFT_0913	3.163	3.7591	3.9542	1.4232	2.2686	1.857	hypothetical protein
T449DRAFT_0914	6.1137	6.831	9.3414	1.6811	2.8014	2.0838	MSHA biogenesis protein MshP
T449DRAFT_0915	12.4351	14.4285	9.6993	8.07	6.4239	7.1883	MSHA biogenesis protein MshO
T449DRAFT_0916	15.2264	16.2762	11.7241	7.566	7.911	5.6523	MSHA pilin protein MshD
T449DRAFT_0917	15.2999	15.5528	17.2789	16.874	15.3865	16.4323	prepilin-type N-terminal cleavage/methylation domain-containing protein
T449DRAFT_0918	34.2228	34.5452	19.8823	11.0562	10.8571	12.4373	O-antigen ligase
T449DRAFT_0919	2254.48	1943.96	3027.45	2660.71	1952.7	1736.43	prepilin-type N-terminal cleavage/methylation domain-containing protein
T449DRAFT_0920	134.443	131.572	120.947	142.672	110.638	105.805	hypothetical protein
T449DRAFT_0921	137.161	137.795	498.704	351.469	282.228	239.769	MSHA pilin protein MshA
T449DRAFT_0922	18.4379	19.3335	3.6118	2.9249	0.5651	2.3407	hypothetical protein
T449DRAFT_0923	57.658	51.8089	23.8054	22.5645	14.6874	15.3595	MSHA biogenesis protein MshG
T449DRAFT_0924	45.9454	46.926	33.5496	34.1321	18.2363	18.1694	MSHA biogenesis protein MshE
T449DRAFT_0925	2198.13	2700.35	1496.53	1485.55	1988.34	1516.5	chaperonin GroEL
T449DRAFT_0926	1005.68	1118.79	431.516	369.372	608.743	584.032	chaperonin GroES
T449DRAFT_0927	52.4387	55.5538	56.0273	43.0981	31.6423	29.9292	adenylyltransferase and sulfurtransferase
T449DRAFT_0928	20.3213	11.6268	94.7557	138.732	112.075	150.019	hypothetical protein
T449DRAFT_0929	224.688	226.663	130.86	139.012	88.5301	81.6608	pyrroloquinoline quinone biosynthesis protein B
T449DRAFT_0930	150.895	135.689	54.8373	48.5801	35.6244	35.7914	pyrroloquinoline-quinone synthase
T449DRAFT_0931	44.3138	43.4946	21.8939	21.9989	8.1835	7.8829	pyrroloquinoline quinone biosynthesis protein D
T449DRAFT_0932	148.386	160.037	87.4808	88.7543	51.7657	48.7214	pyrroloquinoline quinone biosynthesis protein E
T449DRAFT_0933	79.7072	91.3877	66.1683	65.8557	33.4901	25.3732	4-hydroxy-3-polyprenylbenzoate decarboxylase
T449DRAFT_0934	173.743	208.237	256.317	208.403	175.817	151.537	Molecular chaperone DnaK (HSP70)
T449DRAFT_0935	84.3353	109.375	79.4293	59.6313	36.244	34.869	protein of unknown function (DUF2760)
T449DRAFT_0936	104.655	128.925	89.0951	57.3458	34.0564	31.6472	hypothetical protein
T449DRAFT_0942	29.2634	29.2625	54.0558	37.7638	19.8918	18.6871	HD-like signal output (HDOD) domain, no enzymatic activity
T449DRAFT_0943	220.73	217.281	120.052	98.579	78.8935	74.8449	DNA-binding beta-propeller fold protein YncE
T449DRAFT_0944	36.6071	32.1127	30.942	26.3429	23.2759	24.4797	Cytochrome c553
T449DRAFT_0945	17.5115	18.0855	5.4236	2.0497	1.6972	2.4452	cytochrome c55X
T449DRAFT_0946	45.5919	45.4317	53.2461	12.2714	5.631	8.8954	Protein of unknown function (DUF2380)
T449DRAFT_0947	40.1528	42.0627	14.4132	12.901	8.2344	7.4146	protein NirF
T449DRAFT_0948	18.5955	22.0275	5.0565	2.7299	2.9386	2.6461	DNA-binding transcriptional regulator, Lrp family
T449DRAFT_0949	23.9618	26.8706	13.9792	4.133	5.8327	5.1582	DNA-binding transcriptional regulator, Lrp family
T449DRAFT_0950	17.27	14.9092	3.2362	3.8304	0.9348	1.8939	DNA-binding transcriptional regulator, Lrp family
T449DRAFT_0951	32.0454	27.4946	19.9897	14.5513	14.9709	12.721	DNA-binding transcriptional regulator, Lrp family
T449DRAFT_0952	36.3866	34.1871	11.5027	8.576	4.928	4.283	heme d1 biosynthesis radical SAM protein NirJ
T449DRAFT_0953	57.4441	59.8156	54.2201	36.6866	29.2386	28.422	hypothetical protein
T449DRAFT_0954	16.0075	16.5454	6.8731	4.9142	3.7494	3.3238	hypothetical protein
T449DRAFT_0955	0	0	0	0	0	0	transposase, IS5 family
T449DRAFT_0956	217.737	204.968	32.4989	19.4583	12.2907	11.7181	DNA-binding regulatory protein, YebC/PmpR family
T449DRAFT_0957	0	0	0	0	0	0	insertion element IS1 protein InsB
T449DRAFT_0958	0	0	0	0	0	0	InsA N-terminal domain-containing protein
T449DRAFT_0959	0	0	0	0	0	0	hypothetical protein
T449DRAFT_0960	3.4552	2.3163	25.8103	18.0518	16.7963	17.3555	hypothetical protein
T449DRAFT_0961	29.5677	34.9194	36.3599	23.6719	23.3201	22.1403	protein of unknown function (DUF748)
T449DRAFT_0962	223.94	320.641	327.436	271.72	239.881	227.554	ammonium transporter, Amt family
T449DRAFT_0963	163.784	189.825	185.324	118.11	58.9639	64.6778	nitrogen regulatory protein P-II family
T449DRAFT_0964	284.829	697.745	44.8385	29.9188	30.2738	25.9253	ammonium transporter, Amt family
T449DRAFT_0965	95.8785	244.582	11.7458	3.4349	4.7477	4.1371	nitrogen regulatory protein P-II family
T449DRAFT_0966	217.586	736.708	37.3531	6.4166	12.1444	10.1494	Putative beta-barrel porin-2, OmpL-like. bbp2
T449DRAFT_0967	3424.18	3136.19	497.633	441.918	191.559	173.944	glutamine synthetase
T449DRAFT_0968	536.992	569.277	103.048	66.3834	81.9563	81.0617	3-isopropylmalate/(R)-2-methylmalate dehydratase large subunit
T449DRAFT_0969	436.481	400.794	91.3289	60.3676	61.0852	60.9543	3-isopropylmalate/(R)-2-methylmalate dehydratase small subunit
T449DRAFT_0970	101.252	113.712	10.4995	4.743	4.1238	2.9283	D-citramalate synthase
T449DRAFT_0971	1.4014	2.4663	0	0	0.2512	0.2262	BFD-like [2Fe-2S] binding domain-containing protein
T449DRAFT_0972	8.1285	8.0331	9.6361	4.1619	2.8144	3.1678	hypothetical protein
T449DRAFT_0973	17.6512	18.9535	23.3132	8.792	5.2033	4.154	hypothetical protein
T449DRAFT_0975	15.6149	16.7492	2.1207	2.5762	0.6221	0.8963	hypothetical protein
T449DRAFT_0976	13.0509	12.9252	3.9278	2.4468	0.9927	0.8939	hypothetical protein
T449DRAFT_0977	22.0501	19.5953	9.2063	2.0621	2.5744	1.9042	BRO family, N-terminal domain
T449DRAFT_0978	0	0	0	0	0	0	hypothetical protein
T449DRAFT_0981	1.7978	2.0698	45.532	25.0951	42.6309	33.0479	cyclic beta-1,2-glucan synthetase
T449DRAFT_0982	0.5624	0.754	8.0204	7.423	5.3782	2.9056	hypothetical protein
T449DRAFT_0983	6.514	6.8125	29.6603	16.9268	8.5964	7.7406	hypothetical protein
T449DRAFT_0984	6.4335	5.2564	22.1175	13.1849	10.9587	8.6992	hypothetical protein
T449DRAFT_0985	12.8366	17.4143	33.8613	20.529	11.1174	9.9324	hypothetical protein
T449DRAFT_0986	0.7217	1.8145	2.757	1.3396	0.5176	0.9322	hypothetical protein
T449DRAFT_0987	11.0154	12.5651	32.4059	26.6503	12.1454	11.9981	hypothetical protein
T449DRAFT_0988	12.794	13.8416	43.0067	35.3742	28.0977	28.1496	Putative peptidoglycan binding domain-containing protein
T449DRAFT_0989	16.1837	18.2385	56.1351	48.9128	33.8211	25.108	Protein of unknown function (DUF1311)
T449DRAFT_0990	25.7886	24.2205	59.9728	54.7895	50.0789	49.4926	putative chitinase
T449DRAFT_0991	15.0755	15.8978	55.9557	50.0196	30.6671	26.4939	Protein of unknown function (DUF3616)
T449DRAFT_0992	0	0.0704	0.107	0	0	0.2262	hypothetical protein
T449DRAFT_0993	43.2042	49.3302	104.433	83.3994	61.8829	57.4175	PAS domain S-box-containing protein/diguanylate cyclase (GGDEF) domain-containing protein
T449DRAFT_0994	41.2363	43.0278	68.9536	59.834	41.7659	35.9534	two-component system, chemotaxis family, CheB/CheR fusion protein
T449DRAFT_0995	14.3802	12.2501	16.9339	11.4469	5.9123	7.2166	hypothetical protein
T449DRAFT_0996	0	0	0	0	0	0	hypothetical protein
T449DRAFT_0997	25.0577	26.5845	23.5857	21.7338	12.1245	9.6592	DNA topoisomerase-3
T449DRAFT_0998	43.5262	43.77	53.574	41.955	43.3957	43.8962	hypothetical protein
T449DRAFT_0999	10.1952	10.2523	30.1664	26.8327	46.6587	53.8234	hypothetical protein
T449DRAFT_1000	131.738	133.533	20.343	19.0757	8.7951	12.4449	cold shock protein (beta-ribbon, CspA family)
T449DRAFT_1001	29.3044	29.1957	11.1939	8.0579	6.6166	6.3084	RNA recognition motif. (a.k.a. RRM, RBD, or RNP domain)
T449DRAFT_1002	103.877	74.184	307.384	320.723	308.735	305.297	hypothetical protein
T449DRAFT_1003	44.3391	46.0047	32.3932	28.7038	20.9758	18.129	3-oxoacyl-[acyl-carrier-protein] synthase II
T449DRAFT_1004	30.3636	34.3378	20.2307	16.1372	12.9235	9.9653	3-oxoacyl-[acyl-carrier protein] reductase
T449DRAFT_1005	17.1778	14.0805	16.9832	10.1812	10.6637	10.0682	Predicted 3-hydroxylacyl-ACP dehydratase, HotDog domain
T449DRAFT_1006	40.2049	42.7713	28.7198	22.7664	17.1873	19.437	3-oxoacyl-[acyl-carrier-protein] synthase-1
T449DRAFT_1007	25.0037	25.6622	22.4499	13.0773	11.7397	11.9859	Protein of unknown function (DUF3261)
T449DRAFT_1008	52.5634	51.4937	24.4396	22.5895	17.9578	17.6301	Dehydrogenase (flavoprotein)
T449DRAFT_1009	32.3756	31.945	15.854	15.2864	7.4636	7.1136	Predicted exporter
T449DRAFT_1010	19.0583	18.6704	7.5148	5.9336	3.7038	3.5733	Outer membrane lipoprotein-sorting protein
T449DRAFT_1011	18.3497	18.804	5.6074	3.4599	1.6294	1.8057	acyl-CoA thioester hydrolase
T449DRAFT_1012	31.8698	27.4699	7.9794	9.4445	5.2822	5.0157	REP element-mobilizing transposase RayT
T449DRAFT_1013	31.7394	33.7204	8.3566	8.0988	5.4016	5.1823	histidine ammonia-lyase
T449DRAFT_1014	30.9433	31.7298	8.6174	6.2242	4.045	3.6915	Predicted acyltransferase, LPLAT superfamily
T449DRAFT_1015	44.1511	49.5403	10.0664	11.6807	4.2315	4.3817	Glycosyltransferase involved in cell wall bisynthesis
T449DRAFT_1016	69.386	72.3395	21.7394	20.8601	10.8333	8.262	Acyl-coenzyme A synthetases/AMP-(fatty) acid ligases
T449DRAFT_1017	68.77	66.6524	16.2118	22.854	9.2069	7.7827	Uncharacterized membrane protein
T449DRAFT_1018	19.4991	17.5596	21.7893	11.5237	5.6357	6.5783	acyl carrier protein
T449DRAFT_1019	8.1488	8.4871	4.4468	2.8809	1.2523	0.7518	acyl carrier protein
T449DRAFT_1020	52.3593	58.5941	49.7235	43.9796	44.8549	44.44	1-acyl-sn-glycerol-3-phosphate acyltransferases
T449DRAFT_1021	157.835	167.094	183.145	166.964	140.578	164.039	Beta-ketoacyl synthase, N-terminal domain
T449DRAFT_1022	67.3418	77.2734	90.9242	140.461	87.8702	85.2582	molybdate transport system regulatory protein
T449DRAFT_1023	12.6374	15.214	9.4506	7.6534	5.0425	5.6038	Alginate export
T449DRAFT_1024	11.7144	13.87	11.259	8.5334	7.5209	7.5043	molybdate transport system substrate-binding protein
T449DRAFT_1025	6.8388	7.1945	10.7708	7.1603	7.0932	7.4063	molybdate transport system permease protein
T449DRAFT_1026	8.5343	11.7697	15.2753	17.4997	21.1609	24.6839	molybdate transport system ATP-binding protein
T449DRAFT_1027	13.828	12.888	9.2759	9.3899	7.3778	6.8611	molybdate transport system regulatory protein
T449DRAFT_1028	0.3222	0	0.9846	0	0	0.4161	hypothetical protein
T449DRAFT_1029	3.581	4.284	6.1319	1.7571	1.8598	2.193	molybdate transport system ATP-binding protein
T449DRAFT_1030	2.9814	3.123	2.2777	0.9222	0.8018	1.5243	D-isomer specific 2-hydroxyacid dehydrogenase, NAD binding domain
T449DRAFT_1031	10.8778	9.1648	16.6207	10.7316	6.1148	4.177	HPP family protein
T449DRAFT_1032	20.3121	21.2429	30.0013	13.2371	12.4315	13.0304	Methyltransferase domain-containing protein
T449DRAFT_1033	2.9554	0.4692	4.7534	2.3097	2.9006	3.7169	hypothetical protein
T449DRAFT_1034	39.2221	44.0342	156.117	124.877	174.757	198.477	AraC-type DNA-binding protein
T449DRAFT_1035	23.5959	25.1936	44.6424	37.0117	43.5528	44.7297	Phytanoyl-CoA dioxygenase (PhyH)
T449DRAFT_1036	9.6526	9.2655	28.1567	17.916	7.5524	9.4924	Protein of unknown function (DUF2845)
T449DRAFT_1037	12.609	14.2099	16.2763	16.4091	19.8019	25.8332	Predicted DNA-binding protein, contains XRE-type HTH domain
T449DRAFT_1038	11.041	11.3085	17.4949	6.325	5.1325	5.0177	Phage-related protein
T449DRAFT_1039	25.865	25.2667	38.7676	31.3953	14.3106	14.1586	hypothetical protein
T449DRAFT_1040	15.4511	17.0275	21.9914	21.476	10.0191	6.6979	Uncharacterized conserved protein, contains HEPN domain
T449DRAFT_1041	52.5595	49.2399	26.9981	19.6405	16.6466	13.7322	hypothetical protein
T449DRAFT_1042	69.761	59.8987	47.9659	26.8923	71.9716	67.7522	hypothetical protein
T449DRAFT_1043	2.6818	3.7521	4.9884	2.092	2.2579	1.6943	glycolate oxidase iron-sulfur subunit
T449DRAFT_1044	12.8826	12.7886	16.4033	15.9407	24.639	27.6259	hypothetical protein
T449DRAFT_1045	14.2803	13.5817	22.2138	22.5667	16.5354	16.8892	SIR2-like domain-containing protein
T449DRAFT_1046	9.8309	16.2295	62.5883	32.5405	29.0851	29.9989	nitrogenase iron protein NifH
T449DRAFT_1047	7.3589	6.861	22.1157	15.1964	9.3674	8.8755	nitrogenase molybdenum-iron protein alpha chain
T449DRAFT_1048	8.3156	9.7943	24.499	20.2949	13.8393	12.9956	nitrogenase molybdenum-iron protein beta chain
T449DRAFT_1049	1.2888	0.648	2.4616	0.7974	1.6176	0.4161	nitrogen fixation protein NifT
T449DRAFT_1050	0	0	0.5514	0.4465	0.5176	0	4Fe-4S dicluster domain-containing protein
T449DRAFT_1051	3.1513	2.4534	12.5813	8.0503	4.01	4.8581	nitrogen fixation protein NifX
T449DRAFT_1052	0.2713	0.2728	2.9021	1.0072	1.3622	0.3504	hypothetical protein
T449DRAFT_1053	1.4115	1.9871	4.3134	3.4931	2.0247	1.8231	LRV protein FeS4 cluster
T449DRAFT_1054	2.4758	3.1687	11.2344	4.6418	2.7981	1.9381	hypothetical protein
T449DRAFT_1055	2.3175	2.6634	3.0352	1.229	0.7123	0	nif11-like leader peptide domain-containing protein
T449DRAFT_1056	19.6143	16.888	12.1445	16.6562	10.7577	13.9919	uracil-DNA glycosylase
T449DRAFT_1057	30.4196	32.49	21.2189	26.0679	25.2053	24.0382	exodeoxyribonuclease-3
T449DRAFT_1058	8.3834	6.191	13.8101	9.2388	2.4426	3.2992	YaaC-like Protein
T449DRAFT_1059	0	0	0	0	0	0	transposase, IS5 family
T449DRAFT_1060	41.2433	37.9694	60.3548	35.9392	18.5398	14.9121	YaaC-like Protein
T449DRAFT_1061	11.2481	11.7824	10.7416	8.119	4.5379	3.7834	Plasmid stabilization system protein ParE
T449DRAFT_1062	16.7404	17.386	28.9329	15.9601	10.235	7.9754	Antitoxin ParD
T449DRAFT_1063	2.0737	6.4594	7.0326	5.5074	5.8404	7.4148	nitrogenase molybdenum-cofactor synthesis protein NifE
T449DRAFT_1064	1.5499	2.7016	9.315	6.3289	5.0394	5.205	nitrogenase molybdenum-iron protein NifN
T449DRAFT_1065	0.8373	1.5155	6.6526	2.9009	3.7232	4.1096	nitrogen fixation protein NifX
T449DRAFT_1066	0.6714	0.3375	2.5646	0	0.7223	0.2168	hypothetical protein
T449DRAFT_1067	0.4577	0.9206	3.9635	3.7762	1.6416	2.7592	probable nitrogen fixation protein
T449DRAFT_1068	0.3404	0.3423	0.5201	0	0	0.4397	Rop-like
T449DRAFT_1069	1.3661	1.6027	2.4352	0.8451	1.143	0.5881	ferredoxin III, nif-specific
T449DRAFT_1070	8.4912	7.8647	11.9499	11.0599	7.853	5.9167	(2Fe-2S) ferredoxin
T449DRAFT_1071	2.4539	3.0483	5.2934	2.322	0.9317	0.9322	hypothetical protein
T449DRAFT_1072	3.2807	3.299	4.423	3.1043	2.0761	1.2463	hypothetical protein
T449DRAFT_1073	3.4721	4.903	8.1271	3.2908	2.4372	2.7671	hypothetical protein
T449DRAFT_1074	2.2832	5.6125	4.6515	2.1974	3.0932	3.2767	hypothetical protein
T449DRAFT_1075	1.9224	2.5215	8.429	2.1202	2.0082	2.0782	ATPase family associated with various cellular activities (AAA)
T449DRAFT_1076	1.1716	2.5921	1.0741	0	0.5042	1.362	thiosulfate sulfurtransferase
T449DRAFT_1077	3.0339	4.6566	9.0273	2.7662	3.2067	2.6812	Ankyrin repeat-containing protein
T449DRAFT_1078	17.9174	27.4847	37.4304	30.6882	44.7232	41.9051	nitrogen fixation protein NifX
T449DRAFT_1079	3.8786	10.0051	12.8832	6.0513	6.6521	5.4453	hypothetical protein
T449DRAFT_1080	5.8611	20.3762	20.4697	16.577	28.345	27.4698	thioredoxin
T449DRAFT_1081	11.7662	14.8623	10.743	9.4102	10.703	11.4908	Alpha/beta hydrolase family protein
T449DRAFT_1082	13.0774	15.6657	18.8896	15.3859	8.8155	7.7071	hypothetical protein
T449DRAFT_1083	277.519	245.682	934.048	934.609	450.349	359.918	hypothetical protein
T449DRAFT_1084	21.9631	26.5673	22.129	12.6037	13.1269	12.8221	ATP-binding cassette, subfamily B
T449DRAFT_1085	13.5508	15.9217	19.1792	13.2375	6.5474	5.9877	hypothetical protein
T449DRAFT_1086	44.7893	47.8954	72.0742	56.3281	78.3712	66.4282	methionyl aminopeptidase
T449DRAFT_1087	13.618	11.2978	29.1307	18.5358	64.4629	58.7049	ParD-like antitoxin of type II toxin-antitoxin system
T449DRAFT_1088	4.4364	4.2615	11.4327	4.8341	4.0842	4.1052	Transposase
T449DRAFT_1089	7.3648	5.9248	12.8418	6.8616	4.5364	4.3646	Bis(5'nucleosyl)-tetraphosphatase, ApaH
T449DRAFT_1090	1.3243	1.9976	14.1644	6.8825	13.0126	9.4934	flavodoxin I
T449DRAFT_1091	0.9085	1.8271	7.5576	3.6223	2.4615	2.412	hypothetical protein
T449DRAFT_1092	0.8148	1.5218	5.1582	2.5928	1.9203	2.3306	glutathione S-transferase
T449DRAFT_1093	0.3654	0	3.6294	1.1304	0.9173	1.298	hemerythrin-like metal-binding domain protein
T449DRAFT_1094	5.2039	3.7541	4.667	3.4995	3.002	2.6301	Alkylated DNA repair dioxygenase AlkB
T449DRAFT_1095	2.926	2.452	1.4902	1.2068	0.3497	0.3149	hypothetical protein
T449DRAFT_1096	0.4827	1.2137	11.8026	0.2986	0.3462	0.3117	hypothetical protein
T449DRAFT_1097	1.6516	1.6608	10.3466	1.8393	1.4214	2.1332	positive regulator of sigma(E), RseC/MucC
T449DRAFT_1098	4.3689	2.2846	4.8064	4.9736	2.6321	3.0472	Ferredoxin subunit of nitrite reductase or a ring-hydroxylating dioxygenase
T449DRAFT_1099	2.302	2.1787	9.9314	2.5133	3.3021	1.749	flavodoxin I
T449DRAFT_1100	7.8348	5.6106	15.4175	12.3387	11.2386	10.5797	monothiol glutaredoxin
T449DRAFT_1101	7.8365	8.7941	41.4745	31.9011	25.333	22.6642	ATP-dependent Clp protease ATP-binding subunit ClpX
T449DRAFT_1102	4.3568	4.5465	33.4107	19.7334	16.9211	15.555	peptidyl-prolyl cis-trans isomerase C
T449DRAFT_1103	3.1642	4.6972	22.7928	13.2378	15.5621	12.6504	nitrogen fixation protein NifZ
T449DRAFT_1104	1.8214	2.0606	12.8718	8.7336	6.3686	7.7931	nitrogenase-stabilizing/protective protein
T449DRAFT_1105	1.8219	3.1005	9.6361	4.8556	3.8196	2.9867	hypothetical protein
T449DRAFT_1106	1.5511	2.7527	9.6199	3.5001	3.7957	2.9464	serine O-acetyltransferase
T449DRAFT_1107	0	0	0	0	0	0	hypothetical protein
T449DRAFT_1108	1.3484	1.7434	9.9095	1.9069	1.5198	1.8661	homocitrate synthase NifV
T449DRAFT_1109	1.4339	2.4033	6.573	2.2179	2.9139	2.7396	cysteine desulfurase
T449DRAFT_1110	1.1165	6.4159	7.4332	1.2828	1.4299	2.2147	NifU-like protein
T449DRAFT_1111	0.4054	8.9705	5.2662	1.2543	4.5076	4.3207	iron-sulfur cluster assembly protein
T449DRAFT_1112	2.1954	1.9317	10.4829	1.6978	0.9841	0.5316	nitrogen fixation protein NifZ
T449DRAFT_1113	3.3376	9.2298	6.3746	0	4.1891	5.6581	hypothetical protein
T449DRAFT_1114	12.0369	14.0758	19.158	11.9605	10.6605	9.982	SagB-type dehydrogenase domain-containing protein
T449DRAFT_1115	40.166	41.3969	67.1324	57.6985	11.3685	11.5784	Putative phage abortive infection protein
T449DRAFT_1116	1.611	1.296	5.9078	5.1831	4.6219	2.7051	hypothetical protein
T449DRAFT_1117	10.0923	7.9961	30.3739	12.1097	6.5803	6.3202	hypothetical protein
T449DRAFT_1118	1.1897	0.3987	8.4831	7.3606	6.2573	8.1955	Phospholipase_D-nuclease N-terminal
T449DRAFT_1119	0	0	0	0.5192	0.3009	0.542	hypothetical protein
T449DRAFT_1120	5.7554	6.2568	21.3906	9.8162	5.6897	8.5388	bacterioferritin
T449DRAFT_1121	0.6809	0.3423	2.6009	0	1.9534	0	bacterioferritin-associated ferredoxin
T449DRAFT_1122	1.1103	3.0706	4.2415	1.7174	0.5972	1.2549	hypothetical protein
T449DRAFT_1123	1.9646	2.2876	7.1097	1.5353	2.3732	2.0701	electron transport complex protein RnfE
T449DRAFT_1124	2.1347	3.8845	8.6981	5.0314	4.3745	5.449	electron transport complex protein RnfG
T449DRAFT_1125	1.2107	3.0438	10.2777	5.9095	5.6927	5.4301	electron transport complex protein RnfD
T449DRAFT_1126	0	0	0	0	0	0	hypothetical protein
T449DRAFT_1127	1.4561	3.7095	9.8637	3.9639	3.9685	4.7646	electron transport complex protein RnfC
T449DRAFT_1128	1.2618	4.6948	3.2775	1.5613	2.0814	2.0372	electron transport complex protein RnfB
T449DRAFT_1129	1.118	7.2455	5.3147	0.9222	0.8909	1.444	electron transport complex protein RnfA
T449DRAFT_1130	2.8137	17.0221	12.5567	5.2502	6.2144	6.2591	nitrogen fixation negative regulator NifL
T449DRAFT_1131	4.3558	11.4922	15.7441	9.3887	7.6926	9.6793	Nif-specific regulatory protein
T449DRAFT_1132	19.1543	21.4948	9.3314	8.9309	2.3891	2.1513	hypothetical protein
T449DRAFT_1133	123.174	121.582	95.4224	86.9025	42.1565	40.0529	Sel1 repeat-containing protein
T449DRAFT_1134	4.0269	5.2955	4.2597	3.833	9.5533	8.002	Uncharacterized conserved protein, DUF433 family
T449DRAFT_1135	38.1178	35.3827	23.09	24.2808	19.2503	16.3142	Predicted nuclease, contains PIN domain, potential toxin-antitoxin system component
T449DRAFT_1136	36.8889	37.0542	32.6385	18.5531	11.2841	11.2219	Predicted ATP-dependent endonuclease of the OLD family, contains P-loop ATPase and TOPRIM domains
T449DRAFT_1137	23.4149	27.4299	21.0234	14.3372	17.1398	14.3422	hypothetical protein
T449DRAFT_1138	1.8891	3.7507	9.2517	3.2367	3.9605	5.0366	nitrogen fixation protein NifB
T449DRAFT_1139	0.5192	0.7832	1.9834	0.3212	0.3724	0.8383	4Fe-4S dicluster domain-containing protein
T449DRAFT_1140	0.6841	0.8599	3.3972	1.0581	1.2266	1.9881	nitrogenase-associated protein
T449DRAFT_1141	1.0688	1.1314	5.587	2.2971	2.4611	2.9791	Flavorubredoxin
T449DRAFT_1142	1.2574	1.7702	3.074	1.2447	1.4429	1.4617	Ferredoxin
T449DRAFT_1143	3.0932	2.281	6.3017	3.062	3.8454	3.9953	Ferredoxin
T449DRAFT_1144	2.2594	1.8933	2.8768	1.7085	0.7202	1.0538	nitrogen fixation protein NifQ
T449DRAFT_1145	2.7213	2.7973	11.4577	2.9931	2.4722	2.6362	methyl-accepting chemotaxis protein
T449DRAFT_1146	1.8554	1.1194	9.9224	5.51	13.1743	17.7341	Glycine-zipper containing OmpA-like membrane domain-containing protein
T449DRAFT_1147	244.299	217.513	92.1113	71.8011	81.3461	81.3647	hypothetical protein
T449DRAFT_1148	30.6747	30.4836	674.366	479.143	794.604	569.367	hypothetical protein
T449DRAFT_1149	8.3493	8.9558	3.1184	0.4591	0.7984	0.8387	hypothetical protein
T449DRAFT_1150	18.4278	23.7577	22.742	6.8699	5.2528	5.7979	transcriptional regulator, TetR family
T449DRAFT_1151	66.6941	63.852	29.6641	25.7187	21.1322	21.4622	hypothetical protein
T449DRAFT_1152	4.6978	3.6504	7.5043	6.3414	10.1081	11.7219	hypothetical protein
T449DRAFT_1153	12.4456	14.2901	18.7711	19.2288	12.0167	14.1361	Cu(I)/Ag(I) efflux system membrane protein CusA/SilA
T449DRAFT_1154	11.8148	15.5276	31.4576	15.7774	7.5509	8.6878	Cation efflux family protein
T449DRAFT_1155	11.1581	12.9896	14.6682	10.8837	7.0294	7.985	membrane fusion protein, Cu(I)/Ag(I) efflux system
T449DRAFT_1156	11.0353	12.0499	11.4112	8.4826	5.7561	7.4507	Outer membrane protein TolC
T449DRAFT_1157	44.5428	41.6816	83.1831	28.3237	25.4391	22.507	hypothetical protein
T449DRAFT_1158	1.9506	11.9098	3.8321	2.9309	1.9986	3.0594	Predicted N-acetyltransferase YhbS
T449DRAFT_1159	3.1548	15.2433	11.0515	3.5228	2.6489	3.3294	Uncharacterized conserved protein, Alpha-E superfamily
T449DRAFT_1160	5.6706	51.2211	15.2766	5.7241	5.7794	6.1678	Uncharacterized conserved protein, circularly permuted ATPgrasp superfamily
T449DRAFT_1161	4.7695	64.4321	23.0922	5.2618	5.1518	6.1976	hypothetical protein
T449DRAFT_1162	4.2631	19.0774	7.7515	3.4288	2.8894	3.703	Uncharacterized conserved protein, DUF2126 family
T449DRAFT_1163	29.4459	38.2937	39.8329	28.2172	21.5558	21.912	citrate synthase
T449DRAFT_1164	18.3469	21.1986	16.7078	15.7624	12.4108	12.5767	Uncharacterized conserved protein, circularly permuted ATPgrasp superfamily
T449DRAFT_1165	26.7787	29.8765	35.59	48.919	29.4911	30.6483	Transglutaminase-like enzyme, putative cysteine protease
T449DRAFT_1166	159.169	152.466	233.561	209.728	192.87	188.609	putative proteasome-type protease
T449DRAFT_1167	39.052	47.8402	70.7653	45.388	44.1124	44.315	glucokinase
T449DRAFT_1168	20.4974	34.9667	27.7405	17.1387	17.1645	17.2562	phosphorylase kinase alpha/beta subunit
T449DRAFT_1169	7.8942	33.094	9.8688	1.9028	3.1618	2.1849	hypothetical protein
T449DRAFT_1170	11.999	19.379	10.8336	6.2988	4.8897	4.6377	Transglutaminase-like enzyme, putative cysteine protease
T449DRAFT_1171	2.8394	2.9474	8.397	5.3268	5.5838	3.8449	UDP-2,3-diacylglucosamine pyrophosphatase LpxH
T449DRAFT_1172	25.0201	28.1203	11.5138	5.7548	4.6867	3.6879	Major Facilitator Superfamily protein
T449DRAFT_1173	13.8452	19.6734	22.1665	12.1412	20.1191	13.3344	processive 1,2-diacylglycerol beta-glucosyltransferase
T449DRAFT_1174	8.37	8.5464	135.465	85.0069	121.772	86.2387	general secretion pathway protein A
T449DRAFT_1175	5.2193	4.8736	379.261	244.954	345.301	278.565	OmpA family protein
T449DRAFT_1176	2.0857	2.7091	6.1082	2.2582	3.0853	2.6378	Animal haem peroxidase
T449DRAFT_1177	1.9848	2.5403	7.9953	2.4559	2.2518	2.6102	hypothetical protein
T449DRAFT_1178	10.5325	12.6832	33.9014	27.0868	19.2523	15.9496	Uncharacterized protein YjbI, contains pentapeptide repeats
T449DRAFT_1179	0	0	1.2531	0	0.2941	0.2648	hypothetical protein
T449DRAFT_1180	5.3039	4.7584	13.2686	10.8097	7.3844	6.9851	Ethanolamine ammonia-lyase heavy chain
T449DRAFT_1181	3.3256	1.8981	5.2187	2.1131	1.6761	1.9155	Ethanolamine ammonia-lyase light chain
T449DRAFT_1182	22.492	24.981	6.6681	3.7385	3.3707	4.1192	cold shock protein (beta-ribbon, CspA family)
T449DRAFT_1183	24.1224	19.637	26.0344	27.0059	12.7697	11.7457	hypothetical protein
T449DRAFT_1184	32.661	31.0571	11.1832	6.7531	3.5805	3.7978	Sulfate permease, MFS superfamily
T449DRAFT_1185	59.7648	65.2254	48.8756	37.9357	11.8684	11.0685	UPF0176 protein
T449DRAFT_1186	20.8262	21.4009	27.8436	20.6159	20.2115	18.1993	tRNA 2-selenouridine synthase
T449DRAFT_1187	11.8943	14.909	13.3531	9.0518	7.109	6.3832	selenophosphate synthase
T449DRAFT_1188	6.0326	3.6831	4.6087	3.4657	2.3178	2.0871	CopG antitoxin of type II toxin-antitoxin system
T449DRAFT_1189	6.303	6.0897	11.3302	4.129	5.0524	6.2255	Tetratricopeptide repeat-containing protein
T449DRAFT_1190	17.2664	16.0689	25.235	20.2371	11.9991	10.5275	glucosylceramidase
T449DRAFT_1191	37.976	35.5377	68.4763	60.2152	50.6415	48.8668	dihydroorotate dehydrogenase (fumarate)
T449DRAFT_1192	36.3906	37.3605	67.3323	54.5038	52.8164	45.9814	pyruvate-ferredoxin/flavodoxin oxidoreductase
T449DRAFT_1193	18.6226	20.6313	20.4163	14.1905	22.7889	24.597	ribose-5-phosphate isomerase
T449DRAFT_1194	30.1494	31.2369	24.6286	19.9451	29.44	35.6123	TIGR00266 family protein
T449DRAFT_1195	3.8593	4.9815	32.9169	22.0956	22.805	24.1802	Uncharacterized membrane protein, DUF4010 family
T449DRAFT_1196	15.0344	18.0239	17.5762	14.8958	13.9295	14.1667	proton-dependent oligopeptide transporter, POT family
T449DRAFT_1197	46.8519	48.3139	33.7221	33.6838	15.9069	15.549	Hemolysin, contains CBS domains
T449DRAFT_1198	3.979	8.0026	16.8883	11.4884	13.0008	11.1355	SagB-type dehydrogenase domain-containing protein
T449DRAFT_1199	177.422	145.645	99.2157	67.5044	31.6827	36.3231	hypothetical protein
T449DRAFT_1200	16.9603	20.2769	29.6577	21.9191	12.9752	12.657	hypothetical protein
T449DRAFT_1201	20.5218	20.6367	18.0565	12.107	10.8908	13.0481	hypothetical protein
T449DRAFT_1202	19.1338	19.9716	19.2436	13.9358	7.2958	9.3849	Protein of unknown function (DUF938)
T449DRAFT_1203	16.6449	15.728	20.3898	18.643	19.4507	27.8931	hypothetical protein
T449DRAFT_1204	12.0687	11.4224	5.7852	4.0994	1.6972	1.0697	hypothetical protein
T449DRAFT_1205	137.193	161.336	80.6837	51.6887	28.5104	25.4544	hypothetical protein
T449DRAFT_1206	31.4577	30.5383	25.5934	30.6683	14.846	17.5015	Ribosomal protein S18 acetylase RimI
T449DRAFT_1207	64.5738	61.242	46.2004	41.748	27.1999	26.3675	Aldo/keto reductase
T449DRAFT_1208	73.7337	53.5932	41.4973	47.7619	19.3621	18.846	methyl-accepting chemotaxis sensory transducer with Pas/Pac sensor
T449DRAFT_1209	5.4635	1.7349	3.9542	3.2023	2.681	1.857	hypothetical protein
T449DRAFT_1210	23.2632	23.1536	26.7954	24.357	29.8615	29.8934	response regulator receiver and ANTAR domain protein
T449DRAFT_1211	24.2515	26.2793	60.2105	44.7184	49.8825	44.1153	PAS domain S-box-containing protein
T449DRAFT_1212	0.7322	1.0125	20.0701	7.8152	10.4056	8.9559	efflux transporter, outer membrane factor (OMF) lipoprotein, NodT family
T449DRAFT_1213	0.3648	0.856	9.941	6.3953	9.0273	7.461	RND family efflux transporter, MFP subunit
T449DRAFT_1214	1.7355	1.8848	11.668	5.5263	6.5225	6.187	hydrophobic/amphiphilic exporter-1, HAE1 family
T449DRAFT_1215	0	0	0	0	0	0	hypothetical protein
T449DRAFT_1216	0	0	0	0	0	0	hypothetical protein
T449DRAFT_1217	37.2635	35.5377	47.5741	40.7312	44.4582	49.8331	UDP-glucose 4-epimerase
T449DRAFT_1218	2.815	4.5608	4.4207	4.4509	5.1036	3.6865	rhamnosyltransferase
T449DRAFT_1219	6.0646	7.2459	10.0922	5.7954	3.7898	3.6839	Glycosyltransferase involved in cell wall bisynthesis
T449DRAFT_1220	4.5319	4.7261	10.5151	4.05	1.6252	1.5718	Glycosyltransferase involved in cell wall bisynthesis
T449DRAFT_1221	4.781	4.7153	8.0076	4.437	2.6377	2.1376	Glycosyl transferase family 2
T449DRAFT_1222	2.9818	2.9216	12.5	2.8382	2.6321	2.6169	2-polyprenyl-3-methyl-5-hydroxy-6-metoxy-1,4-benzoquinol methylase
T449DRAFT_1223	2.4076	2.3111	11.7053	2.5729	2.4332	2.9684	Membrane protein involved in the export of O-antigen and teichoic acid
T449DRAFT_1224	0	0	0	0	0	0	hypothetical protein
T449DRAFT_1225	1.8181	2.2161	8.7551	2.2497	1.7782	1.4588	O-antigen ligase
T449DRAFT_1226	6.7683	8.4544	11.9184	7.9243	6.6611	6.7428	tyrosine-protein kinase Etk/Wzc
T449DRAFT_1227	1.4928	1.7622	5.157	2.2487	1.5827	2.1377	polysaccharide export outer membrane protein
T449DRAFT_1228	2.5904	4.1372	6.519	2.3254	3.57	3.313	putative colanic acid biosysnthesis UDP-glucose lipid carrier transferase
T449DRAFT_1229	0	0.6751	0	0	0	0	hypothetical protein
T449DRAFT_1230	1.7028	2.5027	8.0058	2.1071	1.4092	1.2689	DNA replication protein DnaC
T449DRAFT_1231	2.614	3.5048	2.4408	1.7969	2.0831	1.1254	hypothetical protein
T449DRAFT_1232	13.7527	15.3932	15.8158	9.0638	7.2144	7.3048	intein N-terminal splicing region/RHS repeat-associated core domain-containing protein
T449DRAFT_1233	15.4484	14.5327	8.2488	5.4469	3.3954	3.1646	hypothetical protein
T449DRAFT_1234	6.2015	12.6053	8.6692	8.0002	6.8137	5.8797	Transposase, Mutator family
T449DRAFT_1235	26.2708	28.3784	71.9457	62.894	51.5256	44.539	hypothetical protein
T449DRAFT_1236	104.472	106.297	103.72	106.493	76.9605	74.9039	two-component system, NtrC family, sensor histidine kinase GlrK
T449DRAFT_1237	48.8285	44.3053	18.2202	13.0468	6.0318	4.8638	hypothetical protein
T449DRAFT_1238	44.3883	43.602	10.8024	7.973	4.5892	4.4502	HAMP domain-containing protein
T449DRAFT_1239	35.6633	41.8402	17.6773	20.0945	22.5333	27.7616	DNA-binding response regulator, OmpR family, contains REC and winged-helix (wHTH) domain
T449DRAFT_1240	36.5346	40.2334	43.5358	41.8904	33.7509	34.3019	Outer membrane protein TolC
T449DRAFT_1241	0	0	0	0	0	0	hypothetical protein
T449DRAFT_1242	5.3662	3.7773	7.7893	5.976	4.6185	3.6388	Uncharacterised protein family protein
T449DRAFT_1243	18.1807	19.75	57.9739	46.874	31.4432	30.0406	membrane fusion protein, multidrug efflux system
T449DRAFT_1244	8.819	9.5087	14.8856	12.8822	7.7865	7.6693	Uncharacterized membrane protein YccC
T449DRAFT_1245	14.4351	19.2477	8.1644	5.8223	4.2327	5.3565	DNA-binding transcriptional regulator, LysR family
T449DRAFT_1246	7.4333	6.2693	7.3276	4.5989	5.9332	9.1366	FMN-dependent NADH-azoreductase
T449DRAFT_1247	13.0069	12.4386	8.9627	6.7849	6.8594	6.5882	Polyisoprenoid-binding protein YceI
T449DRAFT_1248	16.1773	19.1282	31.9161	27.1666	21.4203	22.3302	Aromatic ring-opening dioxygenase, catalytic subunit, LigB family
T449DRAFT_1249	24.1378	25.4089	13.8077	12.7269	8.4854	8.2166	Predicted arabinose efflux permease, MFS family
T449DRAFT_1250	3.6605	4.0283	19.7344	13.5886	11.9135	11.3519	Ribosomal protein L11 methyltransferase (PrmA)
T449DRAFT_1251	2.6161	2.476	11.4042	10.4733	4.6357	4.1245	hypothetical protein
T449DRAFT_1252	2.3899	4.386	21.6361	16.3388	16.241	14.2383	hypothetical protein
T449DRAFT_1253	3.1427	3.1603	14.5684	8.5024	8.4811	8.7032	hypothetical protein
T449DRAFT_1254	4.5371	6.0366	17.278	10.1055	11.5146	11.4501	hypothetical protein
T449DRAFT_1255	14.4684	13.2951	22.5516	15.1249	10.3173	8.4041	hypothetical protein
T449DRAFT_1256	1.2565	0.8592	6.2973	6.0327	4.8665	5.9401	Subtilase family protein
T449DRAFT_1257	2.311	3.3072	10.865	8.029	6.3113	7.0033	hypothetical protein
T449DRAFT_1258	2.0372	2.3412	8.8936	6.8422	6.4707	5.6385	hypothetical protein
T449DRAFT_1259	2.7392	2.6905	12.5562	7.1731	7.4473	7.6109	hypothetical protein
T449DRAFT_1260	4.9407	5.6101	16.325	10.8006	11.428	12.0718	V8-like Glu-specific endopeptidase
T449DRAFT_1261	0	0.6073	1.3842	0.7473	1.5161	1.9502	hypothetical protein
T449DRAFT_1262	7.6841	9.1069	12.5795	8.1498	4.527	5.1397	hypothetical protein
T449DRAFT_1263	16.4431	17.0503	21.0542	7.2258	4.4087	4.5321	DNA-binding transcriptional response regulator, NtrC family, contains REC, AAA-type ATPase, and a Fis-type DNA-binding domains
T449DRAFT_1264	17.7533	16.6838	6.7815	5.6226	3.0316	3.4805	IstB-like ATP binding protein
T449DRAFT_1265	0	0	0	0	0	0	InsA N-terminal domain-containing protein
T449DRAFT_1266	0	0	0	0	0	0	insertion element IS1 protein InsB
T449DRAFT_1267	7.5497	8.503	3.6914	4.1104	5.1982	4.2906	hypothetical protein
T449DRAFT_1268	0.2413	0.9709	1.4753	0	0	0.4676	hypothetical protein
T449DRAFT_1269	3.7081	4.6611	6.0704	0.9832	0.6648	0.171	hypothetical protein
T449DRAFT_1270	0	0	0	0	0	0	Transposase InsO and inactivated derivatives
T449DRAFT_1271	0	0	0	0	0	0	transposase
T449DRAFT_1272	0	0	0	0	0	0	hypothetical protein
T449DRAFT_1273	12.8473	10.5966	7.2785	3.7509	1.8635	0.6525	Mu transposase, C-terminal
T449DRAFT_1274	33.6527	33.2792	23.7274	19.9562	9.7919	7.9663	hypothetical protein
T449DRAFT_1275	5.4427	1.6657	2.531	3.8066	1.8669	0.9169	hypothetical protein
T449DRAFT_1276	1.5897	1.2789	16.0319	1.1802	0.9121	0.616	hypothetical protein
T449DRAFT_1277	7.6574	6.8811	6.2235	6.048	3.155	3.0513	hypothetical protein
T449DRAFT_1278	36.2989	32.47	88.031	51.1829	31.0291	25.3504	transcriptional regulator, Nlp family
T449DRAFT_1279	0	0	0	0	0	0	insertion element IS1 protein InsB
T449DRAFT_1280	0	0	0	0	0	0	InsA N-terminal domain-containing protein
T449DRAFT_1281	3.3533	4.8172	10.7352	6.3227	3.8938	5.2593	Bacteriophage CI repressor helix-turn-helix domain-containing protein
T449DRAFT_1282	8.4781	8.9743	22.8401	4.5551	2.6402	2.0172	hypothetical protein
T449DRAFT_1283	2.6856	1.0127	1.5387	0	0.7223	0.8672	hypothetical protein
T449DRAFT_1285	140.833	158.132	10.4253	9.2343	6.6523	5.9211	7-cyano-7-deazaguanine synthase
T449DRAFT_1286	167.997	175.958	22.8819	26.8902	8.5603	8.6534	7-carboxy-7-deazaguanine synthase
T449DRAFT_1287	888.176	895.012	252.603	230.098	164.177	152.237	tol-pal system protein YbgF
T449DRAFT_1288	881.424	859.347	207.903	151.282	107.673	97.6828	peptidoglycan-associated lipoprotein
T449DRAFT_1289	338.771	330.146	98.1609	75.1783	49.9097	43.851	TolB protein
T449DRAFT_1290	111.072	114.78	22.2869	23.3056	13.1022	13.5659	colicin import membrane protein
T449DRAFT_1291	120.068	115.823	17.7788	24.6225	6.894	7.8412	biopolymer transport protein TolR
T449DRAFT_1292	175.162	186.114	45.448	42.6097	25.2329	22.1011	biopolymer transport protein TolQ
T449DRAFT_1293	81.4658	85.1557	44.7673	40.2332	17.8104	15.2297	acyl-CoA thioester hydrolase
T449DRAFT_1294	167.736	191.417	118.706	112.025	110.791	128.026	Holliday junction DNA helicase subunit RuvB
T449DRAFT_1295	96.51	93.368	7.2196	6.4314	4.0667	2.136	Holliday junction DNA helicase subunit RuvA
T449DRAFT_1296	92.507	94.1933	7.5443	4.133	2.3955	2.626	Holliday junction endonuclease RuvC
T449DRAFT_1297	192.437	201.784	26.3136	21.6688	18.9437	20.5568	DNA-binding regulatory protein, YebC/PmpR family
T449DRAFT_1298	191.531	208.795	35.0971	31.2093	29.8803	30.3233	phosphoserine phosphatase
T449DRAFT_1299	301.971	319.297	41.5903	29.055	21.5499	22.3196	D-3-phosphoglycerate dehydrogenase
T449DRAFT_1300	320.246	324.086	44.6719	31.7282	25.2503	22.9994	L,D-transpeptidase ErfK/SrfK
T449DRAFT_1301	82.5744	90.8151	61.9105	49.9471	34.3512	35.9598	basic amino acid/polyamine antiporter, APA family
T449DRAFT_1307	139.041	127.015	295.987	227.23	160.405	143.851	tyrosyl-tRNA synthetase
T449DRAFT_1308	103.915	104.422	50.8812	42.8609	39.4507	40.8996	Murein DD-endopeptidase MepM and murein hydrolase activator NlpD, contain LysM domain
T449DRAFT_1309	90.2042	86.6945	15.2505	12.3504	9.3061	7.7351	anhydro-N-acetylmuramic acid kinase
T449DRAFT_1310	999.375	954.034	370.038	405.388	315.584	324.6	iron-sulfur cluster insertion protein
T449DRAFT_1311	63.2851	71.172	78.9399	55.9589	58.3933	56.9201	N-acetyl-gamma-glutamyl-phosphate reductase
T449DRAFT_1312	26.506	27.5405	68.3223	56.2383	54.2407	59.747	putative NAD(P)H quinone oxidoreductase, PIG3 family
T449DRAFT_1313	61.1572	66.911	66.5599	51.1545	34.1225	33.649	thiosulfate/3-mercaptopyruvate sulfurtransferase
T449DRAFT_1314	34.9316	30.5986	91.6835	70.6339	78.216	68.6212	Endonuclease, Uma2 family (restriction endonuclease fold)
T449DRAFT_1315	11.9052	13.5753	8.1208	4.1432	4.8411	4.5651	PAS domain S-box-containing protein
T449DRAFT_1316	7.1057	7.6748	8.0423	6.7572	5.4738	6.0761	Glyoxylase, beta-lactamase superfamily II
T449DRAFT_1317	72.1182	65.6869	42.9504	32.4306	21.5656	22.1714	sulfide:quinone oxidoreductase
T449DRAFT_1318	32.1098	34.4231	23.44	22.2641	13.7242	13.649	sulfate permease, SulP family
T449DRAFT_1319	70.9513	62.5925	72.3424	68.6863	50.3508	52.8505	hypothetical protein
T449DRAFT_1320	70.5798	69.905	151.738	157.772	151.482	154.267	Diadenosine tetraphosphate (Ap4A) hydrolase
T449DRAFT_1321	132.996	117.004	543.322	379.178	311.933	256.467	flagellar FliL protein
T449DRAFT_1322	66.4589	72.5081	13.9761	13.2637	7.2779	6.2764	beta-N-acetylhexosaminidase
T449DRAFT_1323	112.75	109.745	12.2761	10.1073	3.5534	3.6321	hypoxanthine phosphoribosyltransferase
T449DRAFT_1324	119.368	111.562	22.5711	19.2603	8.675	9.6041	5'-methylthioadenosine phosphorylase
T449DRAFT_1325	731.402	709.587	171.292	151.024	91.8598	80.5738	FKBP-type peptidyl-prolyl cis-trans isomerase SlyD
T449DRAFT_1326	1.6403	2.0619	0.6265	0.5074	0.2941	0.2648	transcription elongation factor GreB
T449DRAFT_1327	222.049	209.555	42.2684	33.8782	5.1847	3.3084	hypothetical protein
T449DRAFT_1328	8.796	13.2073	4.0503	5.5165	5.7037	3.8908	DNA polymerase V
T449DRAFT_1329	11.7696	13.286	17.3663	9.5662	7.6965	8.0854	DNA polymerase V
T449DRAFT_1330	4.7621	2.2447	15.2346	3.8669	3.5222	2.9793	PLD-like domain-containing protein
T449DRAFT_1331	0.4032	0	0	0.4989	0	0.2604	hypothetical protein
T449DRAFT_1332	80.1359	85.4278	148.404	101.725	60.3053	58.0599	DNA (cytosine-5)-methyltransferase 1
T449DRAFT_1333	45.5005	48.7443	44.4849	38.666	17.6014	16.735	HNH endonuclease
T449DRAFT_1334	39.9607	33.9886	48.1469	49.8823	35.3522	33.1969	T/G mismatch-specific endonuclease
T449DRAFT_1335	161.416	163.337	93.6709	82.2706	22.8911	22.1632	Protein of unknown function DUF262
T449DRAFT_1336	146.716	141.281	66.0733	63.0552	14.414	14.3854	Predicted ATPase
T449DRAFT_1337	126.14	116.233	29.6428	19.5909	7.9967	7.4886	hypothetical protein
T449DRAFT_1338	4.8466	5.9275	21.0153	12.4805	12.5891	11.7587	BRO family, N-terminal domain
T449DRAFT_1339	1.685	2.2593	4.291	3.1275	5.237	2.9019	hypothetical protein
T449DRAFT_1340	10.4964	8.9468	99.7413	75.0839	60.7279	56.8125	Protein of unknown function (DUF2974)
T449DRAFT_1341	5.7069	5.7388	27.1854	10.3847	10.3531	9.3224	hypothetical protein
T449DRAFT_1342	17.5656	16.09	57.1333	37.3376	21.3923	18.0271	hypothetical protein
T449DRAFT_1343	13.272	14.0211	12.1901	9.8719	4.6524	4.3337	Alpha/beta hydrolase of unknown function (DUF900)
T449DRAFT_1344	16.0761	17.5077	17.8365	14.0319	5.5975	5.1264	hypothetical protein
T449DRAFT_1345	11.0707	10.9159	35.1492	21.5266	12.7867	10.1209	Dienelactone hydrolase
T449DRAFT_1346	0.9414	0.6311	1.4384	0	0.6752	0.8106	hypothetical protein
T449DRAFT_1347	2.5559	3.0598	14.1337	1.6566	1.8331	1.7292	Phage virion morphogenesis family protein
T449DRAFT_1348	9.0709	8.1082	39.2698	29.5156	34.3766	28.7483	Phage Mu protein F like protein
T449DRAFT_1349	0.7241	1.6991	26.187	2.0908	1.7312	1.8707	hypothetical protein
T449DRAFT_1350	1.9315	2.5109	13.6771	6.8205	6.4876	5.8721	Mu-like prophage protein gp29
T449DRAFT_1351	0	0	0	0	0	0	hypothetical protein
T449DRAFT_1352	0.2579	0.8213	5.0575	0.4787	0.8324	0.6662	phage uncharacterized protein (putative large terminase), C-terminal domain-containing protein
T449DRAFT_1353	0.1461	0.8815	3.5718	1.4463	0.8383	0.8492	Protein of unknown function (DUF1804)
T449DRAFT_1354	0.2079	0	1.9068	0.5147	0.2983	0.2686	hypothetical protein
T449DRAFT_1355	1.2991	1.4516	3.9701	1.7861	1.967	1.7712	hypothetical protein
T449DRAFT_1356	0.1869	0.564	2.5713	4.6274	3.4868	4.5887	protein of unknown function (DUF4406)
T449DRAFT_1357	0.6724	0.9016	9.5896	1.2481	1.6076	1.737	Transglycosylase SLT domain-containing protein
T449DRAFT_1358	0.2098	0	0.6411	0.5192	0.6019	0.6775	Putative 2/3 transmembrane domain holin
T449DRAFT_1359	1.4414	2.3813	6.1354	1.5288	2.6584	2.5932	Protein of unknown function (DUF2786)
T449DRAFT_1360	0	0	0	0	0	0	hypothetical protein
T449DRAFT_1361	1.1603	1.867	2.4822	1.4358	0.8322	0.4496	hypothetical protein
T449DRAFT_1362	24.4413	26.2277	37.5956	46.0753	17.0591	14.6192	hypothetical protein
T449DRAFT_1363	33.104	27.9676	32.0003	24.3823	12.5174	9.6714	Endonuclease YncB, thermonuclease family
T449DRAFT_1364	31.2229	30.5215	25.0738	18.329	6.041	3.6576	hypothetical protein
T449DRAFT_1365	47.6705	49.0925	66.6949	62.0662	45.3121	43.5211	Helix-turn-helix domain-containing protein
T449DRAFT_1366	0.3608	0	0	0	0	0	phage-associated protein, BcepMu gp16 family
T449DRAFT_1367	0.3778	1.14	6.3512	0	0	0.244	hypothetical protein
T449DRAFT_1368	4.2838	5.8742	11.7024	4.6582	6.0517	6.3714	hypothetical protein
T449DRAFT_1369	2.5545	3.7008	7.3432	2.3572	2.5463	2.4047	putative transposase
T449DRAFT_1370	3.7066	3.2096	7.8659	3.3124	3.4707	2.5267	Protein of unknown function (DUF3164)
T449DRAFT_1371	2.1825	2.7245	5.9797	1.7694	1.3494	1.8469	hypothetical protein
T449DRAFT_1372	0	2.1452	3.8027	0.8798	3.315	4.133	hypothetical protein
T449DRAFT_1373	0	0	3.1659	0.8546	0.4953	0.446	hypothetical protein
T449DRAFT_1374	1.6369	1.6461	6.1393	2.5779	2.1346	2.4026	hypothetical protein
T449DRAFT_1375	1.5862	1.7546	10.1797	1.7665	1.1377	1.2293	hypothetical protein
T449DRAFT_1376	3.6484	5.264	3.3932	4.907	5.2334	4.2002	Protein of unknown function (DUF1018)
T449DRAFT_1377	1.8813	3.4398	7.8398	5.2908	5.3973	6.4064	hypothetical protein
T449DRAFT_1378	0.2928	0.8097	2.6843	0.7246	0.3675	0.8509	Mu-like prophage I protein
T449DRAFT_1379	0.5509	0.8706	2.766	1.0713	0.8467	0.6608	Mu-like prophage major head subunit gpT
T449DRAFT_1380	0.9836	0.6182	3.3816	4.26	1.5873	2.4616	hypothetical protein
T449DRAFT_1381	1.0227	1.6161	2.2324	1.0847	2.0957	1.5097	Mu-like prophage protein gp36
T449DRAFT_1382	0.904	0.606	7.8278	0.7457	0.5403	0.8758	hypothetical protein
T449DRAFT_1383	1.0402	1.9427	5.0712	3.0648	2.487	2.8792	Mu-like prophage tail sheath protein gpL
T449DRAFT_1384	5.9814	5.0124	3.9603	7.648	2.8599	3.3478	Phage tail tube protein
T449DRAFT_1385	2.1297	2.6176	4.7004	2.6353	2.8853	4.7376	Mu-like prophage FluMu protein gp41
T449DRAFT_1386	0.4047	0.4383	7.279	0.3852	0.7369	0.9652	Phage-related minor tail protein
T449DRAFT_1387	0.6366	1.0476	11.6736	2.2918	1.6604	2.1306	Mu-like prophage DNA circulation protein
T449DRAFT_1388	2.1438	1.6528	6.0053	2.3874	2.1013	1.846	Mu-like prophage tail protein gpP
T449DRAFT_1389	0.7305	1.763	16.9662	1.0847	1.0478	1.3209	phage baseplate assembly protein V
T449DRAFT_1390	0	1.0779	4.0945	0.4421	1.4094	1.2691	Phage protein GP46
T449DRAFT_1391	3.105	2.5673	12.1245	6.9159	11.5309	11.4079	Uncharacterized phage protein gp47/JayE
T449DRAFT_1392	18.1063	22.4772	18.3165	3.5538	2.239	1.8548	hypothetical protein
T449DRAFT_1393	8.6433	8.9889	39.7326	30.0743	24.4787	19.5608	hypothetical protein
T449DRAFT_1394	8.8114	8.4698	29.1045	12.9874	9.6654	6.36	hypothetical protein
T449DRAFT_1395	0.3778	0	0	0	0.271	0	Mu-like prophage FluMu protein Com
T449DRAFT_1396	6.5441	6.39	16.2305	6.4546	3.9453	3.4913	DNA adenine methylase
T449DRAFT_1397	13.4541	16.1367	47.2707	30.6078	20.0026	16.6989	Patatin-like phospholipase
T449DRAFT_1398	2.6314	0.378	0.5743	0.4651	0	0.4855	Putative component of the toxin-antitoxin plasmid stabilization module
T449DRAFT_1399	25.6353	25.0117	35.6721	34.9305	9.5213	13.4022	transcription elongation factor GreB
T449DRAFT_1400	47.7195	42.5882	20.5978	12.1046	6.9306	6.8569	hypothetical protein
T449DRAFT_1401	54.9358	58.1329	24.4083	6.2301	2.2309	2.3833	Phage-integrase repeat unit
T449DRAFT_1402	120.329	124.91	19.8154	13.6096	2.2762	1.3428	Phage integrase family protein
T449DRAFT_1403	0	0.3523	2.6767	0	0	0	Transcription elongation factor, GreA/GreB, C-term
T449DRAFT_1405	34.5131	42.6242	39.3	38.6464	37.836	40.383	Transglycosylase SLT domain-containing protein
T449DRAFT_1406	9.1629	11.0571	28.0009	12.559	9.8071	8.3756	apolipoprotein D and lipocalin family protein
T449DRAFT_1407	3.6686	2.6465	24.4932	17.9604	36.2074	42.9037	EF hand
T449DRAFT_1408	13.555	14.9534	53.1696	37.6136	35.3327	29.7899	two-component system, OmpR family, sensor kinase
T449DRAFT_1409	11.4681	15.2354	28.2935	19.5282	23.0908	22.4907	two-component system, OmpR family, response regulator CpxR
T449DRAFT_1410	6.1364	6.4646	11.162	9.2201	10.7932	10.5679	LTXXQ motif family protein
T449DRAFT_1411	1.1251	1.5839	6.2747	0.7657	1.2104	1.2352	Alpha/beta hydrolase family protein
T449DRAFT_1412	54.4122	50.622	114.609	85.0005	92.6534	87.5073	HDIG domain-containing protein
T449DRAFT_1413	11.7495	9.4522	12.3103	9.5539	17.817	19.0784	putative addiction module component, TIGR02574 family
T449DRAFT_1414	6.4709	5.0055	7.6055	7.391	6.6045	9.6438	ParE toxin of type II toxin-antitoxin system, parDE
T449DRAFT_1415	31.6183	38.1211	13.6586	6.4523	7.8954	8.3388	DNA-binding transcriptional regulator, LysR family
T449DRAFT_1416	5.4877	5.0386	8.0204	4.7237	7.4439	6.934	hypothetical protein
T449DRAFT_1417	5.2973	4.6611	12.7733	6.2475	10.6262	9.301	polyhydroxybutyrate depolymerase
T449DRAFT_1418	31.0468	30.3355	43.8921	37.3276	42.2963	46.5088	hypothetical protein
T449DRAFT_1419	22.3792	23.1445	20.0952	17.783	14.3011	14.0076	deoxyribodipyrimidine photo-lyase
T449DRAFT_1420	40.641	41.0382	45.8643	33.3865	24.3105	27.6623	Uncharacterized conserved protein, DUF1499 family
T449DRAFT_1421	52.1827	55.2694	35.2662	14.4231	6.2561	7.0292	Uncharacterized conserved protein YbgA, DUF1722 family
T449DRAFT_1422	39.5167	44.2203	13.0974	14.9555	8.73	9.7431	Nucleoside-diphosphate-sugar epimerase
T449DRAFT_1423	28.3029	29.2575	43.8501	32.0826	30.9931	31.7422	N-ethylmaleimide reductase
T449DRAFT_1424	36.3659	41.2666	11.8946	2.2017	1.3958	1.2568	hypothetical chaperone protein
T449DRAFT_1425	445.499	443.489	98.8723	62.2083	62.8328	72.3292	hypothetical protein
T449DRAFT_1426	197.92	162.596	1018.37	666.329	348.913	315.087	hypothetical protein
T449DRAFT_1427	0.9932	0.6658	0	0.4096	0.4749	0	hypothetical protein
T449DRAFT_1428	9.3663	9.0032	5.8928	4.6018	4.1491	6.0489	DNA-binding transcriptional regulator, MarR family
T449DRAFT_1429	39.7059	30.9724	13.8913	10.3313	10.2466	10.7843	hypothetical protein
T449DRAFT_1430	19.6228	14.516	3.1016	2.7909	4.853	5.3895	HflC protein
T449DRAFT_1431	5.9893	6.7471	12.0474	7.458	12.3432	12.2161	cell division protease FtsH
T449DRAFT_1432	85.0148	85.4908	251.578	227.137	286.329	266.451	hypothetical protein
T449DRAFT_1433	62.6161	67.7733	53.3144	39.9229	22.4546	19.2931	mRNA interferase HigB
T449DRAFT_1434	41.5795	48.7153	16.7818	13.5905	8.1587	9.753	HTH-type transcriptional regulator / antitoxin HigA
T449DRAFT_1435	153.785	155.707	86.1952	72.4916	22.8784	21.5626	Site-specific recombinase XerD
T449DRAFT_1436	0	0	0	0	0	0	hypothetical protein
T449DRAFT_1437	64.1078	92.2051	131.437	88.0948	88.4396	70.7631	hypothetical protein
T449DRAFT_1438	46.2535	39.8678	31.0649	17.2957	21.326	18.2181	hypothetical protein
T449DRAFT_1439	19.1422	15.7782	92.0603	79.2132	98.805	90.7923	DNA-binding protein
T449DRAFT_1440	6.9715	2.0619	0.6265	2.5371	0.5882	2.1187	hypothetical protein
T449DRAFT_1441	31.5842	31.9963	54.6934	51.0957	69.0489	67.1607	Cation efflux family protein
T449DRAFT_1442	0	0	0	0	0	0	hypothetical protein
T449DRAFT_1443	45.9494	45.7779	67.6018	59.2315	32.8792	28.5043	Uncharacterized membrane protein
T449DRAFT_1444	16.9114	15.4877	23.5326	16.0681	16.6776	16.3825	hypothetical protein
T449DRAFT_1445	66.2622	59.4668	93.3678	67.9199	50.4607	44.4578	LTXXQ motif family protein
T449DRAFT_1446	2.7934	3.8719	1.8457	1.121	0.6497	0.6338	Transposase and inactivated derivatives, IS30 family
T449DRAFT_1447	0	0	0	0	0	0	Transposase (or an inactivated derivative)
T449DRAFT_1448	8.5074	9.1069	15.934	9.1686	10.235	7.9754	hypothetical protein
T449DRAFT_1449	1.8931	0.9518	6.8699	0	0.8486	1.3754	hypothetical protein
T449DRAFT_1450	21.3842	22.6894	36.5267	25.4474	23.769	23.1368	sulfate permease, SulP family
T449DRAFT_1451	4.0854	3.8344	2.4969	1.348	2.5394	3.342	hypothetical protein
T449DRAFT_1452	22.8374	21.0058	18.4595	8.3908	6.5964	7.1982	YfdX protein
T449DRAFT_1453	10.2296	11.8871	9.3781	3.938	5.6249	6.0192	hypothetical protein
T449DRAFT_1454	4.663	5.5046	2.1684	2.2578	2.0357	1.833	Transposase DDE domain-containing protein
T449DRAFT_1455	1.1783	1.7774	3.1508	1.8226	0.4225	0	hypothetical protein
T449DRAFT_1456	9.8045	10.8097	11.9124	6.5775	7.1167	5.7216	Transposase
T449DRAFT_1457	14.1711	16.1366	27.9151	24.1538	11.0606	10.4978	ABC-type phosphate/phosphonate transport system, substrate-binding protein
T449DRAFT_1458	93.0433	87.2907	29.2547	30.2133	21.2154	22.6461	two-component system, OmpR family, copper resistance phosphate regulon response regulator CusR
T449DRAFT_1459	24.4612	23.9908	41.0668	46.7097	69.9595	70.7958	Enolase, C-terminal TIM barrel domain
T449DRAFT_1460	2.2004	1.3276	0	0	0	0	hypothetical protein
T449DRAFT_1461	1.2736	2.9885	0	3.152	0	0.2741	hypothetical protein
T449DRAFT_1462	83.9738	77.864	137.851	108.937	106.731	98.2184	hypothetical protein
T449DRAFT_1463	105.926	103.759	84.4967	88.6801	45.2767	42.2791	CrcB protein
T449DRAFT_1464	115.389	116.498	86.3982	76.2255	28.026	36.6662	hypothetical protein
T449DRAFT_1465	33.3296	25.4261	20.7215	15.9277	8.078	7.2738	hypothetical protein
T449DRAFT_1466	59.1458	48.7506	69.3889	68.1277	49.5668	42.2396	magnesium transporter
T449DRAFT_1467	23.1828	18.6501	20.3086	18.7415	10.0871	7.7853	hypothetical protein
T449DRAFT_1468	43.7879	35.8235	124.172	84.7173	99.8053	96.819	hypothetical protein
T449DRAFT_1469	33.0166	28.8775	85.4088	77.1478	49.673	43.141	Soluble P-type ATPase
T449DRAFT_1470	27.7599	25.1238	82.9755	66.9817	53.5078	49.9736	Nucleotide-binding universal stress protein, UspA family
T449DRAFT_1471	27.6491	26.6454	213.872	179.046	182.894	177	Kef-type K+ transport system, membrane component KefB
T449DRAFT_1472	23.5927	27.4448	16.0773	13.732	11.9096	9.0251	hypothetical protein
T449DRAFT_1473	16.2225	19.0485	3.1169	1.4424	0.7663	1.4429	hypothetical protein
T449DRAFT_1474	54.2745	61.4138	10.703	6.0352	5.8427	5.3615	Predicted arabinose efflux permease, MFS family
T449DRAFT_1475	41.4359	38.6852	4.2574	2.6692	3.7389	2.2638	exodeoxyribonuclease-3
T449DRAFT_1476	54.5979	50.2168	8.9526	4.1194	3.6293	1.118	PaaX-like protein C-terminal domain-containing protein
T449DRAFT_1477	36.5016	29.9565	16.2962	18.7719	9.7596	8.1348	Uncharacterized membrane protein YfcA
T449DRAFT_1478	33.6133	32.7646	14.8091	12.7584	2.6622	4.3948	hypothetical protein
T449DRAFT_1479	1.1685	1.0183	0.6546	0.7229	0.6145	0.4276	dihydroxyacid dehydratase (EC 4.2.1.9)
T449DRAFT_1480	225.515	228.089	202.006	181.42	118.293	103.814	transposase, IS4 family
T449DRAFT_1481	0.3965	0.3987	1.2118	0.4907	0.2844	0	hypothetical protein
T449DRAFT_1482	0	0	0	0	0	0	hypothetical protein
T449DRAFT_1483	12.1484	15.0908	17.4702	25.6431	17.9386	18.8063	hypothetical protein
T449DRAFT_1484	0	0	0	0	0.3156	0.2842	hypothetical protein
T449DRAFT_1485	49.7185	53.1399	178.288	209.558	209.097	197.214	Predicted arabinose efflux permease, MFS family
T449DRAFT_1486	83.9623	82.0354	204.98	256.128	233.183	203.297	TIGR00267 family protein
T449DRAFT_1487	81.3248	83.0581	329.289	275.474	253.36	218.125	hypothetical protein
T449DRAFT_1488	15.5179	17.1306	30.2441	28.1197	15.6311	13.4068	Dynamin family protein
T449DRAFT_1489	32.9161	33.5023	67.9237	62.3618	31.955	32.8059	6-phosphogluconate dehydrogenase
T449DRAFT_1490	1.6982	1.2808	3.8922	0.5253	0	0.5483	hypothetical protein
T449DRAFT_1491	34.2029	32.2337	78.7335	64.8004	45.3493	43.0042	PAS domain S-box-containing protein
T449DRAFT_1492	44.9994	44.5848	62.6799	54.679	45.0044	46.5645	putative two-component system response regulator
T449DRAFT_1493	1.3532	0	0	0.5581	0	0.5826	hypothetical protein
T449DRAFT_1494	13.0608	13.575	16.0096	16.7642	9.7869	7.648	MutS domain V
T449DRAFT_1495	25.8333	24.5813	29.5685	29.5596	14.145	11.8698	MutS domain V
T449DRAFT_1496	138.486	134.767	285.944	296.752	300.297	264.304	enolase (EC 4.2.1.11)
T449DRAFT_1497	0	0	0	0	0	0	hypothetical protein
T449DRAFT_1498	101.709	76.8226	200.992	151.956	115.311	105.194	Putative beta-lactamase-inhibitor-like, PepSY-like
T449DRAFT_1499	16.4112	15.4927	11.0024	12.0183	9.0079	7.3541	transporter family protein
T449DRAFT_1500	15.4942	12.0309	33.5636	26.6956	21.9441	20.8994	hypothetical protein
T449DRAFT_1501	22.2526	24.1777	18.9011	14.012	10.5732	10.1964	heavy metal efflux pump, CzcA family
T449DRAFT_1502	25.1158	27.3395	18.0998	13.2161	10.1674	10.7855	RND family efflux transporter, MFP subunit
T449DRAFT_1503	9.6095	9.6633	3.5111	1.4863	0.6742	1.0118	Outer membrane protein TolC
T449DRAFT_1504	29.2803	31.3473	39.5982	35.4504	26.995	25.4278	Signal transduction histidine kinase
T449DRAFT_1505	59.5222	65.7597	55.2176	42.3372	33.3972	34.8447	two-component system, OmpR family, response regulator
T449DRAFT_1506	87.9896	80.5312	66.602	45.9088	32.5716	34.1735	Peptidase propeptide and YPEB domain-containing protein
T449DRAFT_1507	30.8469	34.9347	24.7101	17.3244	26.0976	31.6227	DDE superfamily endonuclease
T449DRAFT_1508	14.5259	12.69	12.2071	10.8968	4.4928	3.1074	Transposase InsO and inactivated derivatives
T449DRAFT_1509	35.5077	40.1407	41.4882	46.5211	25.1338	19.634	transposase
T449DRAFT_1510	15.4662	13.7231	12.5108	11.6326	2.175	1.7626	transposase
T449DRAFT_1511	20.4316	25.1659	41.9325	13.4636	13.44	14.3662	Protein of unknown function (DUF2490)
T449DRAFT_1512	77.3139	87.2032	208.859	180.327	186.743	172.581	plasma-membrane proton-efflux P-type ATPase
T449DRAFT_1513	28.1841	27.1096	15.9148	16.2242	8.3493	9.813	hypothetical protein
T449DRAFT_1514	33.6917	30.5215	42.3814	29.1107	8.5408	8.347	hypothetical protein
T449DRAFT_1515	46.4757	49.7536	52.7889	43.1311	31.8982	32.3999	phosphate ABC transporter substrate-binding protein, PhoT family
T449DRAFT_1516	0.3901	0	0	0	0	0.2519	hypothetical protein
T449DRAFT_1517	57.6947	39.0637	95.8809	57.1691	39.0715	30.4315	HdeA/HdeB family protein
T449DRAFT_1518	21.991	22.9647	92.6185	64.7141	61.5729	57.992	hypothetical protein
T449DRAFT_1519	14.701	17.3783	43.3714	30.1889	25.5744	22.9273	YfdX protein
T449DRAFT_1520	20.497	20.7214	23.3221	17.2682	9.0707	7.5339	PDZ domain-containing protein
T449DRAFT_1521	23.9948	27.59	48.6403	42.821	28.6597	22.9047	Trypsin-like peptidase domain-containing protein
T449DRAFT_1522	22.5273	27.806	52.9131	37.7131	31.1101	23.2775	putative transposase
T449DRAFT_1523	37.2598	39.988	34.9489	32.6033	17.9122	18.3212	hypothetical protein
T449DRAFT_1524	39.6534	33.0304	20.141	17.2468	7.4393	4.8147	hypothetical protein
T449DRAFT_1525	12.5888	14.5582	13.1439	10.6443	7.524	6.6395	hypothetical protein
T449DRAFT_1526	5.3907	6.0232	4.1183	5.188	3.0071	2.7077	hypothetical protein (DUF2076)
T449DRAFT_1527	79.7979	78.7992	49.3428	30.6107	19.3012	19.5386	1,4-alpha-glucan branching enzyme
T449DRAFT_1528	35.9848	38.549	99.5108	88.952	71.248	64.6607	malate dehydrogenase (oxaloacetate-decarboxylating)
T449DRAFT_1529	0.4482	0	0	0	0	0	hypothetical protein
T449DRAFT_1530	23.4397	25.438	41.1336	28.7167	67.9113	56.0544	transposase
T449DRAFT_1531	7.2534	8.1945	18.6081	9.3076	11.0467	9.1373	Transposase InsO and inactivated derivatives
T449DRAFT_1532	2.0556	2.5265	6.6307	2.2609	0.5733	0.6637	hypothetical protein
T449DRAFT_1533	0	0	0	0	0	0	Transposase (or an inactivated derivative)
T449DRAFT_1534	1.2302	2.8867	4.3861	0.5074	1.4706	1.0593	hypothetical protein
T449DRAFT_1535	0	0	0.8229	0	0	0	hypothetical protein
T449DRAFT_1536	22.2006	22.61	17.1772	16.3655	10.7054	11.653	Predicted metal-binding membrane protein
T449DRAFT_1537	17.9252	17.6675	18.8637	15.8641	10.4723	8.7397	hypothetical protein
T449DRAFT_1538	37.7595	34.0157	46.7265	45.1412	46.0531	38.1025	Short-chain dehydrogenase
T449DRAFT_1539	37.2235	37.3051	32.1973	28.7287	15.3849	13.1198	carbonic anhydrase
T449DRAFT_1540	30.064	25.453	26.8524	21.1989	16.7267	14.2763	Protein of unknown function (DUF938)
T449DRAFT_1541	0	1.0011	0	0	0	0	hypothetical protein
T449DRAFT_1542	9.0219	10.1851	14.1752	8.0041	4.3341	3.1331	methylenetetrahydrofolate reductase (NADPH)
T449DRAFT_1543	4.469	5.0558	8.9624	5.599	2.6043	2.6336	adenosylhomocysteinase
T449DRAFT_1544	1.9238	2.1218	2.655	1.6126	1.2017	0.6813	methionine adenosyltransferase
T449DRAFT_1545	3.5369	3.2233	2.871	1.2309	1.5062	1.4276	Protein of unknown function (DUF938)
T449DRAFT_1546	18.8425	20.9965	13.2987	6.5879	3.1544	2.8403	DNA-binding transcriptional response regulator, NtrC family, contains REC, AAA-type ATPase, and a Fis-type DNA-binding domains
T449DRAFT_1547	0	0	0	0	0	0	hypothetical protein
T449DRAFT_1548	16.9321	19.1822	10.807	7.1606	6.341	6.298	transposase, IS4 family
T449DRAFT_1549	56.5765	57.2679	150.907	190.142	175.369	166.33	efflux transporter, outer membrane factor (OMF) lipoprotein, NodT family
T449DRAFT_1550	23.7402	24.0104	139.362	127.548	91.3973	87.7172	HlyD family secretion protein
T449DRAFT_1551	16.5649	16.0422	31.669	40.6409	23.9076	20.1573	ABC-2 type transport system ATP-binding protein
T449DRAFT_1552	12.1651	12.2963	30.2768	38.2531	22.4872	21.3419	ABC-2 type transport system permease protein
T449DRAFT_1553	7.0939	7.1336	15.5128	17.5557	8.1219	8.6163	ABC-2 type transport system permease protein
T449DRAFT_1554	32.4733	34.6457	23.2746	17.9966	12.9825	12.2458	starch phosphorylase
T449DRAFT_1555	8.8054	8.7096	7.0579	1.9647	0.7247	0.9322	Protein of unknown function (DUF2934)
T449DRAFT_1556	7.7742	8.5899	14.6649	11.6386	7.2967	5.9504	Formylmethanofuran dehydrogenase subunit E
T449DRAFT_1557	6.8219	7.0386	18.1734	16.9454	11.4408	10.3837	Ca2+-transporting ATPase
T449DRAFT_1558	4.3367	1.869	12.3059	9.9658	11.1085	8.2021	Transposase DDE domain-containing protein
T449DRAFT_1559	13.9109	11.3532	12.3218	10.6023	5.0608	4.2966	GMP synthase - Glutamine amidotransferase
T449DRAFT_1560	13.428	11.7309	38.4699	23.8849	20.1645	22.6556	Nucleotide-binding universal stress protein, UspA family
T449DRAFT_1561	1.5291	0.9226	3.7383	1.8921	0.4386	0.79	small redox-active disulfide protein 2
T449DRAFT_1562	6.8213	6.456	24.6004	19.0534	13.7418	12.8272	hypothetical protein
T449DRAFT_1563	6.424	4.56	19.0537	5.611	7.0466	8.2974	Protein of unknown function (DUF2934)
T449DRAFT_1564	21.2188	21.9229	14.9574	11.3273	4.668	4.3399	Signal transduction histidine kinase
T449DRAFT_1565	32.3235	36.4414	43.2533	29.811	28.2227	25.9316	two-component system, OmpR family, response regulator
T449DRAFT_1566	8.0261	10.119	8.3282	3.854	2.3627	3.7521	chromate transporter
T449DRAFT_1567	0	0	0	0	0	0	hypothetical protein
T449DRAFT_1568	22.2971	20.4779	64.0021	55.8181	28.0089	26.5522	hypothetical protein
T449DRAFT_1569	23.3935	24.9774	49.4107	51.6783	38.6392	38.125	Sulfite exporter TauE/SafE
T449DRAFT_1570	13.2438	16.2674	11.2267	7.8196	5.7686	5.6043	iron complex outermembrane recepter protein
T449DRAFT_1571	72.3912	68.4635	41.8078	38.1229	19.161	18.5057	hypothetical protein
T449DRAFT_1572	136.695	130.788	111.373	98.6568	69.7775	63.0945	CrcB protein
T449DRAFT_1573	114.411	109.568	156.938	121.941	105.309	102.252	hypothetical protein
T449DRAFT_1574	28.7801	24.2149	16.9208	13.0657	9.2356	7.9835	Lysophospholipase, alpha-beta hydrolase superfamily
T449DRAFT_1575	17.3409	20.3836	10.5625	8.4089	5.2101	5.6751	Histidine kinase-, DNA gyrase B-, and HSP90-like ATPase
T449DRAFT_1576	24.4124	18.6786	40.1389	33.8192	7.2319	5.6551	Protein of unknown function (DUF2874)
T449DRAFT_1577	27.1791	23.6872	27.224	23.9153	22.0924	31.0097	hypothetical protein
T449DRAFT_1578	49.9649	49.7484	33.4148	30.9128	34.2018	34.0825	Phosphoglycerol transferase MdoB
T449DRAFT_1579	34.8556	30.0941	28.5115	33.5453	31.5644	32.7421	hypothetical protein
T449DRAFT_1580	25.4874	25.2806	33.8099	26.3769	14.8733	15.7867	Uncharacterized membrane protein
T449DRAFT_1581	12.7726	15.6984	16.1084	9.7838	4.3622	4.7135	hypothetical protein
T449DRAFT_1582	1.7022	0.6847	5.7221	0.8425	1.2208	1.3192	hypothetical protein
T449DRAFT_1583	14.6061	14.1864	16.6564	9.5215	6.3365	6.81	cation:H+ antiporter
T449DRAFT_1584	0	1.14	0	0	0.271	0.244	hypothetical protein
T449DRAFT_1585	22.5912	23.9706	24.2389	17.0601	19.0026	19.6854	Nucleotide-binding universal stress protein, UspA family
T449DRAFT_1586	10.3453	15.4591	5.8353	2.9909	2.531	2.4664	sulfate permease, SulP family
T449DRAFT_1587	33.8956	35.7812	13.9139	18.1539	29.8741	33.2166	DNA-binding transcriptional regulator, MarR family
T449DRAFT_1588	45.4371	44.9394	12.2851	9.0234	6.5712	6.0378	transcriptional regulator, ArsR family
T449DRAFT_1589	15.6904	15.9443	5.2995	1.8393	2.0137	1.5999	Glyoxalase-like domain
T449DRAFT_1590	19.9696	19.3642	2.6153	1.5885	2.6598	2.0266	protein tyrosine phosphatase
T449DRAFT_1591	37.218	35.4566	2.3023	1.678	0.8645	0.7784	arsenate reductase
T449DRAFT_1592	22.707	20.1837	4.3368	2.5086	1.5995	1.4402	Arsenical resistance operon trans-acting repressor ArsD
T449DRAFT_1593	27.956	31.9775	7.727	5.0061	3.0467	3.6317	arsenite efflux ATP-binding protein ArsA (TC 3.A.4.1.1)
T449DRAFT_1594	6.3809	8.1278	4.7665	1.5791	0.7119	0.3663	arsenate reductase
T449DRAFT_1595	18.3509	16.0526	6.3583	1.7726	2.1039	3.128	arsenite transporter, ACR3 family
T449DRAFT_1596	0.3503	0.7046	1.0706	0	0.2512	0	hypothetical protein
T449DRAFT_1597	24.7939	27.5058	55.2751	51.5328	66.3208	70.8869	ubiE/COQ5 methyltransferase family protein
T449DRAFT_1598	18.2613	14.6471	20.9267	21.2512	24.6354	22.8848	small multidrug resistance family-3 protein
T449DRAFT_1599	0	0	0	0	0.5596	0.2519	hypothetical protein
T449DRAFT_1600	0.3778	0	0	0	0	0	hypothetical protein
T449DRAFT_1601	2.9459	1.1849	0.9002	0.729	0.8451	0.3805	hypothetical protein
T449DRAFT_1602	13.074	13.3273	3.0101	2.8809	2.1836	2.6602	Predicted nucleic acid-binding protein, contains PIN domain
T449DRAFT_1603	0	0	0	0	0	0	hypothetical protein
T449DRAFT_1604	0.41	0.8247	0	0	0	0	hypothetical protein
T449DRAFT_1605	7.7522	9.6773	4.0844	3.3077	1.7255	3.2801	hypothetical protein
T449DRAFT_1606	30.2571	30.9019	8.6683	9.3598	1.5823	1.8319	Predicted nucleic acid-binding protein, contains PIN domain
T449DRAFT_1607	2.8615	1.5986	0	1.1802	0.6841	0.8213	Uncharacterised protein family (UPF0175)
T449DRAFT_1608	42.1391	41.9337	43.5948	24.5968	5.6667	4.9811	type I restriction enzyme, S subunit
T449DRAFT_1609	37.7659	40.7672	38.4922	33.3317	19.4803	19.2459	type I restriction enzyme M protein
T449DRAFT_1610	30.8868	34.2322	30.1268	23.2372	11.2062	10.0217	type I restriction enzyme, R subunit
T449DRAFT_1611	37.375	41.0839	42.1747	25.0702	18.1898	18.1953	DNA-binding transcriptional response regulator, NtrC family, contains REC, AAA-type ATPase, and a Fis-type DNA-binding domains
T449DRAFT_1612	21.1461	24.1154	32.6652	23.7505	16.8663	13.4764	hypothetical protein
T449DRAFT_1613	24.2371	24.7768	37.033	18.0606	8.0673	5.7076	hypothetical protein
T449DRAFT_1614	12.6523	6.6507	10.5447	8.1836	2.0623	1.4856	hypothetical protein
T449DRAFT_1615	59.0923	55.6766	43.2914	25.3024	14.5416	13.1498	Calcineurin-like phosphoesterase superfamily domain-containing protein
T449DRAFT_1616	11.7341	10.0187	7.4422	7.6707	3.6521	3.7175	hypothetical protein
T449DRAFT_1617	6.7765	9.086	20.8727	11.7126	6.866	5.7657	Calcineurin-like phosphoesterase
T449DRAFT_1618	6.5303	7.9404	30.9124	7.8165	7.6225	6.0091	ATPase family associated with various cellular activities (AAA)
T449DRAFT_1619	57.4066	56.7556	47.5509	36.5503	12.0429	10.1059	hypothetical protein
T449DRAFT_1620	35.1781	35.0701	17.4224	9.4562	4.176	2.9377	ABC-type nitrate/sulfonate/bicarbonate transport system, substrate-binding protein
T449DRAFT_1621	9.9888	12.0537	26.6896	9.1907	8.9276	8.2704	diguanylate cyclase (GGDEF) domain-containing protein
T449DRAFT_1622	10.1656	8.178	29.9	24.843	45.0216	51.8642	hypothetical protein
T449DRAFT_1623	12.868	13.8798	11.2038	5.2482	2.9904	1.6249	TonB-dependent siderophore receptor
T449DRAFT_1624	7.3619	9.2902	6.1757	4.2868	2.4847	1.3983	RNA polymerase sigma-70 factor, ECF subfamily
T449DRAFT_1625	33.5392	41.0073	30.9282	27.8805	28.2936	30.3909	FecR family protein
T449DRAFT_1626	7.153	7.0457	8.7794	3.7	2.1656	1.6092	iron complex outermembrane recepter protein
T449DRAFT_1627	4.6106	4.1785	6.2619	3.3807	2.4086	1.7277	Uncharacterized iron-regulated membrane protein
T449DRAFT_1628	2.1022	4.087	8.7796	2.4278	1.6082	2.2627	RNA polymerase sigma-70 factor, ECF subfamily
T449DRAFT_1629	19.1775	20.6303	18.399	14.5322	18.1793	18.2416	FecR family protein
T449DRAFT_1630	5.8554	6.7559	7.9579	3.8896	2.8071	2.4082	iron complex outermembrane recepter protein
T449DRAFT_1631	8.826	8.7096	6.6798	4.593	4.3187	3.4093	cyclohexyl-isocyanide hydratase
T449DRAFT_1632	10.6451	9.8696	10.2667	5.138	1.8951	1.9015	Transposase and inactivated derivatives, IS30 family
T449DRAFT_1633	7.2477	9.4141	19.3798	18.3102	14.9449	18.9179	PepSY-associated TM region
T449DRAFT_1634	269.938	244.159	204.019	177.546	69.159	59.6635	periplasmic chaperone for outer membrane proteins Skp
T449DRAFT_1635	2.7515	3.8312	5.4978	3.1428	1.2144	1.0935	hypothetical protein
T449DRAFT_1636	21.0903	23.3292	45.8309	28.4165	23.3618	20.1279	transposase
T449DRAFT_1637	9.2234	10.2656	12.451	7.9779	8.9915	7.1711	Transposase InsO and inactivated derivatives
T449DRAFT_1638	9.6078	10.8398	2.5063	3.7695	1.3445	2.1187	hypothetical protein
T449DRAFT_1640	104.804	107.915	21.7659	17.8785	10.1196	8.6302	glucokinase
T449DRAFT_1641	99.9357	95.3908	21.8137	17.4692	13.5387	12.9079	Uncharacterized conserved protein
T449DRAFT_1642	136.031	136.793	14.6765	12.2203	8.3446	7.3391	uroporphyrinogen decarboxylase
T449DRAFT_1643	121.888	127.919	40.8143	36.9832	26.816	26.9391	Cell division protein DamX, binds to the septal ring, contains C-terminal SPOR domain
T449DRAFT_1644	191.046	188.695	61.4595	60.4197	46.1681	41.3564	3-dehydroquinate synthase
T449DRAFT_1645	279.337	282.84	113.858	69.3679	41.6891	31.0451	shikimate kinase
T449DRAFT_1646	92.9681	84.9589	516.546	564.197	250.966	211.802	type IV pilus assembly protein PilQ
T449DRAFT_1647	61.5351	60.1636	250.624	326.555	109.363	95.6878	type IV pilus assembly protein PilP
T449DRAFT_1648	62.2326	58.6992	403.588	436.847	196.995	182.067	type IV pilus assembly protein PilO
T449DRAFT_1649	57.9917	49.4806	324.129	368.419	116.675	102.871	type IV pilus assembly protein PilN
T449DRAFT_1650	65.3732	67.5862	593.707	611.527	374.46	378.696	type IV pilus assembly protein PilM
T449DRAFT_1651	26.8697	28.5677	12.6035	4.3035	2.384	2.7231	penicillin-binding protein 1A
T449DRAFT_1652	852.13	868.804	274.771	213.378	170.755	157.91	preprotein translocase subunit SecA
T449DRAFT_1653	46.0573	49.1648	16.276	13.2653	12.4394	11.9286	putative peptide zinc metalloprotease protein
T449DRAFT_1654	47.3111	43.6643	18.7951	15.2209	10.7075	10.4902	HlyD family secretion protein
T449DRAFT_1655	98.546	95.9781	24.6772	34.4364	19.7639	17.9141	RND family efflux transporter, MFP subunit
T449DRAFT_1656	308.703	293.951	159.161	151.006	88.0249	81.0854	Outer membrane protein TolC
T449DRAFT_1657	103.392	102.636	90.0126	93.1646	49.1594	43.1311	protein of unknown function (DUF4347)
T449DRAFT_1658	0	0	0	0	0	0	hypothetical protein
T449DRAFT_1659	0	0	0	0	0	0	hypothetical protein
T449DRAFT_1660	0	0	0	0	0	0	hypothetical protein
T449DRAFT_1661	216.041	189.467	121.253	76.8087	63.114	57.2236	Endonuclease, Uma2 family (restriction endonuclease fold)
T449DRAFT_1662	11.776	18.7944	5.1077	1.8801	2.2341	1.7172	Sulfotransferase family protein
T449DRAFT_1663	322.864	313.903	266.212	170.668	154.529	130.085	Microcystin-dependent protein
T449DRAFT_1664	17.4848	20.445	30.5989	19.7486	12.4675	13.3927	Aspartyl/Asparaginyl beta-hydroxylase
T449DRAFT_1665	37.0552	37.8613	81.1756	57.4524	33.4075	27.9672	Ribosomal protein S18 acetylase RimI
T449DRAFT_1666	127.787	118.746	74.8462	46.5578	23.5915	19.8674	hypothetical protein
T449DRAFT_1667	29.2209	30.1192	18.9754	9.9433	8.1735	9.4356	hypothetical protein
T449DRAFT_1668	87.6936	82.0154	14.3364	12.9498	8.2825	12.1191	cold shock protein (beta-ribbon, CspA family)
T449DRAFT_1669	2.5032	8.8102	20.3987	8.2597	24.8355	18.0521	hypothetical protein
T449DRAFT_1671	158.855	178.495	211.755	178.198	172.237	160.612	ATP-binding cassette, subfamily F, uup
T449DRAFT_1672	34.7927	36.7636	45.4255	36.5686	37.0298	39.2363	molybdenum cofactor synthesis domain-containing protein/competence/damage-inducible protein CinA N-terminal domain-containing protein
T449DRAFT_1673	44.3253	47.0192	49.9859	36.2089	46.4203	46.5108	hypothetical protein
T449DRAFT_1674	160.558	149.329	123.814	98.4031	49.468	48.5593	Rhodanese-related sulfurtransferase
T449DRAFT_1675	392.139	397.438	67.9937	66.1502	23.6337	20.3164	orotidine-5'-phosphate decarboxylase
T449DRAFT_1676	104.992	106.776	8.4831	11.6543	6.6129	5.5063	hypothetical protein
T449DRAFT_1677	284.263	295.012	97.0561	97.5973	80.1586	80.5384	regulatory protein, Fis family
T449DRAFT_1678	39.2345	38.6632	13.6723	12.2891	5.5009	4.6358	protein phosphatase
T449DRAFT_1679	43.2078	42.6315	11.9356	10.4714	4.6104	3.4157	pyridoxine 5-phosphate synthase
T449DRAFT_1680	89.7139	97.0963	11.7789	15.3816	5.8746	5.1652	DNA replication and repair protein RecO
T449DRAFT_1681	150.66	161.884	58.5826	72.3798	31.6705	30.3164	GTP-binding protein Era
T449DRAFT_1682	119.518	126.776	112.864	122.13	59.3449	58.3505	ribonuclease-3
T449DRAFT_1683	123.292	111.276	207.398	183.83	47.2345	48.3431	protein of unknown function (DUF4845)
T449DRAFT_1684	177.928	186.501	74.8942	64.795	42.4265	41.4463	signal peptidase I
T449DRAFT_1685	240.439	262.926	147.123	119.492	105.747	88.3532	GTP-binding protein LepA
T449DRAFT_1686	55.0743	54.3656	46.36	36.52	14.9691	10.3318	Protein of unknown function (DUF3530)
T449DRAFT_1687	85.3795	86.064	46.0983	47.829	20.9025	20.5888	Predicted PurR-regulated permease PerM
T449DRAFT_1688	132.285	106.96	566.426	445.992	640.741	745.65	Cold shock protein, CspA family
T449DRAFT_1689	482.469	397.723	988.662	671.623	342.686	278.04	hypothetical protein
T449DRAFT_1690	47.1297	50.9143	33.5368	22.4938	15.6456	21.5668	cob(I)alamin adenosyltransferase
T449DRAFT_1691	0	0.38	1.1547	0	0	0	hypothetical protein
T449DRAFT_1692	13.9119	15.7236	22.801	15.3017	12.5363	9.9828	HDIG domain-containing protein
T449DRAFT_1693	17.984	16.9996	6.5948	7.4176	3.3535	2.7874	Protein of unknown function with HXXEE motif-containing protein
T449DRAFT_1694	14.1773	17.8857	20.0868	15.4696	11.3699	9.6553	Peptidase MA superfamily
T449DRAFT_1695	18.5389	19.0047	18.4259	10.913	7.6164	6.1607	Uncharacterized conserved protein
T449DRAFT_1696	0.1369	0.5508	1.2555	1.0168	1.0804	1.2382	putative transposase
T449DRAFT_1697	7.3399	14.4544	9.3458	15.5155	8.1158	6.5178	hypothetical protein
T449DRAFT_1698	51.7841	86.3405	166.446	137.782	106.418	85.7732	Protein of unknown function (DUF1488)
T449DRAFT_1699	64.0722	99.3085	171.364	155.89	70.4416	64.615	hypothetical protein
T449DRAFT_1700	22.0384	84.1358	16.2354	9.6418	7.508	6.8113	trans-2,3-dihydro-3-hydroxyanthranilate isomerase
T449DRAFT_1701	8.9721	39.8989	17.3646	3.2072	3.5749	2.9615	nitrite reductase (NADH) small subunit
T449DRAFT_1702	25.1776	152.141	16.5616	6.266	8.835	6.9265	nitrite reductase (NADH) large subunit
T449DRAFT_1703	5.8995	43.8004	11.6993	2.4851	2.7008	2.2698	response regulator receiver and ANTAR domain protein
T449DRAFT_1704	5.0659	8.107	100.293	77.5809	70.2841	52.9091	hypothetical protein
T449DRAFT_1705	3.7435	4.3668	10.2959	2.2234	5.155	5.4155	hypothetical protein
T449DRAFT_1706	1.3559	1.2586	6.2152	1.6777	1.5709	1.145	hypothetical protein
T449DRAFT_1707	0.5981	1.0024	2.7417	1.2335	0.1429	1.0301	hypothetical protein
T449DRAFT_1708	6.7056	9.2809	43.0766	7.7621	6.3608	6.8917	hypothetical protein
T449DRAFT_1709	52.3175	83.0058	65.3153	47.0722	37.9806	33.1178	hypothetical protein
T449DRAFT_1710	14.0612	62.9528	20.9133	8.6069	9.8703	9.2258	hypothetical protein
T449DRAFT_1711	10.4241	50.7604	13.5903	8.7626	4.5102	5.7441	EAL domain, c-di-GMP-specific phosphodiesterase class I (or its enzymatically inactive variant)
T449DRAFT_1712	9.7598	32.9261	20.6851	14.9984	16.5401	18.1467	hypothetical protein
T449DRAFT_1713	7.2175	19.2466	9.8464	3.9072	4.2521	3.2045	methyl-accepting chemotaxis protein
T449DRAFT_1714	12.8755	17.3243	2.7708	2.4683	1.5607	0.9369	Protein of unknown function (DUF2721)
T449DRAFT_1715	11.3934	185.027	21.8985	2.2965	6.027	4.5946	nitrate/nitrite transport system substrate-binding protein
T449DRAFT_1716	13.0001	75.0803	27.353	20.4813	20.6349	18.3053	nitrate/nitrite transport system permease protein
T449DRAFT_1717	6.966	33.1182	16.7342	11.2534	11.5744	11.4218	nitrate/nitrite transport system ATP-binding protein
T449DRAFT_1718	34.509	45.646	16.0251	9.1402	6.5111	5.3531	Alginate export
T449DRAFT_1719	0.2875	0.2891	0	0	0	0.3714	hypothetical protein
T449DRAFT_1720	9.5225	75.5264	11.3414	2.4774	3.2572	3.0275	MFS transporter, NNP family, nitrate/nitrite transporter
T449DRAFT_1721	23.4072	50.045	14.6744	11.7809	6.739	7.0616	Serine/threonine protein phosphatase PrpC
T449DRAFT_1722	156.807	147.408	48.0647	43.0738	34.8158	37.9497	tellurite resistance protein TerB
T449DRAFT_1723	60.917	65.4569	56.6213	52.4044	36.4178	32.7922	Citrate lyase beta subunit
T449DRAFT_1724	19.915	21.4664	12.1318	7.1672	6.5348	7.8177	PELOTA RNA binding domain-containing protein
T449DRAFT_1725	28.8136	28.69	12.5581	5.611	4.4041	4.5147	Hydroxymethylpyrimidine pyrophosphatase
T449DRAFT_1726	45.6102	55.3193	14.1789	8.1053	6.4815	7.5989	TRSP domain C terminus to PRTase_2
T449DRAFT_1727	95.4811	99.9928	12.8408	11.2728	7.1924	6.4764	Glutathione synthase/RimK-type ligase, ATP-grasp superfamily
T449DRAFT_1728	154.183	149.983	42.6833	34.5664	25.7108	22.4543	tellurium resistance protein TerZ
T449DRAFT_1729	0	0	0	0	0	0	hypothetical protein
T449DRAFT_1730	323.222	310.011	108.746	76.4174	58.1576	62.4197	tellurium resistance protein TerD
T449DRAFT_1731	16.9648	46.0149	29.3024	24.7442	23.9235	23.5707	assimilatory nitrate reductase catalytic subunit
T449DRAFT_1732	9.1369	58.3645	8.9559	5.2618	6.3058	5.6038	Pyridine nucleotide-disulphide oxidoreductase
T449DRAFT_1733	0	0.8538	0	0	0	0	hypothetical protein
T449DRAFT_1734	13.1353	49.2581	10.1395	3.894	1.6192	2.2974	two-component system, NtrC family, nitrogen regulation sensor histidine kinase GlnL
T449DRAFT_1735	11.3747	27.9035	7.7157	3.2189	3.1827	3.7882	two-component system, NtrC family, nitrogen regulation response regulator GlnG
T449DRAFT_1736	1.7012	2.4399	6.1361	3.2783	3.5803	3.8363	hypothetical protein
T449DRAFT_1737	1.4974	1.2422	4.8047	2.0381	2.0405	1.6923	Multicopper oxidase with three cupredoxin domains (includes cell division protein FtsP and spore coat protein CotA)
T449DRAFT_1738	1.5333	1.3216	6.3591	1.6262	1.8066	1.9097	protein SCO1/2
T449DRAFT_1739	7.6386	8.1738	56.1129	31.6277	31.1858	28.4606	two component transcriptional regulator, LuxR family
T449DRAFT_1740	20.0716	22.8202	20.1534	18.4497	16.6284	18.6766	hypothetical protein
T449DRAFT_1741	22.5512	20.3153	9.7807	7.8481	3.6644	4.627	hypothetical protein
T449DRAFT_1742	16.7985	23.3001	23.72	14.1919	10.3032	10.5494	hypothetical protein
T449DRAFT_1743	32.133	34.7986	26.4673	16.149	10.0269	9.1053	Protein of unknown function (DUF3584)
T449DRAFT_1744	0.8344	0	0	0	0	0	hypothetical protein
T449DRAFT_1745	16.3855	17.1443	6.183	2.7088	2.0934	1.6279	arsenite transporter, ACR3 family
T449DRAFT_1746	7.6846	10.1521	5.7557	4.6612	3.6743	4.379	arsenate reductase
T449DRAFT_1747	28.4205	27.7572	20.3066	19.228	10.4118	13.7327	ArsR family transcriptional regulator
T449DRAFT_1748	20.7999	20.2889	61.0198	74.896	123.223	138.359	Uncharacterized membrane protein, Fun14 family
T449DRAFT_1749	34.8613	37.2493	83.585	71.771	68.0304	59.5149	PAS domain S-box-containing protein/diguanylate cyclase (GGDEF) domain-containing protein/hemerythrin-like metal-binding domain protein
T449DRAFT_1750	291.333	306.812	208.613	176.82	173.71	184.661	phosphoribosylformylglycinamidine cyclo-ligase
T449DRAFT_1751	169.899	138.154	354.591	253.558	227.949	210.562	hypothetical protein
T449DRAFT_1752	71.403	66.9849	21.9616	26.9648	16.6271	16.4689	guanine deaminase
T449DRAFT_1753	104.94	107.915	97.1174	71.2625	39.0675	31.1039	homoserine O-succinyltransferase
T449DRAFT_1754	116.165	110.888	94.2279	78.3171	44.4756	39.1652	shikimate kinase
T449DRAFT_1755	148.455	120.643	144.951	92.8933	93.8362	96.0303	hypothetical protein
T449DRAFT_1756	32.0874	39.7262	17.5735	11.7566	13.8679	13.4561	4-hydroxybenzoate polyprenyltransferase
T449DRAFT_1757	105.664	98.098	39.0908	26.5096	34.6099	33.1792	arsenate reductase
T449DRAFT_1758	95.5447	98.0381	27.5236	27.4101	29.4182	24.996	NAD(P)H dehydrogenase (quinone)
T449DRAFT_1759	28.8294	33.9255	5.3109	5.06	4.8392	4.8856	Uncharacterized membrane protein
T449DRAFT_1760	42.2392	49.177	8.6156	3.6789	1.5441	1.7876	regulatory inactivation of DnaA Hda protein
T449DRAFT_1761	64.1476	67.8772	15.2439	13.5988	13.3047	11.7788	2-dehydropantoate 2-reductase
T449DRAFT_1762	106.713	104.617	94.3416	49.5386	61.1684	59.4487	Protein of unknown function (DUF3455)
T449DRAFT_1763	244.376	247.317	163.668	112.927	136.97	130.002	Short-chain dehydrogenase
T449DRAFT_1764	2873.24	2611.88	170.641	174.929	169.286	167.114	superoxide dismutase, Fe-Mn family
T449DRAFT_1765	4.3909	2.7596	1.6772	0.6791	0.1968	0.8861	hypothetical protein
T449DRAFT_1766	6.7282	6.4583	12.8505	5.8656	5.703	4.6414	Oxidoreductase molybdopterin binding domain-containing protein
T449DRAFT_1767	17.5301	18.2259	34.4272	20.7417	16.0003	12.3126	Signal transduction histidine kinase
T449DRAFT_1768	32.7324	35.9457	17.5779	19.6581	11.7872	12.4711	G/U mismatch-specific uracil-DNA glycosylase
T449DRAFT_1769	19.456	12.307	21.5766	14.7554	13.279	14.7942	tRNA 2-thiouridine synthesizing protein A
T449DRAFT_1770	195.248	198.58	100.154	88.9887	47.7551	51.7281	uroporphyrin-III C-methyltransferase / precorrin-2 dehydrogenase / sirohydrochlorin ferrochelatase
T449DRAFT_1771	1718.34	1345.09	558.255	798.497	590.405	621.817	hypothetical protein
T449DRAFT_1772	341.743	341.637	698.143	582.774	422.852	376.559	hypothetical protein
T449DRAFT_1773	0	0	0	0	0	0	hypothetical protein
T449DRAFT_1774	423.305	439.067	116.821	103.139	71.6362	66.309	argininosuccinate synthase
T449DRAFT_1775	0.3965	0.3987	0	0	0	0	hypothetical protein
T449DRAFT_1776	35.9497	41.2729	68.8047	48.1721	43.3835	38.2612	PAS domain S-box-containing protein/diguanylate cyclase (GGDEF) domain-containing protein
T449DRAFT_1777	10.7239	10.1781	7.9166	4.1747	2.4197	3.9686	molybdopterin-guanine dinucleotide biosynthesis protein A
T449DRAFT_1778	127.668	112.7	119.979	102.324	60.0898	54.8102	hypothetical protein
T449DRAFT_1779	502.047	483.206	249.29	222.522	151.491	143.949	formate dehydrogenase subunit gamma
T449DRAFT_1780	481.436	461.138	349.731	275.748	261.762	267.637	formate dehydrogenase iron-sulfur subunit
T449DRAFT_1781	670.939	648.864	530.075	396.17	297.512	277.35	formate dehydrogenase major subunit
T449DRAFT_1782	348.206	324.922	161.574	134.587	68.6798	62.0592	FdhD protein
T449DRAFT_1783	54.4723	41.4253	11.9644	7.1615	1.2208	3.0781	formate dehydrogenase subunit delta
T449DRAFT_1784	37.5691	38.4565	260.271	300.752	274.378	319.85	NlpC/P60 family protein
T449DRAFT_1785	117.333	117.006	67.1573	40.3241	39.0806	36.2106	NitT/TauT family transport system substrate-binding protein
T449DRAFT_1786	42.2799	45.2408	2.2174	0.838	0.8326	0.8747	NitT/TauT family transport system permease protein
T449DRAFT_1787	45.5064	48.0543	6.6653	5.2751	2.9153	3.6495	NitT/TauT family transport system ATP-binding protein
T449DRAFT_1788	255.896	191.347	160.408	125.106	65.2419	64.9103	hypothetical protein
T449DRAFT_1789	50.5174	50.4609	137.271	120.076	133.832	132.534	flagellar hook-associated protein 3 FlgL
T449DRAFT_1790	57.9605	61.7996	191.761	189.211	182.278	183.025	flagellar hook-associated protein 1 FlgK
T449DRAFT_1791	36.3623	38.2907	85.5408	79.5461	124.641	139.969	flagellar protein FlgJ
T449DRAFT_1792	55.4896	61.1962	40.1929	37.2458	123.196	116.932	flagellar P-ring protein precursor FlgI
T449DRAFT_1793	55.2293	59.1316	39.7759	32.4645	78.9299	66.9184	flagellar L-ring protein precursor FlgH
T449DRAFT_1794	115.5	121.028	98.6647	78.4287	564.496	587.325	flagellar basal-body rod protein FlgG
T449DRAFT_1795	77.2476	77.2879	121.607	110.912	144.944	147.458	flagellar basal-body rod protein FlgF
T449DRAFT_1796	115.837	109.093	81.5842	74.2159	139.162	167.512	flagellar hook protein FlgE
T449DRAFT_1797	71.0334	62.5545	52.0461	33.025	55.4154	54.9285	flagellar basal-body rod modification protein FlgD
T449DRAFT_1798	52.0498	44.6646	24.9191	21.6832	47.1615	60.7302	flagellar basal-body rod protein FlgC
T449DRAFT_1799	84.512	91.6507	36.8539	44.6545	169.427	205.712	flagellar basal-body rod protein FlgB
T449DRAFT_1800	38.0525	35.5621	32.389	19.5763	8.5287	8.7481	flagella basal body P-ring formation protein FlgA
T449DRAFT_1801	45.4614	38.8821	257.799	195.436	1166.41	1422.73	anti-sigma-28 factor, FlgM family
T449DRAFT_1802	65.8933	60.3854	196.451	164.697	525.831	520.565	flagella synthesis protein FlgN
T449DRAFT_1804	66.2137	77.4801	10.5988	7.9448	2.9192	2.4435	ATP-dependent RNA helicase RhlE
T449DRAFT_1805	93.0278	106.36	45.6854	33.137	30.6193	27.6046	ATP-independent RNA helicase DbpA
T449DRAFT_1806	85.2477	85.5373	38.6624	31.7722	29.1307	30.6928	acyl-[acyl-carrier-protein]--UDP-N-acetylglucosamine O-acyltransferase
T449DRAFT_1807	62.0516	75.3715	32.6849	36.4712	21.1396	21.6187	integrase/recombinase XerD
T449DRAFT_1808	65.4791	68.3898	57.3004	41.2478	25.7227	25.7568	methylated-DNA-[protein]-cysteine S-methyltransferase
T449DRAFT_1809	1956.16	1802.58	434.008	493.95	337.312	413.085	large subunit ribosomal protein L19
T449DRAFT_1810	968.645	1003.61	339.221	321.973	224.552	202.26	tRNA (guanine37-N1)-methyltransferase
T449DRAFT_1811	1202.46	1148.94	197.677	159.38	50.538	38.1372	16S rRNA processing protein RimM
T449DRAFT_1812	842.243	724.933	102.372	60.844	40.2164	43.6408	small subunit ribosomal protein S16
T449DRAFT_1813	682.616	688.208	238.599	184.064	155.594	148.43	signal recognition particle subunit FFH/SRP54 (srp54)
T449DRAFT_1814	55.6317	56.7659	89.3078	96.3952	31.8157	28.1786	ABC-type uncharacterized transport system, permease component
T449DRAFT_1815	18.7657	11.6128	106.421	92.8814	257.534	323.954	hypothetical protein
T449DRAFT_1816	66.9356	71.1383	9.895	9.6037	8.4385	8.2369	Glutamate or tyrosine decarboxylase
T449DRAFT_1817	72.4731	68.096	6.7222	5.2967	3.8802	3.5707	Glutathione synthase/RimK-type ligase, ATP-grasp superfamily
T449DRAFT_1818	43.257	45.2042	14.2846	14.2654	7.8864	6.3505	hypothetical protein
T449DRAFT_1819	83.9605	83.6929	141.459	125.453	81.8582	75.1894	Radical SAM superfamily enzyme YgiQ, UPF0313 family
T449DRAFT_1820	145.69	140.911	251.44	195.521	143.631	128.331	Protein of unknown function DUF115
T449DRAFT_1821	9.9817	7.7212	9.3855	10.9261	7.9851	8.1819	hypothetical protein
T449DRAFT_1822	81.2982	76.5321	61.9342	57.8236	24.6072	20.9717	Uncharacterized conserved protein
T449DRAFT_1823	58.6024	53.9475	461.204	331.11	1436.92	1452.07	protein FliT
T449DRAFT_1824	74.4023	65.1167	1348.6	901.815	1785.85	1611.29	flagellar protein FliS
T449DRAFT_1825	313.975	288.124	3303.57	2706.3	5644.44	5053.79	flagellar hook-associated protein 2
T449DRAFT_1826	280.49	238.653	2938.33	2117.68	6660.36	6210.93	flagellar protein FlaG
T449DRAFT_1827	792.159	690.615	4533	3584.49	13761.9	13317.2	flagellin
T449DRAFT_1828	111.831	107.145	107.555	105.014	72.0882	78.0266	CBS domain-containing protein
T449DRAFT_1829	21.4184	21.7627	29.1468	27.0549	22.3224	24.927	UDP-perosamine 4-acetyltransferase
T449DRAFT_1830	37.0721	39.655	118	110.906	152.944	179.711	N-acetylneuraminate synthase
T449DRAFT_1831	18.1358	23.228	31.6424	18.9535	10.6783	8.8238	GDP/UDP-N,N'-diacetylbacillosamine 2-epimerase (hydrolysing)
T449DRAFT_1832	39.7344	41.0317	55.4285	51.3449	26.965	22.3722	aminotransferase, LLPSF_NHT_00031 family
T449DRAFT_1833	30.4169	32.1425	52.5521	62.334	24.7207	20.3095	NAD dependent epimerase/dehydratase, LLPSF_EDH_00030 family
T449DRAFT_1834	37.9333	37.6302	45.4281	53.6615	19.8533	18.0092	CMP-N,N'-diacetyllegionaminic acid synthase
T449DRAFT_1835	58.7788	57.4177	45.1697	24.7129	11.204	9.0031	hypothetical protein
T449DRAFT_1836	63.6023	60.6565	88.3545	67.4144	26.3843	21.0873	hypothetical protein
T449DRAFT_1837	66.8391	62.0431	205.347	179.665	186.665	202.336	CDP-Glycerol:Poly(glycerophosphate) glycerophosphotransferase
T449DRAFT_1838	61.9038	62.7423	27.0719	17.9559	8.6146	8.1079	hypothetical protein
T449DRAFT_1839	41.3011	38.6821	8.5069	8.8933	5.5904	4.6416	Choline kinase
T449DRAFT_1840	20.2994	18.7418	15.7802	10.8698	3.1502	3.5265	putative glutamine amidotransferase
T449DRAFT_1841	47.9823	52.3214	28.2124	25.8526	16.5257	13.6739	PEP-utilising enzyme, mobile domain
T449DRAFT_1842	47.3142	49.9048	24.7358	17.6471	9.5376	9.5838	Methyltransferase domain-containing protein
T449DRAFT_1843	29.3551	32.9047	18.723	18.4949	10.5269	10.0877	adenylylsulfate kinase (EC 2.7.1.25)
T449DRAFT_1844	64.2149	62.0705	39.3735	24.7432	9.1462	7.7971	Radical SAM superfamily enzyme YgiQ, UPF0313 family
T449DRAFT_1845	50.523	48.1547	17.0277	10.9206	4.573	4.3834	Glycosyl transferases group 1
T449DRAFT_1846	35.79	34.5124	34.5954	33.1775	23.0196	23.1136	hypothetical protein
T449DRAFT_1847	80.1493	81.8477	87.9713	89.8215	97.4413	106.9	Radical SAM superfamily enzyme, MoaA/NifB/PqqE/SkfB family
T449DRAFT_1848	47.6225	56.7752	60.912	58.5099	54.9103	54.6712	pyruvate dehydrogenase E1 component beta subunit
T449DRAFT_1849	58.3444	67.0729	85.8215	80.0132	91.1943	81.0725	pyruvate dehydrogenase E1 component alpha subunit
T449DRAFT_1850	61.017	68.4257	103.17	85.6074	97.3331	94.3282	rfaE bifunctional protein, domain I/rfaE bifunctional protein, domain II
T449DRAFT_1851	32.6906	31.1978	54.4547	51.5549	63.6267	74.4304	D-sedoheptulose 7-phosphate isomerase
T449DRAFT_1852	59.8049	65.7342	108.379	93.7473	139.494	136.669	UDP-glucose 4-epimerase
T449DRAFT_1853	72.7007	83.335	191.788	154.018	318.83	356.795	radical SAM additional 4Fe4S-binding SPASM domain-containing protein
T449DRAFT_1854	60.6993	66.3093	10.4401	7.4697	5.5667	5.398	alanine racemase
T449DRAFT_1855	76.5863	88.4422	17.204	16.3722	7.8523	8.4109	replicative DNA helicase
T449DRAFT_1856	20.465	22.0496	20.1017	15.1486	5.3731	6.3722	hypothetical protein
T449DRAFT_1857	0	0.4508	0	0	0.3215	0	hypothetical protein
T449DRAFT_1858	23.5488	15.9922	5.6074	1.5137	0.658	0.395	hypothetical protein
T449DRAFT_1859	1829.28	1632.95	220.269	196.385	33.5035	25.3461	large subunit ribosomal protein L17
T449DRAFT_1860	3957.27	3804.9	204.885	239.274	67.3005	56.3211	DNA-directed RNA polymerase subunit alpha
T449DRAFT_1861	5091.31	4757.39	265.741	250.209	82.1572	71.9481	small subunit ribosomal protein S4
T449DRAFT_1862	1478.11	1381.09	92.5671	82.3679	31.6495	31.3967	small subunit ribosomal protein S11
T449DRAFT_1863	3409.5	3151.73	228.925	170.841	70.6689	64.9427	small subunit ribosomal protein S13
T449DRAFT_1864	0	0	0	0	0	0	large subunit ribosomal protein L36
T449DRAFT_1865	1677.35	1553.5	239.581	199.493	68.0159	54.5806	protein translocase subunit secY/sec61 alpha
T449DRAFT_1866	1396.95	1274.67	276.718	229.858	68.7029	46.1825	LSU ribosomal protein L15P
T449DRAFT_1867	334.74	271.096	55.4383	43.4476	9.5137	5.795	large subunit ribosomal protein L30
T449DRAFT_1868	2109.65	2045.29	185.254	203.505	38.7731	31.4125	small subunit ribosomal protein S5
T449DRAFT_1869	2199.22	2018.05	285.23	217.327	35.1948	27.2014	large subunit ribosomal protein L18
T449DRAFT_1870	3156.78	2980.96	357.326	364.106	191.135	213.996	large subunit ribosomal protein L6
T449DRAFT_1871	1905.62	1703.88	246.526	246.674	71.6857	57.5866	small subunit ribosomal protein S8
T449DRAFT_1872	1581.95	1416.14	181.149	190.038	40.9034	31.7879	small subunit ribosomal protein S14
T449DRAFT_1873	3007.42	2919.63	392.223	302.391	63.6747	60.8811	large subunit ribosomal protein L5
T449DRAFT_1874	1839.46	1660.64	263.699	185.38	62.3801	54.1112	large subunit ribosomal protein L24
T449DRAFT_1875	1405.47	1339.97	192.991	181.045	59.2211	62.6984	LSU ribosomal protein L14P
T449DRAFT_1876	484.099	412.851	69.1874	45.843	16.9271	10.1022	small subunit ribosomal protein S17
T449DRAFT_1877	203.679	147.44	27.7145	15.8979	2.9812	0.9761	large subunit ribosomal protein L29
T449DRAFT_1878	2530.17	2348.75	253.672	229.435	80.218	78.4393	large subunit ribosomal protein L16
T449DRAFT_1879	3948.59	3713.48	362.891	352.711	66.1922	50.7801	small subunit ribosomal protein S3
T449DRAFT_1880	1457.95	1341.97	168.219	129.031	19.9336	17.9491	large subunit ribosomal protein L22
T449DRAFT_1881	535.746	470.703	58.7893	46.6245	17.8896	17.1368	small subunit ribosomal protein S19
T449DRAFT_1882	3911.37	3684.2	396.584	402.809	174.263	162.325	large subunit ribosomal protein L2
T449DRAFT_1883	740.828	588.651	90.3637	77.9587	29.9514	21.9809	large subunit ribosomal protein L23
T449DRAFT_1884	3209.15	2974.96	414.264	389.935	126.409	112.847	large subunit ribosomal protein L4
T449DRAFT_1885	4665	4433.3	503.898	419.065	202.046	162.856	large subunit ribosomal protein L3
T449DRAFT_1886	1515	1421.73	124.465	87.8732	37.7839	30.2754	small subunit ribosomal protein S10
T449DRAFT_1887	0	0	0	0	0	0	translation elongation factor 1A (EF-1A/EF-Tu)
T449DRAFT_1888	2827.5	2782.42	438.071	330.52	168.609	130.808	elongation factor G
T449DRAFT_1889	2619.98	2496.91	264.673	219.852	140.318	110.679	small subunit ribosomal protein S7
T449DRAFT_1890	2339.54	2117.43	186.357	137.307	90.7976	81.2596	small subunit ribosomal protein S12
T449DRAFT_1891	1354.94	1307.57	343.388	340.346	213.433	171.63	DNA-directed RNA polymerase subunit beta'
T449DRAFT_1892	1862.05	1851.38	164.721	162.039	78.9762	69.7929	DNA-directed RNA polymerase subunit beta
T449DRAFT_1893	2427.7	2637.34	168.717	260.161	143.903	135.656	large subunit ribosomal protein L7/L12
T449DRAFT_1894	2691.69	2765.68	267.442	251.295	133.815	101.999	large subunit ribosomal protein L10
T449DRAFT_1895	2227.59	2190.56	308.945	279.235	164.905	125.484	large subunit ribosomal protein L1
T449DRAFT_1896	1201.03	1128.61	62.9444	59.6775	25.5826	17.6282	large subunit ribosomal protein L11
T449DRAFT_1897	2471.99	2296.28	486.435	527.811	125.481	105.468	transcription antitermination protein nusG
T449DRAFT_1898	1618.69	1431.96	126.662	129.581	25.1276	18.2986	preprotein translocase subunit SecE
T449DRAFT_1900	0	0	0	0	0	0	translation elongation factor 1A (EF-1A/EF-Tu)
T449DRAFT_1904	37.1661	40.308	25.0021	5.0226	1.5466	0.983	peptidyl-tRNA hydrolase, PTH1 family
T449DRAFT_1905	1799.34	1741.31	895.869	646.633	399.002	308.776	large subunit ribosomal protein L25
T449DRAFT_1906	1190.11	1169.35	334.313	284.327	140.631	114.941	ribose-phosphate pyrophosphokinase
T449DRAFT_1908	431.082	374.887	77.7491	66.8292	20.1049	16.8823	4-diphosphocytidyl-2-C-methyl-D-erythritol kinase
T449DRAFT_1909	76.1923	68.2962	104.516	88.1041	46.7026	37.6513	outer membrane lipoprotein LolB
T449DRAFT_1910	224.179	223.979	206.405	173.654	84.605	72.5226	Flp pilus assembly protein TadD, contains TPR repeats
T449DRAFT_1911	80.7177	84.9745	37.4901	29.5095	17.9679	17.9192	glutamyl-tRNA reductase
T449DRAFT_1912	96.9883	92.782	22.4626	15.8863	7.1565	5.9285	peptide chain release factor 1
T449DRAFT_1913	56.2025	58.3019	15.7543	7.3204	6.1221	5.4035	release factor glutamine methyltransferase
T449DRAFT_1914	35.5748	31.8182	12.5437	6.7722	5.2747	7.7318	Proteasome lid subunit RPN8/RPN11, contains Jab1/MPN metalloenzyme (JAMM) motif
T449DRAFT_1915	83.5444	82.7337	21.4847	13.0493	8.5829	6.1344	MSHA biogenesis protein MshI
T449DRAFT_1916	50.9749	48.2313	16.9934	4.7306	3.656	3.9654	Fimbrial assembly protein (PilN)
T449DRAFT_1917	42.0552	38.976	8.8571	2.2503	0.6521	0.6606	MSHA biogenesis protein MshJ
T449DRAFT_1918	24.4429	23.8841	5.8135	3.1386	1.7365	3.2017	hypothetical protein
T449DRAFT_1919	54.5923	51.8995	22.5117	11.5027	9.1517	10.3928	MSHA biogenesis protein MshL
T449DRAFT_1920	94.2737	92.3237	63.1563	52.5231	35.1186	37.2178	MSHA biogenesis protein MshM
T449DRAFT_1921	58.9512	64.1112	28.8519	16.5266	5.4266	5.2688	Tetratricopeptide repeat-containing protein
T449DRAFT_1922	2163.6	1943.69	2097.67	1597.05	1166.43	918.295	Protein of unknown function (DUF1097)
T449DRAFT_1923	0	0	0	0	0	0	hypothetical protein
T449DRAFT_1924	3051.59	2922.19	516.619	445.639	321.62	304.634	transaldolase
T449DRAFT_1925	1286.07	1198.04	262.786	258.047	66.2619	54.4278	hypothetical protein
T449DRAFT_1926	2111.77	2065.97	359.2	357.102	175.225	146.986	hypothetical protein
T449DRAFT_1927	6159.96	5994.05	722.019	785.965	393.889	303.061	transketolase
T449DRAFT_1928	5141.68	4715.66	1393.72	1321.37	924.208	849.426	6-phospho-3-hexuloisomerase
T449DRAFT_1929	3736.37	3537.62	824.61	763.516	880.34	873.923	3-hexulose-6-phosphate synthase
T449DRAFT_1930	115.551	117.778	39.4716	34.3413	19.7172	17.9234	4-nitrophenyl phosphatase
T449DRAFT_1931	94.9451	98.9994	137.377	112.517	110.964	95.0152	dihydroxyacetone kinase, N-terminal domain
T449DRAFT_1932	36.813	40.6089	162.608	119.539	129.134	129.246	dihydroxyacetone kinase, C-terminal domain
T449DRAFT_1933	49.5569	46.1768	96.0396	54.5699	54.8635	43.6025	repressor LexA
T449DRAFT_1934	0	0	0	0	0	0	hypothetical protein
T449DRAFT_1935	104.768	105.545	31.6118	24.6651	13.2802	13.7274	myo-inositol-1(or 4)-monophosphatase
T449DRAFT_1936	0	0	0	0	0	0	hypothetical protein
T449DRAFT_1937	59.7317	45.4072	239.575	91.5087	68.5959	57.1745	hypothetical protein
T449DRAFT_1938	37.3651	38.0968	14.5541	6.1075	5.7759	4.8094	TPR repeat-containing protein
T449DRAFT_1939	1678.09	1476.47	543.322	358.583	168.685	180.12	type IV pilus assembly protein PilA
T449DRAFT_1940	17.1772	21.3936	11.317	8.1899	4.747	5.9028	Sel1 repeat-containing protein
T449DRAFT_1941	8.1537	5.1625	4.6142	2.6157	3.682	4.2906	antitoxin CcdA
T449DRAFT_1942	15.6557	12.5414	2.0272	1.97	0.1903	1.0282	toxin CcdB
T449DRAFT_1943	144.653	140.106	62.82	57.0309	59.0114	58.5573	aspartyl/glutamyl-tRNA(Asn/Gln) amidotransferase subunit B
T449DRAFT_1944	147.187	152.263	82.4634	66.9663	69.0685	64.0555	aspartyl/glutamyl-tRNA(Asn/Gln) amidotransferase subunit A
T449DRAFT_1945	81.7322	75.6147	48.8001	31.1181	33.7288	29.7213	aspartyl/glutamyl-tRNA(Asn/Gln) amidotransferase subunit C
T449DRAFT_1946	611.107	626.638	159.87	145.309	103.879	101.447	rod shape-determining protein MreB
T449DRAFT_1947	112.979	116.176	30.5378	13.4293	8.0392	6.6643	rod shape-determining protein MreC
T449DRAFT_1948	30.2096	30.8278	20.9192	11.7851	11.8474	12.7823	rod shape-determining protein MreD
T449DRAFT_1949	61.6518	60.6939	17.2201	10.1067	9.4068	10.2962	penicillin-binding protein 2
T449DRAFT_1950	57.5877	57.7821	16.4496	11.272	11.1481	10.1616	rod shape determining protein RodA
T449DRAFT_1951	57.089	55.6992	74.783	61.7888	57.4045	53.2448	membrane-bound lytic murein transglycosylase B
T449DRAFT_1952	127.417	139.514	28.2274	17.1446	9.4828	7.1351	rare lipoprotein A
T449DRAFT_1953	238.507	248.846	59.81	46.8318	27.1891	26.5956	D-alanyl-D-alanine carboxypeptidase (penicillin-binding protein 5/6)
T449DRAFT_1954	159.61	167.658	21.8727	21.5317	12.4188	9.1895	D-alanine transaminase
T449DRAFT_1955	20.5824	20.4217	9.6443	4.0749	2.5587	3.1901	hypothetical protein
T449DRAFT_1956	21.9614	22.6812	1.451	1.7626	0.8514	0.9966	lipoyl(octanoyl) transferase
T449DRAFT_1957	31.8864	32.0649	7.6806	3.3421	2.3138	2.2773	lipoic acid synthetase
T449DRAFT_1958	9.9886	7.7764	9.3541	6.7779	8.0883	7.6993	putative addiction module component, TIGR02574 family
T449DRAFT_1959	60.6105	59.7654	29.1245	13.118	6.0674	5.8092	YozE SAM-like fold
T449DRAFT_1960	107.608	104.731	65.6215	56.5377	51.0812	48.3841	hypothetical protein
T449DRAFT_1961	13.2876	15.4877	0	1.4947	0.8663	1.7552	Glutaredoxin-like domain (DUF836)
T449DRAFT_1962	222.49	228.193	34.2529	28.54	25.2498	24.5093	methionine synthase (B12-dependent)
T449DRAFT_1963	47.2355	50.54	5.1964	5.611	5.1494	6.3451	Protein of unknown function (DUF2970)
T449DRAFT_1964	318.846	254.619	1337.18	1034.41	706.824	511.436	hypothetical protein
T449DRAFT_1965	509.188	404.78	369.426	386.384	166.515	142.149	hypothetical protein
T449DRAFT_1966	0	0	0	0	0	0	hypothetical protein
T449DRAFT_1967	49.2108	53.3225	106.259	84.0694	45.1992	42.2022	Predicted thiol-disulfide oxidoreductase YuxK, DCC family
T449DRAFT_1968	1.2096	0.4054	0	0	0	0	hypothetical protein
T449DRAFT_1969	154.16	148.647	18.6954	18.3889	13.7852	13.5325	trk system potassium uptake protein TrkH
T449DRAFT_1970	322.378	323.01	24.3087	13.4521	5.1347	5.6852	trk system potassium uptake protein TrkA
T449DRAFT_1971	461.372	460.192	69.749	54.1694	38.2844	35.8393	malate thiokinase small subunit
T449DRAFT_1972	593.439	593.659	53.4301	40.7243	24.0821	24.7712	malate thiokinase large subunit
T449DRAFT_1973	604.92	616.279	68.4741	54.8868	38.1	38.6383	beta-methylmalyl-CoA/L-malyl-CoA lyase
T449DRAFT_1974	1240.3	1189.54	63.4633	49.7097	32.7642	30.5017	alanine-glyoxylate transaminase / serine-glyoxylate transaminase / serine-pyruvate transaminase
T449DRAFT_1975	107.929	110.925	6.4737	3.1271	2.239	2.4482	Lactate dehydrogenase
T449DRAFT_1976	0	0	0	0	0	0	hypothetical protein
T449DRAFT_1977	33.3119	31.5443	19.087	14.0833	9.9549	9.3224	RNA recognition motif. (a.k.a. RRM, RBD, or RNP domain)
T449DRAFT_1978	3.1557	4.2483	7.8549	5.2275	7.6662	11.7023	Outer membrane protein TolC
T449DRAFT_1979	0	0	0	0	0	0	hypothetical protein
T449DRAFT_1980	3.7154	5.6043	13.5616	12.1746	8.5864	7.9094	membrane fusion protein, multidrug efflux system
T449DRAFT_1981	3.7344	5.0071	12.0812	10.2401	8.7957	9.8256	heavy metal efflux pump, CzcA family
T449DRAFT_1982	25.2054	29.032	28.5701	22.4892	23.9248	20.915	cobalt-zinc-cadmium efflux system protein
T449DRAFT_1983	13.0504	12.3225	8.7999	9.9316	6.196	5.6979	MFS-type transporter involved in bile tolerance, Atg22 family
T449DRAFT_1984	6.669	5.9491	4.4375	4.126	3.3944	4.3764	two-component system, OmpR family, copper resistance phosphate regulon response regulator CusR
T449DRAFT_1985	13.7279	15.1644	6.9124	5.4692	4.3635	3.4925	two-component system, OmpR family, heavy metal sensor histidine kinase CusS
T449DRAFT_1986	19.0704	20.1866	6.5527	5.984	5.3009	5.3035	putative ABC transport system permease protein
T449DRAFT_1987	27.8018	27.8479	6.83	5.801	3.3624	2.9572	putative ABC transport system ATP-binding protein
T449DRAFT_1988	235.455	234.774	203.006	171.419	192.326	176.222	malate dehydrogenase
T449DRAFT_1989	147.973	162.013	95.7395	71.2804	81.3634	80.497	5,10-methylenetetrahydrofolate dehydrogenase (NADP+)
T449DRAFT_1990	102.396	102.767	35.0927	29.2918	13.402	12.1653	hydroxypyruvate reductase
T449DRAFT_1991	252.875	257.824	25.6118	21.8105	13.4268	13.0573	glycine hydroxymethyltransferase
T449DRAFT_1992	42.9476	32.9909	9.5698	4.4285	2.5668	4.0448	Protein of unknown function (DUF2281)
T449DRAFT_1993	43.3482	43.3762	4.5678	3.6991	0.3063	0.5516	mRNA interferase MazF
T449DRAFT_1994	218.21	226.72	27.0922	30.9085	13.1502	11.7017	Formate-tetrahydrofolate ligase
T449DRAFT_1995	73.514	86.127	60.9338	58.1778	60.9159	64.5886	spermidine synthase
T449DRAFT_1996	59.6409	62.288	41.6163	33.496	23.3842	24.91	uncharacterized radical SAM protein YgiQ
T449DRAFT_1998	41.5313	34.364	47.7472	13.7206	8.5312	5.6637	hypothetical protein
T449DRAFT_1999	51.0136	50.3127	50.1081	27.9199	9.4485	9.5939	hypothetical protein
T449DRAFT_2000	0	0	0	0	0	0	hypothetical protein
T449DRAFT_2001	1.1161	0.7482	0.5684	0.4603	0.2668	0.961	hypothetical protein
T449DRAFT_2002	1.0853	0	2.0729	0	0	1.0514	hypothetical protein
T449DRAFT_2003	0	0	0	0	0	0	hypothetical protein
T449DRAFT_2004	1.2316	0.4954	3.011	0.9144	0.8833	0.9545	hypothetical protein
T449DRAFT_2005	6.756	5.837	10.8317	4.5331	3.037	4.3938	Protein of unknown function (DUF3631)
T449DRAFT_2006	1.6785	2.6085	2.3315	0.7552	0.6566	1.7738	hypothetical protein
T449DRAFT_2007	0	0	0	0	0	0	hypothetical protein
T449DRAFT_2008	0	0.8472	0.4291	0	0.2014	0	hypothetical protein
T449DRAFT_2009	5.473	2.9238	2.6132	1.693	0.736	0.7731	hypothetical protein
T449DRAFT_2010	13.9119	15.903	11.355	3.384	3.667	3.0716	Phage integrase family protein
T449DRAFT_2011	0.3138	0.6311	1.4384	1.5532	1.1253	1.2159	transposase
T449DRAFT_2012	9.1467	7.6928	13.7215	4.5271	3.459	3.222	Acetyltransferase (GNAT) domain-containing protein
T449DRAFT_2013	0	0.7294	0	0.4487	0	0.2342	hypothetical protein
T449DRAFT_2014	17.0711	15.652	5.3701	5.2808	4.4113	5.1881	N-acyl-L-homoserine lactone synthetase
T449DRAFT_2015	1.8388	1.3868	3.8633	4.2663	0.4945	1.4844	hypothetical protein
T449DRAFT_2016	152.275	142.541	59.7008	51.4366	25.299	27.5467	imidazole glycerol phosphate synthase subunit hisH (EC 2.4.2.-)
T449DRAFT_2017	0	0	0	0	0	0	Integrase core domain-containing protein
T449DRAFT_2019	21.6934	23.394	35.4568	30.1534	36.2902	32.7148	RNA-directed DNA polymerase
T449DRAFT_2020	0	0	0	0	0	0	Transposase InsO and inactivated derivatives
T449DRAFT_2021	0	0	0	0	0	0	transposase
T449DRAFT_2023	3.2055	4.9911	14.2195	9.98	5.1914	5.2755	Transposase InsO and inactivated derivatives
T449DRAFT_2024	0	0	1.1028	0	0	0	transposase
T449DRAFT_2025	0	0	0	0	0	0	hypothetical protein
T449DRAFT_2026	0.8756	1.761	6.116	2.786	0.8074	0.5654	N-acyl-L-homoserine lactone synthetase
T449DRAFT_2027	2.1808	2.6107	13.8049	5.654	7.8207	8.1822	HAD-superfamily subfamily IB hydrolase, TIGR01490
T449DRAFT_2028	15.3005	15.6384	19.6416	9.0007	5.217	6.3175	Delta-aminolevulinic acid dehydratase, porphobilinogen synthase
T449DRAFT_2029	23.3692	25.3718	13.2715	6.0136	3.3373	2.9383	A-factor biosynthesis hotdog domain-containing protein
T449DRAFT_2030	11.6748	12.4227	14.3122	8.119	3.9919	3.0685	2-polyprenyl-6-methoxyphenol hydroxylase
T449DRAFT_2031	22.6233	23.704	22.4129	13.8162	10.1542	11.3113	Predicted oxidoreductase
T449DRAFT_2032	10.4914	12.0103	14.6706	6.1432	2.3178	2.2081	MFS transporter, DHA2 family, multidrug resistance protein
[truncated: 2,605 more rows]
