# Supplementary material for: A Complex Interplay between Nitric Oxide, Quorum Sensing, and the Unique Secondary Metabolite Tundrenone Constitutes the Hypoxia Response in Methylobacter
Source: mSystems. 2020 Jan 21;5(1):e00770-19. doi: 10.1128/mSystems.00770-19 (PMC6977074; doi:10.1128/mSystems.00770-19)
Supplement: TABLE S2 [file mSystems.00770-19-st002.xlsx]

## Sheet: Sheet1
	1_hour_Rep_1	1_hour_Rep_2	25_hours_Rep_1	25_hours_Rep_2	49_hours_Rep_1	49_hours_Rep_2	Product_name
T449DRAFT_0001	0.6911	0.4167	2.124	1.4338	2.3531	0.6138	hypothetical protein
T449DRAFT_0002	1.8999	1.6707	2.6228	1.0935	1.0255	1.6051	vitamin B12 transporter
T449DRAFT_0003	5.3448	4.1892	14.8294	10.5107	15.333	8.5709	hypothetical protein
T449DRAFT_0004	36.6151	32.638	90.8332	50.0198	75.9115	75.9852	ribosome-associated protein
T449DRAFT_0005	10.7759	9.5931	16.8315	15.2486	15.7021	16.1282	nicotinate-nucleotide adenylyltransferase
T449DRAFT_0006	32.6208	24.8829	86.6634	63.9417	123.545	125.028	glutamate-5-semialdehyde dehydrogenase
T449DRAFT_0007	8.2773	8.0143	587.656	565.477	1289.46	1308.46	Small metal-binding protein
T449DRAFT_0008	0	1.3242	4.2189	4.2718	4.6738	0	hypothetical protein
T449DRAFT_0009	3.4101	7.0466	9.8055	5.748	6.2889	2.6845	cholesterol transport system auxiliary component
T449DRAFT_0010	7.3017	8.1137	28.9265	15.2677	15.3408	21.3429	phospholipid/cholesterol/gamma-HCH transport system substrate-binding protein
T449DRAFT_0011	6.3661	7.4451	14.4669	8.8571	14.5359	6.4169	phospholipid/cholesterol/gamma-HCH transport system ATP-binding protein
T449DRAFT_0012	5.7851	6.3946	22.2245	13.2518	12.5839	10.7042	phospholipid/cholesterol/gamma-HCH transport system permease protein
T449DRAFT_0013	10.7459	10.841	35.0694	28.6942	30.2172	32.5534	Uncharacterized conserved protein, contains ferritin-like DUF455 domain
T449DRAFT_0014	7.4823	5.2971	20.0903	13.8326	10.6831	12.5405	VanZ like family protein
T449DRAFT_0015	10.7319	11.6054	52.3549	36.3726	42.3356	35.45	DNA-binding transcriptional response regulator, NtrC family, contains REC, AAA-type ATPase, and a Fis-type DNA-binding domains
T449DRAFT_0016	7.6851	8.0314	34.1161	20.0197	24.4805	29.241	His Kinase A (phospho-acceptor) domain-containing protein
T449DRAFT_0017	0	0	0	0	0	0	hypothetical protein
T449DRAFT_0018	3.0742	1.8072	8.1031	3.0227	4.4884	3.6974	Transposase IS116/IS110/IS902 family protein
T449DRAFT_0019	1.1773	0.9228	0	0.9923	1.0856	0	hypothetical protein
T449DRAFT_0020	3.9402	4.4472	4.7227	4.7819	4.0692	3.6394	hypothetical protein
T449DRAFT_0021	0	0	0	0	0	0	hypothetical protein
T449DRAFT_0022	0.5707	0.4473	2.8506	2.8863	7.3686	0	hypothetical protein
T449DRAFT_0023	8.5361	7.8441	78.4012	41.6766	77.0833	76.4666	hypothetical protein
T449DRAFT_0024	2.9992	3.5261	9.9857	4.2128	12.9061	7.2143	hypothetical protein
T449DRAFT_0025	2.9614	2.6876	11.9355	10.5088	4.0242	12.597	hypothetical protein
T449DRAFT_0026	5.959	4.9454	11.0871	8.8627	14.8684	15.1769	hypothetical protein
T449DRAFT_0027	0.4354	0	1.4498	0	0	0	hypothetical protein
T449DRAFT_0028	2.8846	3.5529	0.686	2.7784	1.5199	1.1894	hypothetical protein
T449DRAFT_0029	3.8618	7.5673	26.5192	20.3421	21.3662	30.6546	hypothetical protein
T449DRAFT_0030	3.3322	3.953	8.3959	4.8578	4.6506	6.239	HNH endonuclease
T449DRAFT_0031	0.9527	1.9913	24.3198	14.9889	35.1417	49.502	hypothetical protein
T449DRAFT_0032	3.4934	3.4849	22.205	9.6357	10.5425	12.8338	hypothetical protein
T449DRAFT_0033	0.7774	1.6248	1.7255	1.7471	0	1.4959	Barstar (barnase inhibitor)
T449DRAFT_0034	0	0	0	0	0	0	hypothetical protein
T449DRAFT_0035	1.7279	2.4077	11.5062	5.8252	9.206	11.0837	hypothetical protein
T449DRAFT_0036	0	0	0	0	2.8985	2.2683	hypothetical protein
T449DRAFT_0037	0.3152	0	0	0.5313	0.5813	0	inner membrane protein
T449DRAFT_0038	0	0	0	0	0	0	transposase
T449DRAFT_0039	0	0	0	0	0	0	Transposase InsO and inactivated derivatives
T449DRAFT_0040	1.5955	0.6947	13.2811	7.7697	6.2121	10.7465	integron integrase
T449DRAFT_0041	3.3942	4.7295	8.7895	1.2713	6.9551	0	FeoC like transcriptional regulator
T449DRAFT_0042	22.2993	20.7253	22.789	13.1161	29.0994	30.9873	ferrous iron transport protein B
T449DRAFT_0043	6.5261	3.9785	3.6214	3.6668	2.6745	4.1861	ferrous iron transport protein A
T449DRAFT_0044	0	0	0	0	0	0	transposase
T449DRAFT_0045	0	0	0	0	0	0	Transposase InsO and inactivated derivatives
T449DRAFT_0046	62.1478	63.6834	137.945	159.628	319.529	360.329	DNA-binding protein H-NS
T449DRAFT_0047	8.1288	9.1941	17.8145	14.9159	13.2833	17.8204	Protein of unknown function (DUF2914)
T449DRAFT_0048	13.7709	11.7068	95.4787	67.4715	142.353	134.511	2-oxoglutarate dehydrogenase E1 component
T449DRAFT_0049	16.4558	15.0391	83.4033	58.62	85.2696	93.4605	2-oxoglutarate dehydrogenase E2 component
T449DRAFT_0050	8.8799	8.0737	29.171	15.7662	29.9144	30.4163	dihydrolipoamide dehydrogenase
T449DRAFT_0051	30.5408	29.6608	49.927	34.937	56.4685	54.8421	ribosomal protein S6--L-glutamate ligase
T449DRAFT_0052	1.4907	0.7789	3.3089	1.6752	3.6657	0	Rubredoxin
T449DRAFT_0053	9.4785	10.2153	11.4399	10.7844	6.9922	10.2598	hypothetical protein
T449DRAFT_0054	21.0655	20.8503	78.2752	55.7461	93.8749	87.5761	uncharacterized protein involved in response to NO
T449DRAFT_0055	11.2505	17.327	32.8579	21.2927	34.2167	52.4149	Protein of unknown function (DUF2721)
T449DRAFT_0056	3.0017	3.3611	1.4277	0	1.5816	2.4755	antitoxin of type II TA system, VapB
T449DRAFT_0057	1.6456	4.2996	9.1319	6.4725	6.0699	4.7501	hypothetical protein
T449DRAFT_0058	4.7637	5.4763	23.2624	8.5651	10.5425	9.167	mRNA interferase RelE/StbE
T449DRAFT_0059	0.3929	1.2318	3.9246	2.6492	2.8985	4.5366	Ribbon-helix-helix protein, copG family
T449DRAFT_0060	4.4559	4.9478	19.7812	13.77	2.7392	7.5028	hypothetical protein
T449DRAFT_0061	17.807	16.9338	32.875	17.0703	25.8361	18.0263	lipid-A-disaccharide kinase
T449DRAFT_0062	10.9762	10.754	12.3991	7.9291	11.5671	7.9206	biopolymer transport protein ExbD
T449DRAFT_0063	21.7386	28.6855	38.9372	27.3658	35.5233	24.6226	biopolymer transport protein ExbB
T449DRAFT_0064	2.5948	3.1638	0.9599	0.7289	0.5317	0	MFS transporter, PPP family, 3-phenylpropionic acid transporter
T449DRAFT_0065	5.3515	1.1984	1.2726	0	1.4099	0	hypothetical protein
T449DRAFT_0066	24.3029	20.4484	70.8331	51.8276	75.3201	62.7538	chorismate synthase
T449DRAFT_0067	22.4791	24.1552	72.1268	50.1133	59.844	65.9319	ribosomal protein L3 glutamine methyltransferase
T449DRAFT_0068	12.7532	10.3717	43.0995	17.1326	11.6713	14.9461	HD-like signal output (HDOD) domain, no enzymatic activity
T449DRAFT_0069	4.183	3.9946	6.4032	2.4313	2.8374	1.6654	hook-length control protein FliK
T449DRAFT_0070	5.0949	7.6004	56.3623	31.0277	54.2555	48.3891	DNA-binding transcriptional regulator, MerR family
T449DRAFT_0071	27.6444	30.8942	13.4779	10.2352	12.1807	13.2222	peptide chain release factor 3
T449DRAFT_0072	0.3274	0	1.0901	0	2.4154	1.8902	EAL domain-containing protein
T449DRAFT_0073	4.5095	5.6552	34.0319	24.3237	53.2254	65.9505	PilZ domain-containing protein
T449DRAFT_0074	13.8253	14.073	59.7798	49.0287	127.153	127.493	L-lactate dehydrogenase
T449DRAFT_0075	2.122	2.8513	2.6915	1.7032	5.218	5.8335	DNA-binding response regulator, OmpR family, contains REC and winged-helix (wHTH) domain
T449DRAFT_0076	2.8098	2.5576	12.675	9.167	13.0386	10.9886	Acetoin utilization deacetylase AcuC
T449DRAFT_0077	5.5016	4.433	85.2523	35.0137	26.1713	34.7287	HD-GYP domain, c-di-GMP phosphodiesterase class II (or its inactivated variant)
T449DRAFT_0078	2.3823	2.134	2.2662	2.1671	2.65	1.7464	adenylate cyclase
T449DRAFT_0079	6.0652	5.883	209.386	116.293	194.491	162.599	filamentous hemagglutinin family N-terminal domain-containing protein
T449DRAFT_0080	3.7362	3.673	36.0541	16.4384	8.8758	6.946	FecR family protein
T449DRAFT_0081	4.6267	3.6672	17.3085	8.5875	3.4514	5.1019	Hemolysin activation/secretion protein
T449DRAFT_0082	2.8134	3.3077	44.0014	32.6972	46.9706	51.0767	PAS domain S-box-containing protein
T449DRAFT_0083	0	0	0	0	0	0	hypothetical protein
T449DRAFT_0084	13.5231	14.656	5.5585	2.2513	2.4631	0.9638	phosphatidylglycerophosphatase A
T449DRAFT_0085	19.4254	18.9789	1.8049	3.655	2.3327	1.5647	thiamine-monophosphate kinase
T449DRAFT_0086	20.8275	19.2233	12.9614	3.9371	12.2051	8.9896	NusB antitermination factor
T449DRAFT_0087	31.2355	28.3773	10.636	2.9914	8.5098	4.0982	6,7-dimethyl-8-ribityllumazine synthase
T449DRAFT_0088	28.1082	24.1323	30.8549	20.6556	23.1644	19.4544	3,4-dihydroxy 2-butanone 4-phosphate synthase / GTP cyclohydrolase II
T449DRAFT_0089	15.0669	9.6898	12.0051	6.0778	4.7498	3.7171	riboflavin synthase alpha chain
T449DRAFT_0090	28.6524	28.8045	45.1059	23.0981	26.7077	22.9235	diaminohydroxyphosphoribosylaminopyrimidine deaminase / 5-amino-6-(5-phosphoribosylamino)uracil reductase
T449DRAFT_0091	17.3835	20.3183	12.1847	7.7109	5.6243	7.0424	transcriptional repressor NrdR
T449DRAFT_0092	5.8484	4.6859	9.9524	4.8195	6.2318	6.0023	Class II Aldolase and Adducin N-terminal domain-containing protein
T449DRAFT_0093	60.1535	44.3143	134.613	72.0286	138.215	155.604	glutaredoxin 3
T449DRAFT_0094	46.2804	38.1248	30.9605	17.1211	15.5663	9.0847	O-succinylhomoserine sulfhydrylase
T449DRAFT_0095	35.7406	34.2485	21.0761	9.8203	11.1577	12.6125	amidophosphoribosyltransferase
T449DRAFT_0096	36.6472	32.3652	12.6024	8.1202	15.865	16.8852	membrane protein required for colicin V production
T449DRAFT_0097	64.0744	68.1778	77.4668	52.4931	104.634	92.4745	DedD protein
T449DRAFT_0098	56.1635	52.721	91.8369	62.0667	95.3648	98.9955	dihydrofolate synthase / folylpolyglutamate synthase
T449DRAFT_0099	61.9095	61.5335	32.1612	20.7227	18.7861	15.7154	acetyl-CoA carboxylase carboxyl transferase subunit beta
T449DRAFT_0100	58.4928	54.5873	26.27	7.8024	10.8649	17.6126	tryptophan synthase, alpha chain
T449DRAFT_0101	94.5984	92.1045	42.5874	25.5884	31.3664	30.8354	tryptophan synthase beta chain
T449DRAFT_0102	103.191	82.7673	32.9328	17.574	26.1302	24.693	phosphoribosylanthranilate isomerase
T449DRAFT_0103	15.9467	14.6682	31.5928	13.3287	16.5274	15.2164	Uncharacterized membrane protein
T449DRAFT_0104	10.7307	12.0388	32.2245	18.7968	23.67	26.1152	tRNA pseudouridine38-40 synthase
T449DRAFT_0105	9.1823	10.7303	28.9046	13.5078	16.6263	16.3847	L,D-transpeptidase catalytic domain
T449DRAFT_0106	21.4677	23.825	50.8131	28.1801	33.1678	23.3972	23S rRNA (uracil1939-C5)-methyltransferase
T449DRAFT_0107	9.0666	13.3104	22.9994	15.5251	24.4176	13.293	Protein of unknown function (DUF1318)
T449DRAFT_0108	0.349	0	0	0	0	0	hypothetical protein
T449DRAFT_0109	9.0107	7.3182	17.4861	10.2413	11.7115	10.3046	diguanylate cyclase (GGDEF) domain-containing protein
T449DRAFT_0110	8.0281	7.0933	21.0188	11.9328	13.4596	14.5358	iron complex outermembrane recepter protein
T449DRAFT_0111	0.2817	0.53	1.1258	0.1899	1.8707	1.6267	Outer membrane protein TolC
T449DRAFT_0112	0.4734	0.3092	4.992	3.3254	5.0937	2.9612	ATP-binding cassette, subfamily B, HlyB/CyaB
T449DRAFT_0113	1.0382	1.144	7.7655	4.5655	6.3827	6.2546	Ca2+-binding protein, RTX toxin-related
T449DRAFT_0114	0.7962	0.8736	3.1811	1.342	2.3494	5.5157	Protein of unknown function (DUF1311)
T449DRAFT_0115	0	0	0	0	0	0	hypothetical protein
T449DRAFT_0116	0.2127	0	0.7084	1.076	0.7848	0	Radical SAM superfamily protein
T449DRAFT_0117	0.1419	0.1112	1.6544	0.7179	1.3092	0.8196	UDP:flavonoid glycosyltransferase YjiC, YdhE family
T449DRAFT_0118	0.3782	0.2964	1.4692	1.0626	0.465	1.0918	HlyD family secretion protein
T449DRAFT_0119	0.9429	1.0357	10.4654	8.4773	12.5876	11.8875	VCBS repeat-containing protein
T449DRAFT_0120	0.8224	0.1841	3.1295	1.9804	3.9002	2.0348	hypothetical protein
T449DRAFT_0121	1.5939	2.4986	12.2058	8.5974	7.6427	11.9621	hypothetical protein
T449DRAFT_0122	1.568	2.458	3.9155	3.3038	7.2294	4.526	hypothetical protein
T449DRAFT_0123	1.1572	0.3887	1.1008	1.1146	3.6585	5.249	Transposase
T449DRAFT_0124	0.3875	0.6074	24.5138	24.8211	34.3035	44.7419	hypothetical protein
T449DRAFT_0125	7.3693	10.4251	5.3859	7.8771	5.3036	7.2634	hypothetical protein
T449DRAFT_0126	4.3545	8.1914	2.3197	2.3487	0.6424	3.0166	hypothetical protein
T449DRAFT_0127	0.2943	0.4614	3.92	2.9769	1.0856	1.6992	hypothetical protein
T449DRAFT_0128	0.3203	0.6696	1.0667	1.4401	0	1.233	hypothetical protein
T449DRAFT_0129	0.28	0.1463	0.3107	0.3146	1.0328	1.6166	Hemolysin-type calcium-binding repeat-containing protein
T449DRAFT_0130	0.8561	0.4473	0	0.9621	0	0	hypothetical protein
T449DRAFT_0131	0.838	0.5255	1.6741	0	0	0	REP element-mobilizing transposase RayT
T449DRAFT_0132	2.8832	2.9055	3.0169	2.2216	3.1903	2.6155	hypothetical protein
T449DRAFT_0133	28.1906	28.5773	22.5261	15.2057	26.3413	24.4114	cysteine synthase B
T449DRAFT_0134	16.9941	15.4434	19.2702	12.4543	15.4432	12.7964	HAD-superfamily subfamily IB hydrolase, TIGR01490
T449DRAFT_0135	23.2776	22.2324	299.741	258.806	336.609	392.464	putative (di)nucleoside polyphosphate hydrolase
T449DRAFT_0136	3.1393	4.4739	3.8008	2.8863	2.1053	6.5903	hypothetical protein
T449DRAFT_0137	5.7814	4.7343	3.3039	1.4544	1.5913	1.2453	DNA ligase (NAD+)
T449DRAFT_0138	0.4493	1.4088	2.9921	0	1.6573	5.1881	hypothetical protein
T449DRAFT_0139	30.5992	38.1858	141.831	113.269	225.726	204.357	cell division protein ZipA
T449DRAFT_0140	19.1288	19.791	29.0578	22.8928	26.2819	27.1934	condensin subunit Smc
T449DRAFT_0141	26.7115	23.4897	14.4608	9.5174	15.219	13.7906	7-cyano-7-deazaguanine reductase
T449DRAFT_0142	6.2466	8.3933	2.9711	2.0055	2.1942	0	flagellar biosynthesis protein
T449DRAFT_0143	9.8867	10.588	10.4292	9.9	9.3874	7.3463	phosphatidylserine decarboxylase
T449DRAFT_0144	0	1.2493	1.3267	0	1.4697	0	hypothetical protein
T449DRAFT_0145	7.4906	9.4591	14.8945	9.1188	6.1397	8.4083	protein of unknown function (DUF4145)
T449DRAFT_0146	4.3695	3.6531	14.5481	12.7664	18.2656	21.8618	hypothetical protein
T449DRAFT_0147	3.1979	2.5065	9.7599	16.171	29.488	33.8457	Uncharacterized conserved protein, contains HEPN domain
T449DRAFT_0148	10.3021	7.4798	7.9432	6.5805	3.5998	5.0083	TatD DNase family protein
T449DRAFT_0149	6.9996	6.8105	35.3589	28.479	25.8174	43.1951	type IV pilus assembly protein PilZ
T449DRAFT_0150	6.3379	6.6671	2.2212	3.6547	4.9214	7.2214	DNA polymerase-3 subunit delta'
T449DRAFT_0151	10.7013	9.6705	8.3834	2.9709	4.6436	3.634	dTMP kinase
T449DRAFT_0152	12.3313	14.0586	6.3984	2.6994	4.1348	6.9339	UPF0755 protein
T449DRAFT_0153	26.6041	29.4111	1.6525	1.3386	1.8307	1.7192	4-amino-4-deoxychorismate lyase
T449DRAFT_0154	61.3891	56.846	5.4263	3.205	3.7571	2.7442	3-oxoacyl-[acyl-carrier-protein] synthase II
T449DRAFT_0155	181.077	163.519	130.849	170.874	161.214	169.63	acyl carrier protein
T449DRAFT_0156	72.1776	62.03	25.8855	14.4742	17.9763	20.7668	3-oxoacyl-[acyl-carrier-protein] reductase
T449DRAFT_0157	58.1448	55.2706	18.5352	12.2138	17.9262	17.3445	[acyl-carrier-protein] S-malonyltransferase
T449DRAFT_0158	46.0789	45.9666	11.6224	2.0594	2.897	3.0228	3-oxoacyl-[acyl-carrier-protein] synthase-3
T449DRAFT_0159	90.2303	87.9846	11.4913	4.7095	8.1837	5.2184	phosphate:acyl-[acyl carrier protein] acyltransferase
T449DRAFT_0160	11.1399	18.9182	13.9086	1.5647	5.1361	2.6795	large subunit ribosomal protein L32
T449DRAFT_0161	364.361	325.164	109.41	67.5498	48.4827	61.0765	uncharacterized protein
T449DRAFT_0162	4.5346	6.0553	45.8522	23.7797	21.0617	25.2084	TLP18.3, Psb32 and MOLO-1 founding protein of phosphatase
T449DRAFT_0163	6.0984	6.112	41.6071	19.2107	28.7621	23.6629	uncharacterized protein
T449DRAFT_0164	7.6798	7.6611	45.5601	20.712	45.8372	34.662	LemA protein
T449DRAFT_0165	3.8146	4.8585	40.8799	19.6915	32.5367	22.251	K(+)-stimulated pyrophosphate-energized sodium pump
T449DRAFT_0166	1.5872	1.9352	22.9004	12.4855	17.5635	13.2357	hypothetical protein
T449DRAFT_0167	0.0921	0.2888	0	0.6211	0	1.0636	Predicted DNA-binding transcriptional regulator YafY, contains an HTH and WYL domains
T449DRAFT_0168	0.6367	0.6179	3.7353	2.8622	3.6907	4.7263	CRISPR-associated helicase, Cas3 family
T449DRAFT_0169	0.3071	0.4815	0	3.1068	1.133	1.7734	putative transposase
T449DRAFT_0170	0.8653	0.3391	3.7814	2.0055	4.7875	4.6832	CRISPR system Cascade subunit CasA
T449DRAFT_0171	0.2985	1.1698	1.9877	3.5221	3.8535	4.3081	CRISPR system Cascade subunit CasB
T449DRAFT_0172	0.5465	0.2447	4.4191	1.316	1.4398	1.8029	CRISPR-associated protein, Cse4 family
T449DRAFT_0173	0.4547	0.5347	2.2713	1.1498	1.6774	1.3127	CRISPR system Cascade subunit CasD
T449DRAFT_0174	0.8658	1.1633	10.2951	9.1733	3.1934	9.9965	CRISPR system Cascade subunit CasE
T449DRAFT_0175	6.1438	8.1864	7.1594	6.2136	11.3305	10.6404	prevent-host-death family protein
T449DRAFT_0176	2.073	2.0311	6.0394	2.6207	3.8231	0	toxin ParE1/3/4
T449DRAFT_0177	1.6171	0.9657	1.0255	1.8172	1.1361	1.3336	CRISP-associated protein Cas1
T449DRAFT_0178	0.2769	0.4341	0	0.9337	0	1.5989	CRISPR-associated protein Cas2
T449DRAFT_0179	127.222	115.413	606.231	443.637	717.527	578.521	cytochrome c peroxidase
T449DRAFT_0180	14.124	12.1148	34.1598	19.0908	11.058	12.3075	Predicted periplasmic lipoprotein (DUF2279)
T449DRAFT_0181	24.5149	21.3792	31.7102	16.1488	17.6685	15.9417	exopolyphosphatase / guanosine-5'-triphosphate,3'-diphosphate pyrophosphatase
T449DRAFT_0182	16.1594	14.7767	5.679	6.3555	4.3046	5.1826	ABC-2 type transport system ATP-binding protein
T449DRAFT_0183	11.2784	10.2267	4.0496	5.5914	5.3019	7.66	ABC-2 type transport system permease protein
T449DRAFT_0184	6.5954	7.2593	3.7377	4.7307	1.5527	3.2404	putative chitinase
T449DRAFT_0185	4.1461	6.4995	8.6277	5.2415	10.5137	5.9838	hypothetical protein
T449DRAFT_0186	7.5746	7.9159	4.5534	2.4826	3.8803	4.2513	Icc protein
T449DRAFT_0187	18.2308	16	26.0746	18.1781	17.7578	14.8233	N-acetylglutamate synthase
T449DRAFT_0188	3.8989	2.5466	4.3271	3.286	3.5952	0	toxin YoeB
T449DRAFT_0189	4.7133	3.9785	3.6214	3.6668	4.0118	10.4653	antitoxin YefM
T449DRAFT_0190	36.4836	35.1467	28.493	20.5831	21.228	25.1355	dihydroxy-acid dehydratase
T449DRAFT_0191	47.8414	42.6295	78.8043	42.4426	29.7195	35.6135	SH3 domain protein
T449DRAFT_0192	30.4232	28.294	8.6733	4.0773	2.7452	3.2226	ornithine carbamoyltransferase
T449DRAFT_0193	41.7052	39.2709	12.7955	11.7562	9.45	9.4497	acetylornithine aminotransferase
T449DRAFT_0194	12.57	15.0683	25.5415	18.6952	23.8636	24.5444	coproporphyrinogen oxidase
T449DRAFT_0195	3.208	5.0289	7.1206	3.6049	7.8883	4.9386	Cupin domain protein
T449DRAFT_0196	3.9205	4.3898	4.351	2.5174	1.7214	2.1555	Permease of the drug/metabolite transporter (DMT) superfamily
T449DRAFT_0197	5.2867	3.6257	6.9674	4.8269	6.9061	8.2658	cAMP-binding domain of CRP or a regulatory subunit of cAMP-dependent protein kinases
T449DRAFT_0198	1.8016	0.6276	7.998	2.6994	7.3836	4.6226	hypothetical protein
T449DRAFT_0199	1.2502	0.5599	13.082	13.8481	17.1275	22.6831	hyperosmotically inducible protein
T449DRAFT_0200	100.971	91.4006	1378.99	860.114	2287.09	2049.09	OmpA-OmpF porin, OOP family
T449DRAFT_0201	2.8042	4.3959	14.5883	5.9085	14.2219	11.1297	nicotinamide-nucleotide amidase
T449DRAFT_0202	13.3455	11.903	35.6778	26.1519	27.158	27.5154	DNA mismatch repair protein MutS
T449DRAFT_0203	48.9083	47.8721	69.7317	40.6279	51.7878	56.7392	thiol:disulfide interchange protein DsbC
T449DRAFT_0204	35.3801	38.8234	66.5445	43.5241	82.8771	92.8074	regulator of sigma E protease
T449DRAFT_0205	52.5133	46.976	60.8139	43.2958	61.8443	90.6175	1-deoxy-D-xylulose 5-phosphate reductoisomerase
T449DRAFT_0206	63.9577	59.9758	73.748	43.963	50.5759	37.0885	phosphatidate cytidylyltransferase
T449DRAFT_0207	38.4867	43.5264	23.2007	12.2879	11.0717	9.9022	undecaprenyl diphosphate synthase
T449DRAFT_0208	61.273	57.7737	30.8027	12.271	4.4752	8.7556	ribosome recycling factor
T449DRAFT_0209	90.4873	94.7465	44.6329	21.0378	17.4763	20.0145	uridylate kinase
T449DRAFT_0210	257.815	258.286	102.422	50.0871	56.9082	65.9779	elongation factor Ts
T449DRAFT_0211	459.643	441.306	367.514	292.519	418.132	352.035	small subunit ribosomal protein S2
T449DRAFT_0212	14.485	11.2667	5.8903	1.8638	2.8548	1.2766	methionyl aminopeptidase
T449DRAFT_0213	13.9891	12.7671	7.3373	5.3835	5.3011	6.2689	UTP--GlnB (protein PII) uridylyltransferase, GlnD
T449DRAFT_0214	12.7725	16.1583	41.7793	28.7056	20.6624	25.8719	PilZ domain-containing protein
T449DRAFT_0215	9.8569	7.0729	16.6401	8.8923	14.5938	11.2204	2-octaprenyl-3-methyl-6-methoxy-1,4-benzoquinol hydroxylase
T449DRAFT_0216	92.9641	91.1426	61.0146	42.7894	59.4308	56.3812	glutamate synthase (NADPH/NADH) large chain
T449DRAFT_0217	99.8269	101.112	67.0977	38.9068	40.1912	46.3336	glutamate synthase (NADH) small subunit (EC 1.4.1.14)
T449DRAFT_0218	0	0	1.5203	0	3.3685	2.6361	hypothetical protein
T449DRAFT_0219	28.0653	25.2032	47.4252	29.4774	25.489	21.1683	transcriptional regulator, TetR family
T449DRAFT_0220	20.2567	23.5218	48.4593	20.2337	26.5654	30.318	CDP-diacylglycerol--glycerol-3-phosphate 3-phosphatidyltransferase
T449DRAFT_0221	8.4432	7.4809	14.8194	7.7346	8.4625	9.5365	Excinuclease ABC subunit C
T449DRAFT_0222	11.3857	11.2689	12.3387	7.8272	9.0578	11.857	topoisomerase-4 subunit B
T449DRAFT_0223	13.0523	19.8925	6.0357	4.8891	2.6745	4.1861	Exodeoxyribonuclease VII small subunit
T449DRAFT_0224	48.3674	48.478	31.3911	15.5744	11.1282	14.6959	farnesyl diphosphate synthase
T449DRAFT_0225	2.8167	1.7346	15.6583	9.6654	13.0795	10.8891	NACHT domain-containing protein
T449DRAFT_0226	4.2173	2.4791	7.0206	4.8871	1.4583	4.5649	REP element-mobilizing transposase RayT
T449DRAFT_0227	0.8322	1.3047	4.1566	0	18.4191	4.8047	hypothetical protein
T449DRAFT_0228	10.8237	9.7547	58.2619	42.2099	89.8604	77.9428	Cu+-exporting ATPase
T449DRAFT_0229	3.1433	3.0797	17.0066	10.5968	30.4344	49.9028	copper chaperone
T449DRAFT_0230	31.142	24.7404	62.3989	27.5526	17.4116	17.49	EAL and modified HD-GYP domain-containing signal transduction protein
T449DRAFT_0231	15.187	13.6041	9.9322	5.4855	5.0014	7.0452	high frequency lysogenization protein
T449DRAFT_0232	8.4568	7.555	9.991	4.2917	3.354	3.6747	ABC-2 type transport system ATP-binding protein
T449DRAFT_0233	7.5266	7.7484	5.9843	3.4083	4.5578	3.2426	ABC-2 type transport system permease protein
T449DRAFT_0234	9.2302	10.5405	10.7865	7.6246	14.6551	12.3509	PEP-CTERM protein-sorting domain-containing protein
T449DRAFT_0235	5.9096	5.107	28.5048	15.0696	20.6795	25.3684	diguanylate cyclase (GGDEF) domain-containing protein
T449DRAFT_0236	0	0	0	0	0	0	hypothetical protein
T449DRAFT_0237	2.9516	2.5528	11.5216	8.9211	17.2688	16.452	transcriptional regulator, AraC family
T449DRAFT_0238	3.5778	4.3623	31.1045	16.0822	30.7924	34.4249	mxaD protein
T449DRAFT_0239	0.7977	1.2506	5.3124	2.3906	5.2313	2.5586	regulatory protein, Fis family
T449DRAFT_0240	5.7548	7.0551	135.351	89.0435	122.187	104.352	Uncharacterized conserved protein YaaN involved in tellurite resistance
T449DRAFT_0241	5.5787	5.3096	115.093	72.205	92.2278	87.9907	5-bromo-4-chloroindolyl phosphate hydrolysis protein
T449DRAFT_0242	0	0	0	0	0	0	hypothetical protein
T449DRAFT_0243	0.5557	0	11.1025	6.5576	11.2746	16.0423	Transposase IS200 like
T449DRAFT_0244	29.1627	28.904	189.18	124.318	95.7672	120.564	hypothetical protein
T449DRAFT_0245	29.6814	28.3773	89.5919	46.1822	60.1526	53.6644	hypothetical protein
T449DRAFT_0246	45.1335	40.3333	172.042	94.3277	133.256	139.251	hypothetical protein
T449DRAFT_0247	4.2378	3.7961	41.0887	27.6312	42.9424	31.7238	PAS domain S-box-containing protein
T449DRAFT_0248	2.2231	2.0105	28.6103	15.8537	7.8843	12.3402	PAS domain S-box-containing protein/diguanylate cyclase (GGDEF) domain-containing protein
T449DRAFT_0249	2.1736	2.2278	3.4792	2.6773	1.8501	2.1717	Signal transduction histidine kinase
T449DRAFT_0250	1.5591	0.8887	3.7753	1.4335	1.0456	0	Protein of unknown function (DUF1638)
T449DRAFT_0251	2.3831	2.7052	13.4065	6.0947	12.7303	10.9112	uroporphyrinogen decarboxylase
T449DRAFT_0252	2.9815	5.0634	13.6495	9.2138	17.4124	13.6265	Methanogenic corrinoid protein MtbC1
T449DRAFT_0253	2.7582	3.3912	8.103	4.0111	4.3885	8.4299	2Fe-2S iron-sulfur cluster binding domain-containing protein
T449DRAFT_0254	5.19	6.2584	17.5457	10.7671	6.7737	7.8361	putative two-component system response regulator
T449DRAFT_0255	30.9933	31.5378	16.1286	7.8321	7.1106	6.5633	prolyl-tRNA synthetase
T449DRAFT_0256	6.3236	5.5919	18.8949	12.5723	10.7651	8.4245	hypothetical protein
T449DRAFT_0257	7.2852	6.5606	15.9985	10.451	5.1455	5.369	hypothetical protein
T449DRAFT_0258	3.1315	2.5115	13.3358	6.3832	10.7444	11.7717	CBS domain-containing membrane protein
T449DRAFT_0259	15.9113	14.3999	76.4602	54.746	124.031	110.795	adenine phosphoribosyltransferase
T449DRAFT_0260	74.2199	69.457	187.988	116.241	235.282	260.266	phospholipid-binding lipoprotein MlaA
T449DRAFT_0261	60.5174	53.6579	132.655	57.6965	139.887	136.742	phospholipid transport system substrate-binding protein
T449DRAFT_0262	102.227	87.1707	346.445	186.179	458.535	407.652	hopanoid biosynthesis associated radical SAM protein HpnH
T449DRAFT_0263	33.2557	28.3852	269.535	126.837	111.227	121.21	farnesyl-diphosphate farnesyltransferase
T449DRAFT_0264	30.7231	26.4855	341.258	167.669	183.129	175.118	squalene-hopene/tetraprenyl-beta-curcumene cyclase
T449DRAFT_0265	8.9295	6.9989	12.518	5.9413	6.5004	4.7479	adenosylhomocysteine nucleosidase
T449DRAFT_0266	10.42	9.7388	3.721	4.1	2.9097	2.6566	hypothetical protein
T449DRAFT_0267	27.6307	23.9995	12.3878	4.1124	6.2993	6.3381	ornithine--oxo-acid transaminase
T449DRAFT_0268	8.78	7.8117	3.9503	2.3999	7.002	9.5893	hypothetical protein
T449DRAFT_0269	20.4873	21.0331	6.7008	5.0451	7.0426	5.9583	putative copper resistance protein D
T449DRAFT_0270	37.5659	33.1425	15.7097	9.1769	7.0283	6.8098	1-deoxy-D-xylulose-5-phosphate synthase
T449DRAFT_0271	3.87	5.0267	45.6502	28.3299	33.8507	35.7467	hydroxyacylglutathione hydrolase
T449DRAFT_0272	50.6078	48.5009	67.7361	39.1372	59.8652	42.9451	lysyl-tRNA synthetase, class II
T449DRAFT_0273	36.1608	41.0067	50.9759	39.4245	54.7695	53.2991	peptide chain release factor 2
T449DRAFT_0274	8.459	6.5418	0.751	1.5209	0.832	1.3022	hypothetical protein
T449DRAFT_0275	21.8613	16.5922	18.4435	14.3395	28.0942	22.8424	tRNA 2-thiocytidine biosynthesis protein TtcA
T449DRAFT_0276	80.1953	74.1725	185.133	113.637	176.305	150.732	3-oxoacyl-[acyl-carrier-protein] synthase-1
T449DRAFT_0277	85.4621	73.0281	111.96	38.7093	44.1671	35.0377	3-hydroxydecanoyl-[acyl-carrier-protein] dehydratase
T449DRAFT_0278	9.5891	11.3737	75.1545	56.3572	107.672	89.6501	soluble lytic murein transglycosylase
T449DRAFT_0279	7.3855	7.7184	18.8217	10.6047	10.7618	8.9483	ATP-binding cassette, subfamily C
T449DRAFT_0280	4.9692	5.5641	5.0647	2.3931	1.1221	2.3418	hypothetical protein
T449DRAFT_0281	2.7632	4.3317	3.9429	0.6653	3.64	3.4183	hypothetical protein
T449DRAFT_0282	5.9891	3.706	8.3959	1.5939	4.6506	4.5493	NADH-FMN oxidoreductase RutF, flavin reductase (DIM6/NTAB) family
T449DRAFT_0283	2.4447	2.9806	2.7131	4.5786	4.0075	1.5681	hypothetical protein
T449DRAFT_0284	7.1495	11.2077	4.3849	3.8056	1.3879	1.0861	poly-beta-1,6-N-acetyl-D-glucosamine biosynthesis protein PgaD
T449DRAFT_0285	14.0584	16.0548	5.5066	3.0023	2.8155	2.9378	biofilm PGA synthesis N-glycosyltransferase PgaC
T449DRAFT_0286	22.8177	24.5742	27.6914	22.0198	26.0194	19.608	biofilm PGA synthesis lipoprotein PgaB
T449DRAFT_0287	20.0975	11.7476	56.7065	39.0438	22.6154	53.0949	hypothetical protein
T449DRAFT_0288	5.5558	5.3596	52.1738	30.2559	28.3741	41.1203	hypothetical protein
T449DRAFT_0289	6.1759	6.9152	118.968	48.3325	59.3893	73.8534	4a-hydroxytetrahydrobiopterin dehydratase
T449DRAFT_0290	1.3924	1.4552	6.1816	2.3471	2.14	2.6795	hypothetical protein
T449DRAFT_0291	1.0361	1.2993	3.6796	1.8628	0.2547	1.595	hypothetical protein
T449DRAFT_0292	0.6304	1.9765	7.3464	4.7819	5.2319	5.4591	hypothetical protein
T449DRAFT_0293	1.4565	1.0378	5.2902	1.3391	3.4187	0	hypothetical protein
T449DRAFT_0294	1.8669	1.0974	3.8848	3.1468	1.7214	5.3888	hypothetical protein
T449DRAFT_0295	1.5972	1.6692	9.4542	4.7863	13.092	9.2209	aerotaxis receptor
T449DRAFT_0296	1.6986	1.2426	22.2447	10.3074	11.695	12.4209	phosphonate transport system substrate-binding protein
T449DRAFT_0297	17.3571	15.2559	13.3617	4.3969	2.9604	2.3168	magnesium and cobalt transporter
T449DRAFT_0298	8.6127	7.4688	3.6607	2.471	1.3518	7.4052	probable rRNA maturation factor
T449DRAFT_0299	17.3466	18.6269	13.2835	7.0174	8.9574	8.0112	phosphate starvation-inducible protein PhoH
T449DRAFT_0300	20.5417	19.522	9.6177	4.9773	4.7354	5.9293	tRNA-2-methylthio-N6-dimethylallyladenosine synthase
T449DRAFT_0301	19.1534	20.7982	93.3264	50.2571	82.2129	72.6935	Methyl-accepting chemotaxis protein
T449DRAFT_0302	8.7665	9.9945	49.3539	21.4936	36.4502	19.3234	PAS domain S-box-containing protein
T449DRAFT_0303	3.1172	2.1989	13.4923	6.8307	9.1982	12.597	Peptidoglycan-binding protein, CsiV
T449DRAFT_0304	10.072	8.6016	36.7819	24.6642	32.3823	32.8034	transcription-repair coupling factor (superfamily II helicase)
T449DRAFT_0305	97.8392	83.1052	307.812	232.482	290.129	317.245	hypothetical protein
T449DRAFT_0306	5.4501	3.9667	11.0172	9.1867	16.5128	15.7318	Protein of unknown function (DUF2721)
T449DRAFT_0307	3.0239	3.4292	12.4244	9.7605	9.2551	10.4	membrane protein
T449DRAFT_0308	40.3533	34.2893	48.9701	34.3273	43.1218	34.8347	hypothetical protein
T449DRAFT_0309	485.813	462.491	788.224	858.699	1745.47	2027.83	hypothetical protein
T449DRAFT_0310	8.8549	7.3393	0.6777	0	1.1262	0	23S rRNA (guanine745-N1)-methyltransferase
T449DRAFT_0311	3.7461	3.9149	37.779	23.0614	38.8486	37.6108	hypothetical protein
T449DRAFT_0312	3.3791	5.4175	41.4225	26.4078	37.1075	34.1381	putative two-component system response regulator
T449DRAFT_0313	2.5556	2.1811	10.7778	8.1368	7.541	8.6882	PAS domain S-box-containing protein
T449DRAFT_0314	1.2009	1.8826	8.1111	4.7426	4.9358	3.7636	hypothetical protein
T449DRAFT_0315	0.3813	0.2989	1.9047	0	2.11	1.1008	hypothetical protein
T449DRAFT_0316	1.4475	1.4135	3.1602	2.1599	1.7505	2.4658	PAS domain S-box-containing protein
T449DRAFT_0317	0.8201	0	55.9797	24.8845	42.3521	73.3898	hypothetical protein
T449DRAFT_0318	3.9815	3.2564	367.719	211.258	432.268	390.749	Phosphoribosyl-ATP pyrophosphohydrolase
T449DRAFT_0319	8.7592	7.018	128.967	78.7438	137.129	119.112	Uncharacterized conserved protein GlcG, DUF336 family
T449DRAFT_0320	1.6859	2.5485	67.1586	46.4839	89.0575	63.2637	fumarase, class II
T449DRAFT_0321	0	0	0	0	0	0	hypothetical protein
T449DRAFT_0322	0.5013	0.5403	13.2494	11.4085	22.0748	18.2701	aconitase (EC 4.2.1.3)
T449DRAFT_0323	0.4554	0.3569	0.7581	1.5352	2.5195	3.9435	Predicted thiol-disulfide oxidoreductase YuxK, DCC family
T449DRAFT_0324	0.3901	0.4587	2.2734	1.9731	1.0794	1.6894	arginase
T449DRAFT_0325	1.2608	0	5.8771	3.4004	9.3012	13.102	pterin-4-alpha-carbinolamine dehydratase (EC 4.2.1.96)
T449DRAFT_0326	0.92	1.5734	13.6454	7.6132	7.7126	9.6571	ornithine cyclodeaminase
T449DRAFT_0327	0.8293	0.5571	4.3392	3.9942	5.6811	6.1559	Metallo-beta-lactamase superfamily
T449DRAFT_0328	3.5115	3.4601	16.034	12.5145	17.7628	12.7424	Pyrimidine reductase, riboflavin biosynthesis
T449DRAFT_0329	75.9802	76.0088	10415.9	8082.82	12264.5	12335	Small metal-binding protein
T449DRAFT_0330	9.3941	7.854	4.6336	3.7534	2.8233	2.0085	O-antigen ligase
T449DRAFT_0331	18.0227	17.6699	4.1241	2.7142	2.7412	3.2178	adenylosuccinate lyase
T449DRAFT_0332	9.7563	9.225	4.8982	2.3493	1.1424	0.894	tRNA-specific 2-thiouridylase
T449DRAFT_0333	20.1574	20.9701	61.6219	30.8883	83.8117	105.789	ADP-ribose pyrophosphatase YjhB, NUDIX family
T449DRAFT_0334	56.493	44.2792	294.326	144.599	236.346	249.128	ATP-dependent Clp protease adaptor protein ClpS
T449DRAFT_0335	78.5314	71.0204	605.219	336.16	796.317	696.451	ATP-dependent Clp protease ATP-binding subunit ClpA
T449DRAFT_0336	39.9139	45.56	29.6746	19.5956	21.4397	11.1854	translation initiation factor IF-1
T449DRAFT_0337	5.201	5.4354	18.8908	9.0325	13.9518	14.5578	peptide deformylase
T449DRAFT_0338	8.217	8.122	45.6869	22.1063	27.9192	23.3678	polyphosphate kinase
T449DRAFT_0339	6.7369	4.4466	20.0692	11.6545	9.1548	10.7465	1-aminocyclopropane-1-carboxylate deaminase
T449DRAFT_0340	3.3635	2.2307	11.1988	3.9251	7.1575	7.4684	Putative SOS response-associated peptidase YedK
T449DRAFT_0341	49.5946	47.7344	107.479	64.538	93.951	99.3917	Exo-beta-1,3-glucanase, GH17 family
T449DRAFT_0342	47.3383	44.3582	144.067	73.5327	103.066	89.846	dihydrolipoamide dehydrogenase
T449DRAFT_0343	53.1436	52.415	157.473	108.734	152.161	153.208	pyruvate dehydrogenase E2 component (dihydrolipoamide acetyltransferase)
T449DRAFT_0344	56.0242	51.626	80.0311	45.09	77.723	70.2939	pyruvate dehydrogenase E1 component
T449DRAFT_0345	12.4622	8.647	20.7462	7.2316	13.187	10.6147	undecaprenyl-diphosphatase
T449DRAFT_0346	5.6662	4.6935	10.7189	8.8996	10.2121	9.4786	PAS domain S-box-containing protein/diguanylate cyclase (GGDEF) domain-containing protein
T449DRAFT_0347	5.9807	3.5157	4.9781	0.63	2.068	4.3158	hydrogenase 3 maturation protease
T449DRAFT_0348	5.6025	4.219	17.1904	12.0359	15.5997	14.2691	hydrogenase large subunit
T449DRAFT_0349	8.8876	6.8958	40.9492	26.3302	34.106	34.7237	hydrogenase small subunit
T449DRAFT_0350	0	0	0	0	0	0	hypothetical protein
T449DRAFT_0351	1.2256	1.7735	20.0903	11.7603	12.1715	15.2402	Transglutaminase-like enzyme, putative cysteine protease
T449DRAFT_0352	0.5324	0.2782	1.1817	1.7948	0.6546	3.0736	hyperosmotically inducible protein
T449DRAFT_0353	0.2989	0.052	3.9817	3.1357	3.7983	4.4108	starch phosphorylase
T449DRAFT_0354	0	0	0	0	0	0	hypothetical protein
T449DRAFT_0355	0	0.2197	2.5675	2.3634	3.8787	2.833	NADPH-dependent 2,4-dienoyl-CoA reductase, sulfur reductase
T449DRAFT_0356	0.5243	0.6164	3.4912	3.0931	2.659	5.6751	hypothetical protein
T449DRAFT_0357	0.6872	0.4972	4.9282	5.3465	11.3092	8.24	Pyruvate/2-oxoglutarate dehydrogenase complex, dihydrolipoamide dehydrogenase (E3) component
T449DRAFT_0358	0	0	0	3.4872	2.5435	0	Membrane-anchored ribosome-binding protein, inhibits growth in stationary phase, ElaB/YqjD/DUF883 family
T449DRAFT_0359	0	0	1.2228	0	0	0	Membrane-anchored ribosome-binding protein, inhibits growth in stationary phase, ElaB/YqjD/DUF883 family
T449DRAFT_0360	0	0	4.4746	1.9417	2.1244	0	Uncharacterized membrane protein YqjE
T449DRAFT_0361	0.8007	0	9.9975	9.448	16.244	13.8678	hypothetical protein
T449DRAFT_0362	0	0	0	0	0	0	Peptidase S24-like
T449DRAFT_0363	0.1503	0	1.0009	0	0.5544	0.8677	impB/mucB/samB family C-terminal domain-containing protein
T449DRAFT_0364	12.1496	15.6235	9.7968	5.7598	2.8008	2.7398	hypothetical protein
T449DRAFT_0365	28.0608	27.5505	77.6918	51.2821	57.1975	71.6183	Ribonuclease toxin, BrnT, of type II toxin-antitoxin system
T449DRAFT_0366	2.5445	3.5899	24.5682	15.4404	28.1557	51.4128	Helix-turn-helix
T449DRAFT_0367	2.9583	0.5152	32.8324	7.7569	6.062	15.1809	mRNA-degrading endonuclease RelE, toxin component of the RelBE toxin-antitoxin system
T449DRAFT_0368	1.618	2.0024	3.9694	4.5933	4.0833	4.9162	hypothetical protein
T449DRAFT_0369	1.738	1.8163	9.8197	6.9244	14.7636	11.5536	AAA domain-containing protein, putative AbiEii toxin, Type IV TA system
T449DRAFT_0370	0.4003	0	0.6665	0.6748	0	0	BRO family, N-terminal domain
T449DRAFT_0371	0	0	0	0	0	0	hypothetical protein
T449DRAFT_0372	3.9973	5.013	27.5053	18.8662	13.761	13.846	Small metal-binding protein
T449DRAFT_0373	0.5886	0.4614	13.7202	3.9692	8.6854	10.1955	Uncharacterized conserved protein YjbJ, UPF0337 family
T449DRAFT_0374	0.4566	0	0	0	0	0	CsbD-like
T449DRAFT_0375	0.3662	0	4.0645	0.823	2.2513	2.1142	MCRA family protein
T449DRAFT_0376	0	0	0	0	1.4099	0	hypothetical protein
T449DRAFT_0377	0	0	0	0	0	0	hypothetical protein
T449DRAFT_0378	0	0	3.0908	1.5647	3.424	2.6795	CsbD-like
T449DRAFT_0379	0	0	0	0	0	3.0866	Protein of unknown function (DUF3309)
T449DRAFT_0380	0	0	0	0	0	0	Protein of unknown function (DUF3096)
T449DRAFT_0381	0	0	0	0	0	0	hypothetical protein
T449DRAFT_0382	0	0.2854	0.6061	0	0	0	LTXXQ motif family protein
T449DRAFT_0383	0.2434	0	0	0	2.6938	0	hypothetical protein
T449DRAFT_0384	1.2633	1.5183	14.7222	11.2155	24.3866	21.1509	squalene-hopene/tetraprenyl-beta-curcumene cyclase
T449DRAFT_0385	0	0	0	0	0	0	hypothetical protein
T449DRAFT_0386	2.201	2.1359	18.146	21.5536	34.7929	32.6738	transcriptional regulator, Crp/Fnr family
T449DRAFT_0387	0	0	0	0	0	0	insertion element IS1 protein InsB
T449DRAFT_0388	0	0	0	0	0	0	InsA N-terminal domain-containing protein
T449DRAFT_0391	27.6738	28.7886	2.5301	1.2809	1.1678	0.7311	two-component system, NarL family, sensor histidine kinase UhpB
T449DRAFT_0392	14.1671	15.6281	4.3674	0.4422	2.4191	1.5145	two component transcriptional regulator, LuxR family
T449DRAFT_0393	5.1864	5.1271	4.9781	2.2052	4.3084	2.6973	Cytochrome c
T449DRAFT_0394	6.1615	7.6254	59.9238	24.598	57.4139	51.4832	hypothetical protein
T449DRAFT_0395	0.6016	0.4438	4.4776	2.7441	3.0023	2.4517	methyl-accepting chemotaxis protein
T449DRAFT_0396	0.2822	0.8848	7.2038	5.5499	10.7564	10.3185	diguanylate cyclase/phosphodiesterase
T449DRAFT_0397	14.2233	14.5265	12.9151	7.265	13.5128	4.9763	hypothetical protein
T449DRAFT_0398	1.5702	0.9845	1.0455	0	2.3166	1.8129	hypothetical protein
T449DRAFT_0399	21.4347	11.365	36.7322	18.065	23.253	20.9268	NlpE N-terminal domain-containing protein
T449DRAFT_0400	3.8628	3.9491	22.9261	6.7942	12.3892	7.7564	REP element-mobilizing transposase RayT
T449DRAFT_0401	6.1068	7.1798	93.1899	48.0369	33.7869	44.0681	hypothetical protein
T449DRAFT_0402	0.6967	0.273	18.5576	5.8719	5.782	8.0443	SH3 domain-containing protein
T449DRAFT_0403	0	0	0	0	0	0	antitoxin CptB
T449DRAFT_0404	6.134	5.7357	39.4128	21.7674	19.8465	13.0464	succinate dehydrogenase / fumarate reductase iron-sulfur subunit
T449DRAFT_0405	9.0444	9.5757	42.4103	33.3638	37.9008	31.1638	succinate dehydrogenase subunit A
T449DRAFT_0406	3.7792	5.9244	21.4649	8.9933	10.6596	7.7003	succinate dehydrogenase / fumarate reductase membrane anchor subunit
T449DRAFT_0407	4.5605	5.1064	18.7991	20.499	13.617	21.3128	succinate dehydrogenase subunit C
T449DRAFT_0408	1.529	1.1984	13.9995	5.1545	7.0495	4.4134	HicB family protein
T449DRAFT_0409	4.3545	5.4609	25.5167	14.0927	23.1283	19.1052	hypothetical protein
T449DRAFT_0410	29.0595	27.0952	44.9591	29.4987	53.7911	41.7839	Peptidase family M48
T449DRAFT_0411	22.4053	21.2061	25.804	21.377	26.2474	30.5058	succinyldiaminopimelate aminotransferase apoenzyme
T449DRAFT_0412	65.5788	63.2998	33.3528	15.3187	17.9031	16.0972	2,3,4,5-tetrahydropyridine-2-carboxylate N-succinyltransferase
T449DRAFT_0413	25.1997	23.5381	6.086	4.8418	1.9263	5.2763	Endonuclease, Uma2 family (restriction endonuclease fold)
T449DRAFT_0414	17.255	19.1597	8.9765	1.8178	0.6629	1.0376	Uncharacterized conserved protein YehS, DUF1456 family
T449DRAFT_0415	33.861	31.7389	1.1622	1.1768	0	0	hypothetical protein
T449DRAFT_0416	21.2385	21.6482	1.5854	0.9632	1.0538	1.0996	transcriptional regulator, Spx/MgsR family
T449DRAFT_0417	0	0	0	0	0	0	hypothetical protein
T449DRAFT_0418	19.5804	17.5562	3.4571	4.5006	3.8299	2.569	succinyldiaminopimelate desuccinylase
T449DRAFT_0419	6.3532	5.7577	18.5085	12.7168	15.0119	14.3268	Acetyltransferase (GNAT) domain-containing protein
T449DRAFT_0420	9.315	9.0635	8.5555	4.8728	4.739	9.2716	Uncharacterized damage-inducible protein DinB (forms a four-helix bundle)
T449DRAFT_0421	25.2733	22.0451	51.3207	32.7306	49.2859	47.9597	putative ATP-binding cassette transporter
T449DRAFT_0422	2.8294	2.376	12.4483	6.1318	13.4177	9.917	hypothetical protein
T449DRAFT_0423	8.4789	7.5254	24.0787	17.4447	29.8942	28.4334	phospholipase C
T449DRAFT_0424	1.5529	0.4868	3.1021	3.141	1.1455	1.7929	hypothetical protein
T449DRAFT_0425	2.25	0.6412	6.8102	4.1373	5.2811	8.2658	hypothetical protein
T449DRAFT_0426	3.1349	3.3624	9.3388	6.1185	13.9972	13.3351	hypothetical protein
T449DRAFT_0427	6.8792	6.1471	60.3561	39.2814	83.5591	71.1479	Ca2+-transporting ATPase
T449DRAFT_0428	6.4928	6.2634	22.0925	21.8884	24.7377	25.1257	diguanylate cyclase (GGDEF) domain-containing protein
T449DRAFT_0429	6.9075	5.7068	4.0402	1.2587	1.0328	1.0777	glutamyl-Q tRNA(Asp) synthetase
T449DRAFT_0430	266.086	257.532	342.831	210.64	107.692	150.576	transcriptional regulator, TraR/DksA family
T449DRAFT_0431	7.8971	6.3601	4.8244	6.1061	6.4135	6.6921	Aspartate/methionine/tyrosine aminotransferase
T449DRAFT_0432	10.4616	8.1998	32.2191	37.9132	47.2691	67.944	Rhodanese-related sulfurtransferase
T449DRAFT_0433	0	0	0	0	0	0	hypothetical protein
T449DRAFT_0434	11.0125	9.4266	7.719	3.4194	4.5429	7.1103	lipid-A-disaccharide synthase
T449DRAFT_0435	43.5866	50.3394	105.634	64.1232	90.0402	75.5759	dTDP-4-amino-4,6-dideoxygalactose transaminase
T449DRAFT_0436	27.9183	28.4684	149.807	100.819	122.637	118.923	Predicted dehydrogenase
T449DRAFT_0437	3.5689	3.8175	178.935	97.525	202.1	182.034	diguanylate cyclase (GGDEF) domain-containing protein/HDIG domain-containing protein
T449DRAFT_0438	1.1345	1.0944	1.7433	2.0594	2.5751	1.0076	Uncharacterized conserved protein (DUF2276)
T449DRAFT_0439	1.761	1.2179	2.4142	1.7461	2.6745	0.598	hypothetical protein
T449DRAFT_0440	1.4436	1.8439	4.4503	2.7037	1.972	3.0866	hypothetical protein
T449DRAFT_0441	1.2662	0.9216	3.3125	0.9147	2.6688	2.0885	CRISPR/Cas system CSM-associated protein Csm3, group 7 of RAMP superfamily
T449DRAFT_0442	1.9592	1.5175	5.4487	3.2636	2.9756	3.7258	CRISPR-associated protein
T449DRAFT_0443	0.2853	1.3421	0	0	1.0526	3.2951	hypothetical protein
T449DRAFT_0444	0.4346	0.3716	0.7893	1.4652	3.2062	2.281	CRISP-associated protein Cas1
T449DRAFT_0445	0	0	0	0	0	0	CRISPR-associated protein Cas2
T449DRAFT_0446	1.2025	0	2.0018	1.0134	1.1088	0	CRISPR-associated protein, Cas2 family
T449DRAFT_0447	3.0752	2.2685	385.459	300.646	586.484	700.724	hypothetical protein
T449DRAFT_0448	4.0294	3.5702	24.1483	15.592	25.2012	24.8799	phosphoenolpyruvate synthase
T449DRAFT_0449	2.0847	0.7104	10.5625	3.0556	5.3491	4.1861	Nucleoside-diphosphate-sugar epimerase
T449DRAFT_0450	1.5196	1.191	6.6693	6.0544	5.0955	5.1839	glycine C-acetyltransferase
T449DRAFT_0451	3.2828	4.46	92.5403	53.8592	76.6867	66.9622	hypothetical protein
T449DRAFT_0452	2.6289	1.9232	15.1719	11.2261	9.0503	10.1179	Uncharacterized conserved protein, cupin superfamily
T449DRAFT_0453	4.2829	3.7042	8.3592	3.4851	4.3579	6.8207	Cysteine-rich secretory protein family protein
T449DRAFT_0454	3.765	4.4265	34.4725	18.2456	30.3779	31.2445	hypothetical protein
T449DRAFT_0455	5.4697	9.5271	35.4109	35.8548	97.5121	114.028	hypothetical protein
T449DRAFT_0457	13.1238	12.6204	39.656	28.4418	33.3556	34.38	hypothetical protein
T449DRAFT_0458	0.3071	0.9631	1.0227	4.1424	6.7983	0	hypothetical protein
T449DRAFT_0459	3.158	4.6411	11.8288	7.3193	4.368	5.6972	hypothetical protein
T449DRAFT_0460	16.3724	18.9833	59.0268	35.5987	41.0927	55.9274	Restriction endonuclease
T449DRAFT_0461	1.2003	1.176	7.9933	6.0701	21.0309	18.1908	putative transposase
T449DRAFT_0462	6.143	6.3857	11.9671	9.7671	13.0967	11.9469	ATP-dependent helicase HrpA
T449DRAFT_0463	7.1642	5.8492	93.4234	69.4364	96.8903	74.1008	SprA-related family protein
T449DRAFT_0464	2.3018	2.165	19.5428	11.6399	14.4333	18.6038	hypothetical protein
T449DRAFT_0465	0.4667	0.7316	3.1078	2.3601	1.7214	0	protein of unknown function (DUF4186)
T449DRAFT_0466	0.7356	0.7688	74.7044	55.8007	133.41	109.004	aquaporin Z
T449DRAFT_0467	0.5423	0	51.4673	42.5128	116.534	110.375	Nicotinamidase-related amidase
T449DRAFT_0468	0	0	16.5856	7.697	14.5459	13.1807	hypothetical protein
T449DRAFT_0469	0.1894	0.8907	13.874	15.9635	20.959	24.0563	Ketosteroid isomerase homolog
T449DRAFT_0470	0.6375	0.2498	10.6137	5.9107	3.5274	7.3613	Polyketide cyclase / dehydrase and lipid transport
T449DRAFT_0471	1.6176	1.4088	5.9843	2.4237	7.9555	3.1128	PhnB protein
T449DRAFT_0472	2.1538	3.3763	4.7806	6.4541	6.1788	4.1446	hypothetical protein
T449DRAFT_0473	8.8059	9.7549	9.9683	7.7184	8.2282	5.7614	phosphomannomutase
T449DRAFT_0474	10.9078	8.9134	41.726	25.0365	22.6844	24.7862	Predicted phosphoesterase
T449DRAFT_0475	34.0827	29.4888	131.272	89.3918	219.675	199.563	4-hydroxy-3-methylbut-2-en-1-yl diphosphate synthase
T449DRAFT_0476	9.5037	5.439	26.1174	10.6796	28.3769	18.2882	Endonuclease, Uma2 family (restriction endonuclease fold)
T449DRAFT_0477	13.0361	12.5705	24.9854	11.565	12.6534	10.1498	Multicopper oxidase with three cupredoxin domains (includes cell division protein FtsP and spore coat protein CotA)
T449DRAFT_0478	11.3441	6.4322	36.1625	21.1558	24.9272	26.4744	hypothetical protein
T449DRAFT_0479	0	0	0	0	0	0	hypothetical protein
T449DRAFT_0480	1.6755	0.8755	11.6224	7.5316	14.4207	10.4792	hypothetical protein
T449DRAFT_0481	1.6472	1.8443	8.6181	4.7597	6.0755	4.0753	hypothetical protein
T449DRAFT_0482	1.0616	1.1887	3.0297	2.0451	8.9505	5.2533	hypothetical protein
T449DRAFT_0483	4.1747	0.3849	0.8176	2.4836	0	1.4176	hypothetical protein
T449DRAFT_0484	187.413	182.2	168.515	89.6308	117.859	108.192	polyribonucleotide nucleotidyltransferase
T449DRAFT_0485	138.808	116.182	743.416	596.048	947.513	1071.46	small subunit ribosomal protein S15
T449DRAFT_0486	38.7154	41.0512	19.6971	12.905	12.5149	10.5473	tRNA pseudouridine55 synthase
T449DRAFT_0487	21.0028	21.9493	41.9565	26.7482	36.1513	36.3744	ribosome-binding factor A
T449DRAFT_0488	73.806	74.6539	62.7403	32.6277	64.3039	51.6178	translation initiation factor IF-2
T449DRAFT_0489	70.4447	67.4797	16.1305	9.762	11.5023	9.9659	NusA antitermination factor
T449DRAFT_0490	48.2482	46.964	4.6394	2.9359	1.9273	3.0166	ribosome maturation factor RimP
T449DRAFT_0492	13.9206	15.4865	33.6395	15.5168	17.184	15.5541	Exodeoxyribonuclease I subunit C
T449DRAFT_0493	19.2481	27.4913	136.716	87.2395	108.859	103.711	CBS domain-containing protein
T449DRAFT_0494	1.3268	6.9333	14.7258	7.4552	6.5254	5.1066	hypothetical protein
T449DRAFT_0495	201.431	199.944	302.705	221.062	287.583	294.211	Na+-transporting NADH:ubiquinone oxidoreductase subunit F
T449DRAFT_0496	96.4271	99.3208	77.7177	36.0671	37.9238	39.3037	Na+-transporting NADH:ubiquinone oxidoreductase subunit E
T449DRAFT_0497	108.35	106.059	88.9503	34.1915	33.3032	27.8474	Na+-transporting NADH:ubiquinone oxidoreductase subunit D
T449DRAFT_0498	142.505	156.675	80.753	23.4496	37.4718	30.6455	Na+-transporting NADH:ubiquinone oxidoreductase subunit C
T449DRAFT_0499	148.223	152.479	58.4992	29.8532	39.9209	29.2125	Na+-transporting NADH:ubiquinone oxidoreductase subunit B
T449DRAFT_0500	141.277	138.809	87.1523	48.978	55.4349	52.42	Na+-transporting NADH:ubiquinone oxidoreductase subunit A
T449DRAFT_0501	4.5266	3.4349	30.2383	15.8432	31.3717	24.3011	two-component system, chemotaxis family, CheB/CheR fusion protein
T449DRAFT_0502	1.2529	1.4879	26.5462	17.5353	25.7674	32.6586	PAS domain S-box-containing protein/diguanylate cyclase (GGDEF) domain-containing protein
T449DRAFT_0503	1.9838	1.9436	12.9348	6.9664	8.5367	10.4981	hypothetical protein
T449DRAFT_0504	0.9977	1.4337	5.5366	3.6439	2.7601	3.36	Peptidoglycan/LPS O-acetylase OafA/YrhL, contains acyltransferase and SGNH-hydrolase domains
T449DRAFT_0505	1.7837	1.1184	1.4253	1.4431	1.0526	0.8237	Glycosyltransferase, catalytic subunit of cellulose synthase and poly-beta-1,6-N-acetylglucosamine synthase
T449DRAFT_0506	1.3848	1.3025	3.6887	2.8012	3.0648	3.9974	Glycosyltransferase involved in cell wall bisynthesis
T449DRAFT_0507	2.2065	0.9882	5.7722	0.5313	2.3253	1.8197	serine O-acetyltransferase
T449DRAFT_0508	1.0931	0.952	5.055	1.2284	2.464	3.506	O-antigen ligase
T449DRAFT_0509	1.7829	2.2625	4.2401	1.4311	3.1315	1.4704	Glycosyltransferase involved in cell wall bisynthesis
T449DRAFT_0510	1.1451	1.657	6.4523	0.8908	3.2491	2.0341	Glycosyltransferase involved in cell wall bisynthesis
T449DRAFT_0511	1.7751	0.8184	2.4336	2.8162	0.3851	0.6028	hypothetical protein
T449DRAFT_0512	2.6424	2.5104	10.3974	7.0185	7.9743	16.6414	Peptidoglycan/LPS O-acetylase OafA/YrhL, contains acyltransferase and SGNH-hydrolase domains
T449DRAFT_0513	0	0	0	0	0	0	hypothetical protein
T449DRAFT_0514	1.6256	1.6139	3.067	3.2881	5.1965	5.0051	Membrane protein involved in the export of O-antigen and teichoic acid
T449DRAFT_0515	2.2182	2.8977	6.1545	3.4274	6.1363	4.8021	succinoglycan biosynthesis protein ExoV
T449DRAFT_0516	1.0547	1.954	3.1925	2.586	2.8294	2.2142	chain length determinant protein tyrosine kinase EpsG
T449DRAFT_0517	1.6433	1.5265	5.066	5.3346	5.3877	4.2163	chain length determinant protein EpsF
T449DRAFT_0518	0.8292	0.6499	1.0353	0.3494	1.1469	1.7951	polysaccharide export outer membrane protein
T449DRAFT_0519	0.5737	0.7869	1.6713	1.2087	1.3225	2.0699	exopolysaccharide biosynthesis operon protein EpsL
T449DRAFT_0520	0.8023	1.4374	1.1449	0.7728	1.2683	0.6617	beta-1,4-glucosyltransferase
T449DRAFT_0521	0.6471	0.5533	1.1751	1.1899	0.6509	1.0188	putative colanic acid biosysnthesis UDP-glucose lipid carrier transferase
T449DRAFT_0522	0	0	0	0	0	0	hypothetical protein
T449DRAFT_0523	0	0	0	0	0	0	hypothetical protein
T449DRAFT_0524	27.1902	32.4367	62.6297	49.0023	90.8279	78.9776	single-strand binding protein
T449DRAFT_0525	1.0543	0.6197	1.7551	0.4442	1.9444	1.5216	GTP cyclohydrolase II
T449DRAFT_0526	0.2359	0.1849	0.3928	0.7955	0.4351	0	riboflavin-specific deaminase C-terminal domain-containing protein
T449DRAFT_0527	0.9747	1.146	2.7044	2.7383	5.9921	4.2203	2-desacetyl-2-hydroxyethyl bacteriochlorophyllide A dehydrogenase
T449DRAFT_0528	0.224	0	0.746	0.7554	0	1.2935	6-pyruvoyltetrahydropterin/6-carboxytetrahydropterin synthase
T449DRAFT_0529	1.084	0.971	1.5468	0.7831	2.5704	2.235	Glycosyltransferase involved in cell wall bisynthesis
T449DRAFT_0530	0.1533	0	1.0209	0	0.5654	0	Cytochrome C'
T449DRAFT_0531	0.1797	0.5635	0	0	0	0	hypothetical protein
T449DRAFT_0532	0.5099	1.0658	2.8296	1.719	3.1347	4.9063	hypothetical protein
T449DRAFT_0533	1.8469	1.6364	8.8229	6.4971	10.0704	11.5895	hypothetical protein
T449DRAFT_0534	0.5221	0.491	1.3906	1.7601	1.5406	1.2056	hypothetical protein
T449DRAFT_0535	0.784	0.6145	4.568	1.3215	0	1.1315	hypothetical protein
T449DRAFT_0536	0.9889	0.9001	2.7616	1.7207	2.9417	1.6575	aminopeptidase N
T449DRAFT_0537	0.1724	0.2702	0.574	0.2906	0.9538	3.4834	HEAT repeat
T449DRAFT_0538	0.4894	0	1.3036	0.33	0.7221	0	NitT/TauT family transport system ATP-binding protein
T449DRAFT_0539	0.2065	0.6475	1.3753	1.3926	1.1427	1.7885	NitT/TauT family transport system permease protein
T449DRAFT_0540	0.362	0.8513	1.0045	0.2034	1.1128	0.3483	NitT/TauT family transport system substrate-binding protein
T449DRAFT_0541	0.3625	0	0	0	0	0	NAD-dependent dihydropyrimidine dehydrogenase, PreA subunit
T449DRAFT_0542	0.4283	0.2984	1.4261	0.6417	1.2288	1.099	Succinate dehydrogenase/fumarate reductase, flavoprotein subunit
T449DRAFT_0543	0.3628	0.2843	1.0066	1.0192	1.7843	1.3963	aspartyl-tRNA(Asn)/glutamyl-tRNA(Gln) amidotransferase subunit A
T449DRAFT_0544	0	0.5388	4.0057	0.8691	0.6339	0	hypothetical protein
T449DRAFT_0545	0.1552	0.2434	1.551	2.094	1.1455	2.2412	CDP-diacylglycerol--glycerol-3-phosphate 3-phosphatidyltransferase
T449DRAFT_0546	2.5661	2.9768	6.4933	6.2287	9.465	7.7034	Phosphoglycerol transferase MdoB
T449DRAFT_0547	0.3737	2.9298	4.9781	1.2601	2.7574	0	hypothetical protein
T449DRAFT_0548	12.2414	12.0648	19.1679	12.8707	23.4698	20.2911	Predicted arabinose efflux permease, MFS family
T449DRAFT_0549	0.2567	3.2201	10.2588	5.1937	3.7883	2.9646	hypothetical protein
T449DRAFT_0550	15.0896	13.9669	16.68	10.0121	22.0193	16.6256	excinuclease ABC subunit A
T449DRAFT_0551	15.3016	17.0906	26.9589	13.5409	24.4569	22.452	hypothetical protein
T449DRAFT_0552	4.2773	4.8193	4.0053	0.4506	1.479	0	Uncharacterized kinase
T449DRAFT_0553	9.0686	10.3995	1.2158	0.8207	0	1.4054	para-aminobenzoate synthetase component 1
T449DRAFT_0554	78.1554	92.9024	33.985	17.7191	23.3201	19.7889	40-residue YVTN family beta-propeller repeat-containing protein
T449DRAFT_0555	227.775	234.748	234.803	130.002	118.991	155.921	mxaD protein
T449DRAFT_0556	14.3807	12.1212	6.015	4.8723	9.329	5.0061	ribonuclease D
T449DRAFT_0557	19.9164	20.7442	17.3565	5.4074	8.3813	9.2598	Glyoxylase, beta-lactamase superfamily II
T449DRAFT_0558	8.4987	9.0594	16.4118	9.1682	5.6424	6.8688	DbpA RNA binding domain-containing protein
T449DRAFT_0559	19.1759	17.2643	31.0598	17.2533	16.0096	13.8377	periplasmic chaperone for outer membrane proteins SurA
T449DRAFT_0560	24.2296	21.9898	37.9296	20.2534	26.1313	21.7586	LPS-assembly protein
T449DRAFT_0561	10.9194	9.9519	9.8639	1.9975	1.561	2.4433	hypothetical protein
T449DRAFT_0562	17.374	14.6045	219.227	142.607	144.883	194.784	Nucleotidyl transferase
T449DRAFT_0563	1.2126	1.2672	65.9423	36.791	86.47	60.6692	hypothetical protein
T449DRAFT_0564	7.1867	8.5025	37.0203	21.9421	21.006	21.1357	adenylylsulfate kinase (EC 2.7.1.25)
T449DRAFT_0565	6.0972	4.1556	24.4193	7.7453	10.4298	10.7127	hypothetical protein
T449DRAFT_0566	16.9102	15.9204	53.9388	28.1325	55.6024	42.9481	hypothetical protein
T449DRAFT_0567	0.7226	1.0195	3.1278	3.167	7.4632	3.7546	hypothetical protein
T449DRAFT_0568	0.8224	1.2892	1.9559	1.5843	4.3336	4.0697	lysozyme
T449DRAFT_0569	0	0.5708	3.637	4.9101	1.343	0	mRNA interferase RelE/StbE
T449DRAFT_0570	0	0	1.5454	0	1.712	2.6795	hypothetical protein
T449DRAFT_0571	13.5896	16.26	49.6783	24.496	29.2563	32.0214	SIR2-like domain-containing protein
T449DRAFT_0572	0.9182	1.3287	2.5868	1.4287	1.3026	1.631	putative ABC transport system permease protein
T449DRAFT_0573	2.8042	3.0771	4.9017	1.418	2.0686	3.2377	putative ABC transport system permease protein
T449DRAFT_0574	3.3329	3.2152	8.536	6.4823	9.9292	3.7002	putative ABC transport system ATP-binding protein
T449DRAFT_0575	6.0499	6.2455	30.9513	22.1365	28.5737	32.7964	HlyD family secretion protein
T449DRAFT_0576	5.5338	4.0663	18.7125	14.8662	24.5572	23.96	FecR family protein
T449DRAFT_0577	0.6008	0.7203	5.178	3.9322	5.9971	3.877	penicillin amidase
T449DRAFT_0578	0.5697	0.8119	4.1387	2.9683	5.5402	3.5881	putative ATP-binding cassette transporter
T449DRAFT_0579	0.8249	0.2586	0.5493	0.5562	1.8257	1.905	RNA polymerase sigma-70 factor, ECF subfamily
T449DRAFT_0580	0	0.5992	2.5453	2.5772	1.4099	6.6201	MbtH protein
T449DRAFT_0581	0.799	0.835	40.6451	34.1957	75.2368	69.1936	hypothetical protein
T449DRAFT_0582	0	0	0	0	0	0	hypothetical protein
T449DRAFT_0583	6.9244	6.5128	5.1533	3.0209	2.7042	2.3514	23S rRNA (adenine2503-C2)-methyltransferase
T449DRAFT_0584	4.8345	2.3932	5.9302	2.5734	3.7541	4.4068	hypothetical protein
T449DRAFT_0585	3.6465	2.3817	0	0	2.2416	5.2628	Predicted endonuclease, GIY-YIG superfamily
T449DRAFT_0586	0.5031	0.6452	2.2842	1.696	3.5427	1.3202	amylosucrase
T449DRAFT_0587	0.8329	1.0881	4.3911	3.7441	6.6568	7.2131	SCP-2 sterol transfer family protein
T449DRAFT_0588	0.2883	0	0.9599	0.9719	3.1903	0	hypothetical protein
T449DRAFT_0589	0.3801	0.4634	1.5469	1.5663	1.5579	1.7069	carbamoyltransferase
T449DRAFT_0590	0.3707	0.2906	2.0575	0.6249	0.6838	1.427	glycosyltransferase, MGT family
T449DRAFT_0591	0	0	0	0	0	0	hypothetical protein
T449DRAFT_0592	0.2818	0.8835	1.642	0.7125	1.8191	2.0337	Uncharacterized iron-regulated membrane protein
T449DRAFT_0593	0.7084	0.3173	2.0218	0.9098	1.6176	2.1423	iron complex outermembrane recepter protein
T449DRAFT_0594	0.3879	0.3405	2.3765	1.2031	1.7743	1.8812	amino acid adenylation domain-containing protein
T449DRAFT_0595	0.4556	0.2976	2.8236	1.5788	3.3147	3.1421	amino acid adenylation domain-containing protein
T449DRAFT_0596	0.1713	0.1342	1.0339	0.758	1.1454	0.989	non-ribosomal peptide synthase domain TIGR01720/amino acid adenylation domain-containing protein
T449DRAFT_0597	0.0496	0.1167	1.4872	1.1712	1.6476	1.2894	amino acid adenylation domain-containing protein
T449DRAFT_0598	0.2633	0.0825	1.4028	0.5326	0.1942	1.2161	L-ascorbate metabolism protein UlaG, beta-lactamase superfamily
T449DRAFT_0599	0.1908	0.1246	0.8471	0.6433	1.1144	0.5508	amino acid adenylation domain-containing protein
T449DRAFT_0600	0	0.2377	0	0	1.6782	0	Ankyrin repeat-containing protein
T449DRAFT_0601	0	0.8149	0	0	0	0.7502	adenylylsulfate kinase (EC 2.7.1.25)
T449DRAFT_0602	5.0386	4.8736	23.2007	12.2879	9.0946	9.9022	type II and III secretion system protein
T449DRAFT_0603	31.4624	30.6797	38.7666	27.5603	23.7576	41.4748	phosphonoacetate hydrolase
T449DRAFT_0604	9.1327	8.5899	24.3255	27.7093	21.8955	26.3614	hypothetical protein
T449DRAFT_0605	12.4272	9.3678	18.766	12.1333	14.778	14.1131	molybdopterin molybdotransferase
T449DRAFT_0606	8.3355	8.795	5.337	1.6211	1.7737	2.7762	molybdopterin-guanine dinucleotide biosynthesis protein B
T449DRAFT_0607	1.5484	1.0788	2.8641	1.16	1.2692	1.9865	DnaJ domain-containing protein
T449DRAFT_0608	7.2842	5.7835	94.1747	54.8532	41.1732	61.7118	lipoprotein NlpD
T449DRAFT_0609	18.9828	20.9977	398.367	198.079	203.989	200.673	RNA polymerase, sigma 38 subunit, RpoS
T449DRAFT_0610	11.2573	9.9547	22.7446	17.5155	13.4856	9.9981	Predicted amidohydrolase
T449DRAFT_0611	6.9105	5.3059	2.3477	2.3772	3.6412	0.8141	Acetyltransferase (GNAT) family
T449DRAFT_0612	12.9737	12.4199	28.0275	15.6918	25.3875	32.5887	Exo-beta-1,3-glucanase, GH17 family
T449DRAFT_0613	3.5107	2.9237	6.9402	10.356	18.2098	9.5003	Metallo-beta-lactamase superfamily protein
T449DRAFT_0614	2.1937	2.8355	19.2207	11.0283	13.7696	13.9973	diguanylate cyclase/phosphodiesterase
T449DRAFT_0615	4.6587	4.3818	73.9352	62.8213	94.2217	93.6825	Sel1 repeat-containing protein
T449DRAFT_0616	5.2925	4.7865	30.1596	13.3817	25.1524	24.6781	hypothetical protein
T449DRAFT_0617	12.9596	10.487	192.171	105.178	212.116	204.877	ATP-dependent helicase HepA
T449DRAFT_0618	1.6298	2.129	68.7334	36.6289	137.26	153.676	Glycine zipper 2TM domain-containing protein
T449DRAFT_0619	10.6364	5.7716	155.274	97.9181	242.18	229.083	Glycine zipper 2TM domain-containing protein
T449DRAFT_0620	6.5749	8.2767	55.0588	30.2253	30.4976	32.7808	PAS fold
T449DRAFT_0621	5.0604	5.8281	23.7252	10.7927	14.8557	14.9048	HDIG domain-containing protein
T449DRAFT_0622	6.1824	6.3624	20.1127	12.0916	8.3554	11.1704	PAS domain S-box-containing protein/hemerythrin-like metal-binding domain protein
T449DRAFT_0623	7.0599	5.3917	12.0541	3.2547	2.6707	1.3933	Response regulator c-di-GMP phosphodiesterase, RpfG family, contains REC and HD-GYP domains
T449DRAFT_0624	8.0412	7.3649	6.9188	5.7871	4.9987	5.2159	HD domain-containing protein
T449DRAFT_0625	2.1899	2.3601	4.3748	2.9531	5.7552	3.7927	PAS domain S-box-containing protein/diguanylate cyclase (GGDEF) domain-containing protein
T449DRAFT_0626	2.118	2.0869	1.511	0.714	1.116	1.048	Signal transduction histidine kinase
T449DRAFT_0627	4.8352	4.2229	3.2197	6.5201	6.3693	9.969	urea transport system substrate-binding protein
T449DRAFT_0628	5.6906	4.7023	8.1515	6.3947	7.566	6.494	PAS domain S-box-containing protein
T449DRAFT_0629	7.6389	5.1069	24.3114	14.3909	20.7174	19.4556	Response regulator receiver domain-containing protein
T449DRAFT_0630	14.4501	15.9311	112.083	63.9707	91.6614	87.5453	putative two-component system response regulator
T449DRAFT_0631	13.4192	13.8357	8.6958	5.465	5.9793	8.3187	PilZ domain-containing protein
T449DRAFT_0632	25.9235	22.3474	12.207	7.7795	6.8411	7.0968	phosphoribosylformylglycinamidine synthase (EC 6.3.5.3)
T449DRAFT_0633	26.6217	23.5519	79.8597	59.9792	53.9571	51.7359	Beta-barrel assembly machine subunit BamC
T449DRAFT_0634	24.7158	22.5505	21.5368	15.6227	12.1075	13.3765	4-hydroxy-tetrahydrodipicolinate synthase
T449DRAFT_0635	2.4846	0	39.7079	41.8809	45.8221	57.3749	pilus assembly protein Flp/PilA
T449DRAFT_0636	0	0	0	0	0	0	hypothetical protein
T449DRAFT_0637	0.1484	0.2327	116.658	127.63	308.305	283.699	prepilin peptidase CpaA
T449DRAFT_0638	0.2429	0.0952	124.557	113.22	367.592	339.382	hypothetical protein
T449DRAFT_0639	0.3098	0.1618	99.027	70.3271	179.031	178.858	pilus assembly protein CpaB
T449DRAFT_0640	0.5535	0.2603	111.326	91.8196	248.496	210.607	pilus assembly protein CpaC
T449DRAFT_0641	0	0	70.5259	55.2578	146.029	122.286	hypothetical protein
T449DRAFT_0642	0.2027	0.1059	75.8288	65.3878	175.488	151.378	Putative Flp pilus-assembly TadE/G-like
T449DRAFT_0643	0.1868	0	65.3379	34.0236	87.5486	89.5531	TadE-like protein
T449DRAFT_0644	0	0.2747	42.5981	30.1334	87.9176	57.6725	TadE-like protein
T449DRAFT_0645	0.3549	0.8902	79.6521	65.5735	162.079	125.815	pilus assembly protein CpaE
T449DRAFT_0646	0.7225	0.2831	135.921	119.153	270.948	232.546	pilus assembly protein CpaF
T449DRAFT_0647	0.4323	0.8132	38.0009	18.0726	37.9521	34.4425	tight adherence protein B
T449DRAFT_0648	0.7903	0.5506	31.284	18.3544	42.7546	34.4726	tight adherence protein C
T449DRAFT_0649	0.553	0.4334	11.9686	10.2543	14.789	7.1836	Phospholipid methyltransferase
T449DRAFT_0650	2.101	1.3723	28.2721	23.3144	23.571	28.8063	TPR repeat-containing protein
T449DRAFT_0651	40.304	36.3991	53.8959	29.2745	29.0701	33.5114	ATP-dependent RNA helicase DeaD
T449DRAFT_0652	11.186	9.3156	68.2793	47.9233	55.4416	52.4684	DNA polymerase-3 subunit epsilon
T449DRAFT_0653	12.0047	9.0608	8.1418	2.2483	8.1997	5.1335	HNH endonuclease
T449DRAFT_0654	4.3564	3.86	10.7208	5.7468	4.1918	4.3738	PilZ domain-containing protein
T449DRAFT_0655	3.6362	3.8679	66.8029	47.2826	70.6527	58.8523	isocitrate dehydrogenase (NADP)
T449DRAFT_0656	50.2031	53.3371	151.877	91.9313	120.883	108.321	isocitrate dehydrogenase (NAD+)
T449DRAFT_0657	23.8339	26.5685	80.8965	53.7887	88.0316	70.7069	aconitase
T449DRAFT_0658	9.337	6.2728	102.883	80.1909	94.2971	83.4201	putative endonuclease
T449DRAFT_0659	5.7099	6.6558	7.7993	6.6632	4.3201	4.6486	cell division protein ZapE
T449DRAFT_0660	5.863	4.9413	62.5498	45.6939	59.9927	69.1496	Restriction endonuclease
T449DRAFT_0661	13.363	13.0664	3.3038	2.4531	1.952	2.2914	Fatty acid desaturase
T449DRAFT_0662	1.3848	1.3025	0	2.8012	0	3.1979	hypothetical protein
T449DRAFT_0663	8.0182	8.3047	4.2904	1.448	3.1687	3.3063	Protein of unknown function VcgC/VcgE (DUF2780)
T449DRAFT_0664	22.7823	24.9585	93.8129	60.2067	82.6786	81.3315	membrane-bound lytic murein transglycosylase D
T449DRAFT_0665	9.282	9.5775	31.6862	21.785	25.5686	25.0965	Methyltransferase domain-containing protein
T449DRAFT_0666	7.7979	5.821	16.6904	11.2664	9.5873	19.2931	ribonuclease HI
T449DRAFT_0667	73.5701	63.4853	142.178	97.4076	115.562	132.64	Metallo-beta-lactamase superfamily protein
T449DRAFT_0668	27.5109	33.5425	44.8727	27.6358	30.749	18.4486	hypothetical protein
T449DRAFT_0669	49.0395	46.6695	78.4923	48.1443	64.6592	64.9958	two-component system, chemotaxis family, response regulator CheB
T449DRAFT_0670	21.3715	21.4918	21.4808	13.5938	13.3857	22.1146	Response regulator receiver domain-containing protein
T449DRAFT_0671	36.0156	27.1912	27.7737	12.4986	13.1864	12.9947	chemotaxis protein CheD
T449DRAFT_0672	40.9803	33.462	36.8761	14.5959	10.7701	5.2314	chemotaxis protein methyltransferase CheR
T449DRAFT_0673	28.3626	34.6607	31.4772	7.7109	3.3746	7.0424	ABC-type transporter Mla maintaining outer membrane lipid asymmetry, MlaB component, contains STAS domain
T449DRAFT_0674	39.3202	31.2508	36.6707	14.4808	12.5936	12.0809	chromosome partitioning protein
T449DRAFT_0675	26.6682	17.5311	177.007	135.725	184.035	205.603	purine-binding chemotaxis protein CheW
T449DRAFT_0676	56.9221	58.5225	90.9015	37.5976	49.5499	49.124	methyl-accepting chemotaxis sensory transducer with Pas/Pac sensor
T449DRAFT_0677	48.5543	40.6283	55.1605	14.9307	20.571	12.3105	purine-binding chemotaxis protein CheW
T449DRAFT_0678	54.3015	53.0842	55.6391	21.2106	27.9367	26.6053	two-component system, chemotaxis family, sensor kinase CheA
T449DRAFT_0679	59.0412	49.0202	142.963	86.5384	103.29	117.207	two-component system, chemotaxis family, response regulator CheY
T449DRAFT_0680	0	0.7276	0	0	1.712	0	hypothetical protein
T449DRAFT_0681	5.5939	6.391	12.9425	9.5888	16.0866	19.1571	Fic/DOC family protein
T449DRAFT_0682	2.655	1.5134	0	3.2547	3.561	4.1801	Helix-turn-helix domain-containing protein
T449DRAFT_0683	2.0637	2.8038	9.1617	6.0297	4.0598	2.3828	protein of unknown function (DUF4400)
T449DRAFT_0684	0.5816	0.2279	0.4841	0.4901	1.0726	0.8393	hypothetical protein
T449DRAFT_0685	0.8368	0.2915	2.7863	0.9404	2.4008	1.342	conjugal transfer pilus assembly protein TraD
T449DRAFT_0686	0.4188	0.5472	2.6731	2.0005	2.3176	2.4182	Putative helicase
T449DRAFT_0687	0.9766	1.1482	0.8129	0.4115	2.2513	3.5237	PH domain-containing protein
T449DRAFT_0688	0	0	0	0	0	0	hypothetical protein
T449DRAFT_0689	0.3774	0.3944	2.5131	0.6361	0.696	0.3631	AAA-like domain-containing protein
T449DRAFT_0690	1.0255	2.0095	0.4268	0.8643	4.2554	2.9601	two component transcriptional regulator, LuxR family
T449DRAFT_0691	1.2861	1.3746	8.5644	3.3504	7.5471	10.4624	Histidine kinase
T449DRAFT_0692	4.7439	5.2913	10.9346	7.6887	6.3933	8.9532	Cupin domain-containing protein
T449DRAFT_0693	3.4454	2.2004	3.8238	0.4301	0.4706	0.7366	Nitroreductase
T449DRAFT_0694	3.4544	2.9537	13.854	10.5869	13.6103	12.2375	hypothetical protein
T449DRAFT_0695	1.3938	2.2799	2.4212	2.2472	1.5646	3.4984	D-alanyl-lipoteichoic acid acyltransferase DltB, MBOAT superfamily
T449DRAFT_0696	1.2838	1.2075	11.9686	7.7906	5.6825	11.8586	hypothetical protein
T449DRAFT_0697	0.3175	0	3.1721	1.0706	0	0	WGR domain-containing protein
T449DRAFT_0698	0	0.4662	0.9903	1.0027	1.0971	0	hypothetical protein
T449DRAFT_0699	1.1004	0.9288	4.791	3.4243	4.371	2.9319	plasmid segregation protein ParM
T449DRAFT_0700	0.4209	0	0.9344	0	1.5527	0.8101	uncharacterized lipoprotein
T449DRAFT_0701	0.7204	0.2823	8.9956	4.5542	4.9827	8.3187	Integrase
T449DRAFT_0702	0.9785	0.5113	5.9727	4.3983	6.0152	9.4148	hypothetical protein
T449DRAFT_0703	2.8094	1.2149	2.2578	0.6531	0.3573	1.1185	hypothetical protein
T449DRAFT_0704	2.7143	2.6948	9.2382	4.2703	3.8934	2.9599	hypothetical protein
T449DRAFT_0705	1.4846	0.2327	7.4147	2.5025	0.5476	2.5712	Domain of unknown function (DUF4194)
T449DRAFT_0706	4.0745	3.7258	13.7919	9.3861	9.2675	8.2326	hypothetical protein
T449DRAFT_0707	7.5306	7.5673	44.6808	27.3398	42.7324	35.1134	Predicted DNA-binding transcriptional regulator YafY, contains an HTH and WYL domains
T449DRAFT_0708	0	0	0	0	0	0	hypothetical protein
T449DRAFT_0709	10.6876	7.4858	3.7855	3.8329	2.9355	3.2818	hypothetical protein
T449DRAFT_0710	4.4434	4.0217	8.1015	3.3882	3.3168	3.2064	type I restriction enzyme, R subunit
T449DRAFT_0711	5.9181	4.5476	8.886	5.4767	5.9921	4.6892	Fic/DOC family protein
T449DRAFT_0712	4.3475	4.1126	20.9638	17.1834	35.6656	38.513	Fic family protein
T449DRAFT_0713	7.3744	6.753	40.5973	35.691	72.4441	64.491	type I restriction enzyme, S subunit
T449DRAFT_0714	4.9929	4.2922	32.4432	16.0177	15.1488	13.4822	Uncharacterized conserved protein
T449DRAFT_0715	5.7254	5.4554	45.6003	28.5736	59.8336	59.9482	type I restriction enzyme M protein
T449DRAFT_0716	2.9916	2.9031	46.9564	32.6572	47.8157	54.2788	Type I restriction modification DNA specificity domain-containing protein
T449DRAFT_0717	1.766	0.4614	1.96	3.9692	9.7711	6.797	hypothetical protein
T449DRAFT_0718	0	0.9845	3.1367	2.1173	0	0	hypothetical protein
T449DRAFT_0719	2.1917	1.6118	9.5496	5.4732	10.4795	8.4353	Helicase conserved C-terminal domain-containing protein
T449DRAFT_0720	1.0693	0.6095	9.3862	4.5881	7.5298	7.2956	hypothetical protein
T449DRAFT_0721	0.2409	0.5035	0.5347	0.2707	0.8885	0.9271	hypothetical protein
T449DRAFT_0722	0	0	0	0	0	0	hypothetical protein
T449DRAFT_0723	0.1741	0	1.1598	1.1743	3.8547	4.0221	single-strand DNA-binding protein
T449DRAFT_0724	0.1734	0.9517	2.3101	2.0467	2.5592	2.5035	phage recombination protein Bet
T449DRAFT_0725	0	0	0	0	0	0	hypothetical protein
T449DRAFT_0727	33.1015	26.4083	168.759	110.761	231.831	192.8	RNA-directed DNA polymerase (EC 2.7.7.49)
T449DRAFT_0729	0.7691	0.2009	4.6948	2.1607	0.4728	4.4402	hypothetical protein
T449DRAFT_0730	0	0	0.8248	0	0	0	hypothetical protein
T449DRAFT_0731	0	0.3783	0	0	0	0	hypothetical protein
T449DRAFT_0732	0	0	0	0	0	0	hypothetical protein
T449DRAFT_0733	0.314	0	0	2.1173	0	0	hypothetical protein
T449DRAFT_0734	0	0	0	0	0	0	hypothetical protein
T449DRAFT_0735	1.218	0.1363	3.1863	2.9329	3.8507	1.0045	cobaltochelatase CobS
T449DRAFT_0736	1.5853	1.5976	3.7702	3.054	7.5182	2.6149	WGR domain-containing protein, predicted DNA-binding domain in MolR
T449DRAFT_0737	2.5323	2.4429	4.54	2.8457	5.748	4.4982	Protein of unknown function (DUF3150)
T449DRAFT_0738	0.5341	0.2093	1.3337	1.8005	2.2983	3.0833	Cobalamin biosynthesis protein CobT
T449DRAFT_0739	0	0	0	0	0	0	hypothetical protein
T449DRAFT_0740	0	0.4662	0	2.0055	0	0	hypothetical protein
T449DRAFT_0741	3.7391	2.7136	6.4552	4.9021	10.9822	7.5951	hypothetical protein
T449DRAFT_0742	1.2838	0	1.7098	0.8656	2.8412	2.9646	hypothetical protein
T449DRAFT_0743	0.538	0	2.6872	0	1.9846	1.5531	hypothetical protein
T449DRAFT_0744	2.727	2.3803	10.3178	6.7906	12.1161	10.7341	plasma-membrane calcium-translocating P-type ATPase
T449DRAFT_0745	7.4455	4.7135	16.6851	7.2404	10.5623	4.1329	Uncharacterized membrane protein
T449DRAFT_0746	3.6803	4.6154	18.9457	13.6477	17.1249	15.0359	Ca2+-transporting ATPase
T449DRAFT_0747	5.0104	2.3745	15.518	13.3556	24.0676	18.1621	conserved hypothetical protein
T449DRAFT_0748	3.3809	3.5332	17.7103	10.6378	9.9762	7.8071	Outer membrane protein TolC
T449DRAFT_0749	5.0299	6.1664	36.2852	28.6964	33.5376	29.7824	HlyD family secretion protein
T449DRAFT_0750	6.8684	6.9954	35.917	26.9484	39.5034	26.6581	putative ABC transport system ATP-binding protein
T449DRAFT_0751	7.1935	6.3611	17.1952	12.4362	21.7705	9.5833	hypothetical protein
T449DRAFT_0752	1.9327	2.541	6.8499	5.6747	4.1392	5.3987	UDP-N-acetylmuramoyl-tripeptide--D-alanyl-D-alanine ligase
T449DRAFT_0753	2.1957	3.6231	8.08	7.0126	6.82	4.0029	dethiobiotin synthase
T449DRAFT_0754	0	0	0	0	0	0	hypothetical protein
T449DRAFT_0755	2.3796	2.1596	6.6719	4.0111	6.4674	7.2303	adenosylmethionine-8-amino-7-oxononanoate aminotransferase
T449DRAFT_0756	3.1001	2.7872	5.3126	5.9939	7.3988	5.7901	dihydroxyacid dehydratase (EC 4.2.1.9)
T449DRAFT_0757	2.2158	1.9538	6.4552	6.5361	8.1728	9.1941	4-hydroxy-3-methylbut-2-en-1-yl diphosphate synthase
T449DRAFT_0758	7.5237	6.095	16.98	16.6822	22.722	15.7412	bifunctional enzyme CysN/CysC
T449DRAFT_0759	1.8607	1.4584	3.7171	3.4501	2.0589	5.9081	sulfate adenylyltransferase subunit 2
T449DRAFT_0760	2.0205	1.5082	8.6493	7.7846	18.0992	17.7744	hypothetical protein
T449DRAFT_0761	3.3315	4.8494	20.9957	13.6378	21.5041	35.7179	Protein of unknown function (DUF2490)
T449DRAFT_0762	2.9754	2.4335	5.1687	3.0528	20.9953	23.152	carbonic anhydrase
T449DRAFT_0763	2.0165	2.5631	7.2584	8.0843	74.5806	72.9957	Sulfate permease, MFS superfamily
T449DRAFT_0764	4.3481	5.8424	7.8588	5.4445	7.3315	7.889	transcriptional regulator, TetR family
T449DRAFT_0765	3.4553	3.5488	9.9176	6.0251	9.4487	13.4131	pyruvate carboxylase subunit A
T449DRAFT_0766	4.8114	5.8744	5.5451	2.4954	6.9962	6.1428	pyruvate carboxylase subunit B
T449DRAFT_0767	3.7357	4.392	8.1976	5.4382	11.2736	12.7435	L-threonylcarbamoyladenylate synthase
T449DRAFT_0768	0.8458	0.4143	2.1121	1.7821	1.7548	3.6622	Histidine kinase-, DNA gyrase B-, and HSP90-like ATPase
T449DRAFT_0769	0.6005	0.9414	1.333	4.0491	3.6918	4.6226	hypothetical protein
T449DRAFT_0770	0.6063	0.3168	2.355	1.3626	1.4908	0	hypothetical protein
T449DRAFT_0771	0	0	0	0	0	0	hypothetical protein
T449DRAFT_0772	0.7442	0.5833	0	0	1.3726	0	hypothetical protein
T449DRAFT_0773	2.0527	3.0941	9.463	8.2509	11.0658	18.687	Uncharacterized domain associated with phage/plasmid primase
T449DRAFT_0774	0	0	0	0	0	0	hypothetical protein
T449DRAFT_0775	4.3788	3.9878	21.9383	14.9963	18.3559	18.1367	hypothetical protein
T449DRAFT_0776	0.392	0.3072	1.9577	0	0	1.1315	hypothetical protein
T449DRAFT_0777	0.3448	0.5405	0	1.1624	0	0	Methyltransferase domain-containing protein
T449DRAFT_0778	1.661	2.6039	0.79	0.7999	5.2515	5.4796	uncharacterized protein involved in oxidation of intracellular sulfur
T449DRAFT_0779	2.2201	3.1323	4.4351	1.4969	1.2283	2.5634	Protein-S-isoprenylcysteine O-methyltransferase Ste14
T449DRAFT_0780	4.2458	3.9016	11.699	5.9228	4.3201	2.5356	Methyltransferase domain-containing protein
T449DRAFT_0781	5.3948	4.0362	11.0219	7.8534	9.4969	11.3251	transcriptional regulator, ArsR family
T449DRAFT_0782	0	0	0	0	0	0	Integrase core domain-containing protein
T449DRAFT_0783	2.8124	3.3774	35.609	31.1842	45.5869	33.6644	copper-(or silver)-translocating P-type ATPase/heavy metal-(Cd/Co/Hg/Pb/Zn)-translocating P-type ATPase,TIGR01512
T449DRAFT_0784	0.3705	0	4.9344	3.7472	8.1997	8.5559	hypothetical protein
T449DRAFT_0785	1.9399	3.0411	15.2669	7.7291	16.2625	12.2176	putative Mg2+ transporter-C (MgtC) family protein
T449DRAFT_0786	4.1221	4.4322	23.1381	15.589	28.5567	22.8817	cobalt-zinc-cadmium resistance protein CzcA
T449DRAFT_0787	2.7837	1.8701	12.4838	12.0657	18.2302	16.7263	membrane fusion protein, cobalt-zinc-cadmium efflux system
T449DRAFT_0788	0	0.5093	2.1635	1.0953	1.1984	1.8757	hypothetical protein
T449DRAFT_0789	1.1581	0.8068	2.3563	0.2169	2.3731	1.8571	Outer membrane protein TolC
T449DRAFT_0790	3.8763	5.2384	7.1206	6.3086	12.8185	12.3465	hypothetical protein
T449DRAFT_0791	1.3256	1.1334	0.8024	1.625	2.2224	2.7828	HupE / UreJ protein
T449DRAFT_0792	1.4481	1.135	2.4108	0	0.8902	2.7867	hypothetical protein
T449DRAFT_0793	0.7919	0.8276	0.8789	2.6699	0	0	Cation efflux family protein
T449DRAFT_0794	8.9292	10.8412	6.1207	6.4926	5.1662	6.5698	BlaR1 peptidase M56
T449DRAFT_0795	7.8873	7.4836	9.6749	5.5978	9.1869	9.5859	Predicted transcriptional regulator
T449DRAFT_0796	8.5366	8.2318	12.6421	7.7166	13.2105	12.5924	cobalt-zinc-cadmium resistance protein CzcA
T449DRAFT_0797	5.5478	8.3014	5.0375	3.4004	1.8602	7.2789	small multidrug resistance family-3 protein
T449DRAFT_0798	7.7419	11.1546	5.4964	4.6057	4.4092	3.2863	membrane fusion protein, cobalt-zinc-cadmium efflux system
T449DRAFT_0799	6.3932	6.4219	2.2732	1.4647	2.2894	2.5083	outer membrane protein, cobalt-zinc-cadmium efflux system
T449DRAFT_0800	13.7347	15.3368	34.4533	22.1996	22.2068	22.8094	hypothetical protein
T449DRAFT_0801	8.0848	5.1729	6.0427	4.4498	3.0428	8.5726	hypothetical protein
T449DRAFT_0802	4.9531	5.8233	8.7036	8.3488	8.1196	12.7084	Nodulation protein S (NodS)
T449DRAFT_0803	2.3759	2.0691	7.9105	2.6699	18.5006	15.2402	uncharacterized protein involved in oxidation of intracellular sulfur
T449DRAFT_0804	0	0	0	0	0	0	hypothetical protein
T449DRAFT_0805	0.8324	0.8418	0.6258	0.5431	0.9904	0.9301	Cu(I)/Ag(I) efflux system membrane protein CusA/SilA
T449DRAFT_0806	0.9511	0.7455	1.1876	0.4008	0.2192	0.6863	membrane fusion protein, Cu(I)/Ag(I) efflux system
T449DRAFT_0807	2.5171	3.0797	5.7234	6.209	12.9074	12.7592	Outer membrane protein TolC
T449DRAFT_0808	18.558	17.8792	31.5376	18.2474	22.1036	12.2758	hypothetical protein
T449DRAFT_0809	1.6106	2.5248	12.6019	11.1309	13.0695	6.9736	Permease of the drug/metabolite transporter (DMT) superfamily
T449DRAFT_0810	2.2125	1.2612	2.009	1.3561	0	5.8057	Cation efflux family
T449DRAFT_0811	2.3366	0.8452	1.1968	0	1.9888	0	Putative beta-lactamase-inhibitor-like, PepSY-like
T449DRAFT_0812	0.712	0.7972	1.1853	1.2001	0.9379	2.3488	AcrB/AcrD/AcrF family protein
T449DRAFT_0813	1.7726	1.4373	3.6633	3.091	4.2838	4.5875	AcrB/AcrD/AcrF family protein
T449DRAFT_0814	2.3487	1.9003	4.036	2.2987	4.4712	3.9364	RND family efflux transporter, MFP subunit
T449DRAFT_0815	1.467	1.054	0.814	1.0303	1.1273	2.1173	Outer membrane protein TolC
T449DRAFT_0816	3.4305	1.8246	4.0792	2.8912	3.8412	3.1828	Signal transduction histidine kinase
T449DRAFT_0817	4.4462	3.3853	6.3443	3.8543	17.8051	15.4006	two-component system, OmpR family, response regulator
T449DRAFT_0818	51.7309	48.3584	218.059	152.795	287.083	308.229	Peptidase propeptide and YPEB domain-containing protein
T449DRAFT_0819	3.0279	2.2209	6.9368	5.1507	6.865	7.0563	TraG-like protein, N-terminal region
T449DRAFT_0820	0.3083	0.2899	0.6159	0.4157	0.2274	1.0679	conjugative transfer pilus assembly protein TraH
T449DRAFT_0821	0.3212	0.7552	1.6041	1.3535	1.4809	3.245	conjugal transfer pilus assembly protein TraF
T449DRAFT_0822	0.4271	0.1674	3.2002	1.4401	1.5756	1.8496	hypothetical protein
T449DRAFT_0823	0.6322	0.4955	1.7542	1.5394	1.5547	2.0278	conjugal transfer ATP-binding protein TraC
T449DRAFT_0824	0.7994	1.2532	6.2108	1.7967	0.9829	7.6922	conjugal transfer pilus assembly protein TraA
T449DRAFT_0825	1.8634	2.1245	17.297	8.5665	14.5797	23.7975	efflux transporter, outer membrane factor (OMF) lipoprotein, NodT family
T449DRAFT_0826	1.4565	0.8562	13.3358	1.2275	4.0291	16.8167	Cytochrome c556
T449DRAFT_0827	1.3088	1.3056	18.2227	12.4345	14.9212	27.4753	putative ABC transport system ATP-binding protein
T449DRAFT_0828	1.6867	0.8813	32.0575	13.7419	17.1089	31.2411	putative ABC transport system permease protein
T449DRAFT_0829	2.2752	1.3806	48.3843	28.2068	61.181	86.4363	RND family efflux transporter, MFP subunit
T449DRAFT_0830	2.5009	3.7027	90.6707	41.688	38.9488	88.2328	transcriptional regulator, TetR family
T449DRAFT_0831	4.6004	3.7393	14.1823	7.5247	31.9257	32.6567	copper-(or silver)-translocating P-type ATPase/plasma-membrane calcium-translocating P-type ATPase,TIGR01517
T449DRAFT_0832	6.8761	5.0933	11.8241	10.444	58.249	54.9629	copper resistance protein B
T449DRAFT_0833	24.1089	17.6064	24.3386	19.5844	133.921	134.987	copper-resistance protein, CopA family
T449DRAFT_0834	25.4149	21.3231	14.3015	12.0673	88.46	88.8582	hypothetical protein
T449DRAFT_0835	21.825	16.8115	30.6947	43.765	466.345	461.619	Uncharacterized conserved protein
T449DRAFT_0836	16.6056	17.7672	56.1651	65.755	240.134	207.704	Cytochrome C oxidase, cbb3-type, subunit III
T449DRAFT_0837	24.4574	22.4951	261.738	201.499	507.658	474	two-component system, OmpR family, copper resistance phosphate regulon response regulator CusR
T449DRAFT_0838	11.9034	10.1867	86.3406	63.4687	120.963	104.479	two-component system, OmpR family, heavy metal sensor histidine kinase CusS
T449DRAFT_0839	3.3791	3.3981	2.1227	3.0091	1.8813	1.8403	HD domain-containing protein
T449DRAFT_0840	0	0	0	0	0	0	hypothetical protein
T449DRAFT_0841	2.9537	2.3151	4.4254	1.9915	2.7236	1.7051	alkylhydroperoxidase AhpD family core domain-containing protein
T449DRAFT_0842	4.8214	4.6839	6.7829	2.2893	3.5066	3.5282	type II restriction enzyme
T449DRAFT_0843	2.8504	3.2497	2.5883	1.7471	4.7789	4.4879	hypothetical protein
T449DRAFT_0844	0	0	0	0	0	0	hypothetical protein
T449DRAFT_0845	13.5496	12.4426	12.3681	7.4778	10.7444	9.874	Cu(I)/Ag(I) efflux system membrane protein CusA/SilA
T449DRAFT_0846	14.2073	12.1985	4.318	1.7886	2.1743	1.3613	membrane fusion protein, Cu(I)/Ag(I) efflux system
T449DRAFT_0847	22.6361	22.2928	4.7782	1.7593	2.4061	2.6361	Outer membrane protein TolC
T449DRAFT_0848	14.9707	21.4566	33.4668	20.9086	8.6772	3.7039	hypothetical protein
T449DRAFT_0849	0	0.5035	0	1.0828	2.3695	0	hypothetical protein
T449DRAFT_0850	0.9159	0.8835	1.642	1.6626	1.8191	0.4067	Transposase zinc-binding domain-containing protein
T449DRAFT_0851	0	0	0	0	0	0	Phage integrase family protein
T449DRAFT_0852	0	0.6523	0	1.4029	0	2.4023	hypothetical protein
T449DRAFT_0853	48.5121	50.8375	153.797	120.478	217.356	179.536	catalase-peroxidase
T449DRAFT_0854	4.0549	3.6323	68.1463	52.0759	86.8892	76.3578	LysR family transcriptional regulator, hydrogen peroxide-inducible genes activator
T449DRAFT_0855	0.6405	0.4462	5.2129	4.5585	7.6125	8.2171	Transposase zinc-binding domain-containing protein
T449DRAFT_0856	2.3171	1.5134	24.7512	13.9954	28.8443	31.7693	Site-specific recombinase XerD
T449DRAFT_0857	0.1774	0.8346	0.5908	1.1965	0	0	conjugal transfer pilus assembly protein TraV
T449DRAFT_0858	1.6142	0.8434	4.2995	4.3534	3.5723	5.5913	thiol:disulfide interchange protein DsbC
T449DRAFT_0859	0.9176	0.7615	3.7741	2.9115	2.19	4.051	conjugal transfer pilus assembly protein TraB
T449DRAFT_0860	2.0022	0.9657	2.5639	0.7788	0.8521	0.8891	TraK protein
T449DRAFT_0861	0.1336	0	0.445	0	0	0	conjugal transfer pilus assembly protein TraE
T449DRAFT_0862	0.3006	0	0	0	0	0	conjugal transfer pilus assembly protein TraL
T449DRAFT_0863	0.5222	0.8187	0.4347	0.4401	0	1.5075	OmpA family protein
T449DRAFT_0864	0	0	0.5132	0	0.5685	0	Transglycosylase SLT domain-containing protein
T449DRAFT_0865	0	0	0	0	0	0	hypothetical protein
T449DRAFT_0866	7.2787	7.261	75.6402	43.1275	80.5416	77.6734	Hypothetical protein (DUF2513)
T449DRAFT_0867	4.0614	4.3859	9.9163	9.7364	13.6487	11.4627	Site-specific recombinase XerD
T449DRAFT_0868	8.4852	9.5848	31.9901	18.9299	34.9791	31.696	haloacid dehalogenase superfamily, subfamily IA, variant 3 with third motif having DD or ED/haloacid dehalogenase superfamily, subfamily IA, variant 1 with third motif having Dx(3-4)D or Dx(3-4)E
T449DRAFT_0869	1.608	2.0166	5.7109	1.807	3.9541	3.7133	Ribosomal protein S18 acetylase RimI
T449DRAFT_0870	2.6853	2.2802	12.6662	9.4301	6.6032	8.3972	TatD DNase family protein
T449DRAFT_0871	1.6612	1.3503	19.8708	10.9933	15.432	14.5631	hypothetical protein
T449DRAFT_0872	2.4645	0.2146	11.3964	6.9235	11.6152	18.97	hypothetical protein
T449DRAFT_0873	1.2983	1.3568	3.6022	2.6261	3.9906	3.9974	KAP family P-loop domain-containing protein
T449DRAFT_0874	1.3077	0.4099	1.7415	4.4085	1.9293	4.5296	hypothetical protein
T449DRAFT_0875	16.3109	14.205	62.8708	36.461	38.3827	45.2249	hypothetical protein
T449DRAFT_0876	23.6854	24.5053	104.883	60.6842	57.6587	69.2789	37-kD nucleoid-associated bacterial protein
T449DRAFT_0877	3.4106	2.8788	4.8042	5.3066	10.1605	7.5727	negative transcriptional regulator, PaiB family
T449DRAFT_0878	1.3077	1.2299	0	0.8817	0.9646	0	conserved hypothetical protein
T449DRAFT_0879	1.5939	2.8555	2.2743	1.5352	2.5195	1.3145	SnoaL-like domain-containing protein
T449DRAFT_0880	0.4701	1.4741	1.0436	0	2.3123	1.8095	Transglutaminase-like superfamily protein
T449DRAFT_0881	0.4277	1.0057	2.1361	0.7209	1.5776	0	Uncharacterized conserved protein
T449DRAFT_0882	0.3892	0.3051	1.2961	1.3123	2.8718	0	hypothetical protein
T449DRAFT_0883	0	0	0	0	0	0	hypothetical protein
T449DRAFT_0884	0.5422	0.7556	2.8086	2.336	2.778	3.4785	Type-1V conjugative transfer system mating pair stabilisation
T449DRAFT_0885	0.1499	0.235	0.4991	0.5053	0.8294	0.8654	conjugal transfer pilus assembly protein TraU
T449DRAFT_0886	2.5099	2.3607	5.4915	0.967	1.3225	3.3119	conjugal transfer pilus assembly protein TraW
T449DRAFT_0887	0.3033	0.2377	1.5148	1.0225	0	0	conjugal transfer pilin signal peptidase TrbI
T449DRAFT_0888	1.1189	0.877	0	0	3.0952	1.6148	hypothetical protein
T449DRAFT_0889	0.4407	0.2303	0	0	0.5418	0	tellurium resistance protein TerD
T449DRAFT_0890	0.3105	0.4868	2.0681	3.141	4.5822	7.1718	hypothetical protein
T449DRAFT_0891	1.0592	1.0378	5.2902	2.6782	0.9767	1.5287	transcriptional activator (FlhC)
T449DRAFT_0892	1.1115	0.8712	4.1634	0.9368	2.0499	0	protein of unknown function (DUF4325)
T449DRAFT_0893	0.9044	1.1342	2.4091	0	0.6672	2.0885	transcriptional activator (FlhC)
T449DRAFT_0894	0.6143	0	2.0455	1.0356	3.3991	5.3202	transcriptional regulator, AlpA family
T449DRAFT_0895	0	0	0	0	0	0	hypothetical protein
T449DRAFT_0896	16.0853	14.8491	31.7364	20.4856	22.4134	19.2598	transposase
T449DRAFT_0897	3.3192	3.0607	8.0175	4.8269	3.3607	0.3757	hypothetical protein
T449DRAFT_0898	11.1641	13.9339	62.0296	45.7869	72.6519	73.4814	Transposase
T449DRAFT_0899	1.2671	0.6621	1.4063	0	0	0	hypothetical protein
T449DRAFT_0900	76.4985	76.683	31.1874	16.0815	9.5972	6.5091	Phage integrase family protein
T449DRAFT_0902	197.802	227.065	501.474	320.91	399.748	358.034	preprotein translocase subunit SecG
T449DRAFT_0903	272.458	277.992	174.942	101.547	88.1308	114.404	triosephosphate isomerase
T449DRAFT_0904	16.076	16.504	28.3363	13.1768	23.718	28.3877	phosphoglucosamine mutase
T449DRAFT_0905	110.478	116.956	720.315	497.174	1191.52	1187.47	cell division protease FtsH
T449DRAFT_0906	9.3103	8.5852	38.7479	17.5397	21.2103	15.0179	23S rRNA (uridine2552-2'-O)-methyltransferase
T449DRAFT_0907	48.5907	51.7762	24.3198	22.4834	23.4278	34.8347	RNA-binding protein
T449DRAFT_0908	43.6587	43.9571	36.6352	25.7268	36.6577	46.1048	transcription elongation factor GreA
T449DRAFT_0909	69.1994	64.1974	32.3392	18.4078	19.4623	19.3983	carbamoyl-phosphate synthase large subunit
T449DRAFT_0910	60.7792	57.0728	23.895	10.081	10.4782	8.2	carbamoyl-phosphate synthase small subunit
T449DRAFT_0911	7.9247	8.4475	129.814	82.2846	125.104	110.713	hypothetical protein
T449DRAFT_0912	5.4427	4.8571	29.7475	19.5644	26.8476	22.0514	MSHA biogenesis protein MshQ
T449DRAFT_0913	1.0096	1.0552	7.844	2.2692	4.9655	5.8289	hypothetical protein
T449DRAFT_0914	0.795	1.8695	1.3235	0	1.4663	1.1474	MSHA biogenesis protein MshP
T449DRAFT_0915	2.9516	2.3932	5.4219	3.4312	2.2524	4.113	MSHA biogenesis protein MshO
T449DRAFT_0916	3.5082	3.0797	4.2049	1.8922	5.1759	9.7213	MSHA pilin protein MshD
T449DRAFT_0917	1.9464	2.441	8.4249	7.8743	12.2051	7.8659	prepilin-type N-terminal cleavage/methylation domain-containing protein
T449DRAFT_0918	4.9244	4.4567	8.7895	5.6478	7.8646	10.2578	O-antigen ligase
T449DRAFT_0919	382.049	344.833	1381.83	1025.56	1215.73	1374.02	prepilin-type N-terminal cleavage/methylation domain-containing protein
T449DRAFT_0920	26.7535	23.7585	58.7978	53.3148	87.012	95.8636	hypothetical protein
T449DRAFT_0921	24.6264	28.5868	169.693	115.072	178.791	142.167	MSHA pilin protein MshA
T449DRAFT_0922	4.7956	5.7828	3.0705	1.2436	2.0409	0	hypothetical protein
T449DRAFT_0923	9.1178	10.2867	11.2689	8.1501	7.1337	8.7727	MSHA biogenesis protein MshG
T449DRAFT_0924	7.8238	6.9862	17.1462	8.0128	9.4974	13.7215	MSHA biogenesis protein MshE
T449DRAFT_0925	423.464	397.284	631.993	528.724	1544.37	1586.46	chaperonin GroEL
T449DRAFT_0926	193.681	216.868	241.084	218.306	510.27	701.794	chaperonin GroES
T449DRAFT_0927	7.3606	6.3906	27.1461	21.3783	29.2377	31.3793	adenylyltransferase and sulfurtransferase
T449DRAFT_0928	2.4605	5.7856	199.343	136.865	217.811	215.435	hypothetical protein
T449DRAFT_0929	36.4433	27.6194	67.6145	40.6396	49.9365	52.9978	pyrroloquinoline quinone biosynthesis protein B
T449DRAFT_0930	31.099	31.1059	33.6126	17.6037	25.2525	25.4561	pyrroloquinoline-quinone synthase
T449DRAFT_0931	10.5597	7.7898	18.613	8.3761	5.7277	3.5859	pyrroloquinoline quinone biosynthesis protein D
T449DRAFT_0932	23.9116	18.8007	52.1599	31.0818	31.7949	27.262	pyrroloquinoline quinone biosynthesis protein E
T449DRAFT_0933	19.3932	17.7338	25.9252	18.3256	24.3853	21.2037	4-hydroxy-3-polyprenylbenzoate decarboxylase
T449DRAFT_0934	32.0929	30.0351	95.9778	59.3068	99.4198	84.7167	Molecular chaperone DnaK (HSP70)
T449DRAFT_0935	18.5407	16.1697	34.7776	14.9657	25.5244	24.1205	protein of unknown function (DUF2760)
T449DRAFT_0936	15.1171	16.3792	33.3076	23.2328	31.979	23.1009	hypothetical protein
T449DRAFT_0942	5.2399	4.8082	19.3608	10.5557	15.7916	17.7072	HD-like signal output (HDOD) domain, no enzymatic activity
T449DRAFT_0943	41.9716	41.8237	51.8024	27.758	37.6669	43.8301	DNA-binding beta-propeller fold protein YncE
T449DRAFT_0944	4.5581	8.5744	22.2583	17.4152	16.8124	19.2969	Cytochrome c553
T449DRAFT_0945	1.6618	3.0393	1.8443	0.9337	1.0216	1.5989	cytochrome c55X
T449DRAFT_0946	6.2874	9.6035	5.3676	4.3479	2.9731	7.4456	Protein of unknown function (DUF2380)
T449DRAFT_0947	7.4817	7.5152	6.2879	4.8975	3.215	6.7093	protein NirF
T449DRAFT_0948	2.9511	4.048	1.8423	1.8654	0	3.1944	DNA-binding transcriptional regulator, Lrp family
T449DRAFT_0949	5.2692	2.398	3.9614	0.573	2.5077	3.925	DNA-binding transcriptional regulator, Lrp family
T449DRAFT_0950	2.2883	2.6904	1.9047	1.9286	0.7033	0	DNA-binding transcriptional regulator, Lrp family
T449DRAFT_0951	5.6777	3.5062	10.8839	6.3802	6.9806	5.9595	DNA-binding transcriptional regulator, Lrp family
T449DRAFT_0952	6.0141	5.9197	3.9581	1.4145	4.127	2.0185	heme d1 biosynthesis radical SAM protein NirJ
T449DRAFT_0953	10.6275	8.8398	25.274	13.8922	18.3994	14.3989	hypothetical protein
T449DRAFT_0954	3.0831	2.4537	4.4218	2.3985	2.0994	3.5597	hypothetical protein
T449DRAFT_0955	0	0	0	0	0	0	transposase, IS5 family
T449DRAFT_0956	29.6144	32.1821	13.3561	7.1595	5.2221	7.4924	DNA-binding regulatory protein, YebC/PmpR family
T449DRAFT_0957	0	0	0	0	0	0	insertion element IS1 protein InsB
T449DRAFT_0958	0	0	0	0	0	0	InsA N-terminal domain-containing protein
T449DRAFT_0959	0	0	0	0	0	0	hypothetical protein
T449DRAFT_0960	1.348	0.7044	16.4569	13.6335	18.2313	18.1585	hypothetical protein
T449DRAFT_0961	6.2374	6.7137	15.1207	7.2675	13.1463	11.2836	protein of unknown function (DUF748)
T449DRAFT_0962	60.9285	66.0605	153.772	94.7834	121.989	88.4992	ammonium transporter, Amt family
T449DRAFT_0963	32.4915	28.2094	108.178	43.8138	57.1556	60.6001	nitrogen regulatory protein P-II family
T449DRAFT_0964	194.475	200.111	14.0934	9.5813	17.6203	16.0584	ammonium transporter, Amt family
T449DRAFT_0965	50.7367	70.1319	4.1607	0.8425	1.8437	1.4428	nitrogen regulatory protein P-II family
T449DRAFT_0966	126.283	131.166	3.093	2.923	4.1118	5.3631	Putative beta-barrel porin-2, OmpL-like. bbp2
T449DRAFT_0967	499.433	426.513	246.53	120.667	78.948	78.5698	glutamine synthetase
T449DRAFT_0968	87.3971	85.6391	43.2409	26.7116	53.1769	41.615	3-isopropylmalate/(R)-2-methylmalate dehydratase large subunit
T449DRAFT_0969	55.8577	52.2342	42.3507	24.2374	48.4469	57.4688	3-isopropylmalate/(R)-2-methylmalate dehydratase small subunit
T449DRAFT_0970	16.0858	14.5807	1.6394	0.1844	4.2379	2.8427	D-citramalate synthase
T449DRAFT_0971	1.2302	0	0	1.3824	0	0	BFD-like [2Fe-2S] binding domain-containing protein
T449DRAFT_0972	1.3122	2.3142	2.7307	1.6589	1.815	4.7348	hypothetical protein
T449DRAFT_0973	3.3265	4.2541	5.5378	2.3609	3.8747	2.0215	hypothetical protein
T449DRAFT_0975	2.6399	1.5916	1.3522	0	0	0	hypothetical protein
T449DRAFT_0976	2.3144	2.5397	3.8529	0	0	0	hypothetical protein
T449DRAFT_0977	2.2507	4.7043	2.4979	1.0116	1.1068	1.7324	BRO family, N-terminal domain
T449DRAFT_0978	0	0	0	0	0	0	hypothetical protein
T449DRAFT_0981	0.2654	0.3391	16.8935	13.9892	31.7357	25.9426	cyclic beta-1,2-glucan synthetase
T449DRAFT_0982	0.4388	0	3.6527	3.6985	2.4279	3.8001	hypothetical protein
T449DRAFT_0983	0.9149	0.9561	10.1539	6.6828	9.5614	9.6833	hypothetical protein
T449DRAFT_0984	1.4118	1.4755	10.185	1.5865	6.9435	5.4338	hypothetical protein
T449DRAFT_0985	1.8426	2.4441	7.5507	4.7783	8.8876	7.3644	hypothetical protein
T449DRAFT_0986	0	0	0	0	3.1159	4.8768	hypothetical protein
T449DRAFT_0987	0.7697	0.9049	13.4545	7.7846	11.3563	19.9962	hypothetical protein
T449DRAFT_0988	3.3047	1.7808	17.1921	13.9261	22.4741	13.1162	Putative peptidoglycan binding domain-containing protein
T449DRAFT_0989	2.2861	2.2185	24.6468	9.9089	18.069	16.9684	Protein of unknown function (DUF1311)
T449DRAFT_0990	3.7018	5.059	30.0225	13.7595	29.7586	26.8501	putative chitinase
T449DRAFT_0991	2.6545	2.5702	21.5757	11.3179	17.2785	15.3247	Protein of unknown function (DUF3616)
T449DRAFT_0992	0	0	0	0	0	0	hypothetical protein
T449DRAFT_0993	7.0706	6.2673	44.7409	28.3292	40.9628	35.6896	PAS domain S-box-containing protein/diguanylate cyclase (GGDEF) domain-containing protein
T449DRAFT_0994	5.5357	6.0112	31.5822	19.634	23.5022	21.4715	two-component system, chemotaxis family, CheB/CheR fusion protein
T449DRAFT_0995	2.6801	1.8486	11.0649	5.0597	5.1404	3.7133	hypothetical protein
T449DRAFT_0996	0	0	0	0	0	0	hypothetical protein
T449DRAFT_0997	4.4905	4.2346	10.3955	6.5047	6.4699	5.0631	DNA topoisomerase-3
T449DRAFT_0998	7.0141	5.1119	24.7873	16.3863	29.5023	26.2846	hypothetical protein
T449DRAFT_0999	0.5682	0.2969	12.6127	13.4094	28.6439	33.8975	hypothetical protein
T449DRAFT_1000	39.7784	42.4283	35.4993	26.267	6.0503	16.5718	cold shock protein (beta-ribbon, CspA family)
T449DRAFT_1001	4.4462	3.4849	5.2869	6.4238	3.5141	3.6668	RNA recognition motif. (a.k.a. RRM, RBD, or RNP domain)
T449DRAFT_1002	19.6026	27.0708	250.185	157.343	287.49	262.704	hypothetical protein
T449DRAFT_1003	6.0488	5.6031	10.9851	7.1834	11.4089	9.1267	3-oxoacyl-[acyl-carrier-protein] synthase II
T449DRAFT_1004	4.8938	4.3838	8.9228	3.9281	8.1658	7.3993	3-oxoacyl-[acyl-carrier protein] reductase
T449DRAFT_1005	3.548	2.9134	5.6252	6.8349	4.9854	2.9261	Predicted 3-hydroxylacyl-ACP dehydratase, HotDog domain
T449DRAFT_1006	7.6435	7.7101	13.4989	13.22	13.4834	16.8829	3-oxoacyl-[acyl-carrier-protein] synthase-1
T449DRAFT_1007	4.3747	4.0201	7.5338	4.0684	7.2333	11.3213	Protein of unknown function (DUF3261)
T449DRAFT_1008	9.7245	8.7109	8.1493	7.3594	9.272	12.2208	Dehydrogenase (flavoprotein)
T449DRAFT_1009	6.2325	5.5271	6.7588	4.4423	4.2035	4.112	Predicted exporter
T449DRAFT_1010	3.7417	4.9632	5.7498	3.3961	2.1232	2.4924	Outer membrane lipoprotein-sorting protein
T449DRAFT_1011	2.8636	2.8858	0	1.3791	0	0	acyl-CoA thioester hydrolase
T449DRAFT_1012	6.2692	3.6853	4.1746	5.2836	1.1561	0.9047	REP element-mobilizing transposase RayT
T449DRAFT_1013	6.3489	5.0174	5.5903	3.1839	4.2577	3.6349	histidine ammonia-lyase
T449DRAFT_1014	6.958	4.4748	2.673	2.1051	2.3032	2.5749	Predicted acyltransferase, LPLAT superfamily
T449DRAFT_1015	7.5961	6.8559	7.2806	5.4319	1.698	2.6576	Glycosyltransferase involved in cell wall bisynthesis
T449DRAFT_1016	11.102	9.8717	9.7844	4.8749	5.1616	4.0393	Acyl-coenzyme A synthetases/AMP-(fatty) acid ligases
T449DRAFT_1017	10.5789	6.4892	9.6987	3.618	5.0894	2.6552	Uncharacterized membrane protein
T449DRAFT_1018	4.7689	3.7378	6.8047	11.4834	7.5384	5.8994	acyl carrier protein
T449DRAFT_1019	1.0219	0	2.2682	1.1483	0	0	acyl carrier protein
T449DRAFT_1020	10.5331	10.1739	27.9847	18.2925	38.8507	33.7818	1-acyl-sn-glycerol-3-phosphate acyltransferases
T449DRAFT_1021	23.5563	23.284	91.5654	95.4516	126.263	156.087	Beta-ketoacyl synthase, N-terminal domain
T449DRAFT_1022	11.3157	7.6459	70.4784	72.6774	82.0353	109.251	molybdate transport system regulatory protein
T449DRAFT_1023	1.6145	1.143	2.9479	1.229	4.6104	3.608	Alginate export
T449DRAFT_1024	2.322	3.12	2.577	1.491	2.8548	3.83	molybdate transport system substrate-binding protein
T449DRAFT_1025	0.862	1.1582	4.1	1.6605	3.1794	3.5545	molybdate transport system permease protein
T449DRAFT_1026	1.9264	0.7829	9.7397	8.4186	10.5267	13.1807	molybdate transport system ATP-binding protein
T449DRAFT_1027	1.9737	2.4752	5.2572	7.3193	4.368	6.8367	molybdate transport system regulatory protein
T449DRAFT_1028	0	0	0	0	0	0	hypothetical protein
T449DRAFT_1029	0.5781	0.7929	0.7218	0.7308	0.533	2.9202	molybdate transport system ATP-binding protein
T449DRAFT_1030	1.0178	0.6837	0.4841	0.4901	0.5363	0	D-isomer specific 2-hydroxyacid dehydrogenase, NAD binding domain
T449DRAFT_1031	1.8925	2.1576	6.3012	3.4801	5.0768	2.9797	HPP family protein
T449DRAFT_1032	1.4264	2.733	5.277	9.6176	4.6767	12.8097	Methyltransferase domain-containing protein
T449DRAFT_1033	0	0.2854	1.8185	1.2275	3.3576	2.102	hypothetical protein
T449DRAFT_1034	5.7646	8.2151	69.0947	77.0276	105.539	105.282	AraC-type DNA-binding protein
T449DRAFT_1035	3.8177	4.4567	13.2518	17.2517	27.8633	25.7911	Phytanoyl-CoA dioxygenase (PhyH)
T449DRAFT_1036	0.7703	1.2075	9.4039	9.5218	3.7883	5.9293	Protein of unknown function (DUF2845)
T449DRAFT_1037	2.5445	0.3988	8.4718	6.0046	12.2008	11.7514	Predicted DNA-binding protein, contains XRE-type HTH domain
T449DRAFT_1038	3.5897	0.7502	4.7806	1.6135	3.5307	9.6708	Phage-related protein
T449DRAFT_1039	6.0547	4.9716	22.0787	19.4396	9.571	16.6446	hypothetical protein
T449DRAFT_1040	4.2115	2.3301	10.7226	9.1867	0.9137	11.4413	Uncharacterized conserved protein, contains HEPN domain
T449DRAFT_1041	6.3095	8.2423	4.0847	7.681	16.8077	24.2831	hypothetical protein
T449DRAFT_1042	11.9336	9.8459	17.775	11.6456	83.3996	114.217	hypothetical protein
T449DRAFT_1043	0.4776	0.5348	1.3631	1.3802	1.2584	0.7878	glycolate oxidase iron-sulfur subunit
T449DRAFT_1044	4.8328	5.1516	15.447	14.3372	23.5297	34.5956	hypothetical protein
T449DRAFT_1045	3.0206	2.5254	8.0457	7.8071	12.2556	12.2067	SIR2-like domain-containing protein
T449DRAFT_1046	2.2054	1.6534	20.1131	10.0209	20.867	28.7851	nitrogenase iron protein NifH
T449DRAFT_1047	1.1978	0.5365	6.8369	4.0382	5.6805	9.5495	nitrogenase molybdenum-iron protein alpha chain
T449DRAFT_1048	1.3443	1.0115	9.1307	7.2511	12.297	12.4172	nitrogenase molybdenum-iron protein beta chain
T449DRAFT_1049	0	0.5911	0	0	0	2.1771	nitrogen fixation protein NifT
T449DRAFT_1050	0	0	0	2.8479	1.5579	0	4Fe-4S dicluster domain-containing protein
T449DRAFT_1051	0.2379	0.746	4.7537	2.4066	3.072	4.1213	nitrogen fixation protein NifX
T449DRAFT_1052	0.3175	0.4978	0	1.0706	2.3427	1.8334	hypothetical protein
T449DRAFT_1053	0.4405	0.3453	1.8335	1.1139	2.0312	1.2716	LRV protein FeS4 cluster
T449DRAFT_1054	0.5268	0.2753	2.3389	2.6643	1.2955	0.5069	hypothetical protein
T449DRAFT_1055	0.3875	0.6074	2.5804	0	0	0	nif11-like leader peptide domain-containing protein
T449DRAFT_1056	1.9506	2.3521	13.4886	7.0818	15.4965	16.4583	uracil-DNA glycosylase
T449DRAFT_1057	4.644	4.68	20.9843	16.0287	17.945	17.8733	exodeoxyribonuclease-3
T449DRAFT_1058	0.9199	1.9227	7.1464	3.618	1.1309	5.3105	YaaC-like Protein
T449DRAFT_1059	0	0	0	0	0	0	transposase, IS5 family
T449DRAFT_1060	7.4789	5.5955	24.3347	12.0333	12.5388	10.7938	YaaC-like Protein
T449DRAFT_1061	3.017	1.7198	7.3055	7.3971	4.0466	4.7501	Plasmid stabilization system protein ParE
T449DRAFT_1062	4.4969	2.5176	17.1111	8.6628	7.1085	9.2716	Antitoxin ParD
T449DRAFT_1063	0.2367	0.3712	4.3362	2.1952	3.712	5.1263	nitrogenase molybdenum-cofactor synthesis protein NifE
T449DRAFT_1064	0.3628	0.1895	5.0333	2.854	3.5686	6.2837	nitrogenase molybdenum-iron protein NifN
T449DRAFT_1065	0	0.3072	1.3051	0.6607	2.8917	3.3945	nitrogen fixation protein NifX
T449DRAFT_1066	0.3929	0	0	1.3246	0	0	hypothetical protein
T449DRAFT_1067	1.0716	0	3.5678	0	1.9762	2.0621	probable nitrogen fixation protein
T449DRAFT_1068	0	0	0	0	1.4697	0	Rop-like
T449DRAFT_1069	0	0	0.8872	0.8983	1.9658	1.5384	ferredoxin III, nif-specific
T449DRAFT_1070	1.0461	1.6399	10.4494	4.4085	5.788	4.5296	(2Fe-2S) ferredoxin
T449DRAFT_1071	0.8447	1.0594	0	0	0.6231	1.9507	hypothetical protein
T449DRAFT_1072	0.9035	0.354	0.752	0.7614	2.4993	5.2159	hypothetical protein
T449DRAFT_1073	0.6917	1.3554	1.7273	1.4574	0.3189	3.9933	hypothetical protein
T449DRAFT_1074	0	0.6982	0.9886	1.5015	0.5476	5.1425	hypothetical protein
T449DRAFT_1075	0.0489	0.1533	1.4657	1.8139	1.2629	1.6943	ATPase family associated with various cellular activities (AAA)
T449DRAFT_1076	0.2742	0	0	0.9246	1.0116	0	thiosulfate sulfurtransferase
T449DRAFT_1077	0.5606	0.2929	1.8667	0	1.3787	2.1579	Ankyrin repeat-containing protein
T449DRAFT_1078	3.6729	4.829	18.5405	17.5747	31.4649	30.0957	nitrogen fixation protein NifX
T449DRAFT_1079	1.1842	1.2376	4.6001	0	8.0081	12.534	hypothetical protein
T449DRAFT_1080	1.372	2.1508	7.1784	11.233	21.6884	26.025	thioredoxin
T449DRAFT_1081	1.8474	2.896	3.9142	2.8309	3.7167	3.8782	Alpha/beta hydrolase family protein
T449DRAFT_1082	2.4256	2.0978	12.81	4.5115	10.1806	6.2771	hypothetical protein
T449DRAFT_1083	45.4094	44.5701	648.338	375.813	579.422	567.984	hypothetical protein
T449DRAFT_1084	4.0981	3.7231	8.3728	8.3207	4.466	6.1834	ATP-binding cassette, subfamily B
T449DRAFT_1085	2.3373	2.0937	7.2261	5.0654	2.4631	5.7828	hypothetical protein
T449DRAFT_1086	8.0404	7.8986	25.6992	22.0459	42.7052	28.469	methionyl aminopeptidase
T449DRAFT_1087	1.5939	2.4986	18.574	21.4936	29.3953	39.1069	ParD-like antitoxin of type II toxin-antitoxin system
T449DRAFT_1088	0.93	1.2149	3.3545	2.3514	2.8586	3.5793	Transposase
T449DRAFT_1089	1.0141	1.7487	1.3506	1.7094	2.2443	1.1709	Bis(5'nucleosyl)-tetraphosphatase, ApaH
T449DRAFT_1090	0.155	0.4859	3.0964	5.748	12.5779	14.3174	flavodoxin I
T449DRAFT_1091	0.1181	0.3704	1.1801	0.3983	2.6147	2.0462	hypothetical protein
T449DRAFT_1092	0	0	1.3609	0.4593	1.5076	1.5731	glutathione S-transferase
T449DRAFT_1093	0	0	0.712	0	0	0	hemerythrin-like metal-binding domain protein
T449DRAFT_1094	1.1916	1.6605	1.7634	1.7855	1.9535	1.5287	Alkylated DNA repair dioxygenase AlkB
T449DRAFT_1095	0.8561	0	0.9502	2.8863	0	0	hypothetical protein
T449DRAFT_1096	0	0	0	0.9524	0	0	hypothetical protein
T449DRAFT_1097	0.7732	0	0.6436	1.3033	1.426	3.3479	positive regulator of sigma(E), RseC/MucC
T449DRAFT_1098	0	0.9619	3.4051	1.3791	0.7544	0	Ferredoxin subunit of nitrite reductase or a ring-hydroxylating dioxygenase
T449DRAFT_1099	0.4754	0.4969	1.0554	1.6029	1.7537	1.8299	flavodoxin I
T449DRAFT_1100	0.9726	0.2178	4.1634	5.1524	4.6123	7.219	monothiol glutaredoxin
T449DRAFT_1101	1.7945	1.2503	14.8266	10.3071	17.8962	16.4992	ATP-dependent Clp protease ATP-binding subunit ClpX
T449DRAFT_1102	0.3848	0.9049	9.29	4.541	7.8075	3.8881	peptidyl-prolyl cis-trans isomerase C
T449DRAFT_1103	1.0581	0.8294	7.6334	4.1618	7.1555	11.1994	nitrogen fixation protein NifZ
T449DRAFT_1104	0.2664	0.4177	3.549	1.7967	10.8122	7.6922	nitrogenase-stabilizing/protective protein
T449DRAFT_1105	0.328	0.7714	1.0922	3.8709	3.0251	5.6817	hypothetical protein
T449DRAFT_1106	0.2135	0.3348	1.0667	2.8803	3.5452	1.233	serine O-acetyltransferase
T449DRAFT_1107	0	0	0	0	0	0	hypothetical protein
T449DRAFT_1108	0	0.1178	0.7507	0.7601	1.6632	0.4338	homocitrate synthase NifV
T449DRAFT_1109	0.4895	0.4385	0.9313	0.943	1.5476	1.6148	cysteine desulfurase
T449DRAFT_1110	0.28	0.2926	0.6215	0.944	0.3442	0.5388	NifU-like protein
T449DRAFT_1111	0	0	0.79	0.7999	2.6257	2.7398	iron-sulfur cluster assembly protein
T449DRAFT_1112	0	0.5035	0	0	1.1847	1.8543	nitrogen fixation protein NifZ
T449DRAFT_1113	0.4883	0	4.8774	0	1.8011	2.819	hypothetical protein
T449DRAFT_1114	1.6009	1.5894	7.9955	3.778	4.9208	6.4696	SagB-type dehydrogenase domain-containing protein
T449DRAFT_1115	6.3043	6.6355	30.2853	17.6096	4.3184	6.239	Putative phage abortive infection protein
T449DRAFT_1116	0.7542	0.5911	6.2782	1.2713	0	8.7086	hypothetical protein
T449DRAFT_1117	1.4318	1.1222	16.6851	6.0336	5.2811	14.4652	hypothetical protein
T449DRAFT_1118	0	0	4.6362	4.6943	1.712	16.0775	Phospholipase_D-nuclease N-terminal
T449DRAFT_1119	0	0	0	0	0	2.8353	hypothetical protein
T449DRAFT_1120	2.5489	0.8562	8.4864	4.9101	9.4014	11.5615	bacterioferritin
T449DRAFT_1121	0.3984	0	0	0	1.4697	2.3004	bacterioferritin-associated ferredoxin
T449DRAFT_1122	0	0.5093	0	0	0	0	hypothetical protein
T449DRAFT_1123	0.242	0.1897	1.2088	0	1.7856	0.6986	electron transport complex protein RnfE
T449DRAFT_1124	0.5949	0.1865	3.5653	2.8077	3.5108	5.495	electron transport complex protein RnfG
T449DRAFT_1125	0.4723	0.1234	2.8834	3.1849	5.8078	7.2721	electron transport complex protein RnfD
T449DRAFT_1126	0	0	0	0	0	0	hypothetical protein
T449DRAFT_1127	0.284	0.8015	2.648	1.1491	3.5622	3.6076	electron transport complex protein RnfC
T449DRAFT_1128	0.443	0	0.9834	0	1.0894	2.5577	electron transport complex protein RnfB
T449DRAFT_1129	0.5816	0	0.4841	0.9803	1.0726	3.3575	electron transport complex protein RnfA
T449DRAFT_1130	0.8886	0.5736	4.6993	2.291	5.7844	5.1303	nitrogen fixation negative regulator NifL
T449DRAFT_1131	1.4801	1.2031	8.0309	4.2506	6.8748	4.4306	Nif-specific regulatory protein
T449DRAFT_1132	1.6245	5.0933	7.5725	4.3813	2.3968	3.7514	hypothetical protein
T449DRAFT_1133	18.2108	16.4543	38.737	28.1379	24.7219	27.0126	Sel1 repeat-containing protein
T449DRAFT_1134	0.3625	0	7.2428	3.6668	2.6745	8.3723	Uncharacterized conserved protein, DUF433 family
T449DRAFT_1135	6.0718	2.483	9.6684	14.2395	17.5269	25.9083	Predicted nuclease, contains PIN domain, potential toxin-antitoxin system component
T449DRAFT_1136	4.7119	4.8991	11.3658	9.0769	6.739	8.327	Predicted ATP-dependent endonuclease of the OLD family, contains P-loop ATPase and TOPRIM domains
T449DRAFT_1137	6.7808	4.429	6.5847	6.6673	7.2947	9.7863	hypothetical protein
T449DRAFT_1138	0.4535	0.7998	3.7753	0.9556	3.1368	3.6003	nitrogen fixation protein NifB
T449DRAFT_1139	0.3038	0.4763	0	0	0	0	4Fe-4S dicluster domain-containing protein
T449DRAFT_1140	0.2001	0.3138	1.333	0	0	4.6226	nitrogenase-associated protein
T449DRAFT_1141	0.1316	0.4128	1.973	1.1098	1.7	1.9005	Flavorubredoxin
T449DRAFT_1142	0.5886	0.4614	0	3.9692	1.0856	0	Ferredoxin
T449DRAFT_1143	0.4827	0.3783	2.4108	2.441	4.4512	6.9669	Ferredoxin
T449DRAFT_1144	0.2938	0	0.9783	0	1.6256	2.5444	nitrogen fixation protein NifQ
T449DRAFT_1145	0.46	0.2219	1.7674	1.4317	1.4359	2.2474	methyl-accepting chemotaxis protein
T449DRAFT_1146	0.2171	0.3404	2.8921	3.6605	14.418	7.5221	Glycine-zipper containing OmpA-like membrane domain-containing protein
T449DRAFT_1147	40.5212	40.8744	38.1275	23.4603	51.6609	47.2939	hypothetical protein
T449DRAFT_1148	6.3358	9.2699	615.969	598.059	1547.05	1658.14	hypothetical protein
T449DRAFT_1149	1.5201	1.7021	0	0.7321	0	0	hypothetical protein
T449DRAFT_1150	1.6591	3.9013	4.143	2.3305	1.5299	0.7981	transcriptional regulator, TetR family
T449DRAFT_1151	10.9607	9.6387	13.3511	7.6604	8.3813	7.7165	hypothetical protein
T449DRAFT_1152	0.2499	0.7835	7.4892	5.898	5.5311	4.3285	hypothetical protein
T449DRAFT_1153	3.7289	3.9951	4.2872	3.3462	4.6506	3.8717	Cu(I)/Ag(I) efflux system membrane protein CusA/SilA
T449DRAFT_1154	3.0121	1.2877	2.7351	2.3078	5.555	5.5329	Cation efflux family protein
T449DRAFT_1155	3.5885	2.6743	2.3503	1.5865	2.6038	2.0376	membrane fusion protein, Cu(I)/Ag(I) efflux system
T449DRAFT_1156	3.7835	4.4994	1.7375	1.7593	1.4436	1.1297	Outer membrane protein TolC
T449DRAFT_1157	4.8273	4.162	17.6794	18.7147	12.4636	18.114	hypothetical protein
T449DRAFT_1158	2.1201	1.2782	2.1719	3.8485	1.203	1.8829	Predicted N-acetyltransferase YhbS
T449DRAFT_1159	1.531	1.2706	2.3988	1.2144	2.6574	1.5597	Uncharacterized conserved protein, Alpha-E superfamily
T449DRAFT_1160	2.5617	2.2816	2.7137	1.7664	3.4358	3.361	Uncharacterized conserved protein, circularly permuted ATPgrasp superfamily
T449DRAFT_1161	3.1611	3.9011	2.6872	1.5872	2.7288	3.1062	hypothetical protein
T449DRAFT_1162	2.6446	2.2684	2.6581	1.0092	2.2085	1.8723	Uncharacterized conserved protein, DUF2126 family
T449DRAFT_1163	4.47	3.6559	10.1375	10.0462	12.4253	10.0978	citrate synthase
T449DRAFT_1164	4.3871	4.1367	7.9074	6.0049	7.5433	7.4267	Uncharacterized conserved protein, circularly permuted ATPgrasp superfamily
T449DRAFT_1165	8.1603	4.9424	25.3168	19.6946	16.0754	14.4539	Transglutaminase-like enzyme, putative cysteine protease
T449DRAFT_1166	22.602	22.9775	128.897	90.5293	140.319	148.567	putative proteasome-type protease
T449DRAFT_1167	7.1121	6.2542	18.4814	14.912	29.4315	31.5444	glucokinase
T449DRAFT_1168	4.203	3.9695	9.6478	6.8645	10.8806	9.6452	phosphorylase kinase alpha/beta subunit
T449DRAFT_1169	4.0799	3.7621	0	2.0226	2.213	1.3854	hypothetical protein
T449DRAFT_1170	2.447	3.1689	2.1254	2.5107	1.9621	4.2995	Transglutaminase-like enzyme, putative cysteine protease
T449DRAFT_1171	0.2144	0.168	2.4985	1.4456	2.7679	6.8078	UDP-2,3-diacylglucosamine pyrophosphatase LpxH
T449DRAFT_1172	3.0318	3.8885	5.2765	2.5552	1.779	1.5911	Major Facilitator Superfamily protein
T449DRAFT_1173	3.4523	3.203	7.7412	7.8382	19.7505	15.4563	processive 1,2-diacylglycerol beta-glucosyltransferase
T449DRAFT_1174	2.0347	1.2994	59.2135	54.1126	133.698	135.734	general secretion pathway protein A
T449DRAFT_1175	0.9599	1.0944	167.073	150.044	328.007	286.667	OmpA family protein
T449DRAFT_1176	0.5085	0.4783	2.3706	0.6858	1.3131	1.468	Animal haem peroxidase
T449DRAFT_1177	0.6335	0.5959	1.4063	1.1391	1.4021	1.463	hypothetical protein
T449DRAFT_1178	1.7776	2.302	12.6092	8.2075	12.4009	10.7085	Uncharacterized protein YjbI, contains pentapeptide repeats
T449DRAFT_1179	0	0	0	1.6181	0	0	hypothetical protein
T449DRAFT_1180	1.1563	0.8586	5.2686	4.3087	6.2856	3.8649	Ethanolamine ammonia-lyase heavy chain
T449DRAFT_1181	0.2104	0.1649	1.401	1.4186	1.9401	0.6073	Ethanolamine ammonia-lyase light chain
T449DRAFT_1182	5.5008	2.4637	14.3902	6.623	5.797	6.8049	cold shock protein (beta-ribbon, CspA family)
T449DRAFT_1183	2.2407	5.269	14.1751	5.2878	8.2649	3.8807	hypothetical protein
T449DRAFT_1184	5.0508	4.8127	5.2757	2.504	2.3743	2.001	Sulfate permease, MFS superfamily
T449DRAFT_1185	9.7707	9.4881	21.8793	9.6193	9.5677	9.4841	UPF0176 protein
T449DRAFT_1186	3.0469	2.5076	13.4418	8.2175	13.4863	12.7528	tRNA 2-selenouridine synthase
T449DRAFT_1187	2.451	2.1516	4.461	3.4152	6.9911	5.6598	selenophosphate synthase
T449DRAFT_1188	0.2521	0.7906	3.3583	1.7002	1.8602	5.8231	CopG antitoxin of type II toxin-antitoxin system
T449DRAFT_1189	1.1572	0.4535	2.408	5.3641	3.7348	4.1754	Tetratricopeptide repeat-containing protein
T449DRAFT_1190	3.1381	2.7548	12.3288	5.9243	8.5652	6.8841	glucosylceramidase
T449DRAFT_1191	5.8375	5.0984	29.1537	17.7115	30.1439	33.2185	dihydroorotate dehydrogenase (fumarate)
T449DRAFT_1192	5.327	5.0892	28.6973	16.4939	29.9362	23.0974	pyruvate-ferredoxin/flavodoxin oxidoreductase
T449DRAFT_1193	3.448	2.7026	9.8401	11.2089	14.0806	17.7728	ribose-5-phosphate isomerase
T449DRAFT_1194	5.7286	4.1907	14.7498	9.5273	23.3833	22.9292	TIGR00266 family protein
T449DRAFT_1195	0.6067	0.8455	7.8565	9.7733	16.9099	10.1196	Uncharacterized membrane protein, DUF4010 family
T449DRAFT_1196	2.4422	2.356	6.8804	7.3889	6.6983	7.2303	proton-dependent oligopeptide transporter, POT family
T449DRAFT_1197	6.9816	7.4621	16.4828	9.4145	11.471	6.9617	Hemolysin, contains CBS domains
T449DRAFT_1198	0.6468	0.8111	9.9067	3.9251	10.0205	10.4557	SagB-type dehydrogenase domain-containing protein
T449DRAFT_1199	34.7518	40.3041	71.4919	40.9564	22.9263	24.4659	hypothetical protein
T449DRAFT_1200	3.7496	3.4576	11.7499	6.6921	8.1355	6.3666	hypothetical protein
T449DRAFT_1201	5.1311	3.1474	9.4084	4.0111	6.8571	12.0204	hypothetical protein
T449DRAFT_1202	2.5513	2.2219	7.0788	3.8226	6.2736	5.7278	Protein of unknown function (DUF938)
T449DRAFT_1203	3.023	7.1084	10.6242	9.0589	19.2033	26.178	hypothetical protein
T449DRAFT_1204	2.4927	2.1709	0.9221	1.8674	1.0216	3.1979	hypothetical protein
T449DRAFT_1205	22.7706	16.6886	34.4606	19.274	13.0889	12.5193	hypothetical protein
T449DRAFT_1206	4.9411	4.4975	18.0433	9.6721	9.9944	10.1218	Ribosomal protein S18 acetylase RimI
T449DRAFT_1207	10.8971	8.4628	22.3014	13.4811	11.7998	17.3143	Aldo/keto reductase
T449DRAFT_1208	10.9407	8.4473	21.2035	13.3954	10.8414	8.0129	methyl-accepting chemotaxis sensory transducer with Pas/Pac sensor
T449DRAFT_1209	0.6731	1.0552	6.7234	1.1346	3.7241	0	hypothetical protein
T449DRAFT_1210	5.4456	5.91	14.8767	9.8852	22.146	10.4792	response regulator receiver and ANTAR domain protein
T449DRAFT_1211	4.8639	4.2486	26.6681	14.5209	26.4195	22.6311	PAS domain S-box-containing protein
T449DRAFT_1212	0.1071	0.0839	5.3506	3.7923	4.5444	8.6589	efflux transporter, outer membrane factor (OMF) lipoprotein, NodT family
T449DRAFT_1213	0.1423	0.2231	2.3695	4.5585	7.35	6.5737	RND family efflux transporter, MFP subunit
T449DRAFT_1214	0.325	0.2972	4.0579	3.3784	5.1948	5.4726	hydrophobic/amphiphilic exporter-1, HAE1 family
T449DRAFT_1215	0	0	0	0	0	0	hypothetical protein
T449DRAFT_1216	0	0	0	0	0	0	hypothetical protein
T449DRAFT_1217	7.2552	5.6213	18.0475	17.4304	30.7591	27.9228	UDP-glucose 4-epimerase
T449DRAFT_1218	0.3661	0.5739	2.4378	2.1598	4.051	2.6418	rhamnosyltransferase
T449DRAFT_1219	0.9136	0.7712	3.2759	1.4215	1.2961	2.4343	Glycosyltransferase involved in cell wall bisynthesis
T449DRAFT_1220	0.3929	0.1539	0.9811	0.9934	1.4492	1.1341	Glycosyltransferase involved in cell wall bisynthesis
T449DRAFT_1221	0.538	0.3373	1.0748	0.3627	0.7938	0.6212	Glycosyl transferase family 2
T449DRAFT_1222	0.6264	0.4208	2.3835	1.5084	1.6503	1.0332	2-polyprenyl-3-methyl-5-hydroxy-6-metoxy-1,4-benzoquinol methylase
T449DRAFT_1223	0.3202	0.3012	2.1324	1.0795	1.8898	1.4789	Membrane protein involved in the export of O-antigen and teichoic acid
T449DRAFT_1224	0	0	0	0	0	0	hypothetical protein
T449DRAFT_1225	0.3869	0.3032	1.5029	0.6521	0.7135	1.1168	O-antigen ligase
T449DRAFT_1226	1.492	1.6149	3.43	2.2754	3.4067	3.2813	tyrosine-protein kinase Etk/Wzc
T449DRAFT_1227	0.1519	0.3572	1.0117	1.7927	2.5218	0.8771	polysaccharide export outer membrane protein
T449DRAFT_1228	0.7728	0.9319	0.9896	2.2045	1.9734	2.4023	putative colanic acid biosysnthesis UDP-glucose lipid carrier transferase
T449DRAFT_1229	0	0	1.3082	0	0	0	hypothetical protein
T449DRAFT_1230	0.4599	0.9613	0.5104	0.5168	2.2619	0	DNA replication protein DnaC
T449DRAFT_1231	0.5099	0.2664	1.1318	0.573	1.2538	0	hypothetical protein
T449DRAFT_1232	2.6013	2.1634	4.8388	4.076	4.3245	4.9353	intein N-terminal splicing region/RHS repeat-associated core domain-containing protein
T449DRAFT_1233	2.0414	3.5049	1.9419	0	2.1513	2.2448	hypothetical protein
T449DRAFT_1234	1.5443	0.9683	1.5425	3.1238	5.1267	8.9156	Transposase, Mutator family
T449DRAFT_1235	5.9238	4.7695	28.9322	20.5919	31.7116	26.214	hypothetical protein
T449DRAFT_1236	18.553	17.182	56.0748	42.358	48.9078	53.3986	two-component system, NtrC family, sensor histidine kinase GlrK
T449DRAFT_1237	8.0805	9.6729	9.7831	1.4858	3.2513	1.6963	hypothetical protein
T449DRAFT_1238	8.432	9.2773	3.313	2.1187	2.1249	1.814	HAMP domain-containing protein
T449DRAFT_1239	6.8327	8.7636	13.2359	7.9573	25.6603	20.0812	DNA-binding response regulator, OmpR family, contains REC and winged-helix (wHTH) domain
T449DRAFT_1240	6.1586	5.4646	28.2424	15.8652	23.1442	19.7892	Outer membrane protein TolC
T449DRAFT_1241	0	0	0	0	0	0	hypothetical protein
T449DRAFT_1242	2.1983	1.4768	4.1823	3.176	5.7916	3.6259	Uncharacterised protein family protein
T449DRAFT_1243	3.5584	4.9088	24.4062	22.073	24.6752	17.2559	membrane fusion protein, multidrug efflux system
T449DRAFT_1244	1.565	1.3435	6.3275	4.8993	4.2608	3.6571	Uncharacterized membrane protein YccC
T449DRAFT_1245	4.2005	2.1949	1.8647	2.5174	3.7872	2.1555	DNA-binding transcriptional regulator, LysR family
T449DRAFT_1246	0.9823	0.8799	1.4016	0.9461	7.7638	4.8606	FMN-dependent NADH-azoreductase
T449DRAFT_1247	1.3432	1.4038	3.9754	1.0063	7.7071	5.1698	Polyisoprenoid-binding protein YceI
T449DRAFT_1248	3.5372	3.2617	13.509	7.7159	10.3607	10.2101	Aromatic ring-opening dioxygenase, catalytic subunit, LigB family
T449DRAFT_1249	4.5927	3.8179	8.1089	4.9263	4.8766	4.8206	Predicted arabinose efflux permease, MFS family
T449DRAFT_1250	0.5658	0.7603	7.5362	4.3604	8.4979	8.4003	Ribosomal protein L11 methyltransferase (PrmA)
T449DRAFT_1251	0.2701	0.1411	4.1979	2.4289	0.3321	0.5199	hypothetical protein
T449DRAFT_1252	0.6993	0.7673	7.9163	8.2513	14.1866	11.304	hypothetical protein
T449DRAFT_1253	0.8728	0.4886	4.9818	3.9933	6.2088	6.8384	hypothetical protein
T449DRAFT_1254	0.5719	0.7684	5.1683	6.3347	8.1363	6.1314	hypothetical protein
T449DRAFT_1255	1.8491	1.6782	9.559	5.4136	5.5641	5.3375	hypothetical protein
T449DRAFT_1256	0.2941	0	4.5049	1.7848	2.1698	5.4338	Subtilase family protein
T449DRAFT_1257	0.4161	0.4892	3.1174	2.455	3.0698	6.6065	hypothetical protein
T449DRAFT_1258	0.6812	0.5339	5.6706	1.1483	2.5128	3.9329	hypothetical protein
T449DRAFT_1259	0.8201	0.1168	4.2202	4.0217	6.8753	5.5957	hypothetical protein
T449DRAFT_1260	0.9879	0.9065	6.819	3.899	8.2652	5.9813	V8-like Glu-specific endopeptidase
T449DRAFT_1261	0	0	3.5305	0	1.3037	2.0405	hypothetical protein
T449DRAFT_1262	1.9272	1.5105	4.2777	5.4142	4.739	5.5629	hypothetical protein
T449DRAFT_1263	2.3982	2.5376	4.3916	2.4254	2.8748	3.4612	DNA-binding transcriptional response regulator, NtrC family, contains REC, AAA-type ATPase, and a Fis-type DNA-binding domains
T449DRAFT_1264	3.0921	3.1022	4.5298	2.0848	4.1058	3.5701	IstB-like ATP binding protein
T449DRAFT_1265	0	0	0	0	0	0	InsA N-terminal domain-containing protein
T449DRAFT_1266	0	0	0	0	0	0	insertion element IS1 protein InsB
T449DRAFT_1267	2.1207	2.2163	1.1768	0	2.6074	0	hypothetical protein
T449DRAFT_1268	0.565	0.8858	0	0	0	1.631	hypothetical protein
T449DRAFT_1269	0.775	1.4579	0	0	0	0	hypothetical protein
T449DRAFT_1270	0	0	0	0	0	0	Transposase InsO and inactivated derivatives
T449DRAFT_1271	0	0	0	0	0	0	transposase
T449DRAFT_1272	0	0	0	0	0	0	hypothetical protein
T449DRAFT_1273	2.1964	4.2376	2.2501	0.5695	1.2463	0	Mu transposase, C-terminal
T449DRAFT_1274	4.906	5.1271	10.8896	4.4104	7.9276	9.4408	hypothetical protein
T449DRAFT_1275	1.3848	1.3025	3.6887	0.9337	1.0216	0	hypothetical protein
T449DRAFT_1276	0.3721	0	2.478	0	1.3726	0	hypothetical protein
T449DRAFT_1277	0.9534	2.3914	1.9047	2.5714	4.9235	2.2017	hypothetical protein
T449DRAFT_1278	3.7051	5.0338	39.4756	36.6396	29.1546	32.7976	transcriptional regulator, Nlp family
T449DRAFT_1279	0	0	0	0	0	0	insertion element IS1 protein InsB
T449DRAFT_1280	0	0	0	0	0	0	InsA N-terminal domain-containing protein
T449DRAFT_1281	0.7475	0.5859	3.1113	0.63	6.8935	3.2368	Bacteriophage CI repressor helix-turn-helix domain-containing protein
T449DRAFT_1282	1.5668	1.228	3.9124	0.8803	0.9631	3.7688	hypothetical protein
T449DRAFT_1283	0.3929	0.6159	0	1.3246	0	0	hypothetical protein
T449DRAFT_1285	19.8404	20.3434	2.9081	5.8893	3.682	5.0425	7-cyano-7-deazaguanine synthase
T449DRAFT_1286	23.4587	23.5519	17.9903	10.2186	7.7776	4.5649	7-carboxy-7-deazaguanine synthase
T449DRAFT_1287	155.156	155.607	124.386	71.4467	120.346	111.536	tol-pal system protein YbgF
T449DRAFT_1288	123.999	117.227	83.1564	51.5098	77.4911	72.0928	peptidoglycan-associated lipoprotein
T449DRAFT_1289	51.49	54.2923	39.0218	24.1949	34.7291	29.6489	TolB protein
T449DRAFT_1290	27.1832	24.5974	11.773	6.519	9.9855	8.6118	colicin import membrane protein
T449DRAFT_1291	18.1588	20.7305	13.8003	7.3193	7.2801	1.1394	biopolymer transport protein TolR
T449DRAFT_1292	32.8178	31.8843	34.4829	17.2472	20.251	24.4924	biopolymer transport protein TolQ
T449DRAFT_1293	11.9189	13.7672	23.6707	14.0985	16.9677	19.3143	acyl-CoA thioester hydrolase
T449DRAFT_1294	30.7192	29.5849	63.9237	49.852	80.1577	74.0492	Holliday junction DNA helicase subunit RuvB
T449DRAFT_1295	15.6235	14.088	6.4446	1.3983	3.5697	4.789	Holliday junction DNA helicase subunit RuvA
T449DRAFT_1296	19.0372	23.7144	3.9614	2.865	2.5077	0.9812	Holliday junction endonuclease RuvC
T449DRAFT_1297	36.0107	40.8289	18.4744	16.4155	14.2011	16.3434	DNA-binding regulatory protein, YebC/PmpR family
T449DRAFT_1298	38.4829	42.7653	20.6231	11.5515	21.3884	23.5854	phosphoserine phosphatase
T449DRAFT_1299	53.4191	47.0148	17.9454	10.7943	17.1246	16.9442	D-3-phosphoglycerate dehydrogenase
T449DRAFT_1300	54.3072	57.9994	17.4468	10.4387	14.9352	12.3755	L,D-transpeptidase ErfK/SrfK
T449DRAFT_1301	16.1281	13.7221	27.1482	18.191	18.3548	16.6138	basic amino acid/polyamine antiporter, APA family
T449DRAFT_1307	23.5916	23.2523	134.988	78.3411	123.229	134.97	tyrosyl-tRNA synthetase
T449DRAFT_1308	18.1832	17.0478	19.1178	11.4385	15.7239	24.6103	Murein DD-endopeptidase MepM and murein hydrolase activator NlpD, contain LysM domain
T449DRAFT_1309	13.0696	11.5602	7.2929	3.9383	4.8475	5.4796	anhydro-N-acetylmuramic acid kinase
T449DRAFT_1310	159.796	126.046	356.663	223.886	333.176	361.358	iron-sulfur cluster insertion protein
T449DRAFT_1311	11.799	11.6885	35.7377	22.3744	39.8932	31.6925	N-acetyl-gamma-glutamyl-phosphate reductase
T449DRAFT_1312	3.5234	6.4664	35.1938	21.4389	38.9884	22.3254	putative NAD(P)H quinone oxidoreductase, PIG3 family
T449DRAFT_1313	9.0976	7.9926	30.29	18.8736	18.806	13.2743	thiosulfate/3-mercaptopyruvate sulfurtransferase
T449DRAFT_1314	4.8435	2.9031	31.3042	22.0916	46.7648	41.9427	Endonuclease, Uma2 family (restriction endonuclease fold)
T449DRAFT_1315	2.5505	2.0478	3.9352	0.8388	6.195	0.7182	PAS domain S-box-containing protein
T449DRAFT_1316	2.0022	1.0864	3.3331	1.5576	3.6925	3.5565	Glyoxylase, beta-lactamase superfamily II
T449DRAFT_1317	9.9782	9.9347	16.6109	10.0006	9.947	11.2872	sulfide:quinone oxidoreductase
T449DRAFT_1318	4.9187	4.9407	12.4017	7.0835	7.3978	7.1678	sulfate permease, SulP family
T449DRAFT_1319	12.7393	12.9806	44.8008	26.5732	39.9399	37.2315	hypothetical protein
T449DRAFT_1320	13.4915	10.7373	107.115	85.3671	124.024	124.618	Diadenosine tetraphosphate (Ap4A) hydrolase
T449DRAFT_1321	22.3939	32.8215	300.056	216.661	298.831	275.375	flagellar FliL protein
T449DRAFT_1322	10.5388	13.1116	5.5695	3.6656	4.6275	2.4142	beta-N-acetylhexosaminidase
T449DRAFT_1323	16.1432	14.7415	7.3055	2.1134	2.3123	0.9047	hypoxanthine phosphoribosyltransferase
T449DRAFT_1324	17.058	19.1001	8.886	8.6062	9.4161	10.0484	5'-methylthioadenosine phosphorylase
T449DRAFT_1325	105.994	85.4283	106.869	63.0224	70.9047	96.7229	FKBP-type peptidyl-prolyl cis-trans isomerase SlyD
T449DRAFT_1326	0	0	1.598	0	0	0	transcription elongation factor GreB
T449DRAFT_1327	26.1162	28.0939	19.5199	8.3101	2.703	3.0768	hypothetical protein
T449DRAFT_1328	1.9744	1.7686	1.8782	2.3772	2.0807	0.8141	DNA polymerase V
T449DRAFT_1329	1.9583	2.0112	4.0469	2.7318	6.2268	3.1187	DNA polymerase V
T449DRAFT_1330	0.3483	0	4.0594	1.1743	3.8547	1.0055	PLD-like domain-containing protein
T449DRAFT_1331	0.9438	0	0	0	0	0	hypothetical protein
T449DRAFT_1332	12.7617	9.3276	59.433	30.6169	44.4716	41.1302	DNA (cytosine-5)-methyltransferase 1
T449DRAFT_1333	7.3148	6.5724	19.0083	10.5255	13.8192	11.8445	HNH endonuclease
T449DRAFT_1334	10.3021	7.4288	38.4165	29.1736	34.1989	32.1159	T/G mismatch-specific endonuclease
T449DRAFT_1335	21.2304	20.1772	42.8546	25.4366	17.1893	17.9359	Protein of unknown function DUF262
T449DRAFT_1336	18.5705	17.9234	30.7935	16.6946	8.5955	12.6125	Predicted ATPase
T449DRAFT_1337	17.2262	15.0021	13.6142	6.4525	4.4925	6.5292	hypothetical protein
T449DRAFT_1338	0.6132	1.442	5.1046	4.6517	7.9169	4.4254	BRO family, N-terminal domain
T449DRAFT_1339	0.9861	1.0305	2.1888	2.2162	3.6372	0	hypothetical protein
T449DRAFT_1340	1.521	1.8341	36.6189	30.3723	45.7459	39.8525	Protein of unknown function (DUF2974)
T449DRAFT_1341	0.7858	1.2318	9.1574	10.5968	14.4925	18.1464	hypothetical protein
T449DRAFT_1342	2.4427	3.9887	25.0765	15.4404	16.8934	13.5142	hypothetical protein
T449DRAFT_1343	1.8326	2.3256	3.1961	3.8246	2.5751	2.519	Alpha/beta hydrolase of unknown function (DUF900)
T449DRAFT_1344	2.1861	2.4478	8.8382	5.0009	4.8955	3.155	hypothetical protein
T449DRAFT_1345	1.9352	1.4509	11.2057	5.6731	8.069	5.8289	Dienelactone hydrolase
T449DRAFT_1346	0	0	0	0	0	2.1203	hypothetical protein
T449DRAFT_1347	0.1424	0.2233	0.9486	0.4802	1.0508	1.6448	Phage virion morphogenesis family protein
T449DRAFT_1348	1.2452	1.541	15.7106	12.1516	19.0967	20.8089	Phage Mu protein F like protein
T449DRAFT_1349	0.2825	0	1.8813	0.9524	2.0842	0	hypothetical protein
T449DRAFT_1350	0.2205	0.3457	2.9374	1.3012	4.2711	2.865	Mu-like prophage protein gp29
T449DRAFT_1351	0	0	0	0	0	0	hypothetical protein
T449DRAFT_1352	0	0	0	0.1696	0.1855	0	phage uncharacterized protein (putative large terminase), C-terminal domain-containing protein
T449DRAFT_1353	0	0.268	0	0	0.6307	0	Protein of unknown function (DUF1804)
T449DRAFT_1354	0	0	0	0	0	0	hypothetical protein
T449DRAFT_1355	0.6758	0	1.6875	0.5695	3.1159	0	hypothetical protein
T449DRAFT_1356	0.2188	0	0.7286	0.7377	4.8433	2.5268	protein of unknown function (DUF4406)
T449DRAFT_1357	0.1311	0	1.7469	1.3266	0.9676	0.7572	Transglycosylase SLT domain-containing protein
T449DRAFT_1358	0	0	0.8176	0	0	0	Putative 2/3 transmembrane domain holin
T449DRAFT_1359	0	0.1889	1.6049	0.4062	2.6669	2.0871	Protein of unknown function (DUF2786)
T449DRAFT_1360	0	0	0	0	0	0	hypothetical protein
T449DRAFT_1361	0.2716	0	2.7131	1.8314	0	0	hypothetical protein
T449DRAFT_1362	4.0319	3.3106	23.6517	14.8867	9.206	6.6502	hypothetical protein
T449DRAFT_1363	5.7988	4.9582	14.0412	8.8858	8.7498	11.4123	Endonuclease YncB, thermonuclease family
T449DRAFT_1364	4.5893	6.3949	17.5436	4.0111	8.1502	1.9625	hypothetical protein
T449DRAFT_1365	9.6354	10.1867	35.0647	15.8636	48.7634	45.2759	Helix-turn-helix domain-containing protein
T449DRAFT_1366	0	0	0	0	0	0	phage-associated protein, BcepMu gp16 family
T449DRAFT_1367	0	0	0	0	0	0	hypothetical protein
T449DRAFT_1368	0.3038	0.7145	2.7822	0.7683	3.6426	4.3856	hypothetical protein
T449DRAFT_1369	0.2533	0.3972	1.0123	0.5125	1.4953	2.9255	putative transposase
T449DRAFT_1370	0.3615	0.9445	0.8024	0.4062	2.2224	1.3914	Protein of unknown function (DUF3164)
T449DRAFT_1371	0.4404	0.138	1.1731	1.1878	1.6245	1.5256	hypothetical protein
T449DRAFT_1372	0.8322	0	0	0	3.0698	0	hypothetical protein
T449DRAFT_1373	0	0	1.3457	0	0	0	hypothetical protein
T449DRAFT_1374	0.1741	0.546	1.7397	1.7615	2.5698	1.0055	hypothetical protein
T449DRAFT_1375	0.7426	0.8731	1.2363	0	0	1.0718	hypothetical protein
T449DRAFT_1376	0.7426	0.291	3.7089	1.8777	1.3696	3.2155	Protein of unknown function (DUF1018)
T449DRAFT_1377	1.2011	0.3138	1.333	3.3742	2.9534	5.7782	hypothetical protein
T449DRAFT_1378	0.0856	0.1343	0.2852	0	0.316	0	Mu-like prophage I protein
T449DRAFT_1379	0.0921	0	0	0	0	0.5318	Mu-like prophage major head subunit gpT
T449DRAFT_1380	0.1439	0.2256	0.4791	3.3961	0.5308	1.6616	hypothetical protein
T449DRAFT_1381	0.342	0.8042	1.1387	0.5764	1.8922	1.9744	Mu-like prophage protein gp36
T449DRAFT_1382	0.3527	0	0	0	1.301	0	hypothetical protein
T449DRAFT_1383	0.2899	0.6362	1.1582	1.7591	1.497	2.0083	Mu-like prophage tail sheath protein gpL
T449DRAFT_1384	0.7	1.0974	0	5.5069	0.8607	1.3472	Phage tail tube protein
T449DRAFT_1385	0.2769	0.4341	0.9221	1.8674	3.0648	4.7969	Mu-like prophage FluMu protein gp41
T449DRAFT_1386	0.0364	0.0571	0.6066	0.3685	0.6721	0.6311	Phage-related minor tail protein
T449DRAFT_1387	0.3387	0	0.6766	0.9135	1.2493	1.5643	Mu-like prophage DNA circulation protein
T449DRAFT_1388	0.5018	0.1311	1.6708	1.1278	1.5425	0.9657	Mu-like prophage tail protein gpP
T449DRAFT_1389	0	0.268	1.1387	0	1.8922	0	phage baseplate assembly protein V
T449DRAFT_1390	0.2091	0	1.3923	0	0.7712	0	Phage protein GP46
T449DRAFT_1391	0.4845	0.8862	4.3023	4.9007	7.1493	6.9936	Uncharacterized phage protein gp47/JayE
T449DRAFT_1392	3.8	2.062	6.8126	2.4635	1.0781	0	hypothetical protein
T449DRAFT_1393	1.3834	2.8464	17.2731	14.8662	18.4976	15.4742	hypothetical protein
T449DRAFT_1394	1.9716	1.6642	9.5942	5.1129	6.1534	2.6266	hypothetical protein
T449DRAFT_1395	0	0	0	0	0	0	Mu-like prophage FluMu protein Com
T449DRAFT_1396	0.666	1.0441	2.5871	0.7484	4.9133	1.9225	DNA adenine methylase
T449DRAFT_1397	2.1324	1.9285	17.34	11.4745	14.5207	13.9677	Patatin-like phospholipase
T449DRAFT_1398	0	0.6897	0	0	1.6228	0	Putative component of the toxin-antitoxin plasmid stabilization module
T449DRAFT_1399	3.0362	4.1996	22.0016	24.0837	6.5875	13.4036	transcription elongation factor GreB
T449DRAFT_1400	6.842	5.91	8.833	6.5901	6.1803	4.8365	hypothetical protein
T449DRAFT_1401	7.8677	6.5778	4.2117	1.8722	1.2518	2.1374	Phage-integrase repeat unit
T449DRAFT_1402	16.0117	16.566	4.478	3.4546	0.9449	1.4789	Phage integrase family protein
T449DRAFT_1403	0	0	0	0	0	0	Transcription elongation factor, GreA/GreB, C-term
T449DRAFT_1405	5.9134	6.501	20.9669	16.5696	19.2619	22.6109	Transglycosylase SLT domain-containing protein
T449DRAFT_1406	1.8149	1.0345	7.1414	7.231	7.9114	1.905	apolipoprotein D and lipocalin family protein
T449DRAFT_1407	0.6534	0.5853	13.3639	11.958	27.5439	28.5606	EF hand
T449DRAFT_1408	2.7823	1.9488	19.513	10.7769	20.9619	15.0373	two-component system, OmpR family, sensor kinase
T449DRAFT_1409	3.0786	1.3513	14.3502	6.2271	14.0806	14.2182	two-component system, OmpR family, response regulator CpxR
T449DRAFT_1410	0.855	1.3403	2.2774	6.3414	5.0459	11.8466	LTXXQ motif family protein
T449DRAFT_1411	0.3292	0.2064	1.0961	1.1098	0.4857	0.3801	Alpha/beta hydrolase family protein
T449DRAFT_1412	7.1837	5.8471	49.6754	29.3406	43.8213	45.4589	HDIG domain-containing protein
T449DRAFT_1413	2.3575	1.8478	11.7738	7.9476	17.391	24.9514	putative addiction module component, TIGR02574 family
T449DRAFT_1414	0	0.4566	10.6686	4.9101	11.8189	5.045	ParE toxin of type II toxin-antitoxin system, parDE
T449DRAFT_1415	4.3595	3.4929	2.2578	1.9595	5.0025	4.4741	DNA-binding transcriptional regulator, LysR family
T449DRAFT_1416	1.3963	0.8755	1.3946	1.4121	3.6051	3.2243	hypothetical protein
T449DRAFT_1417	0.9687	0.9112	3.548	3.9191	7.5038	8.9483	polyhydroxybutyrate depolymerase
T449DRAFT_1418	4.7764	5.2853	15.9029	14.8394	25.5628	14.0575	hypothetical protein
T449DRAFT_1419	3.6	3.9893	11.9862	7.1145	8.2419	7.8832	deoxyribodipyrimidine photo-lyase
T449DRAFT_1420	8.4872	6.807	26.9435	10.6463	15.2883	15.9523	Uncharacterized conserved protein, DUF1499 family
T449DRAFT_1421	7.1377	5.6653	14.1384	5.4825	4.9987	7.3022	Uncharacterized conserved protein YbgA, DUF1722 family
T449DRAFT_1422	7.625	8.0211	6.0127	4.7352	4.0706	3.4752	Nucleoside-diphosphate-sugar epimerase
T449DRAFT_1423	4.942	5.8103	23.6529	11.454	25.6335	19.1686	N-ethylmaleimide reductase
T449DRAFT_1424	5.4669	5.6113	1.0834	0.4388	0.9602	1.5028	hypothetical chaperone protein
T449DRAFT_1425	77.4867	69.4104	66.9215	40.2634	64.4669	52.132	hypothetical protein
T449DRAFT_1426	28.7093	31.2964	442.772	263.653	182.572	155.26	hypothetical protein
T449DRAFT_1427	0	0	0	1.3063	0	0	hypothetical protein
T449DRAFT_1428	1.2897	1.5163	2.147	3.2609	2.3785	7.4456	DNA-binding transcriptional regulator, MarR family
T449DRAFT_1429	6.9493	6.8086	10.1226	6.5889	3.204	3.761	hypothetical protein
T449DRAFT_1430	3.1679	3.3106	0.8789	0.8899	1.9474	4.572	HflC protein
T449DRAFT_1431	1.2423	1.2519	2.8067	3.2906	8.3461	7.6841	cell division protease FtsH
T449DRAFT_1432	12.7935	12.0967	167.677	111.588	190.999	155.919	hypothetical protein
T449DRAFT_1433	10.6296	7.4545	25.1461	23.5753	20.6351	29.0674	mRNA interferase HigB
T449DRAFT_1434	6.1981	8.2767	3.0572	6.9649	5.9269	11.9271	HTH-type transcriptional regulator / antitoxin HigA
T449DRAFT_1435	21.2102	18.9019	37.7276	22.5285	12.3243	20.1281	Site-specific recombinase XerD
T449DRAFT_1436	0	0	0	0	0	0	hypothetical protein
T449DRAFT_1437	16.5893	14.0029	36.9637	39.1479	82.369	89.1391	hypothetical protein
T449DRAFT_1438	6.8415	9.3259	15.8458	10.0278	25.2344	29.1925	hypothetical protein
T449DRAFT_1439	2.571	1.1515	57.4757	63.1491	124.636	161.149	DNA-binding protein
T449DRAFT_1440	0.9599	0	4.7942	1.6181	1.7704	0	hypothetical protein
T449DRAFT_1441	6.0243	6.8682	25.9839	15.6934	53.5309	46.6345	Cation efflux family protein
T449DRAFT_1442	0	0	0	0	0	0	hypothetical protein
T449DRAFT_1443	5.6152	7.4331	31.9901	21.8745	22.092	30.2553	Uncharacterized membrane protein
T449DRAFT_1444	4.595	3.3245	14.122	15.4906	11.7335	10.2026	hypothetical protein
T449DRAFT_1445	12.0682	11.1283	43.135	18.5472	26.184	33.8102	LTXXQ motif family protein
T449DRAFT_1446	0.265	0.6926	0.5884	0	0.6518	0.5101	Transposase and inactivated derivatives, IS30 family
T449DRAFT_1447	0	0	0	0	0	0	Transposase (or an inactivated derivative)
T449DRAFT_1448	0.9636	1.007	6.4166	6.4971	7.1085	1.8543	hypothetical protein
T449DRAFT_1449	0.2769	0.4341	0.9221	0	1.0216	0	hypothetical protein
T449DRAFT_1450	3.6796	3.9656	11.1025	10.7248	16.9649	13.2764	sulfate permease, SulP family
T449DRAFT_1451	3.1878	0.4997	1.0613	2.1493	2.3516	1.8403	hypothetical protein
T449DRAFT_1452	4.6526	3.4322	5.4673	3.6905	6.7298	7.8999	YfdX protein
T449DRAFT_1453	1.8625	2.0854	3.9864	2.6909	4.9069	3.072	hypothetical protein
T449DRAFT_1454	0.2372	0.7439	3.1602	1.5999	2.6257	1.3699	Transposase DDE domain-containing protein
T449DRAFT_1455	0	1.081	0	0	0	3.9811	hypothetical protein
T449DRAFT_1456	2.3504	2.6008	2.3016	3.2627	4.0797	7.1836	Transposase
T449DRAFT_1457	2.5205	2.1667	9.7454	10.4158	11.6958	4.6938	ABC-type phosphate/phosphonate transport system, substrate-binding protein
T449DRAFT_1458	21.025	23.8804	18.0243	9.3373	23.6827	19.6237	two-component system, OmpR family, copper resistance phosphate regulon response regulator CusR
T449DRAFT_1459	3.8881	4.9868	31.7746	32.1729	57.3639	61.2159	Enolase, C-terminal TIM barrel domain
T449DRAFT_1460	0.5151	0	0	0	0	0	hypothetical protein
T449DRAFT_1461	0	0	1.6544	1.6752	1.8328	0	hypothetical protein
T449DRAFT_1462	12.9966	10.1867	64.9071	32.8604	68.0534	48.9026	hypothetical protein
T449DRAFT_1463	18.6803	15.2944	47.1414	30.4845	34.6699	22.6671	CrcB protein
T449DRAFT_1464	18.2945	16.448	42.1	15.4185	21.8311	21.744	hypothetical protein
T449DRAFT_1465	4.5736	5.9044	11.6447	6.3488	5.9539	4.6594	hypothetical protein
T449DRAFT_1466	8.4477	9.727	30.1176	18.1459	31.7105	28.4843	magnesium transporter
T449DRAFT_1467	3.0752	3.1192	9.0341	7.9277	12.0099	14.6201	hypothetical protein
T449DRAFT_1468	5.212	5.7873	83.1501	55.6402	126.558	137.906	hypothetical protein
T449DRAFT_1469	6.6503	6.7622	50.2685	36.3562	31.822	31.1289	Soluble P-type ATPase
T449DRAFT_1470	3.8583	4.775	49.3564	21.9069	36.7017	29.3081	Nucleotide-binding universal stress protein, UspA family
T449DRAFT_1471	5.0565	3.6991	91.3604	54.5488	116.38	108.591	Kef-type K+ transport system, membrane component KefB
T449DRAFT_1472	3.4637	3.1674	7.3679	6.4872	10.2917	10.5535	hypothetical protein
T449DRAFT_1473	4.2068	3.5646	0	0.3832	0.8387	0.6563	hypothetical protein
T449DRAFT_1474	8.138	7.9018	3.6396	3.071	3.584	4.2072	Predicted arabinose efflux permease, MFS family
T449DRAFT_1475	6.3121	7.2563	2.1016	0.7093	1.5521	0.6073	exodeoxyribonuclease-3
T449DRAFT_1476	7.7931	7.3299	1.0378	0.5254	2.2995	0.8997	PaaX-like protein C-terminal domain-containing protein
T449DRAFT_1477	5.1655	3.5426	7.5242	2.1767	5.9539	10.5613	Uncharacterized membrane protein YfcA
T449DRAFT_1478	2.4136	3.4052	8.0361	5.6958	4.4512	4.1801	hypothetical protein
T449DRAFT_1479	0.3191	0.2858	0.3035	0.9221	0.5044	0	dihydroxyacid dehydratase (EC 4.2.1.9)
T449DRAFT_1480	39.589	43.3033	108.014	55.7669	73.4547	65.8284	transposase, IS4 family
T449DRAFT_1481	0	0	1.5454	0	1.712	2.6795	hypothetical protein
T449DRAFT_1482	0	0	0	0	0	0	hypothetical protein
T449DRAFT_1483	3.9729	1.3111	14.6201	13.3936	16.1965	14.4857	hypothetical protein
T449DRAFT_1484	0	0	1.715	0	0	0	hypothetical protein
T449DRAFT_1485	9.552	10.9383	125.633	98.4319	173.911	154.089	Predicted arabinose efflux permease, MFS family
T449DRAFT_1486	13.7954	10.2054	142.954	108.168	176.091	150.333	TIGR00267 family protein
T449DRAFT_1487	18.4423	15.854	248.582	188.523	221.624	259.298	hypothetical protein
T449DRAFT_1488	2.9867	3.037	14.6477	8.164	6.997	10.4853	Dynamin family protein
T449DRAFT_1489	4.5015	3.4825	33.0899	20.8911	19.1913	23.2874	6-phosphogluconate dehydrogenase
T449DRAFT_1490	0	0	1.6544	0	0	5.7374	hypothetical protein
T449DRAFT_1491	6.0357	4.9817	34.0257	21.3496	26.9848	25.8691	PAS domain S-box-containing protein
T449DRAFT_1492	6.8099	4.9998	32.4315	16.2737	25.4359	28.3654	putative two-component system response regulator
T449DRAFT_1493	0	0	0	0	0	0	hypothetical protein
T449DRAFT_1494	2.7379	1.7883	8.926	3.8459	5.4701	6.2566	MutS domain V
T449DRAFT_1495	3.5763	3.3128	16.4176	9.8644	7.9946	6.2564	MutS domain V
T449DRAFT_1496	21.7079	19.5771	170.457	113.74	252.504	251.393	enolase (EC 4.2.1.11)
T449DRAFT_1497	0	0	0	0	0	0	hypothetical protein
T449DRAFT_1498	15.5199	15.4821	91.6017	49.3477	63.0986	90.6141	Putative beta-lactamase-inhibitor-like, PepSY-like
T449DRAFT_1499	2.94	2.458	6.5258	5.2861	3.6147	4.526	transporter family protein
T449DRAFT_1500	1.8364	1.7992	15.2861	6.191	15.2408	10.6018	hypothetical protein
T449DRAFT_1501	4.0007	4.2663	7.9739	5.0462	8.0306	6.4417	heavy metal efflux pump, CzcA family
T449DRAFT_1502	5.152	5.4633	5.5496	5.6191	7.8246	9.1851	RND family efflux transporter, MFP subunit
T449DRAFT_1503	1.7115	1.6289	1.4246	1.0303	0.4509	0.3528	Outer membrane protein TolC
T449DRAFT_1504	6.0297	7.2338	20.895	13.8972	15.8858	18.4703	Signal transduction histidine kinase
T449DRAFT_1505	13.5069	13.9299	27.6136	13.5804	21.4136	14.3638	two-component system, OmpR family, response regulator
T449DRAFT_1506	14.4751	20.0873	34.763	19.1993	36.7606	17.8088	Peptidase propeptide and YPEB domain-containing protein
T449DRAFT_1507	4.8198	5.4949	12.546	10.0444	16.8077	18.7182	DDE superfamily endonuclease
T449DRAFT_1508	2.0189	2.332	5.3068	4.6569	2.3516	1.8403	Transposase InsO and inactivated derivatives
T449DRAFT_1509	8.4206	4.6839	24.4184	21.9773	19.036	17.2493	transposase
T449DRAFT_1510	2.4846	1.1128	8.2724	4.7863	2.6184	4.0982	transposase
T449DRAFT_1511	3.5376	4.4364	11.7782	3.3392	13.5701	8.1689	Protein of unknown function (DUF2490)
T449DRAFT_1512	15.5453	16.32	102.759	75.6444	123.674	106.774	plasma-membrane proton-efflux P-type ATPase
T449DRAFT_1513	3.1553	3.1476	10.9831	9.6702	6.8772	12.4198	hypothetical protein
T449DRAFT_1514	3.9094	4.2632	13.5821	10.3143	8.7771	13.7376	hypothetical protein
T449DRAFT_1515	7.4751	8.7532	23.0888	20.0385	26.907	30.6754	phosphate ABC transporter substrate-binding protein, PhoT family
T449DRAFT_1516	0	0.7158	0	0	0	0	hypothetical protein
T449DRAFT_1517	7.8021	6.3261	38.517	31.7441	30.7621	24.8503	HdeA/HdeB family protein
T449DRAFT_1518	5.6098	5.9489	32.4113	27.8115	54.7717	34.2905	hypothetical protein
T449DRAFT_1519	1.5559	1.2912	16.76	11.7248	21.9429	21.1348	YfdX protein
T449DRAFT_1520	3.0626	2.6005	11.0466	6.8831	8.9429	5.1568	PDZ domain-containing protein
T449DRAFT_1521	3.021	2.2802	18.6267	13.5794	17.3335	16.1485	Trypsin-like peptidase domain-containing protein
T449DRAFT_1522	3.3088	4.2143	23.0657	10.8059	21.7388	26.8615	putative transposase
T449DRAFT_1523	5.4868	6.8215	15.1183	11.1619	16.3994	13.653	hypothetical protein
T449DRAFT_1524	5.6908	4.9561	8.8421	3.8369	5.1309	4.3804	hypothetical protein
T449DRAFT_1525	2.9469	4.6195	9.8115	2.4836	5.4347	2.8353	hypothetical protein
T449DRAFT_1526	1.0515	0.5494	2.3341	7.0902	1.2929	2.0235	hypothetical protein (DUF2076)
T449DRAFT_1527	10.8776	8.8326	16.8055	8.1783	8.6592	14.4566	1,4-alpha-glucan branching enzyme
T449DRAFT_1528	5.9824	5.5209	49.9561	33.5047	50.7157	43.1704	malate dehydrogenase (oxaloacetate-decarboxylating)
T449DRAFT_1529	0	0	0	0	0	0	hypothetical protein
T449DRAFT_1530	2.9879	4.2581	19.8965	18.3144	56.1063	64.2931	transposase
T449DRAFT_1531	0.7336	0.4929	3.8385	5.3	10.0513	10.8912	Transposase InsO and inactivated derivatives
T449DRAFT_1532	1.0693	0.419	1.7801	0.9012	1.479	0	hypothetical protein
T449DRAFT_1533	0	0	0	0	0	0	Transposase (or an inactivated derivative)
T449DRAFT_1534	0.4799	0	3.1961	3.2362	0	0	hypothetical protein
T449DRAFT_1535	0	0	0	0	0	0	hypothetical protein
T449DRAFT_1536	3.87	3.8133	8.8355	7.0824	9.7881	7.0216	Predicted metal-binding membrane protein
T449DRAFT_1537	3.3346	3.2671	10.6399	6.0892	7.1747	7.219	hypothetical protein
T449DRAFT_1538	7.5961	6.3146	39.0857	32.5917	44.998	55.1471	Short-chain dehydrogenase
T449DRAFT_1539	5.7598	4.6303	17.7019	13.9407	20.1553	11.0837	carbonic anhydrase
T449DRAFT_1540	3.7517	4.4615	19.8134	13.0837	18.6095	13.4431	Protein of unknown function (DUF938)
T449DRAFT_1541	0	0	0	0	0	0	hypothetical protein
T449DRAFT_1542	1.4943	0.9369	3.6484	2.015	2.9395	0.5751	methylenetetrahydrofolate reductase (NADPH)
T449DRAFT_1543	1.0461	0.3074	3.2654	1.7634	2.1705	2.2648	adenosylhomocysteinase
T449DRAFT_1544	0.2179	0.3416	0.4836	0.4897	0.8037	1.258	methionine adenosyltransferase
T449DRAFT_1545	0.7762	0.8111	1.2921	1.3083	0.4771	0.7468	Protein of unknown function (DUF938)
T449DRAFT_1546	3.0886	1.6988	4.1495	1.644	2.1985	1.5641	DNA-binding transcriptional response regulator, NtrC family, contains REC, AAA-type ATPase, and a Fis-type DNA-binding domains
T449DRAFT_1547	0	0	0	0	0	0	hypothetical protein
T449DRAFT_1548	1.3797	1.9662	2.7145	2.5371	3.2385	4.7067	transposase, IS4 family
T449DRAFT_1549	10.1373	10.5942	88.3714	68.1659	127.249	118.933	efflux transporter, outer membrane factor (OMF) lipoprotein, NodT family
T449DRAFT_1550	4.2318	5.3822	65.3979	53.028	73.0382	54.8532	HlyD family secretion protein
T449DRAFT_1551	2.9607	2.9195	20.6695	15.133	10.216	12.9572	ABC-2 type transport system ATP-binding protein
T449DRAFT_1552	2.7156	2.7613	21.7485	11.8765	12.7235	7.6267	ABC-2 type transport system permease protein
T449DRAFT_1553	1.5996	0.9552	12.9346	5.1359	3.9335	3.0782	ABC-2 type transport system permease protein
T449DRAFT_1554	5.5736	4.4212	7.9371	7.5838	7.9259	6.0088	starch phosphorylase
T449DRAFT_1555	0.6758	1.8539	0.5625	0.5695	1.2463	0.9753	Protein of unknown function (DUF2934)
T449DRAFT_1556	1.4603	1.4088	7.1064	3.4083	3.3147	5.1881	Formylmethanofuran dehydrogenase subunit E
T449DRAFT_1557	0.8904	1.2098	10.3769	7.1047	5.2552	4.798	Ca2+-transporting ATPase
T449DRAFT_1558	1.0876	1.1367	3.6214	2.4445	8.0237	16.7446	Transposase DDE domain-containing protein
T449DRAFT_1559	1.5338	1.6645	7.4637	2.3865	5.2221	4.0867	GMP synthase - Glutamine amidotransferase
T449DRAFT_1560	1.7681	1.0779	15.6984	6.9541	16.3041	15.3111	Nucleotide-binding universal stress protein, UspA family
T449DRAFT_1561	0	0	0	3.6202	0	4.1329	small redox-active disulfide protein 2
T449DRAFT_1562	0.7044	1.0123	9.1865	7.1247	8.4447	9.1504	hypothetical protein
T449DRAFT_1563	0.4422	0.6933	17.671	1.491	9.7881	10.2133	Protein of unknown function (DUF2934)
T449DRAFT_1564	3.8399	3.0097	10.7226	2.923	3.1981	2.5027	Signal transduction histidine kinase
T449DRAFT_1565	4.6997	4.4204	17.9946	13.4671	18.2013	16.9571	two-component system, OmpR family, response regulator
T449DRAFT_1566	1.5423	1.2088	2.8009	1.8907	1.81	2.4283	chromate transporter
T449DRAFT_1567	0	0	0	0	0	0	hypothetical protein
T449DRAFT_1568	4.5256	3.7836	33.6512	20.3421	19.4744	18.2882	hypothetical protein
T449DRAFT_1569	3.6239	3.661	19.305	13.8458	18.4162	19.0611	Sulfite exporter TauE/SafE
T449DRAFT_1570	2.1942	1.7753	4.3597	2.8634	4.8298	5.312	iron complex outermembrane recepter protein
T449DRAFT_1571	8.5738	9.8826	30.2254	9.3513	11.1614	21.8367	hypothetical protein
T449DRAFT_1572	24.256	16.1086	54.9002	31.0167	55.9716	57.943	CrcB protein
T449DRAFT_1573	18.2184	23.1021	83.0657	40.2931	82.1777	57.6113	hypothetical protein
T449DRAFT_1574	3.6926	4.6072	6.7744	4.5729	4.4473	5.2205	Lysophospholipase, alpha-beta hydrolase superfamily
T449DRAFT_1575	2.057	3.0097	6.8489	5.0855	5.0582	3.1667	Histidine kinase-, DNA gyrase B-, and HSP90-like ATPase
T449DRAFT_1576	2.4846	5.8424	23.7833	14.6583	6.8733	7.1718	Protein of unknown function (DUF2874)
T449DRAFT_1577	3.8881	2.2163	8.2378	4.7663	11.7335	16.3242	hypothetical protein
T449DRAFT_1578	8.2211	9.7527	15.6833	14.232	19.5051	21.5495	Phosphoglycerol transferase MdoB
T449DRAFT_1579	5.3571	7.4288	17.1502	9.0299	18.9994	33.3054	hypothetical protein
T449DRAFT_1580	3.5255	3.6136	13.544	6.8569	15.5045	17.2216	Uncharacterized membrane protein
T449DRAFT_1581	3.5594	3.3478	8.6907	3.1998	4.3762	6.8495	hypothetical protein
T449DRAFT_1582	0	0	0	0	2.9395	2.3004	hypothetical protein
T449DRAFT_1583	1.918	3.1374	5.553	3.0924	2.4607	3.37	cation:H+ antiporter
T449DRAFT_1584	0	0	0	0	0	0	hypothetical protein
T449DRAFT_1585	3.3052	3.3526	9.7099	3.2772	11.1154	6.1732	Nucleotide-binding universal stress protein, UspA family
T449DRAFT_1586	2.8291	3.0157	0.7535	0.763	0.6261	1.6332	sulfate permease, SulP family
T449DRAFT_1587	6.9082	4.6411	8.543	8.6501	13.8322	15.9523	DNA-binding transcriptional regulator, MarR family
T449DRAFT_1588	6.5656	5.8323	5.1006	4.4267	7.265	7.5806	transcriptional regulator, ArsR family
T449DRAFT_1589	4.2528	2.7273	0.6436	0.6516	1.426	1.1159	Glyoxalase-like domain
T449DRAFT_1590	2.5042	3.4022	1.6675	0.5628	1.2315	4.819	protein tyrosine phosphatase
T449DRAFT_1591	5.8199	4.6999	0	0.5945	0.6505	1.0181	arsenate reductase
T449DRAFT_1592	2.3729	2.6039	0.79	2.3999	0.8752	1.3699	Arsenical resistance operon trans-acting repressor ArsD
T449DRAFT_1593	4.7826	5.7157	2.8378	1.277	2.0959	1.6402	arsenite efflux ATP-binding protein ArsA (TC 3.A.4.1.1)
T449DRAFT_1594	1.4937	2.0813	0.5525	0.5595	1.2243	0.9581	arsenate reductase
T449DRAFT_1595	2.555	2.1278	1.3292	1.0767	1.4725	1.8438	arsenite transporter, ACR3 family
T449DRAFT_1596	0	0	1.3653	0	0	0	hypothetical protein
T449DRAFT_1597	5.4735	6.3137	20.9744	28.8968	42.2818	41.1374	ubiE/COQ5 methyltransferase family protein
T449DRAFT_1598	2.29	1.9943	11.8605	15.4404	22.5246	19.0961	small multidrug resistance family-3 protein
T449DRAFT_1599	0	0	1.5203	0	0	2.6361	hypothetical protein
T449DRAFT_1600	0	0	0	0	0	0	hypothetical protein
T449DRAFT_1601	0.3448	0	0	0	1.2717	0	hypothetical protein
T449DRAFT_1602	1.8866	0.3286	2.0937	0.7066	0	1.2101	Predicted nucleic acid-binding protein, contains PIN domain
T449DRAFT_1603	0	0	0	0	0	0	hypothetical protein
T449DRAFT_1604	0.4799	0	0	0	1.7704	0	hypothetical protein
T449DRAFT_1605	0.9386	0.4904	3.1251	1.0547	1.154	3.6124	hypothetical protein
T449DRAFT_1606	3.8734	4.048	6.1411	1.8654	0.6803	5.324	Predicted nucleic acid-binding protein, contains PIN domain
T449DRAFT_1607	1.1164	0	0	1.2545	0	0	Uncharacterised protein family (UPF0175)
T449DRAFT_1608	6.0918	5.8677	14.1731	7.6702	4.3314	5.5081	type I restriction enzyme, S subunit
T449DRAFT_1609	6.0229	5.1723	14.9961	10.417	12.5563	9.6751	type I restriction enzyme M protein
T449DRAFT_1610	4.7902	5.4363	12.543	7.9902	6.9937	5.4731	type I restriction enzyme, R subunit
T449DRAFT_1611	7.1979	7.6097	13.3758	9.7814	9.8786	12.2404	DNA-binding transcriptional response regulator, NtrC family, contains REC, AAA-type ATPase, and a Fis-type DNA-binding domains
T449DRAFT_1612	3.8077	3.5814	13.9454	10.4527	13.0414	9.7349	hypothetical protein
T449DRAFT_1613	3.2913	3.4396	11.4801	4.2269	5.7808	8.1431	hypothetical protein
T449DRAFT_1614	2.6925	4.7484	3.3617	0	3.7241	1.9429	hypothetical protein
T449DRAFT_1615	9.2286	6.677	17.5579	7.8633	10.0995	13.4655	Calcineurin-like phosphoesterase superfamily domain-containing protein
T449DRAFT_1616	1.2956	1.2186	8.6277	0	2.8673	1.4959	hypothetical protein
T449DRAFT_1617	1.6366	0.592	6.7067	4.2442	7.8942	3.634	Calcineurin-like phosphoesterase
T449DRAFT_1618	1.2988	1.0963	5.3225	3.3683	4.9751	6.9216	ATPase family associated with various cellular activities (AAA)
T449DRAFT_1619	8.3346	8.065	21.9256	13.1815	8.3495	8.3162	hypothetical protein
T449DRAFT_1620	4.9692	5.0077	3.5453	4.547	4.9749	3.2785	ABC-type nitrate/sulfonate/bicarbonate transport system, substrate-binding protein
T449DRAFT_1621	1.6188	1.7857	3.9923	4.8509	4.2017	7.2685	diguanylate cyclase (GGDEF) domain-containing protein
T449DRAFT_1622	0.8923	0.4662	13.8651	11.0306	41.6916	32.6269	hypothetical protein
T449DRAFT_1623	2.1876	1.9785	2.5212	2.2692	1.2413	2.4287	TonB-dependent siderophore receptor
T449DRAFT_1624	1.8585	2.1188	0.5625	1.1391	2.4927	1.9507	RNA polymerase sigma-70 factor, ECF subfamily
T449DRAFT_1625	7.1767	5.6929	18.1368	16.3236	19.1355	19.9667	FecR family protein
T449DRAFT_1626	1.4068	1.0757	1.7136	1.388	1.3921	1.1885	iron complex outermembrane recepter protein
T449DRAFT_1627	0.9327	1.0443	1.109	1.5721	0.9829	2.6922	Uncharacterized iron-regulated membrane protein
T449DRAFT_1628	0.328	0	1.0922	1.6589	1.21	2.8408	RNA polymerase sigma-70 factor, ECF subfamily
T449DRAFT_1629	2.697	3.1368	8.9796	6.4525	11.5522	15.0675	FecR family protein
T449DRAFT_1630	1.0821	1.1308	2.1617	1.0944	2.5278	0.4164	iron complex outermembrane recepter protein
T449DRAFT_1631	0.9654	0.7567	0.9643	2.2783	2.1366	1.672	cyclohexyl-isocyanide hydratase
T449DRAFT_1632	1.4138	1.5237	2.0594	1.4894	1.6296	1.0202	Transposase and inactivated derivatives, IS30 family
T449DRAFT_1633	1.4138	0	15.2988	8.3411	11.7335	12.2431	PepSY-associated TM region
T449DRAFT_1634	37.3392	39.7283	91.1296	55.8188	51.724	67.3008	periplasmic chaperone for outer membrane proteins Skp
T449DRAFT_1635	0.4954	0.3883	2.4744	1.6703	5.4825	1.4301	hypothetical protein
T449DRAFT_1636	2.4685	4.2996	25.5694	12.945	20.2331	15.8339	transposase
T449DRAFT_1637	0.6288	0.8215	3.8385	4.24	4.639	7.2608	Transposase InsO and inactivated derivatives
T449DRAFT_1638	3.5656	5.5894	6.3923	4.6232	2.0233	0	hypothetical protein
T449DRAFT_1640	16.832	15.1843	6.873	4.8178	6.4426	3.6668	glucokinase
T449DRAFT_1641	12.0682	12.5151	9.2724	6.885	5.4785	13.9339	Uncharacterized conserved protein
T449DRAFT_1642	24.702	22.7125	7.6444	3.7367	6.1325	4.5706	uroporphyrinogen decarboxylase
T449DRAFT_1643	20.0668	18.186	20.7294	13.7412	18.5037	18.6179	Cell division protein DamX, binds to the septal ring, contains C-terminal SPOR domain
T449DRAFT_1644	28.5757	25.5798	28.8542	25.5311	31.1014	30.1987	3-dehydroquinate synthase
T449DRAFT_1645	52.7181	45.4904	48.3087	28.2616	29.7319	26.9903	shikimate kinase
T449DRAFT_1646	17.2396	17.4173	328.758	162.755	148.59	156.631	type IV pilus assembly protein PilQ
T449DRAFT_1647	11.0444	8.104	194.421	73.277	63.7048	55.6193	type IV pilus assembly protein PilP
T449DRAFT_1648	9.5842	10.3023	246.619	124.624	130.797	116.191	type IV pilus assembly protein PilO
T449DRAFT_1649	11.6065	10.1336	233.816	127.289	88.3291	126.374	type IV pilus assembly protein PilN
T449DRAFT_1650	12.8189	11.2332	398.171	235.67	239.64	244.073	type IV pilus assembly protein PilM
T449DRAFT_1651	4.1788	4.2919	2.8786	1.3359	1.0629	2.0796	penicillin-binding protein 1A
T449DRAFT_1652	137.346	130.193	124.743	68.2201	97.8435	99.6484	preprotein translocase subunit SecA
T449DRAFT_1653	9.1111	8.0183	9.1803	5.1192	7.8118	10.1505	putative peptide zinc metalloprotease protein
T449DRAFT_1654	8.3062	9.7415	8.8087	4.7707	8.8507	6.3935	HlyD family secretion protein
T449DRAFT_1655	16.8742	18.5834	18.4901	17.6418	19.302	17.8798	RND family efflux transporter, MFP subunit
T449DRAFT_1656	46.8178	48.503	85.5159	50.4182	51.1655	48.4871	Outer membrane protein TolC
T449DRAFT_1657	17.3635	16.5868	45.1953	25.26	29.1046	24.6632	protein of unknown function (DUF4347)
T449DRAFT_1658	0	0	0	0	0	0	hypothetical protein
T449DRAFT_1659	0	0	0	0	0	0	hypothetical protein
T449DRAFT_1660	0	0	0	0	0	0	hypothetical protein
T449DRAFT_1661	29.4889	22.5551	64.0315	28.3349	35.7304	42.7651	Endonuclease, Uma2 family (restriction endonuclease fold)
T449DRAFT_1662	2.5788	1.6727	0.296	0.5995	1.6399	2.0534	Sulfotransferase family protein
T449DRAFT_1663	60.2877	46.7623	100.153	76.4792	106.791	68.7392	Microcystin-dependent protein
T449DRAFT_1664	1.6657	2.9842	11.8844	6.8189	8.3383	9.6163	Aspartyl/Asparaginyl beta-hydroxylase
T449DRAFT_1665	3.3094	2.4574	27.8364	15.2671	17.3462	10.0554	Ribosomal protein S18 acetylase RimI
T449DRAFT_1666	19.6653	16.065	37.8093	21.4759	8.1728	11.1928	hypothetical protein
T449DRAFT_1667	4.2752	5.0933	5.6936	2.8824	5.6767	5.9233	hypothetical protein
T449DRAFT_1668	28.7225	23.837	15.4695	17.0874	23.3692	14.6306	cold shock protein (beta-ribbon, CspA family)
T449DRAFT_1669	0.4883	0	11.3806	1.6461	12.6077	11.276	hypothetical protein
T449DRAFT_1671	28.3503	27.7849	94.0973	60.0497	108.959	101.559	ATP-binding cassette, subfamily F, uup
T449DRAFT_1672	7.0972	5.7248	14.4532	15.0989	22.3653	25.4583	molybdenum cofactor synthesis domain-containing protein/competence/damage-inducible protein CinA N-terminal domain-containing protein
T449DRAFT_1673	6.244	7.9168	22.9291	14.8586	37.594	29.6853	hypothetical protein
T449DRAFT_1674	20.2923	15.9051	100.609	44.6146	32.542	36.9267	Rhodanese-related sulfurtransferase
T449DRAFT_1675	54.8815	57.5376	32.1999	17.6766	12.4636	16.8167	orotidine-5'-phosphate decarboxylase
T449DRAFT_1676	17.7543	16.0077	5.7952	3.1295	2.14	4.6892	hypothetical protein
T449DRAFT_1677	45.0138	37.0079	55.4316	35.9328	56.5346	60.0073	regulatory protein, Fis family
T449DRAFT_1678	6.5602	6.3146	5.3647	3.4919	5.0941	2.6576	protein phosphatase
T449DRAFT_1679	7.8096	9.8537	9.1957	2.2474	2.1077	2.1992	pyridoxine 5-phosphate synthase
T449DRAFT_1680	16.0158	13.0836	7.1348	3.422	4.9921	3.2555	DNA replication and repair protein RecO
T449DRAFT_1681	27.6159	23.2988	46.6113	20.0419	21.928	19.3746	GTP-binding protein Era
T449DRAFT_1682	21.2741	16.4807	74.1253	37.9442	41.5149	33.5597	ribonuclease-3
T449DRAFT_1683	22.4079	23.8861	164.133	72.5195	47.1104	47.8631	protein of unknown function (DUF4845)
T449DRAFT_1684	30.9172	30.8884	32.6208	21.2858	23.6905	33.9369	signal peptidase I
T449DRAFT_1685	38.177	38.6462	62.5379	41.0009	67.0291	57.1995	GTP-binding protein LepA
T449DRAFT_1686	9.4701	11.4714	16.1234	11.2464	11.114	8.6976	Protein of unknown function (DUF3530)
T449DRAFT_1687	16.0147	14.0586	21.8613	10.5277	11.2231	9.7075	Predicted PurR-regulated permease PerM
T449DRAFT_1688	25.631	27.0595	271.686	357.09	564.336	514.865	Cold shock protein, CspA family
T449DRAFT_1689	74.6867	68.891	398.774	231.824	300.672	291.824	hypothetical protein
T449DRAFT_1690	7.8804	9.3885	18.3661	10.0951	6.9759	6.369	cob(I)alamin adenosyltransferase
T449DRAFT_1691	0	0	0	0	0	0	hypothetical protein
T449DRAFT_1692	2.853	1.9635	6.9505	4.2225	5.6466	6.0257	HDIG domain-containing protein
T449DRAFT_1693	2.5259	4.6195	4.2049	2.8384	3.1055	1.6202	Protein of unknown function with HXXEE motif-containing protein
T449DRAFT_1694	2.7153	1.6553	9.0406	3.5598	5.5641	5.2252	Peptidase MA superfamily
T449DRAFT_1695	3.5813	3.9629	16.1323	5.6816	6.2162	7.297	Uncharacterized conserved protein
T449DRAFT_1696	0	0	0	1.0807	0	2.7762	putative transposase
T449DRAFT_1697	1.0738	5.0502	3.5753	2.4134	9.242	4.1329	hypothetical protein
T449DRAFT_1698	14.132	14.2766	98.2856	75.1676	93.8246	114.217	Protein of unknown function (DUF1488)
T449DRAFT_1699	17.0726	20.6175	91.3688	57.1285	45.7123	75.9273	hypothetical protein
T449DRAFT_1700	14.2792	14.7302	8.8949	5.9007	3.7377	2.6591	trans-2,3-dihydro-3-hydroxyanthranilate isomerase
T449DRAFT_1701	7.0009	7.6822	0.7769	0.7867	4.3037	0	nitrite reductase (NADH) small subunit
T449DRAFT_1702	17.9811	18.7914	4.7671	4.0411	5.2811	4.4212	nitrite reductase (NADH) large subunit
T449DRAFT_1703	2.9383	3.2243	2.9349	1.4858	0.5418	0.8481	response regulator receiver and ANTAR domain protein
T449DRAFT_1704	1.2113	1.8989	53.7055	37.1839	89.8321	94.5929	hypothetical protein
T449DRAFT_1705	1.2268	1.0989	2.3341	0.5908	5.1716	8.0943	hypothetical protein
T449DRAFT_1706	0	0.3827	2.0322	0	1.8011	2.1142	hypothetical protein
T449DRAFT_1707	0	0	0	0	1.7214	1.3472	hypothetical protein
T449DRAFT_1708	0.9283	1.1906	4.7767	3.6985	6.2255	5.3591	hypothetical protein
T449DRAFT_1709	12.1349	11.121	30.1465	17.6223	25.8224	26.944	hypothetical protein
T449DRAFT_1710	6.2154	5.2147	5.5378	2.9511	8.0722	7.0752	hypothetical protein
T449DRAFT_1711	4.9068	4.8854	4.4154	3.5766	2.4457	3.4451	EAL domain, c-di-GMP-specific phosphodiesterase class I (or its enzymatically inactive variant)
T449DRAFT_1712	2.4873	3.1771	6.1344	8.6958	16.9896	14.8912	hypothetical protein
T449DRAFT_1713	1.6971	2.3056	1.5067	2.1613	2.9211	2.6126	methyl-accepting chemotaxis protein
T449DRAFT_1714	1.9103	2.3291	4.9468	0	1.5657	0	Protein of unknown function (DUF2721)
T449DRAFT_1715	11.2235	12.7698	1.0045	1.2205	1.3353	1.045	nitrate/nitrite transport system substrate-binding protein
T449DRAFT_1716	7.4001	6.2564	9.6892	5.8864	11.9606	11.5201	nitrate/nitrite transport system permease protein
T449DRAFT_1717	3.8049	4.6864	7.0881	6.7189	7.1841	6.0143	nitrate/nitrite transport system ATP-binding protein
T449DRAFT_1718	23.1654	26.3821	3.9552	2.6699	3.408	5.715	Alginate export
T449DRAFT_1719	0	0	0	0	0	0	hypothetical protein
T449DRAFT_1720	8.5163	8.7807	1.1418	1.1561	1.4757	1.9797	MFS transporter, NNP family, nitrate/nitrite transporter
T449DRAFT_1721	7.7859	6.6366	7.1288	3.2809	4.8461	4.2138	Serine/threonine protein phosphatase PrpC
T449DRAFT_1722	26.7264	24.9034	22.4015	15.1216	30.3318	18.3422	tellurite resistance protein TerB
T449DRAFT_1723	9.2506	7.3875	28.4751	17.0638	22.2104	17.6333	Citrate lyase beta subunit
T449DRAFT_1724	2.9708	3.1047	5.326	2.5679	3.9335	5.7168	PELOTA RNA binding domain-containing protein
T449DRAFT_1725	4.7546	5.0267	3.6814	1.8638	1.2235	2.5533	Hydroxymethylpyrimidine pyrophosphatase
T449DRAFT_1726	8.3058	8.3462	4.018	4.547	2.6184	3.2785	TRSP domain C terminus to PRTase_2
T449DRAFT_1727	14.0521	11.7915	8.8067	2.7865	4.8781	3.3403	Glutathione synthase/RimK-type ligase, ATP-grasp superfamily
T449DRAFT_1728	23.5752	23.3178	19.623	11.3537	20.186	19.4426	tellurium resistance protein TerZ
T449DRAFT_1729	0	0	0	0	0	0	hypothetical protein
T449DRAFT_1730	50.9806	44.4496	50.8721	35.6606	41.726	28.8371	tellurium resistance protein TerD
T449DRAFT_1731	7.0984	7.1176	11.1781	9.0546	12.9731	17.9052	assimilatory nitrate reductase catalytic subunit
T449DRAFT_1732	6.1878	5.9044	3.8069	2.7209	4.2173	3.1062	Pyridine nucleotide-disulphide oxidoreductase
T449DRAFT_1733	0	0	0	0	0	0	hypothetical protein
T449DRAFT_1734	2.8826	2.636	2.3994	2.6994	1.1813	1.3867	two-component system, NtrC family, nitrogen regulation sensor histidine kinase GlnL
T449DRAFT_1735	3.6418	3.5563	1.5901	1.4088	1.9818	2.4125	two-component system, NtrC family, nitrogen regulation response regulator GlnG
T449DRAFT_1736	0.5549	0.2558	3.2604	1.6506	2.4079	3.7688	hypothetical protein
T449DRAFT_1737	0.0876	0.4121	1.167	0.7385	0.4848	1.5176	Multicopper oxidase with three cupredoxin domains (includes cell division protein FtsP and spore coat protein CotA)
T449DRAFT_1738	0	0.4019	1.7072	1.7286	1.4184	3.7002	protein SCO1/2
T449DRAFT_1739	1.4901	1.0781	16.4102	20.4801	37.2048	29.1156	two component transcriptional regulator, LuxR family
T449DRAFT_1740	3.7396	2.1044	8.6199	6.7884	11.3177	10.5176	hypothetical protein
T449DRAFT_1741	2.8869	3.017	2.9751	3.2441	2.7888	2.7777	hypothetical protein
T449DRAFT_1742	3.6611	2.9759	8.5778	4.5712	9.0026	7.0452	hypothetical protein
T449DRAFT_1743	4.9066	4.7166	8.9388	4.4474	7.9391	7.7495	Protein of unknown function (DUF3584)
T449DRAFT_1744	0	0	0	0	0	0	hypothetical protein
T449DRAFT_1745	2.174	2.9212	2.3266	1.047	3.4366	2.2412	arsenite transporter, ACR3 family
T449DRAFT_1746	0.8818	3.0411	1.1743	1.7836	1.9515	5.0906	arsenate reductase
T449DRAFT_1747	2.8717	5.6272	9.5613	4.0338	7.0615	11.0524	ArsR family transcriptional regulator
T449DRAFT_1748	5.1125	2.2898	38.0963	32.8288	86.2037	85.7317	Uncharacterized membrane protein, Fun14 family
T449DRAFT_1749	5.7743	4.901	38.8756	28.1778	47.421	46.7796	PAS domain S-box-containing protein/diguanylate cyclase (GGDEF) domain-containing protein/hemerythrin-like metal-binding domain protein
T449DRAFT_1750	53.0518	50.5333	102.474	72.631	103.365	109.414	phosphoribosylformylglycinamidine cyclo-ligase
T449DRAFT_1751	22.5832	23.9287	167.088	97.2798	181.247	175.036	hypothetical protein
T449DRAFT_1752	12.1199	10.2085	18.0683	8.5376	13.3443	13.5758	guanine deaminase
T449DRAFT_1753	15.6411	14.9354	34.1006	21.1451	27.2348	20.6258	homoserine O-succinyltransferase
T449DRAFT_1754	16.6956	15.5152	46.2671	23.255	26.9184	24.8172	shikimate kinase
T449DRAFT_1755	22.8853	22.588	67.7292	43.8138	84.4107	65.2424	hypothetical protein
T449DRAFT_1756	6.6333	5.8109	9.4187	3.9462	6.8362	7.3209	4-hydroxybenzoate polyprenyltransferase
T449DRAFT_1757	18.5023	9.9225	21.8851	11.49	31.4284	36.5414	arsenate reductase
T449DRAFT_1758	17.5224	15.8556	18.0236	14.4076	18.3906	23.0273	NAD(P)H dehydrogenase (quinone)
T449DRAFT_1759	7.1794	7.8781	1.5935	1.6135	3.5307	1.3815	Uncharacterized membrane protein
T449DRAFT_1760	7.1998	4.8908	1.1985	0	0.4426	0	regulatory inactivation of DnaA Hda protein
T449DRAFT_1761	10.765	10.1537	7.8972	6.4585	9.0852	6.8465	2-dehydropantoate 2-reductase
T449DRAFT_1762	16.8295	15.5188	30.2139	22.2492	43.2088	27.6229	Protein of unknown function (DUF3455)
T449DRAFT_1763	38.5766	34.2551	58.9354	49.3855	78.3478	64.837	Short-chain dehydrogenase
T449DRAFT_1764	453.215	405.261	107.955	60.2912	149.628	155.288	superoxide dismutase, Fe-Mn family
T449DRAFT_1765	0.6424	1.007	2.1388	0	0	0	hypothetical protein
T449DRAFT_1766	1.6108	1.4028	5.363	4.2235	1.3202	5.1661	Oxidoreductase molybdopterin binding domain-containing protein
T449DRAFT_1767	3.6805	3.5889	13.0259	8.4997	12.5063	12.8823	Signal transduction histidine kinase
T449DRAFT_1768	3.8471	5.0257	8.0056	7.0251	9.46	6.4778	G/U mismatch-specific uracil-DNA glycosylase
T449DRAFT_1769	5.1421	3.4546	7.3373	8.6675	6.7737	19.0834	tRNA 2-thiouridine synthesizing protein A
T449DRAFT_1770	27.8765	27.4545	60.9338	29.2144	25.4815	17.4923	uroporphyrin-III C-methyltransferase / precorrin-2 dehydrogenase / sirohydrochlorin ferrochelatase
T449DRAFT_1771	328.914	374.559	713.979	542.618	712.602	623.316	hypothetical protein
T449DRAFT_1772	63.0474	54.1848	372.871	231.654	274.363	299.317	hypothetical protein
T449DRAFT_1773	0	0	0	0	0	0	hypothetical protein
T449DRAFT_1774	68.7514	64.9049	60.7012	36.3611	34.9063	44.9925	argininosuccinate synthase
T449DRAFT_1775	0	0	0	0	0	0	hypothetical protein
T449DRAFT_1776	5.3607	7.2081	28.311	16.3583	29.0624	25.2113	PAS domain S-box-containing protein/diguanylate cyclase (GGDEF) domain-containing protein
T449DRAFT_1777	1.5513	2.6529	3.7564	0.9508	4.6816	4.0708	molybdopterin-guanine dinucleotide biosynthesis protein A
T449DRAFT_1778	17.1927	17.6348	53.7087	48.6576	50.105	58.8165	hypothetical protein
T449DRAFT_1779	84.8329	72.3345	137.087	81.9669	79.2068	76.8414	formate dehydrogenase subunit gamma
T449DRAFT_1780	69.7364	68.5589	154.668	106.177	145.462	123.099	formate dehydrogenase iron-sulfur subunit
T449DRAFT_1781	96.4573	89.6641	211.269	114.156	121.618	99.4546	formate dehydrogenase major subunit
T449DRAFT_1782	48.4274	49.5834	65.7373	40.0693	33.6952	30.0551	FdhD protein
T449DRAFT_1783	6.3756	10.6192	9.287	2.6867	2.9395	2.3004	formate dehydrogenase subunit delta
T449DRAFT_1784	6.9347	8.4002	218.819	154.084	235.437	236.565	NlpC/P60 family protein
T449DRAFT_1785	21.4938	21.68	18.7705	12.7695	19.4947	24.4097	NitT/TauT family transport system substrate-binding protein
T449DRAFT_1786	8.8328	7.6332	0.754	0.3817	0.4176	0	NitT/TauT family transport system permease protein
T449DRAFT_1787	8.3549	7.2762	1.5454	1.5647	3.852	2.0096	NitT/TauT family transport system ATP-binding protein
T449DRAFT_1788	43.2862	35.0222	97.6289	48.2495	36.0517	34.259	hypothetical protein
T449DRAFT_1789	9.1523	6.193	80.6744	42.3966	129.445	120.116	flagellar hook-associated protein 3 FlgL
T449DRAFT_1790	9.4681	8.79	121.351	71.7398	188.175	165.039	flagellar hook-associated protein 1 FlgK
T449DRAFT_1791	5.2196	5.9164	49.4618	37.8998	93.0032	108.478	flagellar protein FlgJ
T449DRAFT_1792	8.2716	9.6049	27.7949	16.2663	61.3011	52.6153	flagellar P-ring protein precursor FlgI
T449DRAFT_1793	8.8421	9.9274	29.4392	12.4872	40.1057	34.4898	flagellar L-ring protein precursor FlgH
T449DRAFT_1794	20.5834	20.1666	77.0978	53.1271	324.244	272.932	flagellar basal-body rod protein FlgG
T449DRAFT_1795	16.8955	18.2535	111.365	54.6489	133.479	117.308	flagellar basal-body rod protein FlgF
T449DRAFT_1796	19.004	21.7872	60.1247	37.1326	123.102	96.8824	flagellar hook protein FlgE
T449DRAFT_1797	13.3706	11.6231	34.8039	15.1614	40.3498	47.0144	flagellar basal-body rod modification protein FlgD
T449DRAFT_1798	8.529	11.7784	21.6357	11.638	37.4507	42.2036	flagellar basal-body rod protein FlgC
T449DRAFT_1799	14.2233	13.513	31.5704	27.6072	109.692	102.016	flagellar basal-body rod protein FlgB
T449DRAFT_1800	6.4145	7.3992	9.268	7.3441	6.696	11.8777	flagella basal body P-ring formation protein FlgA
T449DRAFT_1801	10.6968	12.0388	129.674	96.1629	656.566	739.448	anti-sigma-28 factor, FlgM family
T449DRAFT_1802	10.7735	9.1144	98.4994	73.2153	283.207	287.281	flagella synthesis protein FlgN
T449DRAFT_1804	11.8094	8.8355	3.351	2.7144	1.9799	2.3241	ATP-dependent RNA helicase RhlE
T449DRAFT_1805	18.1372	14.693	18.2376	14.9781	16.3876	16.1625	ATP-independent RNA helicase DbpA
T449DRAFT_1806	12.8957	14.3906	11.6435	10.6842	21.7669	15.7725	acyl-[acyl-carrier-protein]--UDP-N-acetylglucosamine O-acyltransferase
T449DRAFT_1807	10.9897	8.5388	20.9993	9.0205	10.9268	10.4819	integrase/recombinase XerD
T449DRAFT_1808	13.5861	12.014	21.4572	15.2671	12.849	17.0941	methylated-DNA-[protein]-cysteine S-methyltransferase
T449DRAFT_1809	372.099	279.613	381.068	293.142	418.5	536.313	large subunit ribosomal protein L19
T449DRAFT_1810	193.944	198.372	204.556	99.3094	161.503	150.21	tRNA (guanine37-N1)-methyltransferase
T449DRAFT_1811	182.813	172.47	101.166	46.1517	43.7211	53.0094	16S rRNA processing protein RimM
T449DRAFT_1812	110.73	87.5817	32.4966	23.827	27.3107	44.6884	small subunit ribosomal protein S16
T449DRAFT_1813	104.537	99.2733	119.85	54.5473	120.032	106.703	signal recognition particle subunit FFH/SRP54 (srp54)
T449DRAFT_1814	10.8523	11.3414	54.1982	23.314	28.255	26.4112	ABC-type uncharacterized transport system, permease component
T449DRAFT_1815	4.2238	4.6349	167.352	99.6765	448.69	416.973	hypothetical protein
T449DRAFT_1816	13.3081	10.0681	4.0455	4.6814	4.6951	5.0104	Glutamate or tyrosine decarboxylase
T449DRAFT_1817	9.4637	9.5993	3.9386	1.1729	1.0266	1.2051	Glutathione synthase/RimK-type ligase, ATP-grasp superfamily
T449DRAFT_1818	7.654	6.3103	8.117	6.1163	3.9733	7.8553	hypothetical protein
T449DRAFT_1819	14.1691	13.5456	72.0136	35.1012	48.5004	38.7299	Radical SAM superfamily enzyme YgiQ, UPF0313 family
T449DRAFT_1820	19.7802	17.8293	100.432	61.1257	81.1655	76.6025	Protein of unknown function DUF115
T449DRAFT_1821	1.348	0	10.4726	4.5445	8.2869	5.1881	hypothetical protein
T449DRAFT_1822	13.0947	9.4741	34.3196	16.6391	22.7872	23.4539	Uncharacterized conserved protein
T449DRAFT_1823	14.1216	10.2779	293.019	213.38	1434.25	1267.99	protein FliT
T449DRAFT_1824	11.9441	12.2555	616.757	390.214	1824.69	1593.45	flagellar protein FliS
T449DRAFT_1825	55.0202	51.5209	1386.87	834.058	4197.94	3231.1	flagellar hook-associated protein 2
T449DRAFT_1826	54.205	54.8308	1441.05	895.745	5846.28	4836.72	flagellar protein FlaG
T449DRAFT_1827	153.92	130.257	2322.24	1261.21	8965.71	7014.36	flagellin
T449DRAFT_1828	18.068	17.1199	74.5938	34.6512	78.1938	68.6099	CBS domain-containing protein
T449DRAFT_1829	3.7864	4.2982	26.9526	11.8846	20.2268	16.5828	UDP-perosamine 4-acetyltransferase
T449DRAFT_1830	6.9118	6.501	77.9869	45.3075	115.855	85.5669	N-acetylneuraminate synthase
T449DRAFT_1831	3.8725	2.3607	10.7443	6.7692	6.0836	9.5219	GDP/UDP-N,N'-diacetylbacillosamine 2-epimerase (hydrolysing)
T449DRAFT_1832	7.2851	6.1138	30.8704	11.9076	18.1851	13.594	aminotransferase, LLPSF_NHT_00031 family
T449DRAFT_1833	4.9997	3.3782	32.7185	15.6925	17.1692	12.9386	NAD dependent epimerase/dehydratase, LLPSF_EDH_00030 family
T449DRAFT_1834	6.5998	5.4551	36.3566	18.6084	15.0484	11.7765	CMP-N,N'-diacetyllegionaminic acid synthase
T449DRAFT_1835	9.0842	7.4377	13.6779	7.8024	8.5367	11.023	hypothetical protein
T449DRAFT_1836	8.6114	9.2599	45.0212	27.5913	17.0626	16.4342	hypothetical protein
T449DRAFT_1837	11.4262	9.4335	107.788	67.2813	181.222	210.642	CDP-Glycerol:Poly(glycerophosphate) glycerophosphotransferase
T449DRAFT_1838	9.1602	8.5758	11.6487	9.4358	7.7428	6.2429	hypothetical protein
T449DRAFT_1839	5.9241	6.3149	7.4951	3.9942	3.059	1.3679	Choline kinase
T449DRAFT_1840	4.863	4.5739	4.1634	1.4052	0.5124	1.6042	putative glutamine amidotransferase
T449DRAFT_1841	8.8195	9.1408	13.2259	7.9859	9.4095	9.678	PEP-utilising enzyme, mobile domain
T449DRAFT_1842	8.1207	9.0171	14.2697	4.9429	4.9921	6.5111	Methyltransferase domain-containing protein
T449DRAFT_1843	5.3586	3.953	10.4949	1.5939	8.1385	6.369	adenylylsulfate kinase (EC 2.7.1.25)
T449DRAFT_1844	8.4787	8.3762	15.2909	6.9969	9.1213	6.8831	Radical SAM superfamily enzyme YgiQ, UPF0313 family
T449DRAFT_1845	6.6969	4.9746	6.3393	4.1316	3.3096	4.5483	Glycosyl transferases group 1
T449DRAFT_1846	5.3467	5.3933	15.6343	13.7928	14.2333	15.0305	hypothetical protein
T449DRAFT_1847	11.999	13.3947	52.4596	34.9348	63.0333	60.1737	Radical SAM superfamily enzyme, MoaA/NifB/PqqE/SkfB family
T449DRAFT_1848	11.4479	8.4159	30.755	21.5588	44.2633	26.4353	pyruvate dehydrogenase E1 component beta subunit
T449DRAFT_1849	11.7513	13.2685	45.6917	35.1832	74.2603	56.9284	pyruvate dehydrogenase E1 component alpha subunit
T449DRAFT_1850	10.2262	9.4964	53.6622	39.346	74.8227	51.6563	rfaE bifunctional protein, domain I/rfaE bifunctional protein, domain II
T449DRAFT_1851	6.6021	5.1747	23.9799	18.2103	37.6343	34.6491	D-sedoheptulose 7-phosphate isomerase
T449DRAFT_1852	10.3669	11.6848	53.0579	43.0362	89.1161	79.6324	UDP-glucose 4-epimerase
T449DRAFT_1853	12.7484	11.7981	84.1236	67.0551	220.663	185.764	radical SAM additional 4Fe4S-binding SPASM domain-containing protein
T449DRAFT_1854	11.0256	10.9545	4.1362	1.5705	4.0094	7.6201	alanine racemase
T449DRAFT_1855	14.6971	13.3284	8.8969	5.7326	9.4081	5.6096	replicative DNA helicase
T449DRAFT_1856	3.6357	3.0173	4.2723	6.4888	6.3106	4.9386	hypothetical protein
T449DRAFT_1857	0	0	0	0	0	0	hypothetical protein
T449DRAFT_1858	3.9375	5.0502	1.1917	0	0	0	hypothetical protein
T449DRAFT_1859	268.223	240.618	92.5113	75.5411	19.8359	38.8079	large subunit ribosomal protein L17
T449DRAFT_1860	520.128	476.374	129.387	53.978	43.0628	33.7	DNA-directed RNA polymerase subunit alpha
T449DRAFT_1861	706.345	669.828	160.593	67.0635	56.7898	61.3541	small subunit ribosomal protein S4
T449DRAFT_1862	254.309	289.214	56.8358	30.9875	25.8313	46.7472	small subunit ribosomal protein S11
T449DRAFT_1863	595.38	611.177	139.052	61.5978	49.0142	45.2069	small subunit ribosomal protein S13
T449DRAFT_1864	0	0	0	0	0	0	large subunit ribosomal protein L36
T449DRAFT_1865	296.951	270.165	98.7191	37.2683	48.7891	40.5791	protein translocase subunit secY/sec61 alpha
T449DRAFT_1866	300.539	326.798	128.319	54.4644	42.359	51.6903	LSU ribosomal protein L15P
T449DRAFT_1867	95.4372	136.007	63.8546	27.7093	13.4741	21.0891	large subunit ribosomal protein L30
T449DRAFT_1868	421.054	469.779	161.199	52.9056	30.1737	28.9142	small subunit ribosomal protein S5
T449DRAFT_1869	349.16	380.777	159.357	65.3484	33.5423	34.5387	large subunit ribosomal protein L18
T449DRAFT_1870	460.429	476.045	230.077	99.3827	132.704	156.462	large subunit ribosomal protein L6
T449DRAFT_1871	254.717	298.717	183.712	82.1926	75.7283	81.4869	small subunit ribosomal protein S8
T449DRAFT_1872	241.801	272.671	146.626	56.0243	45.9723	33.5784	small subunit ribosomal protein S14
T449DRAFT_1873	412.359	441.999	186.814	94.5778	71.6831	82.3367	large subunit ribosomal protein L5
T449DRAFT_1874	269.157	306.631	157.934	66.481	34.4027	53.8455	large subunit ribosomal protein L24
T449DRAFT_1875	234.151	217.354	132.989	54.172	52.4962	62.2861	LSU ribosomal protein L14P
T449DRAFT_1876	74.1992	75.0256	35.2917	21.657	8.2932	11.1259	small subunit ribosomal protein S17
T449DRAFT_1877	34.9411	42.987	14.7258	5.9641	9.7881	7.66	large subunit ribosomal protein L29
T449DRAFT_1878	371.253	383.816	153.231	51.0277	66.3921	57.8611	large subunit ribosomal protein L16
T449DRAFT_1879	609.223	652.863	231.802	95.0715	53.8666	59.5981	small subunit ribosomal protein S3
T449DRAFT_1880	198.964	189.352	90.6762	26.3537	13.0216	30.5714	large subunit ribosomal protein L22
T449DRAFT_1881	77.3346	73.5169	35.158	16.7523	19.4744	17.9296	small subunit ribosomal protein S19
T449DRAFT_1882	543.438	508.734	234.33	108.475	122.828	114.993	large subunit ribosomal protein L2
T449DRAFT_1883	112.166	121.355	61.1444	28.5742	27.0948	27.728	large subunit ribosomal protein L23
T449DRAFT_1884	561.779	645.692	232.27	96.9205	103.026	94.391	large subunit ribosomal protein L4
T449DRAFT_1885	763.811	792.122	276.937	102.963	137.579	140.304	large subunit ribosomal protein L3
T449DRAFT_1886	184.711	215.036	67.829	31.1346	26.0493	26.6581	small subunit ribosomal protein S10
T449DRAFT_1887	0	0	0	0	0	0	translation elongation factor 1A (EF-1A/EF-Tu)
T449DRAFT_1888	498.485	483.084	192.967	76.9042	110.008	110.986	elongation factor G
T449DRAFT_1889	437.668	452.509	164.57	66.653	94.803	89.2363	small subunit ribosomal protein S7
T449DRAFT_1890	365.243	340.276	101.526	48.7341	64.9841	106.926	small subunit ribosomal protein S12
T449DRAFT_1891	213.562	205.227	180.98	88.8398	144.685	123.172	DNA-directed RNA polymerase subunit beta'
T449DRAFT_1892	275.596	284.652	98.3119	39.7203	51.9063	45.1473	DNA-directed RNA polymerase subunit beta
T449DRAFT_1893	441.902	450.183	177.319	141.621	157.489	139.15	large subunit ribosomal protein L7/L12
T449DRAFT_1894	477.454	429.452	183.334	83.0157	121.104	99.7093	large subunit ribosomal protein L10
T449DRAFT_1895	364.896	336.31	170.782	79.4954	99.0812	135.43	large subunit ribosomal protein L1
T449DRAFT_1896	213.645	201.561	41.1128	25.7698	18.7966	16.9728	large subunit ribosomal protein L11
T449DRAFT_1897	479.448	548.842	418.466	243.648	113.412	135.418	transcription antitermination protein nusG
T449DRAFT_1898	286.374	262.397	94.7495	37.0151	25.6214	25.8719	preprotein translocase subunit SecE
T449DRAFT_1900	0	0	0	0	0	0	translation elongation factor 1A (EF-1A/EF-Tu)
T449DRAFT_1904	9.2049	10.0077	1.4829	1.001	0.5476	2.5712	peptidyl-tRNA hydrolase, PTH1 family
T449DRAFT_1905	260.062	233.462	398.184	208.244	294.945	298.8	large subunit ribosomal protein L25
T449DRAFT_1906	193.954	201.49	166.752	79.1914	92.8559	89.5543	ribose-phosphate pyrophosphokinase
T449DRAFT_1908	75.8185	66.5155	47.4113	13.6232	16.6796	13.3308	4-diphosphocytidyl-2-C-methyl-D-erythritol kinase
T449DRAFT_1909	17.095	16.7488	48.3793	18.2496	39.934	25.4946	outer membrane lipoprotein LolB
T449DRAFT_1910	41.6822	48.5695	105.575	41.4537	62.1395	65.3975	Flp pilus assembly protein TadD, contains TPR repeats
T449DRAFT_1911	15.7683	12.6221	19.436	7.9171	11.137	5.423	glutamyl-tRNA reductase
T449DRAFT_1912	17.5963	14.5243	12.443	7.0869	1.723	1.7979	peptide chain release factor 1
T449DRAFT_1913	8.7049	8.3736	4.2815	1.3339	5.4729	3.4263	release factor glutamine methyltransferase
T449DRAFT_1914	5.8053	4.7071	5.9985	4.0491	3.6918	3.4669	Proteasome lid subunit RPN8/RPN11, contains Jab1/MPN metalloenzyme (JAMM) motif
T449DRAFT_1915	12.6935	11.939	5.5378	6.4926	5.4891	1.5161	MSHA biogenesis protein MshI
T449DRAFT_1916	8.8139	9.3528	4.5146	0.9142	3.501	2.3484	Fimbrial assembly protein (PilN)
T449DRAFT_1917	6.9178	5.0051	1.3288	0	1.472	0.768	MSHA biogenesis protein MshJ
T449DRAFT_1918	5.9377	4.4424	1.3479	1.8197	0.9954	0.779	hypothetical protein
T449DRAFT_1919	9.1355	10.0567	8.3729	4.8445	7.9506	10.6663	MSHA biogenesis protein MshL
T449DRAFT_1920	12.9322	15.1679	30.3567	18.505	27.1097	27.9292	MSHA biogenesis protein MshM
T449DRAFT_1921	10.9351	11.2267	11.2813	3.6345	5.1126	4.4456	Tetratricopeptide repeat-containing protein
T449DRAFT_1922	333.346	328.769	779.721	481.614	736.268	676.925	Protein of unknown function (DUF1097)
T449DRAFT_1923	0	0	0	0	0	0	hypothetical protein
T449DRAFT_1924	443.981	421.862	240.187	135.174	220.262	216.64	transaldolase
T449DRAFT_1925	199.257	238.416	140.997	66.9515	56.5548	50.5812	hypothetical protein
T449DRAFT_1926	300.564	294.328	171.296	72.8035	123.231	107.071	hypothetical protein
T449DRAFT_1927	767.111	703.369	395.896	204.159	260.888	243.475	transketolase
T449DRAFT_1928	656.487	610.708	797.355	502.791	685.733	692.644	6-phospho-3-hexuloisomerase
T449DRAFT_1929	503.31	479.922	504.17	301.673	597.904	557.683	3-hexulose-6-phosphate synthase
T449DRAFT_1930	17.5697	17.9346	23.8071	11.0196	14.6941	11.2044	4-nitrophenyl phosphatase
T449DRAFT_1931	15.8022	17.8087	57.4473	35.9947	65.8467	50.2973	dihydroxyacetone kinase, N-terminal domain
T449DRAFT_1932	8.8786	9.0059	88.2483	57.2221	92.9473	77.6379	dihydroxyacetone kinase, C-terminal domain
T449DRAFT_1933	5.9866	7.9248	29.2337	22.4244	33.3671	28.4164	repressor LexA
T449DRAFT_1934	0	0	0	0	0	0	hypothetical protein
T449DRAFT_1935	17.1388	20.8001	18.7754	8.2007	9.3803	5.745	myo-inositol-1(or 4)-monophosphatase
T449DRAFT_1936	0	0	0	0	0	0	hypothetical protein
T449DRAFT_1937	8.7391	10.4376	128.855	81.3686	64.4669	100.901	hypothetical protein
T449DRAFT_1938	5.4224	5.4814	6.074	3.2459	4.486	4.3883	TPR repeat-containing protein
T449DRAFT_1939	337.548	383.584	401.893	184.132	87.9705	130.33	type IV pilus assembly protein PilA
T449DRAFT_1940	3.8734	4.3371	4.2988	3.109	2.0409	4.2592	Sel1 repeat-containing protein
T449DRAFT_1941	1.0603	2.2163	7.061	1.1915	3.9111	0	antitoxin CcdA
T449DRAFT_1942	2.4846	1.9474	2.0681	1.047	0	0	toxin CcdB
T449DRAFT_1943	27.12	28.8648	37.4105	26.9717	40.5761	32.9426	aspartyl/glutamyl-tRNA(Asn/Gln) amidotransferase subunit B
T449DRAFT_1944	22.5313	22.9079	42.2574	25.5153	43.8073	30.5854	aspartyl/glutamyl-tRNA(Asn/Gln) amidotransferase subunit A
T449DRAFT_1945	8.8304	12.4583	21.5603	13.8922	20.6279	23.7896	aspartyl/glutamyl-tRNA(Asn/Gln) amidotransferase subunit C
T449DRAFT_1946	96.2222	77.7045	74.6982	46.4183	69.0099	59.8503	rod shape-determining protein MreB
T449DRAFT_1947	17.7702	13.8195	6.24	4.9142	4.8646	4.8087	rod shape-determining protein MreC
T449DRAFT_1948	2.0901	4.6418	8.6988	5.8719	10.2792	8.0443	rod shape-determining protein MreD
T449DRAFT_1949	8.8246	9.8708	8.2634	6.3527	7.4591	6.6333	penicillin-binding protein 2
T449DRAFT_1950	10.5877	12.5064	6.2061	3.7703	6.8753	3.4435	rod shape determining protein RodA
T449DRAFT_1951	9.7825	10.3966	25.3938	18.7251	42.1977	33.0229	membrane-bound lytic murein transglycosylase B
T449DRAFT_1952	23.6368	23.0959	8.8225	3.5732	8.6009	4.2833	rare lipoprotein A
T449DRAFT_1953	42.9255	45.3132	26.4662	17.5405	17.8584	16.2701	D-alanyl-D-alanine carboxypeptidase (penicillin-binding protein 5/6)
T449DRAFT_1954	23.8785	25.6362	15.3659	9.4704	7.7712	3.4752	D-alanine transaminase
T449DRAFT_1955	5.7817	3.0211	3.2083	2.1657	2.3695	9.2716	hypothetical protein
T449DRAFT_1956	3.0567	3.2671	1.3878	0.9368	0	0.8021	lipoyl(octanoyl) transferase
T449DRAFT_1957	5.7957	5.3686	0.5847	0.296	2.2672	1.5208	lipoic acid synthetase
T449DRAFT_1958	1.8856	2.9559	6.2782	6.3569	5.5641	2.1771	putative addiction module component, TIGR02574 family
T449DRAFT_1959	10.5284	9.6275	7.5115	4.6479	3.2361	4.3414	YozE SAM-like fold
T449DRAFT_1960	15.6388	14.6655	32.5429	18.8291	29.3564	41.9169	hypothetical protein
T449DRAFT_1961	1.4138	4.4327	0	1.1915	1.3037	2.0405	Glutaredoxin-like domain (DUF836)
T449DRAFT_1962	35.4669	37.0653	14.4453	9.2092	16.6802	13.1198	methionine synthase (B12-dependent)
T449DRAFT_1963	11.9419	9.0134	10.3081	4.4731	8.1568	0	Protein of unknown function (DUF2970)
T449DRAFT_1964	68.9936	60.5296	773.966	350.867	662.943	668.731	hypothetical protein
T449DRAFT_1965	92.8596	123.092	283.467	114.511	140.744	132.427	hypothetical protein
T449DRAFT_1966	0	0	0	0	0	0	hypothetical protein
T449DRAFT_1967	9.4658	8.8191	51.1389	27.0942	36.3961	42.7886	Predicted thiol-disulfide oxidoreductase YuxK, DCC family
T449DRAFT_1968	0.9438	0	0	0	0	0	hypothetical protein
T449DRAFT_1969	22.7284	23.7224	11.0034	8.014	10.0513	10.711	trk system potassium uptake protein TrkH
T449DRAFT_1970	51.3323	47.8725	6.1998	4.3942	2.7473	2.5083	trk system potassium uptake protein TrkA
T449DRAFT_1971	69.5252	69.4238	31.7096	24.7224	22.8335	15.9446	malate thiokinase small subunit
T449DRAFT_1972	88.4434	95.3524	21.9258	11.9358	13.5814	13.8988	malate thiokinase large subunit
T449DRAFT_1973	99.2861	94.3915	33.8586	20.7502	19.7417	29.3539	beta-methylmalyl-CoA/L-malyl-CoA lyase
T449DRAFT_1974	185.475	166.841	27.7404	16.8529	21.1111	21.7493	alanine-glyoxylate transaminase / serine-glyoxylate transaminase / serine-pyruvate transaminase
T449DRAFT_1975	19.2272	16.0931	2.3173	0.2932	1.6044	0.5022	Lactate dehydrogenase
T449DRAFT_1976	0	0	0	0	0	0	hypothetical protein
T449DRAFT_1977	7.1481	9.168	11.8996	10.9534	9.5873	13.13	RNA recognition motif. (a.k.a. RRM, RBD, or RNP domain)
T449DRAFT_1978	0.834	0.4669	2.5785	2.2092	7.4711	9.9738	Outer membrane protein TolC
T449DRAFT_1979	0	0	0	0	0	0	hypothetical protein
T449DRAFT_1980	0.6442	1.3886	6.9712	3.5293	6.2377	5.5788	membrane fusion protein, multidrug efflux system
T449DRAFT_1981	1.1601	0.8459	4.4017	2.8197	3.9807	5.1401	heavy metal efflux pump, CzcA family
T449DRAFT_1982	4.2895	6.0381	10.7842	8.5584	10.9783	7.0752	cobalt-zinc-cadmium efflux system protein
T449DRAFT_1983	3.1553	3.0352	5.7303	2.901	4.7611	0.8279	MFS-type transporter involved in bile tolerance, Atg22 family
T449DRAFT_1984	1.133	0.9867	1.6766	0.8488	2.3218	2.1804	two-component system, OmpR family, copper resistance phosphate regulon response regulator CusR
T449DRAFT_1985	2.3127	2.8622	3.6475	1.6414	1.5714	3.8649	two-component system, OmpR family, heavy metal sensor histidine kinase CusS
T449DRAFT_1986	2.6699	1.8416	1.7779	2.1602	3.9391	4.3158	putative ABC transport system permease protein
T449DRAFT_1987	5.7424	6.6013	3.3989	2.1509	1.412	1.4733	putative ABC transport system ATP-binding protein
T449DRAFT_1988	41.3769	37.4311	92.1284	77.0096	109.375	118.438	malate dehydrogenase
T449DRAFT_1989	27.8964	25.033	43.6501	30.9048	54.1738	35.2819	5,10-methylenetetrahydrofolate dehydrogenase (NADP+)
T449DRAFT_1990	17.4497	17.2812	13.543	9.3406	6.5231	5.7855	hydroxypyruvate reductase
T449DRAFT_1991	43.284	40.1616	13.0194	5.2275	5.2221	3.8921	glycine hydroxymethyltransferase
T449DRAFT_1992	5.2362	8.7555	8.1357	2.3536	3.8626	4.0304	Protein of unknown function (DUF2281)
T449DRAFT_1993	4.4988	9.4031	3.3285	1.6851	0	0	mRNA interferase MazF
T449DRAFT_1994	36.7098	36.8074	16.8119	9.3625	8.5673	6.4131	Formate-tetrahydrofolate ligase
T449DRAFT_1995	12.4263	9.4942	25.0321	24.9939	38.1303	40.9922	spermidine synthase
T449DRAFT_1996	11.0426	8.5634	18.4478	14.6012	18.9976	13.065	uncharacterized radical SAM protein YgiQ
T449DRAFT_1998	6.4892	5.1787	8.2493	9.1482	6.9629	6.1301	hypothetical protein
T449DRAFT_1999	6.8894	5.1428	16.9304	10.5068	6.0503	8.5226	hypothetical protein
T449DRAFT_2000	0	0	0	0	0	0	hypothetical protein
T449DRAFT_2001	0	0	0	1.4679	0	2.5138	hypothetical protein
T449DRAFT_2002	0.3175	0	1.0573	0	0	0	hypothetical protein
T449DRAFT_2003	0	0	0	0	0	0	hypothetical protein
T449DRAFT_2004	0	0	0	0.9719	0	3.3289	hypothetical protein
T449DRAFT_2005	1.058	0.6983	1.6686	2.2527	1.6431	1.6074	Protein of unknown function (DUF3631)
T449DRAFT_2006	0.3572	0	0	0.602	0.6587	0	hypothetical protein
T449DRAFT_2007	0	0	0	0	0	0	hypothetical protein
T449DRAFT_2008	0	0	0	1.1081	0	0	hypothetical protein
T449DRAFT_2009	0.4003	0	0	0	0.7383	1.1556	hypothetical protein
T449DRAFT_2010	2.2267	2.5089	2.3168	1.6421	2.5666	1.2051	Phage integrase family protein
T449DRAFT_2011	0.3672	0	0	1.2382	2.7094	0	transposase
T449DRAFT_2012	1.5571	1.2205	3.8884	4.5933	1.4359	1.1237	Acetyltransferase (GNAT) domain-containing protein
T449DRAFT_2013	0	0	0	0	0	0	hypothetical protein
T449DRAFT_2014	3.6729	1.8424	6.8481	4.4575	1.6256	4.2407	N-acyl-L-homoserine lactone synthetase
T449DRAFT_2015	0.269	0.8434	1.7914	0	0.9923	0	hypothetical protein
T449DRAFT_2016	25.1528	20.3122	31.7215	23.1258	32.3304	25.6677	imidazole glycerol phosphate synthase subunit hisH (EC 2.4.2.-)
T449DRAFT_2017	0	0	0	0	1.9474	0	Integrase core domain-containing protein
T449DRAFT_2019	5.0373	4.1617	14.2785	13.0806	33.3936	33.0102	RNA-directed DNA polymerase
T449DRAFT_2020	0	0	0	0	0	0	Transposase InsO and inactivated derivatives
T449DRAFT_2021	0	0	0	0	0	0	transposase
T449DRAFT_2023	0.363	1.328	6.4473	3.264	1.3392	4.8908	Transposase InsO and inactivated derivatives
T449DRAFT_2024	0	0	0	0	0	0	transposase
T449DRAFT_2025	0	0	0	0	0	0	hypothetical protein
T449DRAFT_2026	0.4392	0	0.9749	1.4807	1.62	1.6904	N-acyl-L-homoserine lactone synthetase
T449DRAFT_2027	0.1215	0.1905	2.0234	4.0977	8.9666	9.1222	HAD-superfamily subfamily IB hydrolase, TIGR01490
T449DRAFT_2028	2.422	2.301	4.8873	3.4639	7.0385	7.203	Delta-aminolevulinic acid dehydratase, porphobilinogen synthase
T449DRAFT_2029	3.7518	4.3636	2.0147	2.04	3.5712	2.7947	A-factor biosynthesis hotdog domain-containing protein
T449DRAFT_2030	2.1715	1.8265	2.9978	3.0353	1.5628	3.9748	2-polyprenyl-6-methoxyphenol hydroxylase
T449DRAFT_2031	4.0146	3.4814	5.9722	4.3193	14.4925	3.9448	Predicted oxidoreductase
T449DRAFT_2032	2.0283	1.8905	3.8329	1.2936	1.6176	1.2658	MFS transporter, DHA2 family, multidrug resistance protein
[truncated: 2,605 more rows]
