# Supplementary material for: A Complex Interplay between Nitric Oxide, Quorum Sensing, and the Unique Secondary Metabolite Tundrenone Constitutes the Hypoxia Response in Methylobacter
Source: mSystems. 2020 Jan 21;5(1):e00770-19. doi: 10.1128/mSystems.00770-19 (PMC6977074; doi:10.1128/mSystems.00770-19)
Supplement: TABLE S3 [file mSystems.00770-19-st003.xlsx]

## Sheet: 3132_RNAseq_tpms1
	locus_tag	product	length	Wt_NH_Rep_1	Wt_AH_Rep_1	Hcp_NH_Rep_1	Hcp_AH_Rep_1	Wt_NL_Rep_1	Wt_AL_Rep_1	Hcp_NL_Rep_1	Hcp_AL_Rep_1	Wt_NH_Rep_2	Wt_AH_Rep_2	Hcp_NH_Rep_2	Hcp_AH_Rep_2	Wt_NL_Rep_2	Wt_AL_Rep_2	Hcp_NL_Rep_2	Hcp_AL_Rep_2
0	T449DRAFT_0001	hypothetical protein	1590	2.80257	3.80579	9.74152	8.50594	3.21353	2.52307	6.96891	6.02743	3.46784	3.74978	10.1309	7.88634	3.71268	3.30763	10.0956	8.71417
1	T449DRAFT_0002	vitamin B12 transporter	1824	5.0171	7.32394	18.3819	5.75454	2.8647	2.46792	4.90608	6.34983	5.91589	6.65418	15.2774	7.57563	3.32045	3.40081	4.78224	6.59085
2	T449DRAFT_0003	hypothetical protein	570	37.9502	49.9137	82.416	63.6791	44.2791	68.8664	47.3754	66.1777	38.1044	52.9346	70.9983	64.5127	38.3547	65.8701	35.2245	55.7653
3	T449DRAFT_0004	ribosome-associated protein	354	98.3874	172.815	168.795	126.52	101.417	119.254	73.6802	119.067	101.83	157.174	166.634	124.384	229.163	239.225	266.965	231.962
4	T449DRAFT_0005	nicotinate-nucleotide adenylyltransferase	636	59.7559	89.0138	107.222	43.527	45.5048	48.7378	53.5911	36.8144	65.1619	93.4097	98.2209	50.8461	44.4397	51.2198	54.3735	38.605
5	T449DRAFT_0006	glutamate-5-semialdehyde dehydrogenase	1257	218.921	251.431	206.139	84.5443	266.854	175.383	194.895	75.6096	215.019	231.297	191.865	83.6437	251.94	191.569	191.264	92.6393
6	T449DRAFT_0007	Small metal-binding protein	348	71.2361	136.203	59.5003	206.487	240.627	195.973	145.061	242.24	74.3383	136.143	54.3593	209.261	260.542	180.796	154.843	281.045
7	T449DRAFT_0008	hypothetical protein	201	163.936	91.8254	436.057	437.307	110.123	74.4967	86.2918	497.021	164.986	90.4704	396.617	554.073	84.8014	58.0802	91.1595	534.231
8	T449DRAFT_0009	cholesterol transport system auxiliary component	546	43.058	50.9703	51.1731	61.6815	27.1208	66.5538	32.538	58.6466	41.8425	56.7434	43.7977	69.0482	24.4784	61.6738	32.8025	47.3942
9	T449DRAFT_0010	phospholipid/cholesterol/gamma-HCH transport system substrate-binding protein	915	43.849	56.0003	44.4737	71.8245	53.1445	83.736	55.2569	68.0803	42.3986	62.1348	43.7666	77.8521	54.5589	94.8895	74.6291	84.8434
10	T449DRAFT_0011	phospholipid/cholesterol/gamma-HCH transport system ATP-binding protein	837	10.9741	20.8262	24.7108	42.7545	14.075	22.7107	12.7039	30.7955	10.9322	21.7259	22.6604	43.0217	24.4252	44.2594	66.2907	49.6614
11	T449DRAFT_0012	phospholipid/cholesterol/gamma-HCH transport system permease protein	1140	50.9947	58.5536	55.2627	76.8169	51.5518	77.6639	66.5841	68.369	49.3554	63.1704	48.7568	84.7747	50.6501	83.8163	78.5532	59.34
12	T449DRAFT_0013	Uncharacterized conserved protein, contains ferritin-like DUF455 domain	795	95.6738	106.144	116.84	131.076	97.8854	121.958	125.176	119.149	92.3018	113.699	105.436	138.737	87.7061	117.379	108.682	107.774
13	T449DRAFT_0014	VanZ like family protein	351	93.975	125.781	83.8965	136.462	96.0764	150.109	125.899	122.349	98.3645	135.586	82.648	134.26	91.4077	142.753	117.345	195.34
14	T449DRAFT_0015	DNA-binding transcriptional response regulator, NtrC family, contains REC, AAA-type ATPase, and a Fis-type DNA-binding domains	1473	128.483	123.733	110.993	154.767	172.549	216.105	201.855	138.511	120.081	133.051	104.715	165.467	151.733	225.743	192.301	127.539
15	T449DRAFT_0016	His Kinase A (phospho-acceptor) domain-containing protein	1452	57.5688	72.787	53.7041	95.2995	111.053	108.041	137.163	85.2406	58.2273	79.7182	50.6921	97.679	109.374	101.071	121.357	83.4256
16	T449DRAFT_0017	hypothetical protein	150	43.5933	69.8994	44.0556	44.6041	10.5404	30.6318	21.0557	40.121	44.9278	69.8423	41.9274	60.359	21.3809	26.3278	23.0544	72.6736
17	T449DRAFT_0018	Transposase IS116/IS110/IS902 family protein	1320	9.94638	15.7549	16.3715	27.0173	14.7238	12.3686	19.7597	22.882	11.4985	15.7765	15.9695	27.9359	14.9457	11.8066	22.0925	25.161
18	T449DRAFT_0019	hypothetical protein	288	11.6785	16.9995	11.8351	17.1926	11.0465	13.7675	11.2407	18.2153	11.7343	18.336	13.3785	19.7645	9.1394	14.6488	15.5918	18.7485
19	T449DRAFT_0020	hypothetical protein	537	22.9549	38.9962	27.8073	39.1685	13.8595	27.8842	18.4287	36.1161	25.4674	43.5384	24.9044	45.357	10.9929	23.4615	18.9348	42.3072
20	T449DRAFT_0021	hypothetical protein	276	3.7734	4.18609	6.13283	6.153	1.8862	1.69012	3.24228	4.03184	3.72346	6.3263	5.40394	5.52957	1.8055	2.44293	4.30119	7.38253
21	T449DRAFT_0022	hypothetical protein	297	25.8683	42.6453	33.0241	68.133	25.1889	30.9412	32.966	71.4944	27.4819	33.0514	32.8931	86.7311	28.9535	31.0044	41.0133	89.5299
22	T449DRAFT_0023	hypothetical protein	288	176.837	131.432	117.224	193.594	139.789	133.545	239.162	184.992	157.28	113.86	122.823	194.064	148.271	144.147	241.046	214.724
23	T449DRAFT_0024	hypothetical protein	339	49.4062	77.1093	85.0195	163.081	111.82	65.8431	236.489	168.617	55.2664	80.3998	77.2876	178.618	144.472	80.5233	333.589	231.106
24	T449DRAFT_0025	hypothetical protein	543	27.8892	40.6398	41.9333	68.8048	38.7044	28.9077	50.7974	62.1074	30.4634	40.8221	38.5004	73.9495	35.6497	26.1823	52.1846	83.8671
25	T449DRAFT_0026	hypothetical protein	483	21.9865	38.7513	31.6363	49.9865	10.4989	24.869	20.271	48.147	22.5453	42.19	29.3872	55.8935	8.51828	21.8966	18.7008	50.2012
26	T449DRAFT_0027	hypothetical protein	195	11.9074	13.7755	20.3333	27.7005	8.40462	18.659	12.9574	25.5051	9.83081	18.1267	20.2689	32.575	8.19065	15.3126	16.146	26.6452
27	T449DRAFT_0028	hypothetical protein	411	17.8208	26.9163	37.4041	36.9386	11.1653	30.0768	26.96	35.7503	15.6757	29.79	36.2288	40.4447	13.8966	25.8263	33.7816	43.3791
28	T449DRAFT_0029	hypothetical protein	351	36.3351	61.0597	75.705	117.284	64.2157	87.9125	108.953	114.779	41.6655	67.1561	67.9881	122.862	75.4632	86.8811	119.11	141.063
29	T449DRAFT_0030	HNH endonuclease	939	20.6005	25.4235	43.4111	65.914	25.1744	37.2583	37.1951	61.6966	18.0161	28.9808	37.7505	71.9747	22.3979	29.0092	36.993	54.1401
30	T449DRAFT_0031	hypothetical protein	267	37.6631	49.871	73.2957	110.809	57.1215	80.7158	74.6216	102.663	34.9368	71.3767	75.2261	112.156	39.4808	59.0914	48.7146	86.6161
31	T449DRAFT_0032	hypothetical protein	267	49.4928	73.6706	66.5219	93.9501	28.3802	99.3224	48.302	89.5641	53.2934	92.2714	60.2368	94.8541	23.8799	80.0151	42.7219	86.9977
32	T449DRAFT_0033	Barstar (barnase inhibitor)	327	55.8661	70.3994	122.743	185.397	59.1998	65.5489	171.842	205.015	65.937	68.8291	111.215	200.246	51.8912	65.1567	138.427	191.919
33	T449DRAFT_0034	hypothetical protein	276	9.71187	12.5583	16.4662	23.7224	11.8761	7.26754	24.9846	19.7478	9.09383	16.7415	18.1032	26.2281	13.3793	8.58515	20.0099	16.2416
34	T449DRAFT_0035	hypothetical protein	441	14.8664	22.4654	33.0193	33.5442	10.7118	15.126	18.7401	34.2967	14.1612	21.6797	34.1588	41.4347	9.18468	11.6634	16.3855	37.8869
35	T449DRAFT_0036	hypothetical protein	216	19.4444	25.4741	46.4816	42.6262	16.9603	19.9763	32.6559	41.8452	15.9202	28.4898	38.0928	46.4991	16.5042	16.9454	32.9758	36.7896
36	T449DRAFT_0037	inner membrane protein	537	3.9106	5.80908	58.4212	67.478	3.12377	5.60291	25.2904	63.1397	4.60032	5.47204	57.1228	64.099	2.99805	3.19277	17.7814	54.2595
37	T449DRAFT_0038	transposase	297	0	0	0	0	0	0	0	0	0	0	0	0	0	0	0	0
38	T449DRAFT_0039	Transposase InsO and inactivated derivatives	888	0	0	0	0	0	0	0	0	0	0	0	0	0	0	0	0
39	T449DRAFT_0040	integron integrase	954	41.9132	20.4671	83.5126	37.7684	47.8392	7.13892	59.9779	32.8033	42.1776	22.2308	80.5675	38.3508	41.1181	8.98593	98.4133	47.9493
40	T449DRAFT_0041	FeoC like transcriptional regulator	225	199.49	81.8382	93.9852	40.1937	322.296	30.4763	134.757	45.5209	204.744	87.0663	92.5828	38.6811	296.834	38.5285	125.48	39.846
41	T449DRAFT_0042	ferrous iron transport protein B	2346	357.538	138.326	172.549	60.4049	551.289	62.2065	368.161	65.1	359.777	150.497	168.264	64.4033	501.081	67.4576	345.393	62.3172
42	T449DRAFT_0043	ferrous iron transport protein A	234	312.715	171.329	167.859	42.0579	384.8	33.0918	409.529	49.2049	306.157	184.27	156.16	35.4306	402.762	30.5429	517.907	65.307
43	T449DRAFT_0044	transposase	297	6.95571	10.1629	6.79219	14.8804	34.862	13.1932	36.7766	14.0695	6.98691	15.271	8.78823	13.6798	44.0972	18.3562	35.2784	23.3258
44	T449DRAFT_0045	Transposase InsO and inactivated derivatives	888	9.30561	13.824	11.6197	10.8063	48.2247	11.1366	54.5659	7.64672	9.70344	13.2125	9.88167	12.1699	48.4765	15.2725	46.6737	9.86665
45	T449DRAFT_0046	DNA-binding protein H-NS	315	254.471	435.645	169.45	106.395	1025.33	324.829	714.975	113.334	262.001	407.008	159.723	122.041	1128.39	369.384	930.695	207.639
46	T449DRAFT_0047	Protein of unknown function (DUF2914)	822	27.2505	41.6921	25.613	40.9709	24.4182	41.3131	35.7012	37.1593	28.0336	50.0213	25.3722	43.2046	20.4874	35.1537	41.756	43.0073
47	T449DRAFT_0048	2-oxoglutarate dehydrogenase E1 component	2829	50.1451	70.1069	53.7755	77.7126	124.241	115.58	134.743	74.9373	50.1794	75.3661	49.8305	81.1174	119.717	129.388	118.116	76.5982
48	T449DRAFT_0049	2-oxoglutarate dehydrogenase E2 component	1269	59.1437	83.9436	57.6481	73.5549	105.34	146.651	116.541	63.4591	57.5914	89.7041	54.2805	81.2438	113.406	163.086	98.1037	74.9841
49	T449DRAFT_0050	dihydrolipoamide dehydrogenase	1428	38.7851	50.9112	39.7819	49.3748	51.9431	83.7563	69.0799	46.4855	37.2839	53.308	37.9313	48.7577	54.5904	91.9233	61.0118	46.5161
50	T449DRAFT_0051	ribosomal protein S6--L-glutamate ligase	1077	54.5483	90.7823	68.9801	46.3545	31.0254	64.3189	32.6246	40.7388	54.3895	94.1892	67.05	49.5201	49.3538	75.626	59.8093	54.2976
51	T449DRAFT_0052	Rubredoxin	171	65.996	86.9055	49.8998	50.7327	25.821	50.1937	27.2431	50.4666	64.0274	91.7733	51.3153	47.3986	23.6121	57.3421	27.4672	72.0897
52	T449DRAFT_0053	hypothetical protein	714	44.8827	64.8273	48.3553	41.8095	14.4744	47.2681	17.9888	35.2736	43.7886	67.1905	44.6332	42.1142	14.7101	39.9854	17.7831	48.0857
53	T449DRAFT_0054	uncharacterized protein involved in response to NO	1176	119.25	164.217	100.911	112.046	105.653	168.383	121.057	109.572	118.931	173.805	89.3498	121.831	96.0914	149.527	103.316	94.7751
54	T449DRAFT_0055	Protein of unknown function (DUF2721)	429	78.9581	123.75	104.585	120.426	62.1133	112.541	91.2905	99.7863	84.3497	128.952	103.894	129.944	58.1387	100.318	92.8816	109.003
55	T449DRAFT_0056	antitoxin of type II TA system, VapB	198	35.3534	67.2502	35.2491	24.0773	14.2174	41.111	27.1172	18.5809	38.428	60.0086	33.7719	22.707	20.1341	41.8365	46.14	37.5614
56	T449DRAFT_0057	hypothetical protein	309	47.5726	77.8654	65.2842	74.9559	37.7512	56.9129	73.8483	76.5819	46.7532	82.9684	57.3588	79.2248	33.7423	60.9099	63.6409	85.0639
57	T449DRAFT_0058	mRNA interferase RelE/StbE	267	67.0135	86.8685	94.3986	133.952	58.2047	68.4861	76.6917	119.249	62.1757	87.4066	88.3535	148.924	62.595	68.6874	96.6559	198.416
58	T449DRAFT_0059	hypothetical protein	216	65.3679	83.4428	68.0586	97.9455	102.655	101.717	114.417	92.417	69.7194	85.075	56.9666	107.225	108.076	105.775	149.825	129.707
59	T449DRAFT_0060	hypothetical protein	456	71.8868	90.6744	69.2563	114.418	61.6068	58.2582	64.4139	103.49	73.3311	95.8203	65.0891	109.858	64.3354	61.9328	70.0641	132.04
60	T449DRAFT_0061	lipid-A-disaccharide kinase	1002	90.8691	93.3975	98.9503	97.6676	82.8014	89.9895	93.1169	81.4114	83.6672	100.984	92.4862	97.1501	78.131	90.3804	89.3204	85.6108
61	T449DRAFT_0062	biopolymer transport protein ExbD	432	78.805	83.2757	93.339	50.9146	40.6155	73.8585	43.6833	47.5227	70.3141	87.6874	80.3862	55.7129	38.7168	68.8518	45.8793	57.3069
62	T449DRAFT_0063	biopolymer transport protein ExbB	615	173.313	170.933	237.904	128.852	106.156	163.911	120.386	123.003	163.631	168.997	241.912	141.349	104.567	148.288	86.2755	98.8971
63	T449DRAFT_0064	MFS transporter, PPP family, 3-phenylpropionic acid transporter	1173	16.3745	16.6336	22.3569	9.48896	5.44082	8.729	5.49728	6.15667	15.8542	19.7504	20.8952	9.05478	5.52272	7.42322	6.07226	4.77693
64	T449DRAFT_0065	hypothetical protein	222	104.207	99.5329	203.149	81.658	18.239	43.2855	27.8609	56.8772	94.4528	97.259	181.397	88.9982	18.6481	39.1359	21.8547	41.3022
65	T449DRAFT_0066	chorismate synthase	1089	139.579	165.705	165.483	129.076	173.265	185.326	151.779	108.545	142.969	175.842	155.198	135.276	167.913	191.563	163.279	111.795
66	T449DRAFT_0067	ribosomal protein L3 glutamine methyltransferase	933	101.963	141.061	126.672	127.237	99.9192	127.543	96.0822	108.487	95.2563	139.856	118.536	130.286	116.818	142.365	119.106	116.183
67	T449DRAFT_0068	HD-like signal output (HDOD) domain, no enzymatic activity	882	97.7348	139.868	100.819	100.725	29.4246	101.704	34.8243	81.4418	94.5352	152.796	95.0923	101.131	25.5838	75.6154	29.4939	97.143
68	T449DRAFT_0069	hook-length control protein FliK	1758	25.396	36.483	24.9545	26.6523	7.30448	31.1779	10.0458	23.3171	24.9679	40.7457	24.8299	26.8063	7.99497	22.8037	10.0704	25.3828
69	T449DRAFT_0070	DNA-binding transcriptional regulator, MerR family	1029	60.3117	75.1856	62.5309	87.3303	61.8347	83.6163	75.7106	79.7387	57.0226	74.7648	56.4321	94.7613	63.6636	81.5126	77.0452	95.9384
70	T449DRAFT_0071	peptide chain release factor 3	1587	155.842	180.466	207.136	139.717	160.604	193.189	175.282	110.488	154.567	188.447	194.244	148.525	157.653	193.71	178.357	131.858
71	T449DRAFT_0072	EAL domain-containing protein	259	8.89911	12.6577	10.0269	12.4817	8.78448	5.85344	10.6701	11.9249	7.02005	10.9344	10.2696	13.6165	9.6694	3.49583	8.56916	14.1608
72	T449DRAFT_0073	PilZ domain-containing protein	282	111.944	164.701	92.8308	92.7256	155.685	113.31	125.718	95.0276	104.281	150.488	85.0642	97.9265	190.211	123.783	203.345	117.052
73	T449DRAFT_0074	L-lactate dehydrogenase	942	141.333	167.8	159.676	134.97	143.913	119.045	169.345	113.839	137.565	163.86	152.052	141.915	155.309	109.593	157.966	106.205
74	T449DRAFT_0075	DNA-binding response regulator, OmpR family, contains REC and winged-helix (wHTH) domain	837	28.4348	39.2885	39.1716	38.55	12.4395	32.9374	16.7289	34.1599	30.7424	44.5202	32.3423	44.3523	9.14417	23.7983	15.2314	39.9239
75	T449DRAFT_0076	Acetoin utilization deacetylase AcuC	933	36.0493	43.388	63.8454	54.3203	34.9045	42.2977	64.5438	52.5275	32.3028	45.6906	60.7732	60.6336	39.0855	41.4398	62.0145	62.7871
76	T449DRAFT_0077	HD-GYP domain, c-di-GMP phosphodiesterase class II (or its inactivated variant)	1644	35.6832	62.9862	32.1997	66.4595	49.5752	104.233	52.7834	57.4794	36.9654	64.2299	30.4225	66.6887	53.0993	88.81	51.5828	77.7105
77	T449DRAFT_0078	adenylate cyclase	2235	8.86121	15.7861	11.2045	14.7298	5.98709	22.2593	15.9684	15.6684	9.50568	16.0629	10.2324	15.3364	7.35202	24.2031	13.9485	17.0482
78	T449DRAFT_0079	filamentous hemagglutinin family N-terminal domain-containing protein	4458	33.5449	55.4518	27.9671	63.0661	154.626	137.054	78.9944	60.239	34.0377	60.0351	27.3562	66.2525	153.813	142.822	65.0793	58.0239
79	T449DRAFT_0080	FecR family protein	1335	21.8817	44.0833	20.8597	41.4116	23.1519	73.1334	19.2025	40.5207	21.9835	50.2747	18.341	44.9089	23.0855	67.8938	16.2768	41.2857
80	T449DRAFT_0081	Hemolysin activation/secretion protein	1626	20.9791	33.2984	20.0071	26.1483	15.1783	48.3401	14.9566	20.4613	21.9143	36.2354	18.0244	27.194	15.2999	43.9784	11.5862	24.8118
81	T449DRAFT_0082	PAS domain S-box-containing protein	2283	27.2287	38.86	31.6271	63.3624	48.3255	68.2957	61.5509	60.0526	26.8094	41.4769	29.0284	68.4841	43.7163	61.1089	50.6195	59.7083
82	T449DRAFT_0083	hypothetical protein	183	15.5804	20.5976	47.0078	27.5044	8.95575	6.24515	58.3922	22.5859	14.2553	23.1551	54.3347	27.9492	11.5206	8.00044	74.7419	41.1969
83	T449DRAFT_0084	phosphatidylglycerophosphatase A	507	63.78	72.9792	119.457	53.3105	42.7077	28.9361	56.6366	40.8959	60.2245	69.886	108.699	57.1528	42.3142	27.8894	61.2855	39.1842
84	T449DRAFT_0085	thiamine-monophosphate kinase	936	102.621	107.605	230.41	53.6216	88.7636	58.9821	89.7849	39.2815	100.969	111.449	226.724	62.224	90.4658	64.0494	88.1192	45.9326
85	T449DRAFT_0086	NusB antitermination factor	435	68.2139	83.7638	127.663	41.4386	57.8879	47.9879	53.3654	33.6734	65.0134	90.7539	126.462	44.2345	70.2905	59.8298	77.1247	44.0304
86	T449DRAFT_0087	6,7-dimethyl-8-ribityllumazine synthase	477	151.224	172.366	248.545	75.5369	68.9192	101.999	69.1925	53.7993	140.04	195.39	220.701	79.3822	88.7723	130.326	83.1022	54.4636
87	T449DRAFT_0088	3,4-dihydroxy 2-butanone 4-phosphate synthase / GTP cyclohydrolase II	1104	145.987	178.969	197.574	93.7221	118.237	86.809	97.5067	79.4438	141.796	173.163	190.962	93.7786	141.535	106.896	109.774	86.837
88	T449DRAFT_0089	riboflavin synthase alpha chain	657	92.5118	121.076	148.652	51.4162	41.4091	41.7129	35.4534	36.1908	95.2052	118.005	136.55	56.6605	37.7877	47.4129	30.8743	37.8363
89	T449DRAFT_0090	diaminohydroxyphosphoribosylaminopyrimidine deaminase / 5-amino-6-(5-phosphoribosylamino)uracil reductase	1086	79.8631	105.203	175.697	63.3411	43.4448	36.897	42.6301	48.724	80.5987	101.957	174.968	67.1508	65.1695	47.2559	85.0257	59.2886
90	T449DRAFT_0091	transcriptional repressor NrdR	555	28.5167	61.7754	120.615	44.9027	13.0278	14.5406	11.7134	36.5406	29.4486	53.598	113.81	43.8488	32.6457	29.122	64.541	68.6535
91	T449DRAFT_0092	Class II Aldolase and Adducin N-terminal domain-containing protein	651	22.7904	34.1639	35.6533	33.0009	16.8229	29.3427	20.0531	26.338	20.6434	30.0593	35.9698	29.1141	18.1553	24.2652	24.8161	24.8829
92	T449DRAFT_0093	glutaredoxin 3	258	211.23	307.705	256.227	135.135	94.6871	103.239	75.1844	137.756	217.01	331.286	244.438	133.655	86.9162	76.3102	74.2205	201.783
93	T449DRAFT_0094	O-succinylhomoserine sulfhydrylase	1182	119.454	161.037	151.697	94.2883	125.703	112.85	78.8253	71.2425	120.517	166.366	142.735	92.4582	143.222	172.139	140.738	91.1911
94	T449DRAFT_0095	amidophosphoribosyltransferase	1509	135.001	167.131	154.473	78.9949	102.156	125.568	76.2729	65.3909	131.02	190.766	142.988	84.0123	96.3175	138.194	80.4484	74.3331
95	T449DRAFT_0096	membrane protein required for colicin V production	492	169.933	213.137	276.785	109.206	138.025	117.093	115.015	102.103	176.22	256.776	243.125	131.791	105.232	108.263	72.9104	59.4293
96	T449DRAFT_0097	DedD protein	945	293.404	371.214	397.028	221.321	429.899	322.238	353.77	200.977	299.874	414.917	377.37	230.354	410.473	355.379	377.084	274.803
97	T449DRAFT_0098	dihydrofolate synthase / folylpolyglutamate synthase	1272	160.034	221.74	308.178	173.352	197.86	132.204	160.049	144.955	155.431	223.564	296.578	173.308	220.27	167.184	184.221	141.765
98	T449DRAFT_0099	acetyl-CoA carboxylase carboxyl transferase subunit beta	963	205.569	283.817	394.567	149.386	161.458	156.485	103.939	115.696	208.425	308.876	377.493	146.83	171.48	188.581	131.313	123.355
99	T449DRAFT_0100	tryptophan synthase, alpha chain	804	211.46	278.548	359.804	139.712	150.772	139.855	100.794	106.121	207.315	290.745	350.611	144.367	177.803	181.932	146.497	120.379
100	T449DRAFT_0101	tryptophan synthase beta chain	1203	377.808	421.856	672.909	208.688	224.931	208.11	163.256	147.02	355.109	423.142	679.663	209.838	268.028	256.264	224.091	170.645
101	T449DRAFT_0102	phosphoribosylanthranilate isomerase	633	326.655	417.701	466.234	175.159	107.433	133.015	75.4663	137.551	312.742	410.058	455.693	178.284	143.216	165.678	111.464	149.358
102	T449DRAFT_0103	Uncharacterized membrane protein	642	65.6862	97.6749	62.3019	131.432	57.7235	120.361	44.563	127.593	74.9885	114.162	57.6539	137.781	61.9167	121.707	56.1968	124.254
103	T449DRAFT_0104	tRNA pseudouridine38-40 synthase	804	59.3312	74.4555	93.7003	96.5006	77.7483	102.375	83.1491	83.0157	61.5258	76.9634	93.589	94.0384	99.7243	131.04	98.6063	98.8377
104	T449DRAFT_0105	L,D-transpeptidase catalytic domain	507	19.1273	38.0563	44.0876	61.3817	38.03	60.0344	31.4071	49.3169	19.646	40.1089	44.1759	58.7799	70.0112	102.591	86.7364	69.3259
105	T449DRAFT_0106	23S rRNA (uracil1939-C5)-methyltransferase	1335	38.2386	62.2576	86.5653	74.0259	49.9145	98.1169	44.911	62.0909	40.0737	64.6936	82.1901	76.0377	79.8038	147.404	122.134	83.9451
106	T449DRAFT_0107	Protein of unknown function (DUF1318)	588	66.1438	89.3785	112.623	106.165	77.715	142.124	84.4198	95.7063	60.3309	98.5725	113.384	103.68	82.988	145.956	93.7483	91.4831
107	T449DRAFT_0108	hypothetical protein	243	11.7334	13.0157	4.6756	9.68299	13.4889	16.0291	6.49868	9.62604	10.5728	13.7575	5.52403	9.16614	9.67508	15.8553	3.61087	11.7391
108	T449DRAFT_0109	diguanylate cyclase (GGDEF) domain-containing protein	4923	22.5214	26.2673	11.0637	17.9669	32.6915	37.3758	16.3863	16.9252	23.1311	26.4232	10.3664	20.0834	32.4873	41.9524	15.8523	20.6117
109	T449DRAFT_0110	iron complex outermembrane recepter protein	2316	27.0177	40.2955	14.7072	24.3124	27.7146	33.8778	9.84146	23.5631	26.7176	36.629	12.7833	24.7468	31.6511	33.937	11.3881	29.8246
110	T449DRAFT_0111	Outer membrane protein TolC	1500	3.69917	4.45777	6.77064	11.1306	8.34233	4.22937	4.82527	8.56923	3.78132	5.36593	5.10421	9.15697	7.61534	3.35198	5.71198	8.55783
111	T449DRAFT_0112	ATP-binding cassette, subfamily B, HlyB/CyaB	2142	3.46723	3.35093	5.69395	11.1951	3.05151	3.50618	8.65034	10.3372	3.84741	2.95245	6.38281	11.5443	3.54332	4.73961	11.8072	11.415
112	T449DRAFT_0113	Ca2+-binding protein, RTX toxin-related	11229	4.03071	5.56125	8.91432	15.4661	8.36394	9.39263	13.6157	13.1357	3.87903	5.24892	8.50964	15.3673	16.1046	13.0367	39.1669	22.4916
113	T449DRAFT_0114	Protein of unknown function (DUF1311)	1062	4.48531	8.07774	8.25305	11.7138	8.24262	9.59743	13.6555	14.9261	4.37316	8.66172	7.34977	14.9727	8.50625	7.6549	13.8999	17.5554
114	T449DRAFT_0115	hypothetical protein	180	2.84552	4.33261	4.50861	7.84322	1.1783	7.38585	4.97149	7.19149	1.53712	3.31231	3.72872	5.15595	0.709857	4.28094	5.44817	8.48991
115	T449DRAFT_0116	Radical SAM superfamily protein	795	3.54347	3.83304	4.98742	6.71725	4.00176	3.49122	6.81993	8.68407	3.33112	3.58907	4.81529	10.0914	3.69661	2.15662	6.55728	10.3801
116	T449DRAFT_0117	UDP:flavonoid glycosyltransferase YjiC, YdhE family	1191	3.01037	3.08	3.6601	6.97481	2.86547	2.72208	4.72914	5.75853	2.82091	3.93329	3.81951	6.78802	2.69281	2.53945	5.6338	6.07338
117	T449DRAFT_0118	HlyD family secretion protein	1341	3.463	2.87548	6.19015	7.23215	3.2351	3.30463	9.53867	5.41923	2.60854	3.12811	6.8587	7.61282	3.01094	3.30408	10.5461	5.24209
118	T449DRAFT_0119	VCBS repeat-containing protein	13170	6.15513	7.34273	11.3911	20.0396	9.51469	7.63467	23.9615	18.3025	5.97391	6.78899	10.7945	20.7397	13.0452	8.5336	49.7605	23.4778
119	T449DRAFT_0120	hypothetical protein	720	3.98372	6.9402	16.4242	32.6233	5.75758	8.22809	50.0804	23.877	3.65066	7.92587	16.3304	32.9981	9.49433	13.4582	107.386	41.8835
120	T449DRAFT_0121	hypothetical protein	531	8.10249	8.51291	11.8774	31.712	21.0241	12.0352	29.8884	28.3126	9.45348	8.94242	10.1118	32.8194	18.6969	12.8791	39.7556	28.5875
121	T449DRAFT_0122	hypothetical protein	432	0	0	0	0	0	0	0	0	0	0	0	0	0	0	0	0
122	T449DRAFT_0123	Transposase	1023	0	0	0	0	0	0	0	0	0	0	0	0	0	0	0	0
123	T449DRAFT_0124	hypothetical protein	219	0	0	0	0	0	0	0	0	0	0	0	0	0	0	0	0
124	T449DRAFT_0125	hypothetical protein	471	0	0	0	0	0	0	0	0	0	0	0	0	0	0	0	0
125	T449DRAFT_0126	hypothetical protein	486	0	0	0	0	0	0	0	0	0	0	0	0	0	0	0	0
126	T449DRAFT_0127	hypothetical protein	288	9.6629	8.6251	7.48751	24.8653	26.043	11.7428	30.889	21.606	10.7049	10.4249	8.37236	21.5547	22.0943	13.3779	44.2664	27.5922
127	T449DRAFT_0128	hypothetical protein	792	2.09102	2.26113	2.07865	4.75347	2.3858	1.59025	2.99087	4.73125	2.09607	2.01642	2.98172	4.32267	2.5329	1.43509	8.66754	7.33219
128	T449DRAFT_0129	Hemolysin-type calcium-binding repeat-containing protein	906	5.67219	5.22846	10.0324	11.7885	7.44859	3.65559	12.7531	10.0766	5.75875	5.05307	8.3958	12.0875	6.48743	4.67785	19.8823	11.4698
129	T449DRAFT_0130	hypothetical protein	297	10.5773	13.1777	17.7222	15.6382	11.1013	7.77457	15.7741	10.705	11.7114	12.9768	18.9156	20.4155	12.3902	10.1834	27.1105	14.0641
130	T449DRAFT_0131	REP element-mobilizing transposase RayT	505	13.6585	18.7603	14.4174	19.6908	19.5103	8.86763	29.551	22.1703	14.2841	16.9082	14.6688	23.8909	22.5945	11.3678	28.4134	19.3671
131	T449DRAFT_0132	hypothetical protein	2052	14.5354	19.3546	20.6221	18.257	16.3683	15.4014	21.1122	17.2649	13.9651	18.9171	19.5885	19.9605	15.978	15.218	19.4685	18.8665
132	T449DRAFT_0133	cysteine synthase B	900	95.4956	103.822	108.516	63.496	68.4483	123.927	81.2985	57.5067	89.153	108.076	108.409	64.8733	64.9377	127.294	82.124	60.5613
133	T449DRAFT_0134	HAD-superfamily subfamily IB hydrolase, TIGR01490	687	58.8239	92.0338	86.0658	62.8411	44.4843	68.5113	50.2257	46.7092	62.1369	95.9907	80.6171	61.8114	45.1208	61.438	62.1324	64.5085
134	T449DRAFT_0135	putative (di)nucleoside polyphosphate hydrolase	549	117.366	222.996	165.562	250.335	396.722	163.861	445.516	256.511	119.838	211.033	159.246	246.96	422.027	196.327	510.313	331.617
135	T449DRAFT_0136	hypothetical protein	297	36.848	51.8843	68.2342	52.5637	34.9269	30.0774	69.4768	46.414	37.197	53.2693	61.2665	51.4554	34.8475	26.2045	66.9073	47.3377
136	T449DRAFT_0137	DNA ligase (NAD+)	1959	20.1321	28.4786	37.9824	17.7033	9.66521	18.99	17.0493	13.4938	19.5108	26.9564	35.2379	19.5395	11.3555	24.5449	23.3963	17.6819
137	T449DRAFT_0138	hypothetical protein	189	214.995	238.179	281.067	483.476	602.41	231.756	454.397	450.114	213.315	269.604	247.266	527.053	312.269	148.1	129.718	216.156
138	T449DRAFT_0139	cell division protein ZipA	705	250.938	316.065	202.073	381.292	560.495	418.007	559.507	359.075	255.994	363.679	188.499	393.11	496.126	401.652	506.039	349.278
139	T449DRAFT_0140	condensin subunit Smc	3534	71.5196	106.403	94.566	49.9009	48.885	60.9294	43.032	42.4704	72.6879	107.558	89.592	50.5791	48.6728	69.5725	49.6572	42.954
140	T449DRAFT_0141	7-cyano-7-deazaguanine reductase	390	115.397	165.195	177.53	76.2288	25.1644	62.4358	35.4303	56.6585	109.507	158.499	153.101	76.8369	29.7157	56.5578	29.2481	73.1438
141	T449DRAFT_0142	flagellar biosynthesis protein	285	29.5335	30.911	52.3948	12.1328	5.34461	7.69274	8.03442	11.9526	24.409	29.3625	42.0408	16.7885	4.70747	6.75938	7.60631	17.516
142	T449DRAFT_0143	phosphatidylserine decarboxylase	864	31.2414	33.7649	59.9538	19.0871	16.6479	21.1641	16.3889	20.7912	30.2163	34.7496	53.2839	23.9179	21.3992	20.9811	20.3709	21.9323
143	T449DRAFT_0144	hypothetical protein	213	150.452	185.577	226.32	330.635	117.86	177.611	292.111	302.373	158.197	192.44	214.737	354.962	106.658	178.895	226.327	367.816
144	T449DRAFT_0145	protein of unknown function (DUF4145)	813	61.1944	68.5508	96.5703	154.297	37.0208	83.7129	143.317	135.785	59.8237	77.4472	90.4739	161.439	41.4284	75.3746	151.605	175.562
145	T449DRAFT_0146	hypothetical protein	291	15.8997	23.3752	25.1792	27.4214	35.117	11.9424	32.8317	23.7245	13.5828	18.586	22.8934	24.3092	98.048	25.3546	119.724	74.9212
146	T449DRAFT_0147	Uncharacterized conserved protein, contains HEPN domain	318	42.8975	65.3524	75.5405	95.161	64.6951	58.1626	116.287	100.338	47.2323	59.4608	64.9595	98.9683	100.692	60.8217	162.147	128.79
147	T449DRAFT_0148	TatD DNase family protein	780	57.8953	66.0815	56.6301	37.275	16.0924	47.6641	20.752	36.3651	55.9698	73.2438	55.0703	45.4781	14.4811	42.159	27.7261	43.3638
148	T449DRAFT_0149	type IV pilus assembly protein PilZ	351	123.014	165.116	96.3158	98.5139	49.0544	138.348	53.7641	103.78	120.38	173.805	87.3222	108.466	50.4544	121.842	51.4672	117.262
149	T449DRAFT_0150	DNA polymerase-3 subunit delta'	1014	35.2743	50.248	49.4842	22.1959	15.25	32.2944	15.7555	21.4782	37.499	50.3986	45.892	24.6509	14.9322	32.43	19.8516	28.7351
150	T449DRAFT_0151	dTMP kinase	672	41.4633	64.8602	48.203	34.4054	32.7379	50.9859	36.1112	30.8207	41.9081	66.0982	46.1651	35.3858	30.5936	53.1486	37.4818	41.0851
151	T449DRAFT_0152	UPF0755 protein	1056	41.6319	60.941	54.5425	34.0622	23.8276	46.537	25.0485	32.4735	41.9776	64.0617	48.4922	35.8768	27.273	50.824	26.4914	38.2046
152	T449DRAFT_0153	4-amino-4-deoxychorismate lyase	852	101.477	126.385	219.026	56.5308	43.0885	76.4591	46.0594	49.4182	95.869	139.057	206.305	64.6067	45.3958	83.1166	46.9496	50.222
153	T449DRAFT_0154	3-oxoacyl-[acyl-carrier-protein] synthase II	1245	296.386	361.677	368.852	108.269	65.4632	199.516	67.0147	85.623	305.874	375.533	354.922	116.669	98.6992	241.77	119.065	115.626
154	T449DRAFT_0155	acyl carrier protein	231	7381.94	9911.04	3747.48	1361.03	2630.59	3320.15	1995.74	1025.19	7636.98	9705.73	3729.58	1417.06	2522.24	2772.05	1503.29	1021.44
155	T449DRAFT_0156	3-oxoacyl-[acyl-carrier-protein] reductase	729	355.748	389.38	430.441	150.802	232.644	237.013	158.82	129.749	351.044	424.933	393.672	157.89	212.186	234.051	152.435	137.096
156	T449DRAFT_0157	[acyl-carrier-protein] S-malonyltransferase	957	286.586	300.008	442.47	143.908	197.668	206.16	162.703	112.387	274.575	310.034	420.043	148.892	199.085	216.818	171.616	105.073
157	T449DRAFT_0158	3-oxoacyl-[acyl-carrier-protein] synthase-3	969	134.365	162.901	354.627	73.7341	56.4905	78.3475	57.9358	54.6305	130.183	176.961	334.443	73.5561	69.0956	107.892	71.5888	58.7722
158	T449DRAFT_0159	phosphate:acyl-[acyl carrier protein] acyltransferase	1029	281.549	306.791	506.422	83.5523	103.227	129.788	75.5059	58.7502	278.525	342.908	470.082	80.0901	119.343	151.624	98.4633	66.9292
159	T449DRAFT_0160	large subunit ribosomal protein L32	183	740.488	1040.54	656.969	119.633	213.779	343.611	135.913	113.674	753.477	1007.89	625.8	123.968	294.23	302.754	239.456	281.141
160	T449DRAFT_0161	uncharacterized protein	528	579.515	700.466	792.974	260.562	155.601	223.475	134.14	189.637	576.682	772.369	747.769	272.875	142.246	191.548	135.683	225.175
161	T449DRAFT_0162	TLP18.3, Psb32 and MOLO-1 founding protein of phosphatase	504	34.9592	55.1032	73.472	216.704	72.9931	152.298	104.339	164.963	39.6828	63.4577	69.0504	211.312	91.2419	154.381	207.686	217.908
162	T449DRAFT_0163	uncharacterized protein	846	29.5449	39.0754	29.628	123.562	83.0732	107.603	113.367	124.61	30.719	40.9256	28.0609	127.351	97.6884	121.438	145.691	136.079
163	T449DRAFT_0164	LemA protein	606	78.0123	99.4975	56.8965	203.998	202.739	224.347	234.836	204.465	77.78	109.454	56.3205	222.608	248.907	229.613	275.361	237.045
164	T449DRAFT_0165	K(+)-stimulated pyrophosphate-energized sodium pump	2127	24.2973	36.7603	25.7053	117.098	61.3699	81.2328	96.1094	104.453	24.3437	39.6035	26.5527	114.396	124.248	133.962	240.624	116.775
165	T449DRAFT_0166	hypothetical protein	480	37.5964	55.6319	27.0034	134.699	107.051	120.117	162.414	116.531	42.0375	65.4328	25.5314	145.312	140.072	114.542	208.07	133.079
166	T449DRAFT_0167	Predicted DNA-binding transcriptional regulator YafY, contains an HTH and WYL domains	918	6.13739	7.18955	8.23421	16.1367	5.4399	17.785	9.05992	13.7546	5.81264	8.48952	7.41953	15.232	5.60926	13.5983	11.751	18.8665
167	T449DRAFT_0168	CRISPR-associated helicase, Cas3 family	2787	0.318551	0.362735	0.532464	0.646046	0.47736	0.376594	1.52044	0.708923	0.333283	0.359092	0.463805	0.7474	0.907761	0.407818	4.9077	1.68153
168	T449DRAFT_0169	putative transposase	276	0	0	0	0	0	0	0	0	0	0	0	0	0	0	0	0
169	T449DRAFT_0170	CRISPR system Cascade subunit CasA	1563	0	0	0	0	0	0	0	0	0	0	0	0	0	0	0	0
170	T449DRAFT_0171	CRISPR system Cascade subunit CasB	567	0	0	0	0	0	0	0	0	0	0	0	0	0	0	0	0
171	T449DRAFT_0172	CRISPR-associated protein, Cse4 family	1083	0	0	0	0	0	0	0	0	0	0	0	0	0	0	0	0
172	T449DRAFT_0173	CRISPR system Cascade subunit CasD	744	0	0	0	0	0	0	0	0	0	0	0	0.110881	0	0	0	0
173	T449DRAFT_0174	CRISPR system Cascade subunit CasE	684	1.6474	1.81581	3.96622	5.2348	1.7759	3.10301	4.11726	5.04666	1.47356	2.14802	3.85229	4.82428	2.09221	2.33762	4.22573	5.51099
174	T449DRAFT_0175	prevent-host-death family protein	276	60.4363	84.9777	44.274	72.8723	30.0395	69.2106	36.1418	48.2176	65.9482	104.461	48.9958	70.2405	35.5546	83.4085	53.8583	80.8387
175	T449DRAFT_0176	toxin ParE1/3/4	327	55.6051	87.5355	45.1688	96.0458	34.0811	55.8485	33.966	94.7291	50.6464	87.648	44.547	100.407	41.6927	59.7957	54.6132	122.753
176	T449DRAFT_0177	CRISP-associated protein Cas1	1098	18.0061	22.176	34.4217	37.1756	8.04261	20.4561	21.3817	35.5335	19.241	20.0522	32.7367	41.3603	8.41355	20.9836	26.1362	39.1556
177	T449DRAFT_0178	CRISPR-associated protein Cas2	306	11.8842	15.4331	20.2319	22.5334	5.85997	14.3296	13.4179	15.8821	11.7545	16.5615	19.6591	27.094	5.13602	12.528	14.8433	16.9798
178	T449DRAFT_0179	cytochrome c peroxidase	1005	721.402	797.487	347.715	773.756	731.803	1381.65	569.395	653.211	717.445	853.621	332.728	780.565	713.044	1337.24	627.331	682.842
179	T449DRAFT_0180	hypothetical protein	1269	87.2491	104.076	68.5382	65.8318	47.1166	75.8526	50.8556	56.6407	90.0936	115.629	65.5636	66.6495	39.3895	74.628	44.0084	53.8698
180	T449DRAFT_0181	exopolyphosphatase / guanosine-5'-triphosphate,3'-diphosphate pyrophosphatase	1500	123.757	153.23	129.338	74.6129	38.8709	121.501	39.6549	51.8393	126.694	161.29	117.712	75.8406	37.7275	97.4256	34.3063	64.0479
181	T449DRAFT_0182	ABC-2 type transport system ATP-binding protein	942	83.6618	110.048	110.644	53.2149	23.7842	31.0488	27.3814	41.9001	87.5068	122.878	108.141	56.4418	21.784	26.9945	23.8894	39.6917
182	T449DRAFT_0183	ABC-2 type transport system permease protein	765	46.4433	59.3917	51.5876	26.7726	14.9461	19.909	13.8651	19.0586	47.0953	65.9956	43.2824	28.0915	12.41	17.9044	12.0096	17.5791
183	T449DRAFT_0184	putative chitinase	603	52.1537	71.7551	60.6403	33.4563	20.3684	23.4398	23.5698	26.3632	51.6853	78.7114	52.2722	36.4935	15.744	19.2642	19.5158	30.7495
184	T449DRAFT_0185	hypothetical protein	327	50.906	66.7778	53.9615	35.9155	17.7481	27.746	25.8367	31.1828	51.009	76.1222	51.8448	38.7879	17.779	24.802	20.6773	42.6832
185	T449DRAFT_0186	Icc protein	804	51.4741	56.4568	51.277	28.146	21.9192	34.0863	24.1263	26.5232	52.8488	57.3915	45.4496	35.476	17.1478	27.315	16.306	29.1445
186	T449DRAFT_0187	N-acetylglutamate synthase	1317	120.147	147.48	115.372	79.8382	70.8441	130.432	71.6446	61.5256	118.143	147.34	112.343	87.4594	68.6022	120.603	38.0934	59.8741
187	T449DRAFT_0188	toxin YoeB	261	74.7684	109.671	57.4792	46.7222	58.2868	59.4263	55.5637	36.1097	77.9918	126.21	48.0019	50.1767	61.3904	73.145	44.0995	52.696
188	T449DRAFT_0189	hypothetical protein	234	144.538	182.007	106.819	76.5086	83.2223	101.967	71.7604	55.9985	138.087	220.669	99.7513	76.3257	65.416	107.6	69.9219	58.7763
189	T449DRAFT_0190	dihydroxy-acid dehydratase	1689	299.007	374.013	300.952	245.624	296.809	370.073	261.124	186.265	294.83	398.636	277.943	249.232	285.181	420.802	261.952	190.005
190	T449DRAFT_0191	SH3 domain protein	672	270.248	320.454	260.89	200.16	94.0532	285.993	87.8105	176.543	261.036	377.768	246.251	209.829	88.6433	255.968	90.3249	210.883
191	T449DRAFT_0192	ornithine carbamoyltransferase	909	238.779	294.163	184.655	96.0229	47.8318	182.715	49.5701	73.1516	237.678	329.333	167.389	103.573	47.455	161.574	53.2609	91.3436
192	T449DRAFT_0193	acetylornithine aminotransferase	1188	384.562	434.452	369.452	168.714	128.428	229.684	125.151	121.693	373.401	436.945	348.516	172.542	119.665	222.641	115.871	127.263
193	T449DRAFT_0194	coproporphyrinogen oxidase	915	73.7409	90.5192	75.6433	81.082	51.1847	99.693	65.7847	75.1291	77.108	103.861	68.3259	89.3473	44.4207	83.2888	50.0348	68.81
194	T449DRAFT_0195	Cupin domain protein	396	37.2073	65.682	42.8611	55.9049	40.8508	73.2695	54.3009	63.37	34.7848	74.5269	37.7266	65.6212	45.9794	62.0736	69.4707	57.6285
195	T449DRAFT_0196	Permease of the drug/metabolite transporter (DMT) superfamily	906	15.5844	25.9829	30.737	37.1497	11.1516	32.8231	18.0984	32.4357	13.917	28.4147	26.3672	37.4916	14.8647	42.6322	34.6374	39.1323
196	T449DRAFT_0197	cAMP-binding domain of CRP or a regulatory subunit of cAMP-dependent protein kinases	768	42.9273	65.6097	76.1734	93.0051	74.2627	66.0231	120.563	78.1247	39.9892	65.2387	77.1314	91.3302	80.0252	58.1689	123.861	81.3174
197	T449DRAFT_0198	hypothetical protein	423	21.3111	40.424	66.2176	103.174	30.8135	31.4843	44.4261	95.7792	21.5384	36.3447	60.353	105.703	67.7233	51.599	102.496	107.659
198	T449DRAFT_0199	hyperosmotically inducible protein	474	30.6884	68.3102	73.4749	62.4609	86.6434	72.3331	82.4571	63.4825	32.438	68.5072	73.9975	68.3109	101.195	70.3104	91.6861	74.7972
199	T449DRAFT_0200	OmpA-OmpF porin, OOP family	1092	89.6338	377.477	341.31	656.369	679.698	474.292	541.843	758.705	88.3905	442.189	327.777	628.554	1730.47	549.965	1771	1427.98
200	T449DRAFT_0201	nicotinamide-nucleotide amidase	483	13.1495	19.5251	19.1066	34.9058	5.78835	15.9838	6.59354	26.8476	12.848	23.5858	23.9318	33.6898	11.6663	26.8024	17.2047	47.2482
201	T449DRAFT_0202	DNA mismatch repair protein MutS	2571	61.9971	67.941	89.1411	42.7675	53.2989	65.1177	66.7972	38.0443	62.6174	69.305	83.605	44.705	51.9496	68.1853	57.8377	33.8407
202	T449DRAFT_0203	thiol:disulfide interchange protein DsbC	723	263.181	347.148	254.321	191.814	208.493	245.496	204.187	189.941	266.431	379.953	240.983	213.655	214.442	260.96	247.006	236.449
203	T449DRAFT_0204	regulator of sigma E protease	1362	110.173	160.273	183.148	114.366	179.137	85.9827	144.623	103.662	109.175	153.4	173.222	111.402	298.496	160.634	285.887	159.924
204	T449DRAFT_0205	1-deoxy-D-xylulose 5-phosphate reductoisomerase	1185	227.209	307.938	238.289	150.649	226.07	180.941	150.81	121.637	233.236	337.029	222.716	144.75	255.484	240.681	195.132	134.549
205	T449DRAFT_0206	phosphatidate cytidylyltransferase	882	221.97	317.577	238.444	149.209	114.354	169.454	73.7965	112.777	227.521	365.44	226.626	150.984	113.418	179.799	83.3318	108.347
206	T449DRAFT_0207	undecaprenyl diphosphate synthase	789	215.221	272.513	300.757	107.567	97.8478	120.314	68.1842	82.061	208.501	307.688	280.15	105.158	103.839	137.682	69.8657	100.975
207	T449DRAFT_0208	ribosome recycling factor	558	315.149	387.683	377.103	112.973	98.1337	190.602	63.9596	88.0724	312.383	443.307	346.41	116.868	105.654	186.255	67.894	106.261
208	T449DRAFT_0209	uridylate kinase	732	505.826	502.176	912.439	196.192	376.273	232.696	187.438	148.763	515.781	621.523	879.17	195.419	338.462	253.488	159.144	142.658
209	T449DRAFT_0210	elongation factor Ts	888	972.84	1030.46	1360.97	334.65	586.014	405.302	295.325	256.74	972.904	1220.7	1291.2	331.7	529.587	411.556	289.574	270.644
210	T449DRAFT_0211	small subunit ribosomal protein S2	738	1352.43	1561.54	1397.73	428.84	999.775	591.026	518.725	306.615	1364.45	1683.82	1328.66	405.63	1018.19	692.703	563.211	336.835
211	T449DRAFT_0212	methionyl aminopeptidase	765	48.1171	70.1146	78.6544	31.8008	7.05717	27.4702	10.2526	24.8474	50.7896	78.1036	75.2893	30.5178	7.83348	20.2967	12.1445	31.163
212	T449DRAFT_0213	UTP--GlnB (protein PII) uridylyltransferase, GlnD	2646	55.4005	73.1053	93.4671	73.8081	47.0735	57.5424	69.1115	65.4092	56.0399	79.1461	87.849	77.8966	41.5001	52.4269	66.4587	64.3385
213	T449DRAFT_0214	PilZ domain-containing protein	378	157.949	249.564	192.797	298.898	155.27	239.901	167.248	247.587	160.979	269.829	185.713	314.322	164.687	237.032	206.047	282.458
214	T449DRAFT_0215	2-octaprenyl-3-methyl-6-methoxy-1,4-benzoquinol hydroxylase	1218	12.4053	18.0347	31.0494	32.6395	16.2418	17.1768	17.0494	24.7983	10.3034	19.3529	31.736	30.4785	25.7961	26.1127	30.7228	32.705
215	T449DRAFT_0216	glutamate synthase (NADPH/NADH) large chain	4620	429.984	494.433	507.613	283.631	422.02	369.035	315.129	235.324	415.181	510.599	467.898	281.747	433.68	435.176	348.966	260.254
216	T449DRAFT_0217	glutamate synthase (NADH) small subunit (EC 1.4.1.14)	1443	224.4	337.101	347.968	258.643	303.929	253.813	201.219	204.783	222.446	334.142	311.89	244.484	461.652	434.44	393.67	342.067
217	T449DRAFT_0218	hypothetical protein	186	55.7171	78.2665	74.2986	49.6114	42.3979	69.3442	32.9703	53.8446	56.4201	84.4867	62.8136	64.8652	49.1175	75.3998	56.3317	70.1102
218	T449DRAFT_0219	transcriptional regulator, TetR family	600	108.869	151.425	136.611	112.192	51.6415	124.549	57.0698	83.9512	109.849	167.153	124.291	113.534	53.9207	125.121	70.1954	107.992
219	T449DRAFT_0220	CDP-diacylglycerol--glycerol-3-phosphate 3-phosphatidyltransferase	564	153.204	192.099	196.474	163.576	88.8166	143.54	93.1454	140.528	147.381	201.23	190.271	170.073	81.0369	96.9701	91.7892	153.18
220	T449DRAFT_0221	Excinuclease ABC subunit C	1842	33.3676	44.3218	47.7212	33.4789	22.5366	34.707	22.2188	29.0717	32.4555	42.5405	44.4801	36.1309	24.6114	33.3098	33.5128	49.6673
221	T449DRAFT_0222	topoisomerase-4 subunit B	1893	67.156	74.1098	70.8108	76.4272	60.7057	96.0918	69.3098	64.5309	66.4508	81.4391	68.4026	81.4711	65.0751	102.559	74.1631	67.4349
222	T449DRAFT_0223	Exodeoxyribonuclease VII small subunit	234	135.126	146.58	183.713	84.1157	70.5329	133.663	82.6707	77.3498	124.405	164.068	175.6	84.3461	77.429	118.796	64.8487	121.906
223	T449DRAFT_0224	farnesyl diphosphate synthase	897	243.706	279.18	334.417	159.259	159.365	278.195	158.622	142.083	234.402	306.962	316.339	169.382	159.725	244.959	155.821	161.393
224	T449DRAFT_0225	NACHT domain-containing protein	3360	17.7743	22.4539	36.713	50.3781	19.3902	21.748	43.7643	44.2912	17.2573	23.4924	36.2219	51.891	23.0336	21.6264	50.6311	54.487
225	T449DRAFT_0226	REP element-mobilizing transposase RayT	642	47.9749	50.907	51.4668	76.3288	47.4221	42.6512	53.4182	77.1856	48.6379	56.8155	52.388	87.1854	39.1483	34.6876	46.4689	76.6472
226	T449DRAFT_0227	hypothetical protein	204	54.0648	80.7054	44.8967	133.997	334.302	113.76	493.881	125.35	51.5387	78.4933	34.119	139.009	356.766	166.957	537.142	200.761
227	T449DRAFT_0228	Cu+-exporting ATPase	2241	83.8342	106.714	85.5369	214.521	183.098	184.31	273.179	199.911	85.5514	114.391	84.2359	219.288	253.313	247.882	370.973	222.261
228	T449DRAFT_0229	copper chaperone	216	67.6601	120.417	69.7761	153.739	112.92	158.515	163.036	150.874	69.9939	122.93	73.4236	159.835	186.397	189.253	295.109	261.772
229	T449DRAFT_0230	EAL and modified HD-GYP domain-containing signal transduction protein	1200	175.341	221.601	132.012	121.723	41.1332	129.194	54.1307	99.148	172.91	246.223	121.349	125.427	38.7156	99.0021	49.7647	122.17
230	T449DRAFT_0231	high frequency lysogenization protein	624	94.4493	123.035	81.0064	54.2664	21.6913	78.9045	35.3038	46.6937	92.2589	125.133	74.5744	60.285	20.7633	71.9013	28.2059	55.3477
231	T449DRAFT_0232	ABC-2 type transport system ATP-binding protein	930	68.2373	91.1556	69.0877	63.9778	26.0607	82.2099	36.7626	55.383	69.5529	91.2868	63.3749	70.254	26.8738	80.9926	32.134	65.071
232	T449DRAFT_0233	ABC-2 type transport system permease protein	753	50.5618	62.7356	53.118	48.4207	18.257	57.5195	27.543	44.5453	49.0269	57.6873	47.6695	51.4911	19.0389	45.922	31.8048	51.2777
233	T449DRAFT_0234	PEP-CTERM protein-sorting domain-containing protein	1383	70.317	78.7472	72.1601	76.3536	58.9032	89.8714	78.7877	73.713	65.2193	80.0311	68.0498	86.7602	54.5281	84.8991	76.3577	65.9303
234	T449DRAFT_0235	diguanylate cyclase (GGDEF) domain-containing protein	1116	61.9741	83.0675	51.9217	90.7526	109.381	124.121	119.335	86.1595	61.7859	83.5136	47.3107	90.6265	118.764	145.155	139.395	107.265
235	T449DRAFT_0236	putative transposase	189	5.14903	6.26585	5.64343	7.25322	2.34639	2.71493	5.5703	5.16682	3.97351	6.08383	3.68269	6.76548	2.16337	2.95589	2.45782	5.92946
236	T449DRAFT_0237	transcriptional regulator, AraC family	831	26.2774	34.1152	34.1808	76.721	34.27	27.0566	69.2672	66.2169	25.8512	39.6657	30.5417	81.7507	43.1603	28.0502	98.0112	70.0034
237	T449DRAFT_0238	Polyketide cyclase / dehydrase and lipid transport	426	73.3823	104.62	60.4716	261.761	90.8841	104.683	230.76	210.627	70.9797	125.461	66.5801	281.375	87.9422	101.883	247.773	354.185
238	T449DRAFT_0239	regulatory protein, Fis family	954	73.8582	68.0622	82.7105	157.272	87.978	98.8691	176.678	140.854	74.7223	60.1974	78.7435	162.677	103.17	115.767	178.486	121.956
239	T449DRAFT_0240	Uncharacterized conserved protein YaaN involved in tellurite resistance	1146	81.5218	107.168	71.3622	198.553	174.237	246.385	255.985	186.119	80.3108	115.72	71.234	208.02	196.656	244.467	288.788	209.092
240	T449DRAFT_0241	5-bromo-4-chloroindolyl phosphate hydrolysis protein	849	192.108	129.264	132.732	342.6	311.724	327.988	310.969	282.551	202.309	139.924	122.446	329.689	305.71	255.268	307.922	262.797
241	T449DRAFT_0242	hypothetical protein	150	93.9021	101.576	91.9757	222.475	323.41	157.668	301.448	201.21	109.092	128.47	91.478	227.137	254.441	162.975	235.705	170.477
242	T449DRAFT_0243	Transposase IS200 like	305	0	0	0	0	0	0	0	0	0	0	0	0	0	0	0	0
243	T449DRAFT_0244	hypothetical protein	450	0	0	0	0	0	0	0	0	0	0	0	0	0	0	0	0
244	T449DRAFT_0245	hypothetical protein	519	0	0	0	0	0	0	0	0	0	0	0	0	0	0	0	0
245	T449DRAFT_0246	hypothetical protein	789	0	0	0	0	0	0	0	0	0	0	0	0	0	0	0	0
246	T449DRAFT_0247	PAS domain S-box-containing protein	1815	54.0789	58.6673	62.2795	116.27	88.003	98.9748	139.052	94.8188	53.0062	58.026	61.1524	114.63	110.203	108.527	159.876	107.436
247	T449DRAFT_0248	PAS domain S-box-containing protein/diguanylate cyclase (GGDEF) domain-containing protein	1977	23.2218	38.6509	23.2223	69.1955	37.275	47.1901	53.6644	63.2479	25.1711	41.1004	20.5831	70.7803	40.2906	48.1947	61.9789	76.7828
248	T449DRAFT_0249	Signal transduction histidine kinase	2022	18.2046	27.6341	19.9419	41.2956	18.4516	35.8738	27.1787	33.0878	18.7758	29.3811	19.7685	43.2978	20.43	39.0048	32.5971	42.0716
249	T449DRAFT_0250	Protein of unknown function (DUF1638)	597	32.9737	45.092	37.2859	64.1578	34.6545	52.2342	48.3629	56.6038	31.9121	44.2988	39.6398	68.9879	35.6141	49.8869	46.6862	64.6769
250	T449DRAFT_0251	uroporphyrinogen decarboxylase	1029	26.6632	33.8665	26.5897	49.8689	42.7597	54.218	49.7746	40.7632	27.5606	35.489	23.2154	47.541	47.5707	70.13	67.7656	56.2364
251	T449DRAFT_0252	Methanogenic corrinoid protein MtbC1	681	100.659	135.216	122.745	204.576	100.596	126.243	124.912	160.27	109.727	138.423	117.319	201.271	114.64	135.076	156.662	157.381
252	T449DRAFT_0253	2Fe-2S iron-sulfur cluster binding domain-containing protein	1563	35.7082	47.7058	39.7282	66.9845	43.5461	53.7804	63.669	60.5163	38.4512	45.2025	34.5597	70.8704	42.2072	52.271	66.5074	66.2897
253	T449DRAFT_0254	putative two-component system response regulator	1059	34.1301	54.3997	25.5299	54.2911	39.3635	51.9553	50.1043	56.9787	36.2041	57.084	26.8064	59.1839	38.2357	45.3501	47.1303	60.1268
254	T449DRAFT_0255	prolyl-tRNA synthetase	1710	151.012	178.22	203.125	84.9772	60.4708	134.964	48.8068	66.0449	144.848	193.546	189.692	84.7868	63.2893	129.07	49.1392	74.2346
255	T449DRAFT_0256	hypothetical protein	522	33.3939	43.9347	41.799	29.3974	16.8433	38.2027	13.5632	30.541	32.8626	43.4026	40.9064	30.7777	14.6377	32.9559	10.9754	28.69
256	T449DRAFT_0257	hypothetical protein	546	58.5051	61.1273	65.4421	59.3956	33.4419	46.9892	30.3206	61.7246	61.4607	66.3371	61.8722	70.7102	28.9715	42.0567	25.0509	55.4176
257	T449DRAFT_0258	CBS domain-containing membrane protein	1161	20.8524	26.7569	24.5652	39.899	20.6928	33.1273	30.7856	36.0895	23.4058	31.4541	24.4942	39.9686	19.953	27.6436	30.764	38.0839
258	T449DRAFT_0259	adenine phosphoribosyltransferase	516	97.7402	106.916	121.463	99.4083	97.0786	82.7631	136.189	96.1213	91.9974	112.327	116.872	100.521	111.703	104.945	141.939	111.553
259	T449DRAFT_0260	phospholipid-binding lipoprotein MlaA	981	120.016	401.933	303.229	395.425	152.815	170.898	128.862	367.874	120.492	407.223	284.741	364.985	307.882	242.992	286.377	558.205
260	T449DRAFT_0261	phospholipid transport system substrate-binding protein	618	48.208	176.506	182.195	138.258	58.9044	76.3116	54.0021	108.405	47.6806	206.594	180.523	122.875	163.936	123.222	207.125	221.232
261	T449DRAFT_0262	hopanoid biosynthesis associated radical SAM protein HpnH	1110	200.078	607.385	519.956	456.031	444.527	256.393	294.97	383.962	202.793	730.114	501.799	450.77	486.002	280.164	331.122	378.42
262	T449DRAFT_0263	farnesyl-diphosphate farnesyltransferase	1200	37.1055	223.984	196.279	141.536	63.7565	85.7924	26.9996	142.581	40.053	254.208	186.705	125.685	55.7521	61.18	19.9575	144.413
263	T449DRAFT_0264	squalene-hopene/tetraprenyl-beta-curcumene cyclase	1956	46.567	357.285	176.393	211.478	74.2464	240.69	46.0594	215.153	45.8105	398.413	167.36	190.623	90.2193	232.589	51.1656	267.094
264	T449DRAFT_0265	Phosphorylase superfamily protein	720	20.7249	94.3947	72.492	54.7036	17.6477	43.5376	29.4268	55.2925	17.4573	101.469	70.8457	55.1114	19.6275	47.1438	28.0294	62.5423
265	T449DRAFT_0266	hypothetical protein	2571	42.1083	93.3592	63.555	47.3275	24.2459	43.8352	27.3331	45.2168	43.7384	93.0582	61.9665	48.7319	25.1722	43.0617	28.688	53.9312
266	T449DRAFT_0267	ornithine--oxo-acid transaminase	1386	111.123	209.962	166.81	109.108	100.301	146.186	104.481	86.547	111.505	229.803	155.749	110.574	101.841	164.232	126.876	104.525
267	T449DRAFT_0268	hypothetical protein	357	119.894	201.177	127.302	100.87	154.196	156.994	125.995	88.8043	119.519	231.722	103.541	118.37	126.128	156.65	98.3128	109.299
268	T449DRAFT_0269	putative copper resistance protein D	1638	75.7345	124.767	110.047	82.1546	84.6584	117.145	74.251	70.9583	77.5558	158.309	98.5675	86.8517	66.0947	111.328	56.3723	64.1252
269	T449DRAFT_0270	1-deoxy-D-xylulose-5-phosphate synthase	1863	116.469	222.499	198.516	126.915	133.923	166.972	102.128	95.9109	111.852	229.141	182.587	129.123	143.076	193.242	94.1136	102.918
270	T449DRAFT_0271	hydroxyacylglutathione hydrolase	765	52.7369	72.6255	72.4409	69.0578	35.4371	63.1722	44.0381	59.7584	51.3321	83.1973	64.3387	71.6307	29.3964	54.6449	28.1348	59.3961
271	T449DRAFT_0272	lysyl-tRNA synthetase, class II	1500	172.381	182.172	189.779	96.7785	111.831	150.904	114.455	82.634	173.493	192.947	184.58	99.943	103.855	160.754	100.785	76.7488
272	T449DRAFT_0273	peptide chain release factor 2	1099	170.793	181.846	234.931	111.798	97.4586	137.693	114.81	90.6953	167.059	189.548	217.978	111.507	96.069	120.721	106.61	95.2971
273	T449DRAFT_0274	hypothetical protein	750	49.3527	61.6963	65.7896	16.8868	12.4685	17.2596	11.8965	11.1127	46.8251	58.8833	60.9853	17.6265	10.5456	16.7727	9.7723	8.8295
274	T449DRAFT_0275	tRNA 2-thiocytidine biosynthesis protein TtcA	855	73.5042	93.983	108.424	64.5645	28.4595	60.8326	35.924	58.0897	70.3377	98.2734	96.5543	70.0968	27.916	57.0041	28.7349	56.8377
275	T449DRAFT_0276	3-oxoacyl-[acyl-carrier-protein] synthase-1	1224	189.185	337.972	288.059	282.72	215.874	254.427	199.698	226.005	188.007	320.358	273.176	264.066	464.695	491.568	511.462	341.594
276	T449DRAFT_0277	3-hydroxydecanoyl-[acyl-carrier-protein] dehydratase	516	135.195	285.818	231.107	181.964	43.9432	143.784	51.4661	137.272	143.818	281.518	229.697	194.967	96.3754	215.341	144.74	258.251
277	T449DRAFT_0278	soluble lytic murein transglycosylase	1992	72.9207	88.3632	74.8577	127.714	169.078	105.367	199.762	120.481	73.5457	96.0661	69.2958	130.348	173.682	118.1	216.847	117.938
278	T449DRAFT_0279	ATP-binding cassette, subfamily C	1854	38.9992	40.7711	57.3175	40.0272	29.1818	37.1745	34.9509	34.114	39.7178	38.4521	51.9286	41.6926	29.1248	33.0318	32.2102	36.8171
279	T449DRAFT_0280	hypothetical protein	834	66.6957	103.848	88.745	277.739	27.3728	53.611	20.576	220.81	68.7913	122.909	83.0989	286.532	27.4393	42.5245	16.2145	245.047
280	T449DRAFT_0281	hypothetical protein	429	77.1275	112.372	81.6144	133.733	17.3935	48.0066	14.7243	115.826	83.2901	135.106	64.9557	141.963	15.1006	44.0518	14.3172	156.499
281	T449DRAFT_0282	NADH-FMN oxidoreductase RutF, flavin reductase (DIM6/NTAB) family	537	67.6883	89.7181	78.154	75.6699	17.5936	36.7881	17.9385	56.6692	65.5822	87.8303	71.4729	82.7257	17.0604	36.7348	20.6649	60.5202
282	T449DRAFT_0283	hypothetical protein	312	30.1515	52.4449	49.0497	36.7897	14.0283	22.8752	15.4375	29.5521	30.5946	49.7528	44.2985	40.3222	23.9986	30.1312	24.1528	54.2048
283	T449DRAFT_0284	poly-beta-1,6-N-acetyl-D-glucosamine biosynthesis protein PgaD	450	55.3169	75.5478	53.9487	30.8273	54.1159	65.8247	39.4795	25.738	57.8836	75.284	50.2134	34.8313	45.8567	76.6716	38.1945	24.4509
284	T449DRAFT_0285	biofilm PGA synthesis N-glycosyltransferase PgaC	1329	67.4831	83.9681	78.6339	40.798	54.971	75.359	41.8263	33.8514	69.6983	84.5647	71.881	43.3116	51.6	87.9139	47.7694	30.97
285	T449DRAFT_0286	biofilm PGA synthesis lipoprotein PgaB	1941	132.89	170.097	172.225	138.502	76.638	130.461	71.0807	118.347	131.845	180.933	160.483	148.766	78.1588	130.661	82.1148	116.785
286	T449DRAFT_0287	hypothetical protein	249	351.061	574.259	190.433	267.795	77.1248	261.057	89.8462	238.956	366.607	661.463	189.78	277.883	86.1578	179.877	98.8755	301.545
287	T449DRAFT_0288	hypothetical protein	594	56.1918	85.4851	46.4524	93.2782	35.3164	75.6647	54.5889	85.5639	54.1319	92.4864	44.1504	96.2444	38.2462	59.9656	52.5701	98.6201
288	T449DRAFT_0289	4a-hydroxytetrahydrobiopterin dehydratase	384	125.87	193.087	87.4348	224.8	131.905	328.779	156.41	191.97	131.187	199.459	86.7446	251.675	142.947	282.091	174.332	248.33
289	T449DRAFT_0290	hypothetical protein	729	5.73787	16.4231	9.70107	16.1945	2.53909	39.4808	3.64648	13.5201	6.04547	17.321	8.52474	18.7001	2.96212	31.3671	4.46049	13.4161
290	T449DRAFT_0291	hypothetical protein	1224	4.29617	12.6014	4.12974	7.43869	2.80397	46.9142	3.5695	6.30833	4.73084	14.8219	5.50372	7.17789	2.41142	34.94	3.0783	6.15934
291	T449DRAFT_0292	hypothetical protein	537	7.12174	18.3416	6.47685	8.80148	6.78612	87.692	9.45939	7.78144	8.17017	24.4259	6.61958	13.0195	5.52023	68.6624	9.41936	12.5214
292	T449DRAFT_0293	hypothetical protein	639	3.39325	10.1478	5.51556	10.2463	15.2681	42.0119	24.425	7.56999	5.13404	10.4301	5.13502	9.58571	15.3169	40.9403	24.959	15.3057
293	T449DRAFT_0294	hypothetical protein	363	10.0181	27.6905	6.89865	12.4004	6.05525	136.216	8.41069	9.00892	10.7254	32.2627	6.57405	11.9311	5.80792	112.348	6.25627	17.9621
294	T449DRAFT_0295	aerotaxis receptor	477	9.12713	21.8598	8.94431	17.029	10.5501	103.465	17.1602	22.3767	8.90784	30.4	8.23393	20.8832	10.7148	84.5688	16.0145	26.4842
295	T449DRAFT_0296	phosphonate transport system substrate-binding protein	747	15.1304	27.4534	17.4757	30.8689	21.9398	94.294	36.9955	27.787	17.0115	34.3773	15.6403	31.6674	23.6562	95.3412	41.7336	33.4141
296	T449DRAFT_0297	magnesium and cobalt transporter	843	104.059	96.3658	188.083	152.083	34.9715	98.1644	74.1509	132.919	104.043	95.4287	177.398	161.174	39.2265	102.971	94.6567	183.938
297	T449DRAFT_0298	probable rRNA maturation factor	462	93.7173	107.346	140.93	87.511	27.7115	75.8778	53.266	76.978	100.997	113.657	143.445	97.0033	27.7674	60.8366	59.4346	84.2375
298	T449DRAFT_0299	phosphate starvation-inducible protein PhoH	975	175.284	201.329	227.71	186.286	108.746	193.144	166.07	142.409	178.515	212.999	212.811	190.67	107.461	195.112	158.442	154.96
299	T449DRAFT_0300	tRNA-2-methylthio-N6-dimethylallyladenosine synthase	1317	205.357	246.534	272.066	193.482	166.416	225.764	174.245	161.729	207.084	274.534	250.224	202.495	151.078	208.513	132.034	150.536
300	T449DRAFT_0301	Methyl-accepting chemotaxis protein	1752	88.5521	132.6	93.2118	144.906	143.938	178.868	188.264	126.797	85.1207	137.398	91.6289	153.666	223.408	235.349	403.958	179.451
301	T449DRAFT_0302	PAS domain S-box-containing protein	531	44.2422	83.5244	45.3263	96.0992	91.4677	122.285	107.806	76.8119	47.6768	88.9831	43.2092	93.5645	147.458	182.448	234.062	123.559
302	T449DRAFT_0303	Peptidoglycan-binding protein, CsiV	543	9.30689	16.8091	19.4294	18.8026	15.3752	19.8874	21.3756	18.0676	8.40745	19.6464	16.4348	21.5354	23.2253	30.9363	44.2951	22.7023
303	T449DRAFT_0304	transcription-repair coupling factor (superfamily II helicase)	3465	87.1147	103.853	88.8071	68.1842	86.8516	114.397	83.4861	54.8185	88.0123	105.435	80.1487	70.9304	91.507	121.506	91.1628	54.747
304	T449DRAFT_0305	hypothetical protein	393	641.219	703.764	400.789	391.823	1393.99	1122.45	929.559	395.778	639.003	765.478	361.803	398.097	1212.16	1089.14	783.013	449.252
305	T449DRAFT_0306	Protein of unknown function (DUF2721)	435	65.3488	76.2605	92.3221	84.8996	65.4231	75.3329	92.27	81.2338	64.6045	76.7541	77.4317	89.275	62.4184	67.4469	92.5497	91.5739
306	T449DRAFT_0307	membrane protein	1314	35.1857	52.2507	36.5453	95.1868	38.1662	70.5747	48.1525	95.4718	39.8117	57.0903	34.79	97.7198	33.4022	57.0303	37.8269	109.4
307	T449DRAFT_0308	hypothetical protein	225	362.026	578.58	298.65	493.6	216.635	519.964	238.865	443.4	381.645	596.688	290.675	506.337	264.635	475.612	251.648	633.46
308	T449DRAFT_0309	hypothetical protein	330	2012.35	2270.68	1091.2	702.542	3336.99	1147.17	1997.18	669.187	1980.43	2268.78	1008.64	717.834	3988.53	1436.64	2793.43	1183.65
309	T449DRAFT_0310	23S rRNA (guanine745-N1)-methyltransferase	831	47.8293	55.7	78.7693	19.131	10.4875	20.7977	12.0355	16.1511	48.6107	56.1674	75.2325	19.9041	8.14926	16.8997	8.4471	18.5123
310	T449DRAFT_0311	hypothetical protein	1557	45.9121	57.4156	33.15	130.425	62.2893	104.859	86.4306	129.419	44.9332	60.9262	30.6057	126.962	61.417	100.305	83.869	127.987
311	T449DRAFT_0312	putative two-component system response regulator	1101	56.4606	64.9039	85.0195	168.386	67.563	92.2145	132.961	128.484	58.2658	66.6651	80.3318	169.243	64.6066	74.4849	107.682	112.243
312	T449DRAFT_0313	PAS domain S-box-containing protein	2976	20.3948	19.8918	21.325	60.8592	27.1984	35.1502	44.3879	57.2175	20.6528	19.1326	22.085	65.08	29.3975	38.4508	38.2077	58.1969
313	T449DRAFT_0314	GAF domain-containing protein	2463	9.46888	8.10348	13.0857	51.5045	14.5529	22.1211	30.8719	41.7594	9.83736	7.60787	11.7478	52.2671	17.1403	24.0588	38.0558	48.1888
314	T449DRAFT_0315	hypothetical protein	444	13.6123	12.5229	15.2492	57.9256	22.0605	34.3027	46.4743	44.397	13.3979	13.4283	17.2999	57.8767	21.7274	31.3695	47.5455	46.5798
315	T449DRAFT_0316	PAS domain S-box-containing protein	3561	13.204	11.7126	17.0143	41.3578	20.1692	24.673	42.9126	36.6383	13.4584	11.6961	16.3208	43.46	20.3915	25.4314	43.0481	34.9896
316	T449DRAFT_0317	hypothetical protein	207	161.164	222.491	71.2416	352.377	927.267	479.883	948.016	321.012	155.908	252.126	74.9347	368.339	1065.65	498.264	1201.59	595.032
317	T449DRAFT_0318	Phosphoribosyl-ATP pyrophosphohydrolase	489	124.47	171.562	68.7553	521.347	880.745	495.188	942.771	507.7	129.692	202.832	66.7459	521.837	765.6	459.387	880.397	584.606
318	T449DRAFT_0319	Uncharacterized conserved protein GlcG, DUF336 family	435	230.153	336.914	122.385	486.727	487.305	573.764	549.445	425.381	238.246	368.4	110.176	508.009	460.78	492.5	438.899	431.873
319	T449DRAFT_0320	fumarase, class II	1404	37.2228	53.345	32.5347	185.748	127.855	124.31	192.523	175.646	38.2309	55.3719	32.4006	179.621	140.169	132.846	203.737	178.506
320	T449DRAFT_0321	hypothetical protein	177	6.07687	10.9335	5.76403	12.9468	6.64493	5.79799	4.60966	13.9852	8.26249	10.9474	6.60075	12.0014	5.12541	5.00652	7.87336	10.3606
321	T449DRAFT_0322	aconitase (EC 4.2.1.3)	2697	12.4646	15.0953	12.4318	61.8066	56.5996	30	75.9435	58.3117	12.8236	16.5957	11.4843	59.2332	54.5208	28.4356	64.9915	59.4199
322	T449DRAFT_0323	Predicted thiol-disulfide oxidoreductase YuxK, DCC family	372	7.0679	10.8315	11.8429	23.6507	16.6896	11.3484	27.6639	23.5647	7.65019	10.3033	8.68699	25.3362	17.9296	11.7035	22.8934	27.6607
323	T449DRAFT_0324	arginase	867	5.04119	5.61357	7.75579	14.7732	7.80588	6.42949	14.9964	14.4328	4.90085	6.16452	6.39373	18.9349	7.91404	6.84358	11.7278	17.9786
324	T449DRAFT_0325	pterin-4-alpha-carbinolamine dehydratase (EC 4.2.1.96)	336	11.0264	19.6859	12.6977	30.8736	17.5597	15.6186	31.8029	30.2124	13.7047	21.4835	10.2836	29.5853	23.083	16.2255	35.4848	38.2046
325	T449DRAFT_0326	ornithine cyclodeaminase	1011	10.2844	16.6276	8.53177	27.9486	9.23056	25.8153	20.9828	28.6626	9.77398	17.2706	8.70404	32.1903	8.74577	24.752	18.1747	30.2311
326	T449DRAFT_0327	hypothetical protein	714	10.1865	15.6152	9.51517	38.3421	10.9098	32.2743	24.9189	45.7062	8.77432	18.1024	9.22606	44.0783	11.4174	29.5169	22.9879	48.6564
327	T449DRAFT_0328	Pyrimidine reductase, riboflavin biosynthesis	843	64.0191	118.945	52.618	204.46	120.765	265.691	224.263	221.577	67.588	129.352	51.4855	205.162	113.739	248.218	197.824	237.476
328	T449DRAFT_0329	Small metal-binding protein	339	1137.8	4594.31	400.679	4410.73	4109.63	12479	5268.12	4862.21	1202.39	5017.2	392.964	4501.71	4060.32	12816.8	5447.97	6663
329	T449DRAFT_0330	O-antigen ligase	1215	48.7602	64.7455	57.1568	44.2386	44.1484	56.2073	38.2556	45.3078	50.7494	72.5377	49.88	50.6853	38.4585	58.0622	32.073	49.472
330	T449DRAFT_0331	adenylosuccinate lyase	1365	75.597	87.7313	104.368	39.5122	41.5005	74.7043	33.8396	34.5059	75.8232	88.1063	101.6	38.6187	38.8284	72.6113	30.8929	32.243
331	T449DRAFT_0332	tRNA-specific 2-thiouridylase	1092	46.9667	60.9422	75.6767	35.2626	15.3084	39.4068	13.7142	31.5486	50.24	67.7021	70.2493	36.4883	12.8359	26.162	13.9907	33.5864
332	T449DRAFT_0333	ADP-ribose pyrophosphatase YjhB, NUDIX family	462	71.2118	115.317	125.873	70.062	16.1094	37.1564	26.2057	59.9701	75.0737	118.312	124.883	73.0761	20.4937	26.3111	22.0087	76.5194
333	T449DRAFT_0334	ATP-dependent Clp protease adaptor protein ClpS	324	306.42	385.299	224.858	531.28	193.883	472.017	255.154	448.452	327.614	399.58	204.159	568.555	261.385	494.865	353.653	718.498
334	T449DRAFT_0335	ATP-dependent Clp protease ATP-binding subunit ClpA	2274	388.68	438.723	315.851	1138.65	714.261	930.026	782.738	916.598	384.37	501.022	295.652	1122.05	917.468	1122	1142	1209.02
335	T449DRAFT_0336	translation initiation factor IF-1	219	331.483	579.33	334.149	270.379	172.474	141.433	107.562	233.322	347.702	551.975	321.453	289.016	180.634	164.406	140.466	304.706
336	T449DRAFT_0337	peptide deformylase	537	63.0465	80.4128	69.3455	121.278	66.8918	79.6568	78.3708	107.672	58.9577	80.9704	64.159	123.589	77.7115	92.3033	91.3101	114.211
337	T449DRAFT_0338	polyphosphate kinase	2088	52.5031	67.493	54.8474	86.9673	77.5126	98.3886	78.0262	76.3634	53.714	73.5377	52.0259	96.7087	83.2613	114.017	76.6303	82.801
338	T449DRAFT_0339	1-aminocyclopropane-1-carboxylate deaminase	954	48.8033	61.4922	45.3778	70.0678	30.0536	50.1925	33.0237	63.9879	49.9875	64.8623	40.6225	66.5626	30.0818	41.618	31.9208	62.5797
339	T449DRAFT_0340	Putative SOS response-associated peptidase YedK	654	55.9705	66.9103	81.8286	52.528	33.6979	50.1424	48.132	56.1152	56.1764	70.2291	76.5889	60.4208	26.5122	41.2679	41.5913	46.5777
340	T449DRAFT_0341	Exo-beta-1,3-glucanase, GH17 family	2631	179.128	211.976	230.4	185.04	243.598	228.22	263.807	173.307	175.148	240.767	212.215	195.805	222.379	255.553	245.889	167.475
341	T449DRAFT_0342	dihydrolipoamide dehydrogenase	1434	243.929	329.478	302.306	208.444	327.498	321.116	253.983	171.212	256.547	373.793	278.831	214.767	296.322	346.85	217.219	158.999
342	T449DRAFT_0343	pyruvate dehydrogenase E2 component (dihydrolipoamide acetyltransferase)	1287	285.918	375.111	356.995	226.052	579.949	343.259	358.557	192.391	280.214	382.321	322.634	227.247	574.626	449.813	419.331	209.378
343	T449DRAFT_0344	pyruvate dehydrogenase E1 component	2679	202.277	255.337	311.49	165.243	181.534	182.559	146.973	130.809	194.635	266.187	286.718	165.052	260.346	264.939	234.277	161.736
344	T449DRAFT_0345	undecaprenyl-diphosphatase	828	120.192	137.984	99.4695	135.712	73.9578	126.478	119.011	120.187	116.979	146.251	89.7655	152.437	67.9919	95.5534	115.135	134.116
345	T449DRAFT_0346	PAS domain S-box-containing protein/diguanylate cyclase (GGDEF) domain-containing protein	2625	56.2079	59.149	41.198	51.9036	33.9055	57.8873	37.6296	46.6917	53.951	56.9041	38.684	55.1225	32.0871	60.3025	35.9432	53.3263
346	T449DRAFT_0347	hydrogenase 3 maturation protease	453	39.6488	44.952	40.1808	61.5172	25.538	53.5467	37.8817	46.0215	40.224	45.1721	38.5219	64.5575	24.7087	56.6445	29.738	38.6825
347	T449DRAFT_0348	hydrogenase large subunit	1539	33.4473	49.5946	38.6754	75.2481	39.9781	75.0784	44.9948	58.981	33.7601	48.1211	33.7741	73.1549	43.3635	86.9331	39.742	53.6867
348	T449DRAFT_0349	hydrogenase small subunit	942	43.6615	74.2339	69.9799	109.948	47.5275	76.0868	49.957	82.1127	45.0646	68.4689	61.8551	111.526	71.5373	97.8754	83.2841	117.993
349	T449DRAFT_0350	hypothetical protein	165	6.6223	16.105	16.8634	24.0567	11.2182	12.5807	12.2825	23.2605	8.98317	13.8084	17.3254	27.3734	15.875	19.6145	21.5841	40.1341
350	T449DRAFT_0351	Transglutaminase-like enzyme, putative cysteine protease	897	13.1332	18.1612	14.5275	35.2187	12.9831	21.0616	15.6099	31.6724	12.933	17.7326	13.2743	37.7298	20.6547	27.4896	32.5106	39.5249
351	T449DRAFT_0352	hyperosmotically inducible protein	477	3.14976	3.05796	4.18049	5.87652	3.71881	2.54263	3.64171	4.38012	3.39741	3.6605	4.01274	5.79369	3.96448	2.14047	6.70877	5.33956
352	T449DRAFT_0353	starch phosphorylase	2544	3.12067	2.67382	2.84371	7.50382	4.98704	6.78442	6.21781	7.46287	3.0297	3.31454	2.37442	7.40155	5.50474	5.62631	7.28361	6.28734
353	T449DRAFT_0354	hypothetical protein	165	1.34515	2.01313	0.702641	3.72011	2.68768	4.8061	3.19026	1.514	0.359327	2.19386	1.95852	2.49986	2.16829	3.50259	2.50251	2.46979
354	T449DRAFT_0355	NADPH-dependent 2,4-dienoyl-CoA reductase, sulfur reductase	1206	5.77598	4.58648	4.94121	16.321	14.1971	12.1454	18.5067	14.5186	5.68636	5.6853	4.98812	16.7419	14.6739	12.3476	16.948	10.7285
355	T449DRAFT_0356	hypothetical protein	1290	7.18659	5.18346	4.88907	14.7031	8.11604	10.5228	13.221	15.2456	7.33835	3.99457	5.6268	16.531	7.97351	8.45237	13.9238	10.8197
356	T449DRAFT_0357	Pyruvate/2-oxoglutarate dehydrogenase complex, dihydrolipoamide dehydrogenase (E3) component	1599	9.02237	7.62293	9.32416	22.8918	9.94809	13.0695	18.7316	20.7358	9.22025	6.139	9.09444	22.9712	10.6119	12.638	18.3668	16.3108
357	T449DRAFT_0358	Membrane-anchored ribosome-binding protein, inhibits growth in stationary phase, ElaB/YqjD/DUF883 family	246	5.96865	7.1036	5.37263	19.3793	14.1082	15.644	17.9744	18.7403	5.54327	7.61715	1.51574	23.9773	14.2837	13.1561	16.1557	25.6768
358	T449DRAFT_0359	Membrane-anchored ribosome-binding protein, inhibits growth in stationary phase, ElaB/YqjD/DUF883 family	231	6.35622	7.31479	4.31622	14.7918	14.2731	12.6211	15.0398	10.9126	3.76438	7.55869	2.9055	11.2494	13.2752	10.0908	13.8532	18.0824
359	T449DRAFT_0360	Uncharacterized membrane protein YqjE	441	5.30389	5.0105	5.25785	15.8674	13.6848	9.94299	16.4722	12.7196	4.43659	5.5527	6.08771	16.0875	12.2849	8.56188	16.5025	10.3958
360	T449DRAFT_0361	hypothetical protein	423	8.55673	8.43305	6.57791	24.8139	33.5484	14.9978	33.724	23.0321	9.20403	9.8161	6.69936	25.2069	31.3243	14.8467	33.1893	18.3045
361	T449DRAFT_0362	Peptidase S24-like	174	7.16285	6.55701	3.99778	8.81922	7.64599	8.04266	10.5884	7.96154	4.54321	5.75166	4.14302	11.4972	8.37141	6.75355	8.30574	10.5392
362	T449DRAFT_0363	impB/mucB/samB family C-terminal domain-containing protein	563	9.09757	13.9033	21.7457	18.8979	14.8291	8.57551	22.4862	17.1837	8.2492	10.59	18.2352	22.6752	15.2966	8.96488	20.9941	20.6291
363	T449DRAFT_0364	hypothetical protein	891	29.26	49.7934	45.3594	30.6105	21.7482	31.9883	38.3422	27.1194	33.8255	52.8153	43.8854	34.6508	23.8483	28.2585	44.1415	32.4732
364	T449DRAFT_0365	Ribonuclease toxin, BrnT, of type II toxin-antitoxin system	573	63.1675	91.1133	67.4572	116.086	163.537	106.687	193.746	106.297	57.116	88.964	66.2884	130.078	206.044	131.488	346.707	154.33
365	T449DRAFT_0366	Helix-turn-helix	333	32.8132	44.7139	47.3491	84.2386	80.6568	46.6474	115.079	82.4515	34.7781	45.0167	47.4768	87.5738	112.579	47.9002	172.202	129.414
366	T449DRAFT_0367	mRNA-degrading endonuclease RelE, toxin component of the RelBE toxin-antitoxin system	258	10.7203	15.8414	11.7733	35.0526	23.9894	22.0581	31.3183	34.7692	10.8773	19.4777	12.8145	32.0548	20.3052	17.9949	18.6051	26.4569
367	T449DRAFT_0368	hypothetical protein	993	0	0	0	0	0	0	0	0	0	0	0	0	0	0	0	0
368	T449DRAFT_0369	AAA domain-containing protein, putative AbiEii toxin, Type IV TA system	1605	0	0	0	0	0	0	0.0655941	0.0141495	0	0	0	0.0642486	0	0	0.128634	0
369	T449DRAFT_0370	BRO family, N-terminal domain	423	7.4266	6.38454	62.3805	19.9769	5.42426	4.57652	47.0394	16.3211	6.07373	5.58763	58.4137	21.1114	4.92369	3.73444	38.0701	23.6031
370	T449DRAFT_0371	hypothetical protein	150	1.13821	0.19256	1.39123	2.45527	1.28541	1.08844	2.10557	3.1794	1.18578	0	0.662884	3.98727	2.12957	1.15585	6.19371	2.03758
371	T449DRAFT_0372	Small metal-binding protein	318	37.6897	50.0929	26.1038	139.428	83.855	65.8638	92.2843	166.825	37.2265	56.3806	25.4835	142.291	85.1828	55.4301	96.8984	190.622
372	T449DRAFT_0373	Uncharacterized conserved protein YjbJ, UPF0337 family	288	8.7144	10.8817	8.69518	23.3023	16.938	18.9505	20.2881	19.1615	6.65628	11.6079	8.02711	24.7056	21.1182	20.2007	36.0224	59.7831
373	T449DRAFT_0374	CsbD-like	186	5.96641	7.53159	7.10574	11.8803	11.1955	8.90314	9.05622	10.8666	7.43768	6.41091	4.9449	12.7513	15.5253	11.3928	16.6498	23.5526
374	T449DRAFT_0375	MCRA family protein	693	2.73465	3.25102	4.48352	10.6879	3.28309	3.50024	7.29202	12.4856	3.73586	3.31845	4.98598	11.7553	4.94134	3.16901	11.6188	15.2892
375	T449DRAFT_0376	hypothetical protein	222	5.61413	4.42368	7.6246	14.8385	5.73225	3.46704	15.6495	13.6055	3.73894	4.69989	6.71842	15.8859	7.48227	4.25201	25.3421	16.062
376	T449DRAFT_0377	hypothetical protein	147	14.2857	15.228	15.4581	53.3089	22.6915	19.6744	46.0146	45.2655	16.4019	18.2515	14.5429	51.3491	25.4679	22.8026	31.6006	63.0679
377	T449DRAFT_0378	CsbD-like	183	18.0994	12.9426	18.6257	36.0017	58.265	29.314	50.3381	36.1126	18.467	17.8027	16.9796	39.7825	59.5581	24.3171	60.9217	47.8775
378	T449DRAFT_0379	Protein of unknown function (DUF3309)	159	9.01975	7.99307	8.74986	21.104	31.7715	16.4293	25.9886	22.8528	7.70632	6.96388	11.4129	21.6615	36.0821	15.3872	31.4879	11.5335
379	T449DRAFT_0380	Protein of unknown function (DUF3096)	141	9.4447	8.39891	18.4182	15.3817	15.8625	6.12041	16.0531	15.7842	10.3721	6.04068	13.3987	14.9194	21.1145	9.97368	18.669	20.2313
380	T449DRAFT_0381	hypothetical protein	108	1.89701	2.94189	9.23192	10.0408	2.32088	1.51172	3.65551	9.04194	2.19589	2.36593	9.20672	9.92998	2.4845	2.14047	4.7791	11.3199
381	T449DRAFT_0382	LTXXQ motif family protein	465	3.89193	4.03756	13.8126	10.0323	4.8514	3.41078	16.9804	7.86302	4.0376	2.9765	13.6853	10.9994	5.66053	3.27285	13.8748	15.9939
382	T449DRAFT_0383	hypothetical protein	348	9.27246	7.22101	24.5197	14.6399	6.48247	6.36711	21.2524	14.6832	7.38272	8.01562	26.2153	17.6606	6.05826	7.14105	19.8744	13.7595
383	T449DRAFT_0384	squalene-hopene/tetraprenyl-beta-curcumene cyclase	2007	17.5325	18.2558	47.1946	36.3744	25.3912	24.4161	34.1618	30.1555	18.4139	18.0999	44.0684	38.2779	29.502	27.0486	36.3383	29.8987
384	T449DRAFT_0385	hypothetical protein	147	24.1579	28.9823	41.9577	65.4182	30.6925	32.3676	37.2414	54.3804	26.2162	28.9706	43.9668	72.955	30.7701	27.3893	31.9517	66.5331
385	T449DRAFT_0386	transcriptional regulator, Crp/Fnr family	807	22.2775	33.877	87.0021	51.0374	39.5659	29.7688	43.703	48.0652	21.2323	33.2726	76.8231	57.3736	47.8164	31.9877	53.8528	50.7501
386	T449DRAFT_0387	insertion element IS1 protein InsB	432	55.7642	55.8626	98.3843	52.0987	32.4478	22.4059	59.2801	35.1689	54.028	60.4299	94.3113	47.3584	32.3281	27.8707	59.2608	39.1479
387	T449DRAFT_0388	InsA N-terminal domain-containing protein	282	81.2486	53.6199	101.464	16.5426	54.3566	22.2485	26.693	11.5966	76.8093	63.8047	95.9066	17.9178	28.0922	24.5926	11.3478	10.1156
388	T449DRAFT_0391	two-component system, NarL family, sensor histidine kinase UhpB	1335	89.1766	115.32	148.224	17.5792	14.4428	27.0625	12.5191	16.8751	92.2716	116.771	138.815	16.8389	14.6342	25.8011	10.5935	16.4838
389	T449DRAFT_0392	two component transcriptional regulator, LuxR family	645	61.8602	74.8746	106.373	12.7839	20.1182	22.3112	15.8734	12.1824	57.4505	68.403	101.128	11.7987	19.6515	22.2808	16.5646	10.4248
390	T449DRAFT_0393	Cytochrome c	1809	23.8684	25.2197	96.6451	86.7171	15.4548	24.8709	83.251	82.8682	22.2211	26.1783	86.9279	89.8145	16.7328	25.1425	72.2428	87.2363
391	T449DRAFT_0394	hypothetical protein	522	70.7782	98.2445	93.8591	142.323	161.969	161.255	200.473	133.606	70.2684	104.305	93.6228	153.414	135.191	132.34	164.236	119.249
392	T449DRAFT_0395	methyl-accepting chemotaxis protein	2388	4.6186	6.51947	5.77737	13.6918	9.97972	10.2652	15.9703	11.9256	4.7504	6.54495	6.1729	13.2742	10.2091	11.1084	15.7134	14.6334
393	T449DRAFT_0396	diguanylate cyclase/phosphodiesterase	1797	8.56981	10.7773	6.28388	17.2611	15.5258	8.41056	18.2788	15.1526	8.05036	11.0318	5.46409	18.1219	15.778	8.91922	16.5729	17.2349
394	T449DRAFT_0397	hypothetical protein	393	99.7886	129.795	80.6535	127.97	49.6994	85.3423	53.9787	105.402	105.704	146.128	68.8185	130.88	48.8013	62.7926	52.9276	145.689
395	T449DRAFT_0398	hypothetical protein	270	95.5462	42.4703	70.4202	87.0711	45.2037	34.64	36.75	75.6999	92.886	50.0789	66.6566	86.0853	36.7706	30.6801	35.5565	79.9938
396	T449DRAFT_0399	NlpE N-terminal domain-containing protein	537	129.781	164.806	79.4494	147.301	65.8505	210.131	81.1645	118.202	134.587	184.463	73.3709	157.309	69.1218	195.692	85.3509	164.676
397	T449DRAFT_0400	REP element-mobilizing transposase RayT	504	83.062	107.169	84.5134	141.966	52.7938	110.094	71.6479	125.536	81.2478	112.509	67.3735	153.656	41.552	85.313	63.2889	150.19
398	T449DRAFT_0401	hypothetical protein	333	94.9019	132.711	132.02	611.728	224.658	321.909	232.135	534.605	102.91	159.86	120.334	624.66	217.792	323.963	220.252	570.277
399	T449DRAFT_0402	SH3 domain-containing protein	486	2.28344	4.63571	6.77484	31.1961	4.99883	14.6853	6.49868	27.523	2.96851	5.43288	4.7568	28.2198	22.3473	31.6314	67.8632	101.46
400	T449DRAFT_0403	antitoxin CptB	234	1.16739	2.90075	2.87362	4.5468	0.329593	0.697718	0.449909	3.49384	1.35131	1.45596	2.54955	3.17289	3.38547	2.05814	6.61721	13.4968
401	T449DRAFT_0404	succinate dehydrogenase / fumarate reductase iron-sulfur subunit	786	32.8429	44.6674	55.3718	139.293	60.1495	136.916	79.2938	107.02	32.4606	49.3866	54.3653	149.536	87.1498	154.334	154.843	141.282
402	T449DRAFT_0405	succinate dehydrogenase subunit A	1785	132.797	111.96	97.2431	213.386	144.679	276.749	234.68	171.667	128.786	112.813	94.0432	217.422	164.768	295.827	241.56	192.971
403	T449DRAFT_0406	succinate dehydrogenase / fumarate reductase membrane anchor subunit	381	60.6297	58.4883	49.7215	136.511	57.793	158.614	107.835	107.172	59.1333	66.1716	47.3675	156.763	73.881	155.58	115.285	95.1939
404	T449DRAFT_0407	succinate dehydrogenase subunit C	390	102.526	111.241	56.6599	156.025	95.3678	179.772	108.45	151.167	104.896	119.298	52.9032	179.269	94.2253	163.301	110.243	153.863
405	T449DRAFT_0408	HicB family protein	222	74.2911	102.786	65.2791	90.045	22.5816	44.7563	30.1135	77.439	71.485	111.551	49.8283	80.6372	24.6339	29.9377	23.0172	157.407
406	T449DRAFT_0409	hypothetical protein	486	74.7563	91.6742	54.485	121.416	34.0396	116.763	57.9466	124.391	73.1149	114.353	51.9668	125.822	28.3943	78.5235	33.0289	101.879
407	T449DRAFT_0410	Peptidase family M48	783	168.093	224.156	192.338	140.637	132.407	176.373	153.75	129.125	165.651	228.707	174.356	146.21	154.373	155.098	142.582	166.936
408	T449DRAFT_0411	succinyldiaminopimelate aminotransferase apoenzyme	1200	118.502	142.952	152.455	90.7938	77.7675	119.379	71.3482	77.5356	113.901	144.263	137.797	91.3291	82.9148	115.04	59.6144	86.0877
409	T449DRAFT_0412	2,3,4,5-tetrahydropyridine-2-carboxylate N-succinyltransferase	819	238.794	250.011	290.306	104.451	154.532	243.148	146.702	90.8676	232.281	254.793	269.281	114.375	164.234	269.723	142.302	97.6495
410	T449DRAFT_0413	Endonuclease, Uma2 family (restriction endonuclease fold)	648	84.2326	93.9846	102.66	31.9854	25.6488	67.0917	21.405	25.4085	93.5082	113.729	102.118	35.5506	24.0168	67.6626	20.3112	31.6013
411	T449DRAFT_0414	Uncharacterized conserved protein YehS, DUF1456 family	471	56.6204	58.2587	73.0075	28.3233	6.0177	38.4767	5.92332	23.2404	51.946	66.5023	70.6161	27.2357	5.29001	32.6388	4.38337	25.0912
412	T449DRAFT_0415	hypothetical protein	243	102.79	127.542	93.7982	30.9856	12.7748	95.0226	11.5893	22.6165	94.0165	131.616	102.195	31.5723	12.7774	68.3365	9.55819	38.9907
413	T449DRAFT_0416	transcriptional regulator, Spx/MgsR family	888	48.5661	65.2331	72.6687	26.267	12.637	49.8256	13.7526	23.247	48.4727	67.477	68.6118	28.6829	14.317	47.3796	15.4029	27.3054
414	T449DRAFT_0417	hypothetical protein	135	31.6169	49.2099	72.4813	21.6731	4.14189	20.905	5.65385	18.5044	36.0125	44.4795	69.9711	24.443	9.93799	21.262	9.55819	30.941
415	T449DRAFT_0418	succinyldiaminopimelate desuccinylase	1140	75.1217	87.5516	89.2705	49.9669	37.7336	68.273	52.3161	40.9576	72.9323	85.9581	83.9725	53.9295	35.5638	70.3313	44.6871	44.2369
416	T449DRAFT_0419	Acetyltransferase (GNAT) domain-containing protein	852	28.5754	46.445	46.4287	55.8583	24.3957	37.0661	30.2738	46.2996	30.1084	50.6593	39.067	52.9635	23.6352	43.5706	51.3113	50.5807
417	T449DRAFT_0420	Uncharacterized damage-inducible protein DinB (forms a four-helix bundle)	527	41.5327	73.9914	86.2368	79.5517	40.1356	61.5622	58.6823	66.0615	43.0885	60.4862	72.9707	79.4036	63.4507	93.214	152.492	71.1412
418	T449DRAFT_0421	putative ATP-binding cassette transporter	1689	65.8664	144.908	90.0166	91.8122	36.2907	118.731	53.2315	73.3738	68.872	167.813	84.3028	96.684	39.8831	120.513	59.6513	78.9576
419	T449DRAFT_0422	hypothetical protein	837	25.2731	34.2157	21.4696	44.6368	35.9593	48.7374	60.6264	45.42	23.6825	40.0936	20.4033	54.8983	36.7141	44.5356	67.8323	51.6089
420	T449DRAFT_0423	phospholipase C	1356	48.6634	51.8784	57.4891	96.8709	62.5359	77.4361	83.2097	85.5141	47.9208	53.6261	53.0894	104.853	62.681	71.4027	96.377	77.7615
421	T449DRAFT_0424	hypothetical protein	273	28.8304	25.71	26.9243	40.3216	22.53	33.4905	29.5011	33.1915	22.1519	28.7812	27.5898	28.8582	23.2615	27.6615	32.5189	30.9742
422	T449DRAFT_0425	hypothetical protein	414	16.537	29.3724	25.8195	28.5657	12.6678	29.6335	23.4588	32.9679	18.3309	29.7285	24.0776	32.1811	15.2156	26.0579	30.1706	33.7135
423	T449DRAFT_0426	hypothetical protein	513	43.2652	62.8073	53.7417	83.8365	36.7583	54.5584	57.7185	64.4999	39.7956	53.8768	50.8792	83.6611	44.3847	55.164	59.5626	67.3235
424	T449DRAFT_0427	Ca2+-transporting ATPase	3771	55.0133	55.9298	51.1642	121.678	143.87	109.827	180.769	110.057	52.8742	56.1669	46.1962	123.015	174.462	124.76	203.049	102.041
425	T449DRAFT_0428	diguanylate cyclase (GGDEF) domain-containing protein	1185	71.0299	105.006	65.4914	126.096	173.059	112.682	147.368	130.031	69.1621	103.592	62.051	127.589	197.484	115.488	154.32	132.743
426	T449DRAFT_0429	glutamyl-Q tRNA(Asp) synthetase	906	33.3359	47.1518	66.7206	28.0486	7.8955	19.076	10.2257	20.053	32.9601	48.2274	61.4045	27.7033	6.20537	16.3299	8.20359	20.9155
427	T449DRAFT_0430	transcriptional regulator, TraR/DksA family	435	652.781	1316.05	581.544	381.319	184.435	502.398	133.716	295.647	653.087	1466.65	556.708	372.272	163.404	499.984	118.891	405.173
428	T449DRAFT_0431	Aspartate/methionine/tyrosine aminotransferase	1167	38.9156	45.7393	51.3614	25.4924	17.976	18.4871	23.523	21.8343	37.5276	49.0095	48.8003	25.5721	15.2847	14.7082	18.4431	21.2139
429	T449DRAFT_0432	Rhodanese-related sulfurtransferase	324	88.0003	122.757	75.4298	59.6767	88.9077	70.0432	96.4242	64.3449	91.7393	128.68	62.8359	69.9555	81.9096	55.8306	73.5981	63.8315
430	T449DRAFT_0433	hypothetical protein	135	37.3079	54.0239	47.4048	52.7428	37.9911	65.3064	58.4881	36.5042	39.0868	67.0348	52.11	64.774	38.143	66.4973	56.2022	49.0528
431	T449DRAFT_0434	lipid-A-disaccharide synthase	1167	39.0619	46.7541	59.1501	30.1386	29.3266	45.9879	39.6712	28.2367	39.3227	53.3338	52.4428	30.6971	33.0768	55.3991	39.938	30.4676
432	T449DRAFT_0435	dTDP-4-amino-4,6-dideoxygalactose transaminase	1098	186.498	193.613	214.386	147.64	198.045	249.105	219.259	133.24	182.637	211.867	214.803	149.626	181.677	258.032	204.107	119.694
433	T449DRAFT_0436	Predicted dehydrogenase	936	145.851	172.919	152.005	153.148	162.098	211.309	186.796	138.613	152.783	194.848	137.782	156.882	139.036	183.525	147.123	132.029
434	T449DRAFT_0437	diguanylate cyclase (GGDEF) domain-containing protein/HDIG domain-containing protein	2013	22.128	31.2373	33.0932	92.5249	196.03	84.9989	315.653	85.1314	21.9523	35.3092	31.3166	91.4496	183.733	86.2632	257.969	90.7446
435	T449DRAFT_0438	Uncharacterized conserved protein (DUF2276)	969	6.58962	8.00348	32.0887	26.2672	5.65104	8.54481	12.929	19.8976	6.97517	9.25131	29.7323	26.1575	5.55139	7.83293	11.026	19.1351
436	T449DRAFT_0439	hypothetical protein	1632	6.30826	8.21213	13.3127	15.872	6.19078	4.64474	14.0791	12.8996	6.61188	8.67654	13.6171	16.9338	5.35524	3.54122	13.9156	16.4804
437	T449DRAFT_0440	hypothetical protein	1581	5.91781	7.95636	12.0262	17.2123	5.39044	8.85151	11.2204	13.3157	5.62514	8.64665	12.0124	20.7803	4.55817	8.7609	10.9366	17.9142
438	T449DRAFT_0441	CRISPR/Cas system CSM-associated protein Csm3, group 7 of RAMP superfamily	1869	3.61742	4.7831	7.29483	14.8446	5.45733	8.78539	15.7862	12.5154	4.34595	5.25214	7.26193	15.8017	5.5444	8.22518	14.3879	16.5165
439	T449DRAFT_0442	CRISPR-associated protein	3666	8.22452	11.6371	13.1368	29.9653	8.13639	17.2924	20.2674	23.9737	8.60385	12.3137	13.1071	30.8795	7.53889	15.8854	18.7957	26.0116
440	T449DRAFT_0443	hypothetical protein	297	18.3378	18.7698	27.7153	37.9589	12.5295	15.078	41.1189	34.8678	16.0366	17.3502	26.7832	41.2476	10.7124	17.7724	36.3211	39.105
441	T449DRAFT_0444	CRISP-associated protein Cas1	2139	8.74807	9.25667	49.7131	58.866	7.04904	8.3743	66.1129	43.4876	9.4611	9.14849	47.6244	59.2681	6.88153	9.57357	62.7865	50.2488
442	T449DRAFT_0445	CRISPR-associated protein Cas2	279	5.69103	3.98579	23.7689	28.4541	2.41879	2.50793	25.7536	23.2798	4.39177	3.96866	20.3142	28.3115	2.33566	3.03809	23.3097	19.3533
443	T449DRAFT_0446	CRISPR-associated protein, Cas2 family	282	8.89981	9.67923	45.9632	49.265	5.12798	3.80458	47.506	36.1588	10.0917	7.92839	40.6369	47.6103	3.76073	4.16708	40.0834	31.4307
444	T449DRAFT_0447	hypothetical protein	468	38.5969	70.2352	43.352	145.366	332.93	258.704	294.915	175.808	43.6644	92.9993	37.659	145.557	269.582	301.23	180.87	158.043
445	T449DRAFT_0448	phosphoenolpyruvate synthase	2412	39.9647	55.0797	40.2699	95.7033	83.392	85.1432	97.2147	87.2997	40.3289	54.6371	39.3896	91.1655	85.8238	98.3658	106.823	88.9962
446	T449DRAFT_0449	Nucleoside-diphosphate-sugar epimerase	933	26.9912	39.5647	17.7196	113.005	77.8481	55.397	97.7184	104.544	27.0496	37.9082	14.9469	113.53	71.9945	54.5304	96.1474	133.109
447	T449DRAFT_0450	glycine C-acetyltransferase	1224	24.1729	31.4208	18.868	58.306	33.7263	35.1571	47.2205	49.9842	22.0396	33.5058	19.2732	61.1132	27.9767	34.4206	41.3673	55.6838
448	T449DRAFT_0451	hypothetical protein	387	40.3666	65.6795	32.1744	205.293	146.677	135.724	212.938	206.502	50.9139	81.157	29.3544	212.527	105.653	110.757	141.506	231.136
449	T449DRAFT_0452	Uncharacterized conserved protein, cupin superfamily	483	38.0345	62.7914	73.786	384.811	51.8956	97.3995	101.846	348.267	39.3214	73.7995	68.0382	375.883	69.2838	124.679	155.056	461.092
450	T449DRAFT_0453	Cysteine-rich secretory protein family protein	573	80.7173	119.67	96.5524	437.849	58.1464	153.904	96.4595	461.571	87.8814	156.077	90.409	464.378	50.017	115.72	72.9625	408.582
451	T449DRAFT_0454	hypothetical protein	360	135.115	212.94	118.77	1081.11	113.009	142.663	145.197	1090.14	135.486	287.342	114.762	1141.3	111.696	131.157	119.286	1128.59
452	T449DRAFT_0455	hypothetical protein	279	919.072	1652.6	317.306	4093.22	686.798	774.281	578.938	4310.17	938.139	2237.79	317.008	4317.4	598.615	694.41	461.383	5036.25
453	T449DRAFT_0457	hypothetical protein	1533	32.6873	53.9339	50.5489	68.3087	58.7995	98.7873	77.7056	69.004	33.2735	56.6157	49.3271	73.5892	86.9498	124.683	111.713	78.5524
454	T449DRAFT_0458	hypothetical protein	276	10.2067	20.1979	36.629	65.7556	12.9939	14.7886	28.513	60.3131	10.0963	14.0413	34.9455	64.3373	14.7681	15.0066	36.2796	80.1004
455	T449DRAFT_0459	hypothetical protein	429	0	0	0	0	0	0	0	0	0	0	0	0	0	0	0	0
456	T449DRAFT_0460	Restriction endonuclease	873	0	0	0	0	0	0	0	0	0	0	0.113898	0	0	0	0	0
457	T449DRAFT_0461	putative transposase	564	0	0	0	0	0	0	0	0	0	0	0	0	0	0	0	0
458	T449DRAFT_0462	ATP-dependent helicase HrpA	3879	16.1532	20.0602	27.4073	14.9538	18.0584	22.3015	19.0731	12.1658	16.4768	20.1955	27.1523	14.77	18.2092	26.0581	20.4115	12.6856
459	T449DRAFT_0463	SprA-related family protein	567	105.42	141.873	96.1837	244.264	252.628	206.006	309.059	235.351	101.011	151.269	92.4618	259.489	234.636	147.285	196.262	203.937
460	T449DRAFT_0464	hypothetical protein	735	26.9221	36.1935	32.0519	42.6471	63.1689	44.5531	78.207	42.0521	25.1944	34.9096	27.5638	47.4488	69.5544	48.5668	91.2905	40.3357
461	T449DRAFT_0465	protein of unknown function (DUF4186)	363	17.0261	25.2636	27.0197	28.6335	10.039	18.9545	20.4467	28.2154	19.8174	25.6342	23.8994	29.8278	7.63829	12.5244	18.6266	25.8205
462	T449DRAFT_0466	aquaporin Z	690	11.58	12.2653	15.3909	31.1357	137.763	22.1068	58.5135	29.128	11.4854	12.6835	13.4018	32.3704	150.737	25.8532	55.8032	25.9865
463	T449DRAFT_0467	Nicotinamidase-related amidase	624	10.6707	11.549	13.8603	24.4937	60.3464	14.0167	32.9839	19.6529	11.8451	11.9434	16.6518	23.0365	69.5591	15.1582	44.8316	19.4288
464	T449DRAFT_0468	hypothetical protein	408	5.94211	4.49543	6.13777	8.1742	5.34014	5.25927	5.48326	8.68323	4.16573	4.64488	5.72712	8.99764	4.07124	5.19379	5.94576	7.24139
465	T449DRAFT_0469	Ketosteroid isomerase homolog	447	5.27089	5.29864	6.69159	10.3905	4.61541	5.7918	5.59366	11.482	5.83605	5.95453	6.39527	9.55062	6.54593	9.39508	9.46838	13.675
466	T449DRAFT_0470	Polyketide cyclase / dehydrase and lipid transport	531	10.6104	12.2662	13.0127	16.723	5.15618	12.6941	9.16975	13.2582	8.26249	10.1454	12.827	15.3805	6.54512	12.5526	7.19294	17.2676
467	T449DRAFT_0471	PhnB protein	471	19.5018	22.077	17.575	17.8976	16.2519	23.0266	24.4756	16.249	20.5183	24.9101	18.3665	18.6096	14.9748	28.1806	23.6702	16.2228
468	T449DRAFT_0472	hypothetical protein	354	41.2359	36.9618	50.7628	37.0487	34.6953	47.1745	54.7211	31.114	42.2057	38.5567	43.256	40.665	35.6613	51.9155	55.6967	36.8376
469	T449DRAFT_0473	phosphomannomutase	1440	85.5908	68.0179	90.14	75.761	62.3693	91.74	96.7064	56.6645	79.6421	65.9947	88.419	82.0799	64.1799	92.4549	96.9918	49.949
470	T449DRAFT_0474	Predicted phosphoesterase	729	89.2532	118.013	80.1213	99.384	55.7277	85.5843	64.373	85.139	85.4227	115.989	75.1541	103.119	57.735	76.7927	66.3409	101.32
471	T449DRAFT_0475	4-hydroxy-3-methylbut-2-en-1-yl diphosphate synthase	1218	151.85	190.557	190.104	150.078	193.73	229.963	257.06	120.206	151.37	203.389	171.946	159.674	260.689	223.721	322.271	164.11
472	T449DRAFT_0476	Endonuclease, Uma2 family (restriction endonuclease fold)	561	65.9186	84.8759	78.3238	45.3707	40.6933	63.9012	65.4942	36.7974	61.614	88.3619	79.36	49.5192	45.484	69.571	95.5001	63.3792
473	T449DRAFT_0477	Multicopper oxidase with three cupredoxin domains (includes cell division protein FtsP and spore coat protein CotA)	1971	58.4349	99.1158	110.042	146.712	48.7459	109.246	118.378	119.069	59.2488	100.655	99.483	144.858	53.1517	110.171	117.212	120.642
474	T449DRAFT_0478	hypothetical protein	351	112.361	160.426	79.9329	191.432	89.1	202.737	111.877	193.261	128.206	172.531	74.5744	196.896	77.5746	185.123	105.875	242.071
475	T449DRAFT_0479	hypothetical protein	173	15.3954	26.3797	21.1767	63.8654	12.9284	27.3683	36.0564	60.7787	14.6223	26.9552	18.1048	60.2025	13.4421	31.2905	48.3324	84.212
476	T449DRAFT_0480	hypothetical protein	606	22.9895	33.9364	33.2885	88.595	29.2718	48.8798	48.7304	96.1989	22.3393	33.5564	32.6109	85.7624	32.9135	47.3341	51.8698	105.241
477	T449DRAFT_0481	hypothetical protein	360	48.6109	60.496	77.6125	102.53	24.4764	66.667	55.4175	101.438	44.4667	71.392	71.5362	100.598	24.1351	46.9833	42.4384	87.446
478	T449DRAFT_0482	hypothetical protein	558	0	0	0	0	0	0	0	0	0	0	0	0	0	0	0	0
479	T449DRAFT_0483	hypothetical protein	345	125.104	162.504	236.106	71.2858	19.8401	58.2079	15.4866	56.2812	122.817	171.582	236.549	80.5225	28.3696	58.7419	24.8347	78.2548
480	T449DRAFT_0484	polyribonucleotide nucleotidyltransferase	2079	604.629	757.376	889.911	274.727	550.799	547.631	313.76	232.78	598.869	815.294	820.151	285.966	604.792	670.412	394.195	290.641
481	T449DRAFT_0485	small subunit ribosomal protein S15	270	1516.85	2237.12	1448.42	1280.83	3257.31	2131.27	2104.21	1564.89	1520.87	2298.11	1340.77	1231.78	3347.4	2130.62	1760.62	1997.58
482	T449DRAFT_0486	tRNA pseudouridine55 synthase	972	220.282	258.515	521.758	89.3993	299.037	107.356	186.512	64.9758	213.692	250.855	494.273	87.439	324.681	134.969	206.882	81.1258
483	T449DRAFT_0487	ribosome-binding factor A	363	226.56	255.62	395.587	92.2699	426.47	158.062	274	67.7546	225.342	277.459	362.258	95.0513	438.058	221.406	253.237	78.0229
484	T449DRAFT_0488	translation initiation factor IF-2	2637	350.779	421.442	744.758	141.09	427.001	229.381	239.771	113.67	342.798	452.733	716.371	151.351	469.484	308.9	323.25	135.22
485	T449DRAFT_0489	NusA antitermination factor	1518	135.483	211.112	448.774	67.0967	69.5546	86.4115	46.4842	49.0853	133.979	223.833	426.993	67.5369	119.247	125.23	117.339	78.6575
486	T449DRAFT_0490	ribosome maturation factor RimP	486	96.8179	171.224	410.403	52.0355	17.6149	42.6162	15.2177	38.878	94.9111	185.77	403.203	60.4286	28.6309	46.0994	24.9575	50.1009
487	T449DRAFT_0492	Exodeoxyribonuclease I subunit C	1506	177.658	184.093	252.179	285.579	228.967	270.329	315.486	250.051	178.3	214.376	231.283	291.637	204.201	243.169	256.872	263.965
488	T449DRAFT_0493	CBS domain-containing protein	396	661.324	724.29	543.375	1143.52	1677.12	1181.09	1228.45	1053.26	690.157	932.446	523.025	1128.74	1369.7	1032.58	997.875	1054.81
489	T449DRAFT_0494	hypothetical protein	192	630.371	665.161	764.934	539.115	494.985	645.776	373.547	366.435	617.284	797.837	739.918	540.516	491.798	593.178	444.904	496.66
490	T449DRAFT_0495	Na+-transporting NADH:ubiquinone oxidoreductase subunit F	1221	794.675	970.821	714.699	715.182	1208.7	1113.31	811.167	638.874	803.241	1158.3	672.717	718.455	1135.43	1208.27	851.233	697.883
491	T449DRAFT_0496	Na+-transporting NADH:ubiquinone oxidoreductase subunit E	609	61.0595	144.989	214.662	146.584	102.643	148.713	58.3008	116.682	61.1711	170.837	206.784	133.801	175.737	303.831	376.725	257.959
492	T449DRAFT_0497	Na+-transporting NADH:ubiquinone oxidoreductase subunit D	684	119.037	259.281	293.805	193.269	141.903	277.361	95.2356	149.607	115.457	290.356	276.202	198.61	251.924	418.293	393.747	298.189
493	T449DRAFT_0498	Na+-transporting NADH:ubiquinone oxidoreductase subunit C	924	289.19	472.992	571.899	250.31	252.221	485.507	163.928	221.349	293.514	578.079	538.082	262.842	335.131	638.805	287.062	293.067
494	T449DRAFT_0499	Na+-transporting NADH:ubiquinone oxidoreductase subunit B	1203	681.618	825.272	777.145	339.836	523.862	883.393	330.647	257.134	687.761	996.701	694.726	348.668	522.706	933.602	309.986	246.186
495	T449DRAFT_0500	Na+-transporting NADH:ubiquinone oxidoreductase subunit A	1350	990.468	1035.23	753.823	334.674	542.216	974.465	375.494	275.548	995.952	1223.72	721.936	345.044	447.815	897.456	340.807	281.865
496	T449DRAFT_0501	two-component system, chemotaxis family, CheB/CheR fusion protein	2931	22.3564	31.2098	21.9056	81.4095	53.7387	59.7457	70.3743	70.1057	21.8465	30.6651	20.3038	78.7378	68.5386	64.5493	86.7457	82.5528
497	T449DRAFT_0502	PAS domain S-box-containing protein/diguanylate cyclase (GGDEF) domain-containing protein	2226	21.0384	32.1345	19.1351	50.1679	29.6581	65.1094	35.2584	44.8894	21.0947	34.2646	16.5498	56.053	28.4249	64.0324	33.3893	45.2642
498	T449DRAFT_0503	hypothetical protein	1023	14.6365	20.1737	16.818	28.9208	12.1191	27.7468	18.7042	23.2206	14.3731	25.04	13.7534	29.3128	12.4402	27.4934	16.8516	27.3868
499	T449DRAFT_0504	Peptidoglycan/LPS O-acetylase OafA/YrhL, contains acyltransferase and SGNH-hydrolase domains	1017	6.44648	11.2895	8.73223	18.9114	3.33677	12.2467	7.40159	17.8196	6.41277	12.2484	9.19042	21.2322	3.60582	10.5508	6.03942	16.7294
500	T449DRAFT_0505	Glycosyltransferase, catalytic subunit of cellulose synthase and poly-beta-1,6-N-acetylglucosamine synthase	1185	11.31	16.782	13.0905	22.7915	10.4948	25.1936	19.0345	21.5026	13.0586	17.6636	10.4467	23.3214	8.79863	25.7344	18.7728	22.955
501	T449DRAFT_0506	Glycosyltransferase involved in cell wall bisynthesis	1221	7.38296	13.2829	11.0334	25.0688	10.8486	24.2024	15.3262	18.7855	7.8016	15.2071	9.65009	24.8972	10.3601	23.8712	18.4729	18.9406
502	T449DRAFT_0507	serine O-acetyltransferase	537	12.622	17.6962	14.1195	24.2326	9.65855	28.058	17.1543	28.25	12.6233	21.2537	14.5353	31.2622	8.70863	26.5107	15.5708	16.885
503	T449DRAFT_0508	O-antigen ligase	1392	4.56264	7.32476	4.56414	12.0823	5.12503	10.5392	7.16605	10.7513	4.88395	8.90284	3.50014	13.9863	4.73646	12.4138	9.15856	10.5392
504	T449DRAFT_0509	Glycosyltransferase involved in cell wall bisynthesis	996	3.99401	7.74301	5.05182	12.0175	3.91044	8.24292	6.18353	8.00321	3.96847	8.65846	4.3926	11.3058	3.50224	8.10413	7.20319	10.2288
505	T449DRAFT_0510	Glycosyltransferase involved in cell wall bisynthesis	960	6.17122	12.4111	9.00917	16.3472	5.3425	12.245	7.75881	14.9744	6.79352	13.4858	8.51909	17.831	6.34878	10.5753	8.81743	14.2206
506	T449DRAFT_0511	hypothetical protein	810	11.3188	13.4436	10.563	20.3848	11.3069	25.3681	15.0769	16.9624	12.9313	16.3775	10.066	22.0497	10.6478	27.1364	15.4843	25.4068
507	T449DRAFT_0512	Peptidoglycan/LPS O-acetylase OafA/YrhL, contains acyltransferase and SGNH-hydrolase domains	1056	9.97548	15.2626	12.3401	20.635	8.61811	19.4806	12.0382	17.8282	10.3306	17.5832	13.1823	21.7175	9.77666	14.5394	12.2193	15.3397
508	T449DRAFT_0513	hypothetical protein	162	0.10539	1.06978	0.429391	0.757799	0.357059	1.15179	0.487401	0.84111	1.34193	1.05153	0.613781	1.27307	0.78873	0.356745	0.955819	0.628882
509	T449DRAFT_0514	Membrane protein involved in the export of O-antigen and teichoic acid	1560	9.89365	12.3128	12.857	15.4635	10.926	15.9977	17.1584	13.8298	9.46343	14.5232	12.4609	16.975	12.4989	17.8071	16.4107	13.3226
510	T449DRAFT_0515	succinoglycan biosynthesis protein ExoV	915	11.6806	16.0835	13.0507	19.1636	6.06884	20.6217	11.9949	14.9414	11.901	18.9895	14.453	18.9333	6.7867	21.8117	14.4971	15.588
511	T449DRAFT_0516	chain length determinant protein tyrosine kinase EpsG	882	8.13005	10.1192	11.1729	16.3313	8.85361	16.078	20.5007	14.3933	9.52298	11.6124	11.3299	16.7422	8.54725	15.2235	21.3011	15.7092
512	T449DRAFT_0517	chain length determinant protein EpsF	1389	6.17041	10.0127	8.3467	15.1429	7.28771	9.62167	17.1864	12.148	6.74417	12.4786	7.69547	14.0165	6.21853	9.18137	18.0966	12.469
513	T449DRAFT_0518	polysaccharide export outer membrane protein	816	2.07137	3.6459	4.94432	6.14319	2.45741	4.23028	3.9673	4.70341	1.93755	4.87974	4.3258	6.47022	5.54315	7.74346	17.015	11.6112
514	T449DRAFT_0519	exopolysaccharide biosynthesis operon protein EpsL	1179	3.51888	5.43873	6.45071	8.53826	3.43431	3.12566	8.2821	7.22327	3.31897	5.95998	7.21076	9.48101	2.92613	3.30057	10.8132	8.98677
515	T449DRAFT_0520	beta-1,4-glucosyltransferase	738	2.68358	4.4422	5.12128	7.67965	2.66488	3.03398	7.98862	6.40064	3.13316	4.84728	4.68195	9.64121	2.59704	3.75887	10.9103	8.97307
516	T449DRAFT_0521	putative colanic acid biosysnthesis UDP-glucose lipid carrier transferase	1437	1.98414	2.56278	4.3728	8.50032	0.845313	1.33093	5.73281	7.49097	1.84289	3.02286	4.67063	8.35286	0.782472	1.63552	5.06445	5.88444
517	T449DRAFT_0522	hypothetical protein	186	3.67164	4.27049	6.35776	7.59021	2.28057	0.752378	18.537	10.0119	4.99387	3.09098	6.28136	10.4228	2.40435	0.724998	24.6971	4.38189
518	T449DRAFT_0523	hyperosmotically inducible protein	222	4.69126	3.18765	12.1158	10.7833	1.8239	0.840495	17.3093	12.1734	3.38285	3.5489	7.72618	10.7764	2.24468	2.25617	13.4848	7.80154
519	T449DRAFT_0524	single-strand binding protein	495	200.428	245.894	134.626	156.74	186.813	324.977	212.844	144.931	200.784	278.105	140.913	165.282	203.458	308.111	182.787	134.809
520	T449DRAFT_0525	GTP cyclohydrolase II	642	9.5737	11.7201	12.352	15.0427	11.803	10.7173	14.8407	13.7958	8.61937	10.2819	8.86685	14.2311	10.8668	9.21202	13.0242	20.1536
521	T449DRAFT_0526	riboflavin-specific deaminase C-terminal domain-containing protein	717	6.31014	6.26425	11.6421	10.6441	4.32953	7.90469	9.03017	8.5202	5.67807	5.6426	11.7877	11.218	6.02339	7.09311	9.21426	7.5308
522	T449DRAFT_0527	2-desacetyl-2-hydroxyethyl bacteriochlorophyllide A dehydrogenase	1041	11.4313	11.6951	14.5003	14.23	9.24238	11.8971	11.883	12.5876	10.3656	11.1274	12.4649	16.0275	9.35292	12.9353	8.72633	12.7226
523	T449DRAFT_0528	6-pyruvoyltetrahydropterin/6-carboxytetrahydropterin synthase	378	7.81388	7.25922	6.19551	7.03671	3.82563	8.3299	7.58953	6.12809	8.99268	9.52006	10.4562	8.29317	3.7521	7.23683	6.82728	5.65994
524	T449DRAFT_0529	Glycosyltransferase involved in cell wall bisynthesis	1092	10.6629	13.1724	14.2902	20.2357	11.371	12.4308	13.5455	16.8453	11.0036	13.7276	13.3396	19.4151	10.484	12.049	9.02777	20.2452
525	T449DRAFT_0530	Cytochrome C'	552	4.02084	5.5989	4.66263	10.5268	2.86424	7.81683	6.00775	10.6144	4.00988	6.24915	3.0172	10.1625	4.16655	7.53818	6.73229	14.7651
526	T449DRAFT_0531	hypothetical protein	471	3.84235	5.08997	4.52912	11.4249	3.52056	7.0813	4.80571	8.24502	3.23089	6.01278	4.32774	11.9101	4.20488	7.81203	4.60254	4.32607
527	T449DRAFT_0532	hypothetical protein	498	2.43412	3.13201	2.32803	10.5179	4.52992	4.73031	4.54516	7.15957	2.30171	4.3613	3.09479	8.48972	4.23348	5.91853	4.66394	6.54643
528	T449DRAFT_0533	hypothetical protein	1053	5.20462	7.80391	6.584	19.3336	11.0963	16.6566	15.1969	18.6338	6.94426	8.93797	5.28796	20.7609	9.02792	17.7092	13.8226	16.7379
529	T449DRAFT_0534	hypothetical protein	810	2.42396	3.35198	2.57635	11.8722	4.07048	6.30604	4.12666	11.5232	3.02544	4.70558	3.03822	12.9599	4.52731	7.89596	9.49447	14.9674
530	T449DRAFT_0535	hypothetical protein	432	3.39881	6.45211	3.22044	10.9881	4.6864	10.1501	5.23956	11.723	3.06509	6.01341	3.16481	14.8472	5.91547	9.85508	10.9919	20.7531
531	T449DRAFT_0536	aminopeptidase N	2649	9.4292	10.991	10.7401	18.9544	9.8626	16.3328	15.5196	17.0775	9.53457	10.9803	10.0127	19.9465	10.385	13.8537	15.7629	17.4221
532	T449DRAFT_0537	HEAT repeat	981	5.37777	9.03915	5.81451	11.0124	9.27699	6.89488	11.6171	12.9408	5.33862	7.40168	4.81452	12.3196	11.3968	6.83379	13.7322	16.9279
533	T449DRAFT_0538	NitT/TauT family transport system ATP-binding protein	864	3.53714	5.11488	4.80382	6.51234	3.65986	4.9131	4.35615	6.49232	3.75131	4.51006	3.45252	6.44494	2.95774	3.96879	5.73492	6.83909
534	T449DRAFT_0539	NitT/TauT family transport system permease protein	819	2.08463	3.96759	3.25583	5.04644	1.95402	3.78761	5.17395	5.07439	2.22002	3.4319	3.49046	5.89252	3.05784	2.96373	3.78126	4.47819
535	T449DRAFT_0540	NitT/TauT family transport system substrate-binding protein	1401	2.80287	3.54608	2.11845	5.21372	3.74339	3.42947	4.17057	4.74948	3.03286	3.81488	2.75019	5.13755	2.90023	3.61634	3.97883	4.21768
536	T449DRAFT_0541	NAD-dependent dihydropyrimidine dehydrogenase, PreA subunit	234	2.91848	3.57965	1.58545	6.12069	2.47195	2.89055	3.26184	6.01717	2.53372	3.3669	1.16855	6.25765	1.58353	2.96373	3.08803	6.09532
537	T449DRAFT_0542	Succinate dehydrogenase/fumarate reductase, flavoprotein subunit	1776	3.49922	4.96851	5.18316	7.39622	3.4958	4.64899	5.46844	5.75422	4.12841	4.84377	4.89885	7.75715	3.7843	4.3171	5.26023	4.99069
538	T449DRAFT_0543	aspartyl-tRNA(Asn)/glutamyl-tRNA(Gln) amidotransferase subunit A	1398	11.2355	13.9565	9.02275	28.4955	17.0193	16.5335	21.6318	24.6268	11.6062	15.2161	9.6552	27.4099	16.3237	15.2543	17.0571	20.9879
539	T449DRAFT_0544	hypothetical protein	984	2.82817	5.06352	4.94848	10.6046	5.9372	5.28576	9.22793	10.3395	4.03695	4.26301	4.31986	11.3599	6.53155	6.14732	9.86126	9.73233
540	T449DRAFT_0545	CDP-diacylglycerol--glycerol-3-phosphate 3-phosphatidyltransferase	1089	1.92837	3.10325	2.49118	8.81176	4.37324	5.41864	6.86389	8.59184	1.90552	3.79331	2.21418	8.86313	5.62019	5.25388	8.2943	7.20356
541	T449DRAFT_0546	Phosphoglycerol transferase MdoB	1647	8.4899	13.837	12.9381	11.5658	6.80169	7.6188	10.8507	9.16948	9.19152	13.937	12.3913	12.0587	7.34682	8.18759	12.3473	8.5363
542	T449DRAFT_0547	hypothetical protein	227	23.4661	36.5186	46.885	31.9978	15.7987	19.6248	22.6094	26.0114	24.2902	36.0205	50.2638	37.0683	22.1775	27.4112	32.0599	35.0068
543	T449DRAFT_0548	Predicted arabinose efflux permease, MFS family	1395	56.433	71.9203	70.9909	81.1823	75.7564	73.5659	88.1661	64.4833	58.0281	79.0527	64.2213	82.5839	81.6656	80.164	106.336	59.4476
544	T449DRAFT_0549	hypothetical protein	330	26.127	39.8687	38.0831	39.3091	28.8634	27.9885	44.1851	46.4522	23.7156	37.5538	29.8298	42.9975	31.5176	25.1602	40.1965	36.7381
545	T449DRAFT_0550	excinuclease ABC subunit A	2817	47.8556	60.5827	73.6688	36.8465	34.9005	37.8959	34.2613	25.1204	48.8567	60.8264	71.8389	36.6499	37.0169	44.4165	36.9746	24.5565
546	T449DRAFT_0551	hypothetical protein	1326	0	0	0	0	0	0	0	0	0	0	0	0	0	0	0	0
547	T449DRAFT_0552	Uncharacterized kinase	633	17.9901	18.2294	29.8539	6.04444	6.24431	7.5535	8.77322	4.77161	14.2993	18.165	28.9423	8.21043	6.8227	6.54314	9.78469	7.56447
548	T449DRAFT_0553	para-aminobenzoate synthetase component 1	1389	46.4624	50.9578	83.7174	18.8402	19.4617	27.5384	18.0012	15.8267	47.5791	55.9546	78.9769	21.7077	16.2362	26.7536	13.9347	15.1828
549	T449DRAFT_0554	40-residue YVTN family beta-propeller repeat-containing protein	1110	292.811	343.278	384.05	177.141	153.398	311.592	125.694	138.285	293.614	377.871	364.026	186.488	150.808	315.118	112.621	147.128
550	T449DRAFT_0555	mxaD protein	564	866.914	1058.39	706.756	430.325	430.853	994.318	254.75	385.909	835.897	1130.59	662.135	485.537	423.603	980.973	278.57	581.468
551	T449DRAFT_0556	ribonuclease D	1170	44.9446	49.1646	76.9139	53.897	38.892	37.1585	52.3469	43.6148	46.8399	55.2172	70.4314	57.8172	40.3745	41.9203	66.9221	50.3299
552	T449DRAFT_0557	Glyoxylase, beta-lactamase superfamily II	633	49.7089	64.453	85.862	68.3959	22.3577	43.4418	30.5192	56.757	48.8611	65.8312	83.1354	69.3977	27.0889	39.411	48.1081	75.6447
553	T449DRAFT_0558	DbpA RNA binding domain-containing protein	498	42.3742	66.4101	67.4196	52.2197	37.5945	44.3994	40.7479	38.9444	45.5183	65.0346	75.9721	51.311	55.3432	63.7112	61.8749	63.214
554	T449DRAFT_0559	periplasmic chaperone for outer membrane proteins SurA	1305	60.6651	90.1935	86.1034	65.176	79.6217	78.693	62.7235	58.6457	60.0158	95.8447	88.2512	67.8294	89.5105	105.252	107.104	92.2765
555	T449DRAFT_0560	LPS-assembly protein	2982	71.7162	95.7474	94.7936	73.6018	75.9351	81.3827	70.018	57.7269	75.8906	104.917	89.571	75.6691	78.3956	96.6248	71.9691	63.8878
556	T449DRAFT_0561	hypothetical protein	999	45.7846	57.797	77.2905	46.7583	22.157	49.7526	24.5018	39.4185	46.2125	60.214	70.4438	49.6912	22.9584	46.7818	34.2545	42.9339
557	T449DRAFT_0562	Nucleotidyl transferase	672	99.4407	119.147	90.7818	166.425	93.2212	138.519	95.4871	152.718	101.197	122.469	87.4474	171.65	94.6708	118.739	92.3219	164.795
558	T449DRAFT_0563	hypothetical protein	210	100.894	157.005	67.0219	230.328	148.649	295.989	137.364	181.572	107.097	177.242	60.6065	223.228	156.067	262.727	163.445	265.37
559	T449DRAFT_0564	adenylylsulfate kinase (EC 2.7.1.25)	624	81.0699	110.028	85.7627	168.701	56.6076	164.313	101.356	124.723	81.554	121.311	78.2792	163.074	61.8804	141.394	113.733	167.839
560	T449DRAFT_0565	hypothetical protein	957	34.6814	48.0495	38.5725	59.9493	26.6753	62.6353	42.6285	53.8442	37.6674	51.7761	33.6377	60.3198	27.3306	48.5531	36.0275	65.6837
561	T449DRAFT_0566	hypothetical protein	3453	88.708	106.498	80.3324	119.256	141.261	148.048	134.037	100.771	92.0613	110.765	75.1072	125.338	142.75	146.119	135.381	117.546
562	T449DRAFT_0567	hypothetical protein	1170	6.55199	6.07306	49.8821	58.234	7.91024	6.7579	47.1729	53.8052	7.82073	5.96943	48.4415	63.1582	5.95187	5.71341	38.3798	55.5545
563	T449DRAFT_0568	lysozyme	720	7.8726	9.22685	72.2022	93.1525	11.3277	16.4238	147.609	68.6661	8.09733	9.99606	78.752	87.6512	11.8901	15.4381	159.001	82.3521
564	T449DRAFT_0569	mRNA interferase RelE/StbE	233	0	0	0	0	0	0	0	0	0	0	0	0	0	0	0	0
565	T449DRAFT_0570	hypothetical protein	183	0	0	0	0	0	0	0	0	0	0	0	0	0	0	0	0
566	T449DRAFT_0571	SIR2-like domain-containing protein	1524	0	0	0	0	0.0126517	0	0.0172701	0	0	0	0	0	0.00838413	0	0	0
567	T449DRAFT_0572	putative ABC transport system permease protein	1197	14.7339	19.4611	29.1728	33.93	10.7279	22.6417	30.3435	28.6673	14.4466	18.3582	28.3885	36.0098	13.2364	25.7339	29.0627	35.8321
568	T449DRAFT_0573	putative ABC transport system permease protein	1206	33.6932	37.5541	37.5109	45.0268	21.2957	44.1139	30.4444	34.724	31.9059	36.9898	36.8131	46.737	23.3723	47.314	32.0984	41.9004
569	T449DRAFT_0574	putative ABC transport system ATP-binding protein	660	30.4212	37.3086	26.9814	46.5943	38.1826	48.061	34.5346	43.2866	30.962	35.3922	28.6622	43.685	47.9734	68.4756	54.8206	79.0333
570	T449DRAFT_0575	HlyD family secretion protein	1146	67.7412	75.7387	66.1825	122.763	68.5442	103.369	84.3791	107.347	66.963	77.444	62.2538	130.438	68.9379	106.222	82.6008	105.968
571	T449DRAFT_0576	FecR family protein	978	31.9291	44.4927	33.7849	61.4445	59.8151	52.3472	69.0824	53.0828	31.3823	46.1357	32.8138	67.9025	70.3019	57.7139	74.1493	51.1478
572	T449DRAFT_0577	penicillin amidase	2391	18.4655	19.7815	23.352	62.5284	28.2646	35.7708	48.9737	53.1894	17.5809	20.8392	22.1446	63.1049	33.3196	42.1299	60.2274	51.5999
573	T449DRAFT_0578	putative ATP-binding cassette transporter	1632	12.7734	17.1057	14.7477	31.7064	19.0331	14.7202	30.0773	33.0074	12.8362	15.3177	13.8913	33.2989	23.1669	17.2339	37.5405	36.7688
574	T449DRAFT_0579	RNA polymerase sigma-70 factor, ECF subfamily	513	3.02856	4.7577	7.05106	21.6172	2.7813	3.04618	7.6958	23.3297	2.65818	6.76574	5.03947	23.84	3.33757	1.91516	9.96064	21.2496
575	T449DRAFT_0580	MbtH protein	222	33.6848	56.2068	29.1406	57.1422	82.4228	21.4326	69.593	59.0255	36.9443	49.5887	25.8659	61.9643	82.2474	16.9213	75.7939	68.3782
576	T449DRAFT_0581	hypothetical protein	3807	14.8711	18.2166	20.8301	64.1066	68.5959	41.4521	98.2407	61.6874	14.7015	18.4688	19.9544	65.994	75.1139	44.9549	104.055	61.229
577	T449DRAFT_0582	hypothetical protein	123	13.603	20.4302	26.3919	32.1048	2.9784	7.9642	20.1142	23.8178	14.1394	20.6009	33.1442	32.5286	4.36302	5.32507	20.1421	19.8788
578	T449DRAFT_0583	23S rRNA (adenine2503-C2)-methyltransferase	1038	21.1193	31.7363	28.8611	41.2563	5.23824	23.863	14.453	30.7613	22.3714	45.3972	26.4627	42.3801	5.55165	15.9793	12.3815	39.2597
579	T449DRAFT_0584	hypothetical protein	333	32.8132	51.8265	47.8365	56.5892	27.619	35.4409	44.2613	45.0108	32.8196	62.4095	51.4332	57.2264	28.0873	30.0244	43.2444	58.1291
580	T449DRAFT_0585	Predicted endonuclease, GIY-YIG superfamily	279	10.0358	15.1667	10.3054	12.8337	11.1264	6.01903	11.0373	11.6399	10.3419	18.7748	14.5229	10.4228	9.70901	5.73094	11.0998	17.1624
581	T449DRAFT_0586	amylosucrase	1848	4.2498	5.93936	6.54961	7.88308	5.0081	3.2941	11.6217	8.15986	4.32048	5.42705	6.12038	8.71602	4.62559	2.51227	10.2502	8.93094
582	T449DRAFT_0587	SCP-2 sterol transfer family protein	1218	0.532658	1.43472	2.17022	3.54448	1.29808	1.11065	6.35302	3.76635	0.989771	1.11886	2.91848	4.1654	1.6575	0.838263	9.83128	4.68409
583	T449DRAFT_0588	hypothetical protein	294	0.174215	0.245613	1.73509	1.1135	0.983735	0.158665	1.07427	3.01255	0.067221	0.21728	0.760964	1.19253	2.39033	0.589721	3.51117	2.42569
584	T449DRAFT_0589	carbamoyltransferase	2001	1.58701	2.2374	4.04413	8.75275	2.34149	3.21707	14.245	7.00253	1.54074	2.21341	4.43496	8.16295	2.72662	2.96521	16.3535	8.60446
585	T449DRAFT_0590	glycosyltransferase, MGT family	1368	1.03587	1.28796	2.08481	4.77114	0.662439	0.971822	3.57855	2.73914	0.967924	1.69662	1.99883	5.26148	0.560413	0.774512	2.4147	2.38313
586	T449DRAFT_0591	hypothetical protein	126	0.135501	0.229239	0	0	0	0	0	0.180238	0	0.168995	0	0.163681	0	0	0.409637	3.23425
587	T449DRAFT_0592	Uncharacterized iron-regulated membrane protein	1200	2.10568	3.56237	5.15914	11.3556	3.87231	1.74928	9.56281	12.3391	2.00924	4.41838	5.46879	13.1477	3.51379	1.8301	8.55936	10.7822
588	T449DRAFT_0593	iron complex outermembrane recepter protein	2505	3.90534	5.14263	5.53529	13.4362	5.11086	3.18432	7.5229	13.0095	4.05516	5.87375	4.38615	13.3623	5.93729	3.93744	12.2391	15.3327
589	T449DRAFT_0594	amino acid adenylation domain-containing protein	5445	2.48023	2.87514	3.00219	7.81222	4.71318	3.70952	11.2626	8.254	2.55884	2.9408	3.85313	8.88964	4.70735	3.36814	12.1429	7.78358
590	T449DRAFT_0595	amino acid adenylation domain-containing protein	6675	4.17428	4.07839	6.37082	12.7515	6.81413	5.02465	16.9195	11.3839	4.30789	4.07047	5.72761	12.5937	6.89694	5.19196	16.4779	9.95132
591	T449DRAFT_0596	non-ribosomal peptide synthase domain TIGR01720/amino acid adenylation domain-containing protein	7890	4.68266	5.7823	5.41327	14.9344	5.53021	6.11915	12.7762	12.8057	4.90693	5.48932	5.62695	14.5909	5.97089	5.67184	11.7293	12.9124
592	T449DRAFT_0597	amino acid adenylation domain-containing protein	3405	2.85805	2.6424	3.05076	8.20827	4.94912	4.69899	12.1511	7.37657	2.91366	2.52019	2.94209	8.02542	4.80701	4.21493	9.53461	6.91161
593	T449DRAFT_0598	L-ascorbate metabolism protein UlaG, beta-lactamase superfamily	1605	1.77645	1.84462	2.81713	5.72386	2.84713	1.88915	8.9208	5.90035	1.79775	1.9635	3.11308	6.28352	2.858	2.91664	10.9982	5.2685
594	T449DRAFT_0599	amino acid adenylation domain-containing protein	5313	4.3221	5.16194	5.80442	13.3439	4.61254	6.04055	13.6131	12.1094	4.08427	4.62499	5.68935	13.9122	7.03924	7.79924	18.6425	18.0249
595	T449DRAFT_0600	Ankyrin repeat-containing protein	558	3.15149	5.09871	4.82027	11.2203	4.25016	3.5947	12.6881	11.4771	3.648	4.65554	4.98945	10.7554	4.8316	4.31546	17.1122	11.5025
596	T449DRAFT_0601	adenylylsulfate kinase (EC 2.7.1.25)	651	3.88144	7.67579	6.66051	14.7404	12.7357	4.76506	15.3632	10.3259	5.95014	5.95299	5.91861	11.0564	15.6038	5.77039	26.0846	12.2067
597	T449DRAFT_0602	type II and III secretion system protein	789	40.9192	60.9713	27.2133	54.5875	28.8363	73.4003	29.0884	52.9036	44.5606	61.6402	24.5116	62.2897	30.5589	56.108	28.9799	60.1718
598	T449DRAFT_0603	phosphonoacetate hydrolase	342	162.494	215.279	194.65	120.311	48.7668	126.576	46.5596	108.636	158.566	195.563	181.93	122.356	70.2758	129.16	51.3124	163.542
599	T449DRAFT_0604	type I restriction enzyme M protein	186	129.884	160.027	276.999	121.443	51.7275	116.869	40.47	116.236	132.603	163.707	256.066	143.812	47.6062	99.6354	34.4095	107.356
600	T449DRAFT_0605	molybdopterin molybdotransferase	1245	56.0053	87.5802	124.615	84.2253	48.0714	87.0752	64.0339	69.5162	58.5587	85.8748	108.278	80.0767	52.8646	92.7159	63.2223	68.4102
601	T449DRAFT_0606	molybdopterin-guanine dinucleotide biosynthesis protein B	528	22.1498	51.2309	51.1171	17.4767	8.58159	33.6162	15.4528	12.6453	22.8697	56.7017	50.2342	17.0303	9.22007	24.1533	15.2497	17.3657
602	T449DRAFT_0607	DnaJ domain-containing protein	492	12.4578	26.3596	22.0561	25.3262	18.4582	26.974	27.2826	20.2636	13.6975	29.9492	19.0478	26.4924	17.9196	18.5986	22.4501	18.0152
603	T449DRAFT_0608	lipoprotein NlpD	894	10.3508	31.6465	18.6223	70.0786	100.418	73.6497	130.097	62.3889	10.5447	36.0606	18.018	70.6608	171.852	117.934	279.26	147.576
604	T449DRAFT_0609	RNA polymerase, sigma 38 subunit, RpoS	1029	45.7772	148.687	84.9294	420.824	604.125	601.566	829.005	321.515	44.7308	177.176	80.2998	413.518	637.381	572.423	878.044	392.169
605	T449DRAFT_0610	Predicted amidohydrolase	879	133.632	167.11	188.926	168.503	151.639	185.396	227.145	143.416	137.509	193.578	187.327	179.889	145.901	180.062	218.729	152.181
606	T449DRAFT_0611	hypothetical protein	600	92.5362	104.416	86.7199	53.6408	36.4736	88.5524	23.9509	39.9317	100.001	137.378	82.5705	59.6028	36.5008	91.2803	24.6888	52.6374
607	T449DRAFT_0612	Exo-beta-1,3-glucanase, GH17 family	1707	94.8472	120.443	135.387	96.5255	113.417	136.431	151.828	90.667	97.1709	132.999	126.475	104.678	103.424	137.705	116.865	84.0933
608	T449DRAFT_0613	Metallo-beta-lactamase superfamily protein	771	57.0211	88.9374	70.614	69.1042	58.0687	286.268	77.0814	71.6056	57.6228	95.6131	63.5479	72.6247	59.9097	205.36	54.6267	67.5228
609	T449DRAFT_0614	diguanylate cyclase/phosphodiesterase	2196	25.6097	47.831	40.3663	47.3593	25.1727	217.391	35.5962	42.8139	25.6667	50.47	37.2985	46.3097	24.6704	204.625	28.7921	45.5579
610	T449DRAFT_0615	Sel1 repeat-containing protein	1089	27.7967	45.7928	44.7987	52.9645	35.0567	74.7473	49.4732	53.5113	27.3488	53.3997	42.7542	54.9968	40.409	85.8665	50.0976	54.5412
611	T449DRAFT_0616	hypothetical protein	831	20.3603	37.2955	33.0368	24.8925	13.643	40.9779	22.0756	26.126	18.4787	43.6886	30.2127	26.7787	21.9261	55.0108	49.6888	42.2963
612	T449DRAFT_0617	ATP-dependent helicase HepA	2817	71.244	117.131	107.244	110.91	106.734	198.405	150.144	99.603	71.1102	131.721	100.377	113.954	109.037	204.254	142.878	100.251
613	T449DRAFT_0618	hypothetical protein	312	122.904	196.773	100.403	1696.65	177.362	327.354	310.268	1982.39	124.215	251.767	90.1108	1789.78	176.959	303.967	252.777	2250.48
614	T449DRAFT_0619	Glycine zipper 2TM domain-containing protein	414	180.01	283.434	166.118	2816.99	210.975	509.347	323.783	3186.03	181.495	389.865	147.287	3039.27	167.989	419.439	210.072	3214.35
615	T449DRAFT_0620	PAS fold	849	41.7477	65.4909	44.7629	90.0603	25.6628	49.999	31.0938	86.774	41.202	72.0564	43.0699	91.7505	27.5715	39.1184	35.139	116.279
616	T449DRAFT_0621	HDIG domain-containing protein	819	27.8923	43.1674	35.1346	63.4803	23.9661	39.955	39.0456	56.7333	30.9113	51.5305	30.9589	62.224	21.1241	34.1534	28.2965	68.2924
617	T449DRAFT_0622	PAS domain S-box-containing protein/hemerythrin-like metal-binding domain protein	1791	38.6361	54.6233	44.031	53.8532	22.5647	57.7428	28.7591	47.6897	38.5439	56.9964	42.4712	56.0908	20.3326	42.8417	23.516	59.4436
618	T449DRAFT_0623	Response regulator c-di-GMP phosphodiesterase, RpfG family, contains REC and HD-GYP domains	1401	36.0351	54.3045	38.4301	45.3024	8.40886	57.5019	10.8397	35.9858	38.4821	59.2446	34.8298	49.6826	8.5274	47.1774	9.6155	40.3589
619	T449DRAFT_0624	HD domain-containing protein	936	37.4113	50.6551	41.8657	39.4128	13.8635	47.2704	17.7151	32.7548	39.2304	58.8753	40.3679	47.6595	13.4873	38.0962	17.9768	37.3338
620	T449DRAFT_0625	PAS domain S-box-containing protein/diguanylate cyclase (GGDEF) domain-containing protein	3087	22.4876	27.5367	28.0769	34.0281	25.9144	37.528	39.6969	29.9636	23.5274	27.9911	26.0821	36.424	29.6567	42.1604	42.3682	29.2733
621	T449DRAFT_0626	Signal transduction histidine kinase	2793	19.7138	20.9883	21.203	30.907	16.3334	38.5054	29.3917	24.3281	20.3998	21.0875	20.3992	34.1072	20.12	41.7426	35.6661	27.7951
622	T449DRAFT_0627	urea transport system substrate-binding protein	1224	50.1034	45.2139	43.5706	66.0121	35.0338	62.4824	78.3354	58.5005	50.0533	43.0739	43.847	72.0822	34	64.1669	78.4756	47.4436
623	T449DRAFT_0628	PAS domain S-box-containing protein	3831	56.2998	61.3494	54.9507	71.2996	46.1672	104.588	70.5018	56.7246	54.7132	57.1937	53.9858	74.587	58.4139	131.355	92.0191	60.8188
624	T449DRAFT_0629	Response regulator receiver domain-containing protein	753	48.5438	60.5299	57.2134	66.3542	35.3873	88.277	52.4296	58.7202	48.2395	58.9881	51.796	70.9098	60.5952	119.653	103.845	70.7605
625	T449DRAFT_0630	putative two-component system response regulator	1065	121.82	162.795	110.667	217.939	168.462	213.089	235.172	187.928	121.361	177.005	106.061	235.034	172.309	194.397	265.729	197.444
626	T449DRAFT_0631	PilZ domain-containing protein	939	102.166	70.9336	83.2663	64.9553	114.558	82.8377	71.5872	51.7565	105.129	76.2616	77.2217	68.8778	123.896	114.744	113.397	73.1271
627	T449DRAFT_0632	phosphoribosylformylglycinamidine synthase (EC 6.3.5.3)	3918	163.759	170.79	216.313	88.8296	151.897	163.742	140.177	62.6988	159.622	171.19	207.424	94.0863	180.547	206.714	179.135	61.4446
628	T449DRAFT_0633	Beta-barrel assembly machine subunit BamC	642	130.92	178.613	125.579	105.299	104.305	175.437	83.8375	89.9556	134.77	177.379	116.16	107.873	120.331	208.546	113.037	125.206
629	T449DRAFT_0634	4-hydroxy-tetrahydrodipicolinate synthase	876	107.272	167.452	116.147	81.0949	42.5683	103.679	39.7499	61.571	103.237	157.829	111.322	82.5894	61.0866	112.814	66.5211	104.903
630	T449DRAFT_0635	pilus assembly protein Flp/PilA	171	251.304	443.311	179.395	244.809	423.961	853.43	154.84	255.255	266.974	442.056	155.109	267.627	464.097	670.981	197.402	372.364
631	T449DRAFT_0636	hypothetical protein	150	20.2601	24.6477	22.7234	46.7865	17.2245	11.9728	33.5137	44.9658	18.8407	30.2366	20.218	39.5977	13.5441	10.6595	31.6567	44.1475
632	T449DRAFT_0637	prepilin peptidase CpaA	570	1.94693	2.20431	2.64415	11.6302	37.3785	9.32949	18.7008	13.6658	2.25367	3.0259	1.87526	11.9763	40.955	8.55061	15.6654	11.439
633	T449DRAFT_0638	hypothetical protein	1392	2.72287	2.89463	3.06497	10.9505	33.4928	9.03124	19.3238	11.4202	2.64074	3.50301	2.30366	11.5268	37.2399	9.1339	19.6149	10.7588
634	T449DRAFT_0639	pilus assembly protein CpaB	819	3.79402	4.26736	2.4631	12.8909	26.7206	11.2204	14.1078	15.2509	2.48545	4.44587	2.27639	12.9434	23.5579	9.29105	11.2177	11.9418
635	T449DRAFT_0640	pilus assembly protein CpaC	1527	2.77284	3.16836	2.91548	13.1446	18.2837	12.143	15.2713	14.1882	2.84732	2.91442	3.15814	13.9653	17.4466	9.72673	12.6416	8.60666
636	T449DRAFT_0641	hypothetical protein	336	1.37195	2.27806	1.31118	8.46435	10.2718	8.53815	9.86987	5.81267	1.23519	1.39421	1.18372	8.90016	10.1915	4.87339	7.52708	4.85138
637	T449DRAFT_0642	Putative Flp pilus-assembly TadE/G-like	1251	1.26922	2.0549	2.35393	8.2104	8.32282	4.95932	8.45763	8.4232	1.78515	1.5319	2.66266	7.63295	8.82469	5.17409	8.33419	6.4336
638	T449DRAFT_0643	TadE-like protein	453	0.942224	1.53028	1.7915	5.05869	6.55476	4.58237	6.39109	6.51721	1.09067	1.88021	1.09749	5.82748	5.86689	3.7848	4.32967	7.42164
639	T449DRAFT_0644	TadE-like protein	483	1.90879	4.09639	2.73637	9.36188	9.66056	6.3259	10.6804	11.0023	2.33228	2.7774	1.64692	10.2906	9.92036	5.4243	12.2891	7.59346
640	T449DRAFT_0645	pilus assembly protein CpaE	1191	4.17151	4.25621	5.06184	11.2181	9.03351	9.65457	12.1101	10.1632	3.56762	5.22055	4.40392	10.9093	9.30145	7.73157	9.70746	12.4889
641	T449DRAFT_0646	pilus assembly protein CpaF	1404	5.73968	6.20267	5.89588	23.0837	16.6582	12.2267	29.6565	22.8717	6.67212	5.96033	6.32077	23.1063	17.4643	13.474	31.2479	23.6556
642	T449DRAFT_0647	tight adherence protein B	978	6.52898	8.84537	11.4513	28.536	14.7271	13.9513	30.0873	24.5676	5.57728	8.57832	7.39644	28.9956	14.1623	13.158	25.8071	20.9383
643	T449DRAFT_0648	tight adherence protein C	963	9.66235	12.5374	8.69217	27.0896	13.3347	15.9124	23.0946	25.6106	9.64548	11.9623	10.3511	29.276	13.401	12.9028	16.1864	26.2367
644	T449DRAFT_0649	Phospholipid methyltransferase	612	3.68243	6.22989	5.26636	15.4123	4.8203	8.80356	8.04212	17.218	3.64905	6.95862	4.46797	18.4334	4.57231	7.96381	5.22889	19.4768
645	T449DRAFT_0650	TPR repeat-containing protein	966	19.9363	27.4488	29.596	46.2587	29.4208	25.2553	35.8285	46.1723	19.7016	28.5675	26.1963	48.656	31.5071	22.116	34.2492	53.5761
646	T449DRAFT_0651	ATP-dependent RNA helicase DeaD	1791	123.182	163.088	243.407	68.4875	31.2203	89.4532	33.2706	53.8015	121.734	170.918	224.362	68.343	37.2764	79.1651	33.8619	71.6167
647	T449DRAFT_0652	DNA polymerase-3 subunit epsilon	726	53.3593	76.686	53.1132	147.508	107.003	88.2511	119.091	145.988	52.4018	86.7574	45.7102	150.219	193.509	150.691	286.935	195.198
648	T449DRAFT_0653	HNH endonuclease	381	126.547	163.108	98.4693	116.641	139.017	123.903	134.569	100.496	119.46	172.247	95.2569	121.686	139.948	94.0458	125.31	94.3917
649	T449DRAFT_0654	PilZ domain-containing protein	447	47.7436	60.3528	61.6768	80.3776	39.08	49.4129	54.2291	73.7693	44.9199	68.0722	65.8991	78.758	42.3913	51.1127	76.6708	73.8451
650	T449DRAFT_0655	isocitrate dehydrogenase (NADP)	1302	89.0765	121.426	54.7979	313.87	186.474	360.479	244.7	255.06	91.9388	143.199	54.6612	314.711	172.819	294.186	203.523	262.678
651	T449DRAFT_0656	isocitrate dehydrogenase (NAD+)	1014	267.31	327.324	311.654	186.446	275.204	421.552	277.498	174.535	267.619	373.705	290.379	199.221	267.242	383.404	225.85	167.588
652	T449DRAFT_0657	aconitase	2553	107.113	140.822	186.705	128.029	177.277	198.256	194.526	107.634	107.377	146.969	178.165	130.084	186.131	212.555	215.858	113.691
653	T449DRAFT_0658	putative endonuclease	381	77.7924	122.7	107.476	107.619	226.111	123.903	215.876	102.523	81.3343	125.301	99.9545	119.033	223.454	143.091	209.844	109.099
654	T449DRAFT_0659	cell division protein ZapE	1155	17.9305	27.4836	24.3716	28.7157	13.2882	23.4045	17.8655	25.6986	16.9739	26.4001	23.244	28.052	14.9678	25.1019	20.1094	33.7832
655	T449DRAFT_0660	Restriction endonuclease	1341	0	0	0	0	0	0	0	0	0.0147375	0	0	0	0.00952828	0	0	0
656	T449DRAFT_0661	Fatty acid desaturase	1278	30.0984	39.9246	35.9963	21.197	11.5717	13.7424	9.65878	17.2724	29.8919	45.9857	36.8009	23.2542	10.7278	12.6016	7.02729	15.4652
657	T449DRAFT_0662	hypothetical protein	306	18.0216	27.7985	35.9931	38.9821	13.2952	14.1009	15.6542	31.7643	18.8588	30.2004	32.0069	38.0125	17.4541	11.6467	24.7951	39.2866
658	T449DRAFT_0663	Protein of unknown function VcgC/VcgE (DUF2780)	591	33.0484	106.983	48.4537	279.801	14.7464	26.5598	9.97564	259.916	34.3762	129.994	48.2021	281.894	44.1913	48.6332	45.8502	894.672
659	T449DRAFT_0664	membrane-bound lytic murein transglycosylase D	1614	70.7783	131.285	107.287	226.435	69.3	133.96	73.0721	193.387	70.0276	156.323	98.5855	223.233	76.7279	120.097	74.4473	258.295
660	T449DRAFT_0665	Methyltransferase domain-containing protein	720	54.3494	76.8436	44.12	142.57	175.084	98.4132	182.666	141.559	50.8897	87.9831	44.3304	134.599	199.594	95.6255	202.873	182.674
661	T449DRAFT_0666	ribonuclease HI	456	37.6657	54.8544	45.7132	38.9469	9.68288	28.6943	12.5826	34.2642	36.4488	53.2335	42.6295	37.0414	8.29411	29.1921	16.0729	43.3432
662	T449DRAFT_0667	Metallo-beta-lactamase superfamily protein	729	438.093	508.76	374.588	195.793	253.248	390.776	260.85	136.883	439.747	560.288	355.789	214.782	247.065	356.534	271.169	175.668
663	T449DRAFT_0668	hypothetical protein	609	303.027	377.651	295.036	238.169	273.704	326.226	268.642	175.825	302.967	426.427	287.685	246.504	240.904	322.051	268.835	198.07
664	T449DRAFT_0669	two-component system, chemotaxis family, response regulator CheB	1119	462.637	540.576	364.985	279.792	429.7	407.654	347.33	228.155	460.589	601.391	338.284	301.34	396.922	431.095	335.885	271.04
665	T449DRAFT_0670	Response regulator receiver domain-containing protein	420	170.446	215.014	180.749	115.895	102.007	150.216	94.3747	91.1103	162.95	243.657	168.029	127.426	94.7659	172.002	99.6646	117.888
666	T449DRAFT_0671	chemotaxis protein CheD	639	163.223	227.954	190.65	112.741	164.448	143.118	103.302	79.0762	165.527	246.29	185.133	114.932	170.746	160.385	105.813	95.1826
667	T449DRAFT_0672	chemotaxis protein methyltransferase CheR	840	220.324	310.916	266.845	136.915	104.945	179.62	91.1161	88.4337	224.263	371.063	247.102	141.666	95.7242	172.484	96.6538	101.272
668	T449DRAFT_0673	ABC-type transporter Mla maintaining outer membrane lipid asymmetry, MlaB component, contains STAS domain	555	203.431	310.803	175.261	91.3537	40.3342	150.491	35.6619	55.6497	208.633	317.483	171.096	93.3831	45.8376	166.158	56.7292	92.3335
669	T449DRAFT_0674	chromosome partitioning protein	768	163.862	245.571	183.233	103.502	69.4675	133.717	64.1199	74.5171	166.493	274.707	167.016	108.624	66.0666	155.669	66.3324	92.1951
670	T449DRAFT_0675	purine-binding chemotaxis protein CheW	492	202.656	292.686	173.291	146.842	267.664	252.437	170.81	101.595	207.431	349.004	164.306	142.69	260.093	311.008	193.553	123.828
671	T449DRAFT_0676	methyl-accepting chemotaxis sensory transducer with Pas/Pac sensor	2334	345.778	488.368	351.821	208.936	245.658	377.367	198.965	166.073	353.49	545.545	338.78	225.828	254.213	454.013	248.253	223.837
672	T449DRAFT_0677	purine-binding chemotaxis protein CheW	516	252.06	413.557	408.651	176.691	83.2529	246.255	77.4797	113.902	250.791	444.85	389.396	179.259	120.321	323.609	138.638	176.906
673	T449DRAFT_0678	two-component system, chemotaxis family, sensor kinase CheA	2109	258.93	369.309	407.232	156.088	80.9829	224.379	56.2334	110.847	262.869	425.1	389.668	159.769	97.4998	263.798	89.3276	150.331
674	T449DRAFT_0679	two-component system, chemotaxis family, response regulator CheY	363	436.516	602.229	634.74	273.597	72.5037	317.087	49.0865	171.42	441.21	696.347	618.509	267.541	108.45	354.663	99.2472	288.236
675	T449DRAFT_0680	hypothetical protein	183	0	0	0	0	0	0	0	0	0	0	0	0	0	0	0	0
676	T449DRAFT_0681	Fic/DOC family protein	892	0	0	0	0	0	0	0	0	0	0	0	0	0	0	0	0
677	T449DRAFT_0682	Helix-turn-helix domain-containing protein	351	0	0	0	0	0	0	0	0	0	0	0	0	0	0	0	0
678	T449DRAFT_0683	protein of unknown function (DUF4400)	615	9.2167	14.0898	7.54053	22.4235	9.93844	9.78459	19.0015	19.4973	8.06587	14.6457	8.64982	23.0383	9.61942	5.54434	18.8833	21.8667
679	T449DRAFT_0684	hypothetical protein	582	2.55217	3.4244	3.86452	4.92179	1.3583	3.00563	2.66814	5.89211	2.37699	3.07327	4.10031	6.69742	1.20749	2.1184	2.39447	4.37624
680	T449DRAFT_0685	conjugal transfer pilus assembly protein TraD	1818	2.88308	3.82102	4.20889	5.91984	3.87109	3.83597	6.35552	5.93357	3.47863	4.14624	4.79934	7.04477	4.57541	3.99484	8.91467	6.16429
681	T449DRAFT_0686	Putative helicase	2421	3.73055	4.87366	5.26763	11.1388	6.42707	4.27746	9.46899	8.39547	3.55097	6.33261	5.00038	10.6228	8.01162	4.26503	10.2546	8.92124
682	T449DRAFT_0687	PH domain-containing protein	693	9.73142	13.9836	16.0938	18.3939	8.48595	7.74092	11.2419	14.419	11.2361	16.1928	15.1014	20.8321	9.14517	7.58894	12.4381	22.7868
683	T449DRAFT_0688	hypothetical protein	206	1.65758	2.0331	4.05212	4.56887	2.15276	2.26444	3.19413	4.4097	1.15124	2.17069	3.01676	4.60532	0.558237	1.58977	2.50555	4.94558
684	T449DRAFT_0689	AAA-like domain-containing protein	1344	3.02336	4.223	4.15781	9.25598	4.38992	3.69639	7.83323	7.60379	2.83799	5.11738	3.45868	9.06895	3.70773	3.18204	7.18145	8.79312
685	T449DRAFT_0690	two component transcriptional regulator, LuxR family	660	11.6666	26.2145	17.4255	43.6802	19.3688	22.3342	34.8935	32.4133	15.0917	32.295	15.5175	43.6225	16.4558	18.6221	22.1316	24.8523
686	T449DRAFT_0691	Histidine kinase	1446	13.0705	25.1787	16.5004	53.4013	20.4413	32.8887	32.7266	40.4256	13.5307	33.4127	14.8358	51.4169	20.3149	28.5766	31.1613	41.4279
687	T449DRAFT_0692	Cupin domain-containing protein	927	49.7091	78.8937	26.8641	491.473	47.0902	98.327	49.6297	275.092	51.6993	123.281	29.7118	423.311	40.1103	63.1543	37.8616	235.409
688	T449DRAFT_0693	Nitroreductase	663	19.1847	32.7614	16.6472	115.82	8.95718	25.2586	17.7846	60.971	23.7573	46.8583	18.1843	99.4485	9.34698	16.6492	13.3123	55.6262
689	T449DRAFT_0694	hypothetical protein	1077	17.1207	20.0338	24.6942	30.2634	11.6188	8.09942	19.5748	23.5113	16.46	23.4682	22.8732	30.5623	8.98097	6.90436	17.3964	29.3245
690	T449DRAFT_0695	D-alanyl-lipoteichoic acid acyltransferase DltB, MBOAT superfamily	1395	10.1949	12.3508	18.583	27.3981	8.94261	9.91467	25.131	24.2077	11.4894	14.3482	17.0354	29.8934	8.07863	8.89331	22.0887	20.887
691	T449DRAFT_0696	hypothetical protein	330	4.03546	5.33917	5.69139	12.7724	5.25851	3.18051	14.9145	10.598	3.47349	6.64612	5.95089	12.9368	11.732	4.962	39.2581	19.4496
692	T449DRAFT_0697	WGR domain-containing protein	267	2.04621	1.29816	2.77898	6.3604	2.23864	1.65974	9.75897	7.82516	2.14654	2.47227	4.00337	7.87876	1.91422	1.29871	8.69903	5.72353
693	T449DRAFT_0698	hypothetical protein	285	0.479245	1.11482	1.78988	3.66137	1.21776	0.327351	2.40109	2.78894	0.901469	2.31612	0.872216	2.53275	1.16566	0.675938	2.89764	8.57927
694	T449DRAFT_0699	plasmid segregation protein ParM	999	2.9566	4.88629	3.55118	4.9769	2.14236	1.96115	3.66209	4.88753	2.61132	5.39262	3.63292	5.71851	2.31503	2.00549	2.73829	5.303
695	T449DRAFT_0700	uncharacterized lipoprotein	603	2.06689	3.856	1.57657	4.47893	2.30223	4.29342	5.97975	4.63238	1.6715	3.24874	1.48407	4.95929	2.4792	4.21705	6.76206	5.23755
696	T449DRAFT_0701	Integrase	939	7.32743	11.5813	7.87721	16.8871	5.72892	10.333	6.89524	12.0201	6.90336	11.6785	5.9829	15.2647	5.55185	7.61132	6.2113	13.0197
697	T449DRAFT_0702	hypothetical protein	519	0.263169	0.667839	0.178706	0.591346	0.334356	0.359518	0.0507122	0.481329	0.495026	0.656444	0.526858	0.913965	0.172335	0.259826	0	0.588895
698	T449DRAFT_0703	hypothetical protein	873	0	0	0	0	0	0	0	0	0	0	0	0	0	0	0	0
699	T449DRAFT_0704	hypothetical protein	2802	0	0	0	0	0	0	0	0	0	0	0	0	0	0	0	0
700	T449DRAFT_0705	hypothetical protein	570	0	0	0	0	0	0	0	0	0	0	0	0	0	0	0	0
701	T449DRAFT_0706	hypothetical protein	1245	0	0	0	0	0	0	0	0	0	0	0	0	0	0	0	0
702	T449DRAFT_0707	Predicted DNA-binding transcriptional regulator YafY, contains an HTH and WYL domains	876	0	0	0	0	0	0	0	0	0	0	0	0	0	0	0	0
703	T449DRAFT_0708	hypothetical protein	165	0	0	0	0	0	0	0	0	0	0	0	0	0	0	0	0
704	T449DRAFT_0709	hypothetical protein	744	0	0	0	0	0	0	0	0	0	0	0	0	0	0	0	0
705	T449DRAFT_0710	type I restriction enzyme, R subunit	3195	0	0	0	0	0	0	0	0	0	0	0	0	0	0	0	0.031887
706	T449DRAFT_0711	Fic/DOC family protein	729	0	0	0	0	0	0	0	0	0	0	0	0	0	0	0	0
707	T449DRAFT_0712	Fic family protein	1128	0	0	0	0	0	0	0	0	0	0	0	0	0	0	0	0
708	T449DRAFT_0713	type I restriction enzyme, S subunit	1158	0	0	0	0	0	0	0	0	0	0	0	0	0	0	0	0
709	T449DRAFT_0714	Uncharacterized conserved protein	1050	0	0	0	0	0	0	0	0	0	0	0	0	0	0	0	0
710	T449DRAFT_0715	type I restriction enzyme M protein	1506	0	0	0	0	0	0	0	0	0	0	0	0	0	0	0	0
711	T449DRAFT_0716	Type I restriction modification DNA specificity domain-containing protein	594	0	0	0	0	0	0	0	0	0	0	0	0	0	0	0	0
712	T449DRAFT_0717	hypothetical protein	288	14.9982	20.3592	10.4664	33.8168	12.6533	17.1689	16.0842	28.1509	13.1753	24.1769	11.4796	32.7976	14.5521	15.9866	18.28	33.2521
713	T449DRAFT_0718	hypothetical protein	270	2.71905	7.32799	2.40459	9.01781	7.28401	9.07034	4.77653	5.21488	3.22063	5.36278	3.22235	8.47868	7.5718	9.63211	8.9847	7.16925
714	T449DRAFT_0719	hypothetical protein	3123	7.95433	13.1194	9.27337	18.0627	11.7305	20.4708	15.1193	14.6673	8.90378	14.0933	8.5328	18.3455	11.685	19.8872	17.0229	17.4202
715	T449DRAFT_0720	hypothetical protein	870	15.5424	19.3888	11.6202	29.6326	51.2171	28.6319	51.8527	26.0251	15.197	22.7864	11.4576	33.164	44.6035	26.1285	46.8088	31.9689
716	T449DRAFT_0721	hypothetical protein	1053	1.0539	1.97498	2.26807	6.37329	2.03249	2.37003	3.87421	4.76629	1.5953	1.94128	1.53445	7.03129	3.00931	1.3721	5.48983	5.41806
717	T449DRAFT_0722	hypothetical protein	138	4.70129	5.12797	3.19243	3.26183	10.7583	1.01407	15.2578	7.56999	1.71852	3.3946	1.62118	6.42626	11.2034	2.23353	7.48032	10.3355
718	T449DRAFT_0723	single-strand DNA-binding protein	486	4.14532	4.72486	6.72713	6.56759	7.06184	2.25559	6.01128	5.37376	3.53782	4.33754	4.65451	6.23807	4.83754	1.74409	8.38997	4.19255
719	T449DRAFT_0724	phage recombination protein Bet	975	4.0275	5.67312	4.56608	9.42236	5.95245	1.91374	7.8554	8.99082	2.91884	4.38971	3.87532	9.56099	6.7622	2.84518	11.6463	15.2557
720	T449DRAFT_0725	hypothetical protein	132	24.3162	35.558	36.0103	73.9371	50.248	52.125	60.8143	82.7538	30.3931	34.5211	26.553	79.3704	53.1424	56.4792	67.6459	97.248
721	T449DRAFT_0727	RNA-directed DNA polymerase (EC 2.7.7.49)	1716	337.283	324.07	236.141	465.323	623.47	558.492	380.822	435.103	346.175	388.046	221.406	477.761	620.479	629.062	439.022	565.202
722	T449DRAFT_0729	hypothetical protein	660	5.45822	7.08972	7.16693	14.6944	8.00462	4.13466	16.5495	18.925	5.1803	6.8397	7.57043	17.4677	7.84069	3.88203	19.3944	22.9999
723	T449DRAFT_0730	hypothetical protein	342	2.99528	2.66037	4.9493	18.7256	4.45384	3.00071	16.0073	20.6515	2.36925	2.61498	5.96014	20.3826	4.59539	2.36578	16.6011	29.7891
724	T449DRAFT_0731	hypothetical protein	351	1.94565	3.20934	5.35088	14.3399	3.68046	3.12312	12.9724	11.8402	2.53372	3.21524	6.94045	15.2181	3.16705	2.46977	11.4698	8.41734
725	T449DRAFT_0732	hypothetical protein	141	0.484343	2.15094	1.15113	3.48265	0.546984	0	0.933321	2.57702	1.26147	1.05712	2.46818	3.51044	0.81558	0.273251	0.366058	7.22545
726	T449DRAFT_0733	hypothetical protein	270	0	0.213956	0.257635	0.833579	0.285647	0	1.07228	1.42989	0.219589	0.394322	0.276202	1.06938	0.331266	0.071349	0.764655	0.377329
727	T449DRAFT_0734	hypothetical protein	132	1.16408	1.53173	0.702641	1.39504	0	0.883474	0.199391	1.20432	0	1.93576	1.12992	2.18737	0.580792	0.583765	0.782034	0
728	T449DRAFT_0735	cobaltochelatase CobS	972	10.7849	13.3722	13.5258	15.8085	14.3419	4.15124	21.6352	13.925	9.82049	13.9108	13.9379	15.9983	15.9192	4.38004	18.8509	17.8183
729	T449DRAFT_0736	WGR domain-containing protein, predicted DNA-binding domain in MolR	747	6.69668	8.23602	9.87083	8.38144	9.00822	3.87168	12.8956	8.29963	6.61412	8.43754	8.28605	9.9944	7.78277	3.37833	12.8517	9.81965
730	T449DRAFT_0737	Protein of unknown function (DUF3150)	1302	5.38944	7.91982	7.67562	13.5618	8.23375	4.58592	10.5521	9.31423	6.04122	6.99967	6.4341	12.9414	7.21306	3.5954	11.2584	10.6417
731	T449DRAFT_0738	Cobalamin biosynthesis protein CobT	1899	4.65712	6.35784	5.8731	8.5441	5.6148	4.24961	9.86814	7.43844	5.26596	5.34858	5.62875	9.19872	5.81342	3.82444	9.81187	7.88636
732	T449DRAFT_0739	hypothetical protein	192	7.55841	9.92889	7.00445	16.0914	4.01692	4.13024	8.9103	10.8819	6.79352	12.1993	5.9556	12.4602	5.25738	4.31438	5.64531	5.83681
733	T449DRAFT_0740	hypothetical protein	285	15.1561	21.435	14.8072	19.1683	5.47992	6.05598	13.6677	12.5901	18.9309	22.8624	14.7404	18.8871	6.14213	4.73156	7.42521	15.7287
734	T449DRAFT_0741	hypothetical protein	1221	6.30628	7.49897	6.93145	9.40081	5.14797	4.77554	9.03189	7.71879	5.47083	6.95828	6.35196	10.2528	5.74513	4.41768	9.46895	9.84579
735	T449DRAFT_0742	hypothetical protein	330	2.43162	5.95187	3.16188	15.7484	8.93946	6.43169	9.01249	13.7636	3.35372	4.64583	3.76639	13.8742	8.82804	5.1955	12.3561	11.7315
736	T449DRAFT_0743	hypothetical protein	315	2.76422	4.58477	3.82772	9.09359	4.71318	4.66474	8.439	7.93047	3.0115	3.78549	2.44636	9.55897	6.16561	3.54706	9.50357	10.3496
737	T449DRAFT_0744	plasma-membrane calcium-translocating P-type ATPase	2727	38.4974	46.8797	44.121	51.0802	68.2372	69.6547	75.137	48.4679	38.5331	48.7554	40.0447	51.7751	88.0925	88.8966	101.43	64.7437
738	T449DRAFT_0745	Uncharacterized membrane protein	591	65.8947	85.4059	53.0833	84.5081	57.1911	114.172	81.3193	74.8545	68.1839	98.7206	50.4734	91.9871	55.3904	107.078	79.2117	95.1559
739	T449DRAFT_0746	Ca2+-transporting ATPase	2985	36.4684	53.0073	49.2872	84.447	44.0658	86.0126	65.1511	79.7702	35.2158	53.9076	44.4698	90.7033	53.6737	97.3473	75.3896	93.7559
740	T449DRAFT_0747	conserved hypothetical protein	726	28.1024	51.124	25.7741	68.2301	47.4328	49.7637	56.3734	68.693	29.7534	53.7907	22.838	68.8029	44.7738	45.4806	50.4056	86.3024
741	T449DRAFT_0748	Outer membrane protein TolC	1875	0	0.0308097	0.0123665	0.0436492	0	0	0.0140371	0.048448	0	0.0454259	0	0.0109994	0	0.041097	0.0275276	0
742	T449DRAFT_0749	HlyD family secretion protein	1311	0	0	0	0	0	0	0	0	0	0	0	0	0	0	0	0
743	T449DRAFT_0750	ABC transporter transmembrane region	2178	0.00783889	0.0596778	0.0106461	0.0187884	0.061969	0.0535439	0.0120843	0.0938429	0.0272217	0.00977658	0.10272	0	0.0351995	0	0	0
744	T449DRAFT_0751	hypothetical protein	459	3.86842	5.50622	8.08266	13.6404	7.05717	7.92702	11.8123	10.885	3.14313	7.6081	6.71549	13.5695	11.0237	9.06552	23.3895	18.2006
745	T449DRAFT_0752	UDP-N-acetylmuramoyl-tripeptide--D-alanyl-D-alanine ligase	1356	61.9718	52.7837	57.3694	154.043	87.4764	90.302	108.714	123.783	62.4224	50.0615	54.8859	154.937	106.997	100.299	158.23	116.229
746	T449DRAFT_0753	dethiobiotin synthase	732	25.6796	23.9714	26.925	67.9783	36.5078	59.998	60.19	54.9135	28.7265	26.064	26.7259	71.5635	39.0305	54.003	49.922	41.7536
747	T449DRAFT_0754	bifunctional enzyme CysN/CysC	183	2.2391	2.91997	1.14035	2.90697	1.05362	2.54904	1.8697	2.23377	2.05189	2.55986	1.49421	3.38095	2.30412	4.31603	4.51272	5.01044
748	T449DRAFT_0755	adenosylmethionine-8-amino-7-oxononanoate aminotransferase	1350	17.794	16.6779	14.9256	34.3586	27.4936	31.7894	37.5104	27.151	16.5716	18.4858	16.1302	37.0006	25.9618	33.1202	32.0391	25.5075
749	T449DRAFT_0756	dihydroxyacid dehydratase (EC 4.2.1.9)	1854	19.5595	20.7984	20.4607	42.0247	28.693	38.7597	39.8202	35.9636	20.264	22.7061	20.3129	45.141	30.4342	43.3601	40.1444	31.1571
750	T449DRAFT_0757	4-hydroxy-3-methylbut-2-en-1-yl diphosphate synthase	1221	21.1281	21.4679	20.0727	37.687	26.9242	36.4851	32.6355	31.7493	21.592	22.7757	17.814	36.6026	25.7013	35.657	30.9432	25.1985
751	T449DRAFT_0758	bifunctional enzyme CysN/CysC	1674	10.2602	14.0969	10.7902	22.294	16.1598	18.6423	19.5747	19.9153	9.2912	12.1731	9.07307	22.3486	17.8304	25.0872	25.5605	27.8737
752	T449DRAFT_0759	sulfate adenylyltransferase subunit 2	909	10.7059	16.6981	17.8814	25.6826	12.4511	18.2176	15.8671	18.0631	12.8057	17.0535	16.5447	25.4338	10.8376	15.8522	22.1447	27.347
753	T449DRAFT_0760	hypothetical protein	879	0	0	0	0	0	0	0	0	0	0	0	0	0	0	0	0
754	T449DRAFT_0761	Protein of unknown function (DUF2490)	711	0	0	0	0	0	0	0	0	0	0	0	0	0	0	0	0
755	T449DRAFT_0762	carbonic anhydrase	654	20.7801	22.723	19.1453	29.5333	36.1744	27.4963	55.5771	29.273	21.2135	26.7307	15.0897	33.5216	33.1158	19.9123	55.5603	28.3516
756	T449DRAFT_0763	Sulfate permease, MFS superfamily	1551	0.660468	0.800783	0.837189	2.73072	4.93529	0.661666	5.14175	1.56671	0.369521	1.24932	0.673141	2.55304	6.47521	0.981221	8.02001	2.95587
757	T449DRAFT_0764	transcriptional regulator, TetR family	681	32.291	32.362	27.9199	29.0835	41.5919	27.0569	42.3974	22.4432	34.9407	37.9904	26.1357	31.3446	37.7506	21.6404	40.1697	25.1331
758	T449DRAFT_0765	pyruvate carboxylase subunit A	1419	45.6847	47.0816	42.9428	45.0306	65.9284	58.9586	67.5519	36.9057	46.5593	53.4961	38.5398	45.5788	58.8806	57.6705	49.8683	33.816
759	T449DRAFT_0766	pyruvate carboxylase subunit B	1827	61.6669	54.8512	59.3829	44.8408	76.5338	79.0862	76.1498	32.1072	59.2565	57.4584	51.4034	46.6999	84.7002	79.7773	86.2215	35.6883
760	T449DRAFT_0767	L-threonylcarbamoyladenylate synthase	996	17.0388	18.2555	21.7438	17.1943	17.1517	20.6073	20.6911	10.671	17.5406	18.1507	21.2143	14.7845	17.075	20.7342	19.2258	13.7066
761	T449DRAFT_0768	Histidine kinase-, DNA gyrase B-, and HSP90-like ATPase	1599	6.7908	8.50806	7.004	17.3512	16.6163	7.26405	20.0977	15.4524	5.94496	9.13525	8.14613	17.5541	17.4121	8.33699	21.2396	19.4328
762	T449DRAFT_0769	hypothetical protein	423	5.16633	5.15543	7.50978	13.4469	3.82889	2.20555	11.4487	8.21425	4.06473	4.83254	6.93442	11.0189	3.44356	2.77806	14.2763	9.39309
763	T449DRAFT_0770	hypothetical protein	837	6.83332	9.50724	7.70134	11.0248	5.57473	3.06524	11.6347	9.17081	7.31962	8.497	6.02892	11.2113	3.93856	1.84126	8.8182	13.5108
764	T449DRAFT_0771	hypothetical protein	237	4.82657	7.37336	6.65285	12.9497	3.74234	4.33014	10.6611	12.5528	5.33684	5.48058	7.23718	16.1858	5.17566	4.55189	14.5914	14.6155
765	T449DRAFT_0772	hypothetical protein	228	1.19811	1.52021	4.06792	5.65358	1.35307	0.716079	5.54098	2.29092	0.780118	0.933921	1.96248	3.4373	1.28895	0.337969	5.65946	4.91521
766	T449DRAFT_0773	Uncharacterized domain associated with phage/plasmid primase	1071	7.9547	10.8551	9.11465	20.2695	16.0047	9.01589	22.1911	18.8084	9.55856	11.949	8.07716	20.8549	15.5691	11.7276	18.5059	23.6861
767	T449DRAFT_0774	hypothetical protein	168	10.8739	11.1754	17.2523	29.7166	24.2163	7.77457	38.2262	21.4934	8.35221	14.7026	22.0468	31.1812	24.1858	6.76541	36.8673	26.6826
768	T449DRAFT_0775	hypothetical protein	6078	12.5534	16.975	19.8796	27.3784	19.6333	16.1401	31.6026	25.7701	12.2681	16.7565	18.7234	27.9972	21.2894	17.7841	34.885	29.3166
769	T449DRAFT_0776	hypothetical protein	432	6.71858	7.35474	10.7348	10.325	6.15927	4.10325	7.98119	8.09569	6.22168	9.16799	8.6313	10.7893	5.50139	5.26199	11.2309	13.6782
770	T449DRAFT_0777	Methyltransferase domain-containing protein	246	3.19253	2.99408	4.05304	3.74279	1.17568	1.51699	2.78175	2.21561	3.69552	4.15481	2.32414	3.94032	0.831052	1.09634	3.35702	1.65657
771	T449DRAFT_0778	uncharacterized protein involved in oxidation of intracellular sulfur	357	0	0	0	0	0	0	0	0	0	0	0	0	0	0	0	0
772	T449DRAFT_0779	Protein-S-isoprenylcysteine O-methyltransferase Ste14	762	0	0	0	0.0268512	0	0	0	0	0	0	0	0	0	0	0	0
773	T449DRAFT_0780	Methyltransferase domain-containing protein	578	0	0	0	0	0	0	0	0	0	0	0	0	0	0	0	0
774	T449DRAFT_0781	transcriptional regulator, ArsR family	690	0	0	0	0	0	0	0	0	0	0	0	0	0	0	0	0
775	T449DRAFT_0782	Integrase core domain-containing protein	99	0	0	0	0	0	0	0	0	0	0	0	0	0	0	0	0
776	T449DRAFT_0783	copper-(or silver)-translocating P-type ATPase/heavy metal-(Cd/Co/Hg/Pb/Zn)-translocating P-type ATPase,TIGR01512	6549	44.5272	46.6229	79.0076	369.487	105.056	120.273	245.212	304.853	43.7628	48.0621	74.434	407.057	143.373	133.296	333.589	291.06
777	T449DRAFT_0784	Cd2+/Zn2+-exporting ATPase	229	17.595	23.7127	58.0185	229.891	32.416	54.4899	72.8675	171.961	16.4835	26.3145	49.6077	248.476	71.7544	65.7003	265.058	395.504
778	T449DRAFT_0785	putative Mg2+ transporter-C (MgtC) family protein	480	16.7886	25.0328	41.7369	161.17	37.036	41.7397	66.183	134.982	16.3456	23.6445	38.6855	181.618	93.7277	72.9633	349.041	335.564
779	T449DRAFT_0786	cobalt-zinc-cadmium resistance protein CzcA	3198	39.912	45.4892	48.1217	114.964	65.8141	73.7272	95.3203	105.895	39.7793	43.4857	46.4205	120.273	84.6354	88.3155	130.537	113.73
780	T449DRAFT_0787	membrane fusion protein, cobalt-zinc-cadmium efflux system	1488	25.0704	28.195	22.0496	58.9617	42.7089	52.98	55.4694	50.2733	26.0053	30.2372	20.0469	58.9054	43.2097	55.0481	59.8351	47.79
781	T449DRAFT_0788	hypothetical protein	261	8.3076	12.8927	7.46253	25.3209	5.02345	14.3874	7.86564	23.058	10.298	17.6221	11.6195	26.7872	3.0842	10.3333	3.75736	18.7363
782	T449DRAFT_0789	Outer membrane protein TolC	1314	2.42973	3.9787	4.27039	6.69562	2.77332	3.76304	4.46673	5.40961	2.97798	3.50028	3.89709	7.04725	3.9188	5.23389	8.64165	8.99387
783	T449DRAFT_0790	hypothetical protein	633	34.9554	49.509	62.5284	53.3979	50.655	37.4727	81.329	48.2183	36.0916	52.1402	54.6643	55.453	48.5663	37.4024	51.4512	57.7796
784	T449DRAFT_0791	HupE / UreJ protein	702	6.15313	6.33639	13.4102	15.5057	5.52068	3.82084	13.9847	10.2551	5.63048	6.58215	14.1996	13.3379	5.33303	3.64978	13.1609	10.7394
785	T449DRAFT_0792	hypothetical protein	351	4.96141	5.59577	9.18237	11.0172	4.22978	2.72442	11.3227	10.5462	4.11025	4.61053	8.99426	9.10738	7.71742	2.63442	14.5579	15.3834
786	T449DRAFT_0793	Cation efflux family protein	321	15.3711	14.9819	21.9592	29.193	11.8931	8.86447	17.1365	25.0446	14.3451	15.2569	20.3666	28.3336	14.7279	10.9824	28.4602	39.6725
787	T449DRAFT_0794	BlaR1 peptidase M56	966	31.4244	22.0667	22.5391	14.89	11.7164	10.7444	11.743	14.3642	31.7926	25.0848	22.1819	16.3966	11.2166	7.85725	9.67099	12.5503
788	T449DRAFT_0795	Predicted transcriptional regulator	408	46.951	31.2911	30.6889	9.17717	39.6493	16.0065	17.6755	9.46249	46.3074	34.7061	28.6356	11.0701	37.9878	10.3404	16.4457	15.2319
789	T449DRAFT_0796	cobalt-zinc-cadmium resistance protein CzcA	3138	53.2324	26.3436	47.3866	29.3933	98.3906	37.4978	118.673	25.8292	54.1561	23.5734	42.8324	30.824	117.55	50.3338	155.353	26.4275
790	T449DRAFT_0797	small multidrug resistance family-3 protein	336	53.3535	22.2648	43.5449	17.903	76.3788	33.5973	122.747	17.9111	47.9958	18.1247	42.318	17.8003	79.1744	35.3751	124.12	11.2188
791	T449DRAFT_0798	membrane fusion protein, cobalt-zinc-cadmium efflux system	1485	51.6792	19.4116	51.0273	14.9493	71.3469	25.6797	102.124	12.0202	49.7867	17.723	47.5569	14.9852	75.3567	31.0433	106.287	12.7606
792	T449DRAFT_0799	outer membrane protein, cobalt-zinc-cadmium efflux system	1362	44.7009	12.1941	40.2966	12.1832	38.0952	10.7714	63.5575	11.6218	43.4582	11.5691	34.0385	12.341	36.9157	11.3294	55.6312	12.2674
793	T449DRAFT_0800	hypothetical protein	450	88.3249	98.7835	86.1531	77.2046	91.1358	48.2542	117.678	79.9391	88.8456	94.4007	91.5884	83.091	95.8874	37.5438	89.5794	88.9742
794	T449DRAFT_0801	hypothetical protein	513	76.7458	101.038	66.9399	110.359	54.9871	89.6577	65.8248	101.73	75.2765	104.682	64.2048	115.783	62.5421	72.2502	74.6545	143.186
795	T449DRAFT_0802	Nodulation protein S (NodS)	615	32.6471	41.1187	27.0328	49.3715	46.4003	56.7734	51.655	41.6903	29.0821	50.2732	25.7878	51.2745	51.733	52.7495	57.9087	48.0404
796	T449DRAFT_0803	uncharacterized protein involved in oxidation of intracellular sulfur	321	30.5295	40.4017	23.8372	38.4353	49.4944	45.9209	45.342	34.5956	31.8301	44.3778	16.4947	44.2673	61.2998	45.43	58.8499	50.7808
797	T449DRAFT_0804	hypothetical protein	348	65.7413	77.8956	35.8468	78.3146	111.366	160.786	80.3959	62.2567	61.7309	91.3535	39.7159	76.6281	123.625	157.38	123.548	112.711
798	T449DRAFT_0805	Cu(I)/Ag(I) efflux system membrane protein CusA/SilA	3147	7.09074	5.65382	9.60789	7.16478	13.1421	8.74547	16.1665	5.40508	6.61906	4.76344	8.94166	6.83528	15.4206	10.9084	16.6143	5.47109
799	T449DRAFT_0806	membrane fusion protein, Cu(I)/Ag(I) efflux system	1422	5.40288	4.26558	7.46815	3.45326	5.69487	8.21743	9.23594	3.84888	5.50361	3.72859	6.64282	4.91665	10.9354	11.9487	17.8218	4.29869
800	T449DRAFT_0807	Outer membrane protein TolC	1377	16.7259	21.8571	24.2985	21.9465	19.1692	19.3433	32.761	22.7265	17.768	20.8913	23.9555	22.9004	22.9752	16.4802	35.3091	26.2651
801	T449DRAFT_0808	hypothetical protein	438	143.367	216.894	128.588	117.905	63.3902	98.5667	101.373	133.512	134.641	198.933	117.196	125.72	76.6062	75.2536	116.662	167.937
802	T449DRAFT_0809	Permease of the drug/metabolite transporter (DMT) superfamily	1050	18.2438	24.9503	22.3701	32.8733	31.8599	33.6306	57.6024	37.1146	16.9021	25.4304	18.4187	37.3193	37.0789	35.5563	79.6334	29.9815
803	T449DRAFT_0810	Cation efflux family	421	35.6467	32.8633	43.4552	50.2523	48.4091	54.8468	82.5849	51.084	38.0238	32.37	37.612	61.0386	56.6638	62.4143	129.71	62.6761
804	T449DRAFT_0811	Putative beta-lactamase-inhibitor-like, PepSY-like	471	44.3683	33.3301	23.6794	43.7014	39.8314	84.827	52.8069	42.9609	45.4842	37.6138	19.3693	54.2087	26.2059	68.7541	48.5459	43.2607
805	T449DRAFT_0812	AcrB/AcrD/AcrF family protein	1662	21.2952	18.8998	16.1138	41.8568	36.5322	32.9648	51.1507	41.0201	22.9022	19.4997	14.4034	43.8039	35.2033	39.6528	49.6267	44.9934
806	T449DRAFT_0813	AcrB/AcrD/AcrF family protein	1383	16.3324	17.084	16.9335	26.6002	14.4016	23.0202	22.5515	24.3849	17.1336	17.6444	15.4218	27.2598	13.3779	23.1366	18.2497	21.9522
807	T449DRAFT_0814	RND family efflux transporter, MFP subunit	1116	16.4	16.2408	17.0995	25.8507	13.2688	24.0761	19.6454	23.178	17.1421	13.8522	13.4537	28.7551	12.5713	26.0827	22.5234	25.8349
808	T449DRAFT_0815	Outer membrane protein TolC	1383	15.3818	17.2197	13.9995	18.9811	11.8503	18.6185	14.3493	17.0941	16.0619	15.92	12.7975	19.744	10.1259	18.7488	13.5847	18.3426
809	T449DRAFT_0816	Signal transduction histidine kinase	1380	21.2671	14.9862	15.038	16.3833	13.8881	21.2111	20.9413	15.3704	20.8084	15.9392	14.0322	19.8467	17.7495	22.5029	25.2087	22.5167
810	T449DRAFT_0817	two-component system, OmpR family, response regulator	666	60.4737	38.2519	43.6587	55.944	40.1257	44.7213	51.3747	51.1486	57.4788	40.5725	40.3105	57.8767	40.0398	42.1152	50.7618	47.88
811	T449DRAFT_0818	Peptidase propeptide and YPEB domain-containing protein	357	221.95	118.247	116.001	158.125	281.387	173.785	263.27	165.713	225.863	114.4	105.421	151.761	449.643	232.196	482.022	259.406
812	T449DRAFT_0819	TraG-like protein, N-terminal region	3042	12.6336	17.7558	13.8269	22.0816	13.3802	9.90607	16.7504	19.5521	12.9674	17.3385	12.805	23.0848	13.0084	10.1641	14.3712	18.6209
813	T449DRAFT_0820	conjugative transfer pilus assembly protein TraH	1371	1.90531	3.11805	2.06333	5.59644	1.88452	2.10951	3.28276	5.25096	1.68656	2.42288	2.90102	6.8746	2.32995	2.36061	5.34589	5.35031
814	T449DRAFT_0821	conjugal transfer pilus assembly protein TraF	1053	2.61042	4.97859	4.47008	5.98467	3.09451	3.07882	6.32371	5.65054	2.38357	4.63076	3.63547	7.65803	4.30768	3.64063	7.94065	3.57979
815	T449DRAFT_0822	hypothetical protein	792	1.59521	2.24289	2.07865	4.00428	1.65546	3.62224	2.85794	3.89969	1.84654	2.74233	2.5737	3.80186	2.12957	3.7215	4.23602	6.17448
816	T449DRAFT_0823	conjugal transfer ATP-binding protein TraC	2406	3.18613	4.38183	4.16328	7.92571	4.53581	4.75005	11.3549	8.31566	3.43347	4.82332	4.73193	8.16038	4.67868	4.06743	9.28885	7.74889
817	T449DRAFT_0824	conjugal transfer pilus assembly protein TraA	318	37.9581	65.6704	27.7808	120.512	39.8357	44.8138	38.3207	155.185	42.6333	64.4159	30.3301	124.91	34.3544	46.8884	29.8648	117.898
818	T449DRAFT_0825	efflux transporter, outer membrane factor (OMF) lipoprotein, NodT family	1497	19.6164	17.6642	18.37	21.4993	28.9411	29.1663	40.2091	19.7214	20.0666	17.3107	17.7345	21.9602	30.3005	29.9966	39.6847	17.6263
819	T449DRAFT_0826	Cytochrome c556	465	11.7125	11.0567	8.17783	8.75625	13.4761	17.6558	19.3011	8.00954	10.4553	11.4481	6.62884	9.80185	19.7844	23.5728	21.9777	14.022
820	T449DRAFT_0827	putative ABC transport system ATP-binding protein	711	18.0096	16.0873	17.3822	9.12237	34.0065	26.9322	43.9771	7.50611	19.2071	15.8727	15.6631	10.7905	28.4662	29.235	38.1844	3.58224
821	T449DRAFT_0828	putative ABC transport system permease protein	1203	13.8231	15.0183	13.6656	6.65011	30.0998	24.7778	60.7124	6.07865	15.311	14.7089	14.0305	7.04604	34.1687	35.3578	57.5351	5.41999
822	T449DRAFT_0829	RND family efflux transporter, MFP subunit	1152	25.2688	21.2493	26.9712	10.3546	127.755	61.7309	275.922	10.6256	24.4292	22.883	25.2681	10.5625	147.462	98.8128	348.217	9.37427
823	T449DRAFT_0830	transcriptional regulator, TetR family	609	62.7976	45.0572	51.1716	19.755	715.399	118.304	958.571	22.7473	56.206	44.2651	51.7572	20.7931	760.309	174.548	1098.31	22.7513
824	T449DRAFT_0831	copper-(or silver)-translocating P-type ATPase/plasma-membrane calcium-translocating P-type ATPase,TIGR01517	4959	300.867	69.7988	216.165	77.9639	551.67	213.911	749.141	71.9813	304.778	61.6559	205.883	80.5655	481.084	257.482	676.137	62.7832
825	T449DRAFT_0832	copper resistance protein B	1119	222.317	47.185	204.001	41.2503	314.719	147.029	350.599	40.123	221.596	42.5678	189.602	40.8237	311.488	195.104	438.052	43.0641
826	T449DRAFT_0833	copper-resistance protein, CopA family	1746	443.676	86.9499	360.224	51.1749	407.059	260.288	596.036	49.244	444.701	82.2954	326.26	52.3509	403.945	306.782	570.24	55.7825
827	T449DRAFT_0834	hypothetical protein	237	2717.58	630.635	1716.24	353.787	3698.98	2711.06	4972.3	348.411	2509.81	533.233	1572.78	373.839	3931.13	2591.81	4934.28	475.435
828	T449DRAFT_0835	Uncharacterized conserved protein	450	498.8	163.163	667.687	259.531	1766.54	434.806	2762.16	227.907	481.338	146.924	624.492	253.627	1766.95	464.182	2488.38	196.966
829	T449DRAFT_0836	Cytochrome C oxidase, cbb3-type, subunit III	642	313.486	93.2208	341.017	145.327	395.565	172.167	619.291	125.86	319.748	89.8833	314.637	149.41	411.126	152.103	516.946	109.972
830	T449DRAFT_0837	two-component system, OmpR family, copper resistance phosphate regulon response regulator CusR	678	119.033	147.85	217.884	300.209	188.034	216.381	256.054	239.46	111.903	133.068	204.475	285.083	357.202	320.076	495.969	328.928
831	T449DRAFT_0838	two-component system, OmpR family, heavy metal sensor histidine kinase CusS	1392	223.054	205.737	284.392	301.72	227.094	299.237	305.89	234.474	215.504	208.069	264.886	303.875	216.638	300.796	220.844	180.923
832	T449DRAFT_0839	HD domain-containing protein	1326	40.4424	42.2152	50.8683	34.8879	26.0718	39.7523	36.6411	27.0773	38.0355	40.0174	47.5042	35.0885	25.5259	41.8409	43.8682	29.5034
833	T449DRAFT_0840	hypothetical protein	174	6.08352	7.05501	5.73016	6.58501	2.8811	4.02133	4.08408	4.43758	8.29136	4.65028	5.14306	9.24516	2.05614	4.53927	2.37307	5.2696
834	T449DRAFT_0841	alkylhydroperoxidase AhpD family core domain-containing protein	573	24.5519	22.331	19.5856	24.7455	20.9973	34.8024	37.2977	22.6307	24.3502	23.8204	17.0059	27.3185	19.824	33.5527	28.4644	22.7583
835	T449DRAFT_0842	type II restriction enzyme	1245	19.0067	18.4672	22.4049	21.0686	18.29	22.0311	22.451	17.1647	20.3186	21.0197	22.7417	21.3692	17.1905	21.8792	24.5012	19.2302
836	T449DRAFT_0843	hypothetical protein	327	84.7912	74.7717	95.514	57.8152	91.9247	110.984	122.906	47.9201	86.1835	86.7364	97.076	57.898	86.0815	104.922	142.531	76.9544
837	T449DRAFT_0844	hypothetical protein	342	1135.16	782.445	837.856	403.708	1071.91	1326.45	609.816	290.581	1135.68	934.606	814.14	465.423	1032.39	1028.78	696.943	460.838
838	T449DRAFT_0845	Cu(I)/Ag(I) efflux system membrane protein CusA/SilA	3162	113.707	48.3228	119.485	34.3145	207.587	109.427	286.053	27.917	112.221	51.5297	110.101	35.6579	198.975	132.394	307.971	29.3844
839	T449DRAFT_0846	membrane fusion protein, Cu(I)/Ag(I) efflux system	1434	112.571	48.4523	105.086	13.5976	80.6476	89.4401	100.084	13.5721	112.5	51.9565	95.9656	15.7627	72.6549	96.6301	113.954	13.4986
840	T449DRAFT_0847	Outer membrane protein TolC	1296	170.204	53.3553	126.062	14.1456	80.1003	84.8724	90.027	13.4227	167.131	52.8063	112.667	16.4227	69.3195	80.3271	88.8514	15.6434
841	T449DRAFT_0848	hypothetical protein	396	193.84	187.637	195.217	82.669	69.87	56.7191	71.6479	74.9544	213.7	182.284	178.464	78.5892	68.2753	41.0581	60.0863	87.9863
842	T449DRAFT_0849	hypothetical protein	264	10.412	12.0897	19.9374	18.523	14.607	15.5491	24.5251	11.9571	8.15971	15.0828	16.5721	22.5768	20.7149	17.0021	38.3197	25.0838
843	T449DRAFT_0850	Transposase zinc-binding domain-containing protein	1200	22.7784	24.732	55.0501	47.7243	20.0364	23.1099	52.9902	38.5313	20.0759	23.9551	51.2699	49.9784	20.9656	22.4749	48.3023	30.2241
844	T449DRAFT_0851	Phage integrase family protein	165	19.7634	19.1685	38.3642	48.1134	14.607	32.3705	32.5407	37.2994	15.3313	24.1325	41.1289	51.872	16.2622	33.5081	48.4861	48.1609
845	T449DRAFT_0852	hypothetical protein	204	47.788	71.219	114.799	124.067	29.9615	95.1242	85.6679	78.5943	50.6669	76.7188	118.564	131.325	32.6325	100.287	103.228	109.37
846	T449DRAFT_0853	catalase-peroxidase	2223	325.679	452.413	419.82	680.786	501.649	1046.86	681.375	497.556	328.396	518.628	408.04	730.313	487.444	905.921	680.133	482.493
847	T449DRAFT_0854	LysR family transcriptional regulator, hydrogen peroxide-inducible genes activator	876	42.0981	53.8279	47.5125	91.2551	84.1021	71.9947	120.241	83.7366	44.2862	56.7824	45.4881	91.9361	83.0386	73.6703	131.275	93.9705
848	T449DRAFT_0855	Transposase zinc-binding domain-containing protein	1188	0.488624	0.753708	1.17107	0.912804	0.762808	0.549717	0.974802	1.16608	0.499065	0.412246	0.648655	1.38881	0.53777	0.22702	1.1296	1.37211
849	T449DRAFT_0856	Site-specific recombinase XerD	876	18.3205	17.5744	22.1019	45.8962	80.5144	20.7411	150.256	41.0387	19.199	18.5466	16.8275	45.0381	82.7907	21.3094	164.506	55.5914
850	T449DRAFT_0857	conjugal transfer pilus assembly protein TraV	477	13.7086	15.9256	12.9304	27.9242	20.9385	20.0476	35.148	25.3761	14.9155	18.3918	11.2044	32.2544	16.5008	17.9315	39.2788	33.3189
851	T449DRAFT_0858	thiol:disulfide interchange protein DsbC	786	10.6001	12.9354	8.14205	29.103	17.3433	19.7925	20.3257	31.2045	10.837	14.8729	8.60231	29.3614	15.476	15.8575	23.4431	34.8669
852	T449DRAFT_0859	conjugal transfer pilus assembly protein TraB	1566	7.3591	10.8915	9.417	15.0253	9.22198	7.92351	11.227	12.8342	7.2439	11.0682	8.47653	13.8414	9.5953	7.24561	14.3702	16.9148
853	T449DRAFT_0860	TraK protein	1098	9.85824	13.4292	11.0445	15.2429	7.81433	8.4968	10.1156	14.5195	9.93549	13.8465	11.0707	15.2331	7.97134	7.68464	13.3971	18.8355
854	T449DRAFT_0861	conjugal transfer pilus assembly protein TraE	633	1.6183	2.16744	2.38099	3.91111	0.700581	1.28962	2.57791	4.23346	1.49861	2.08561	2.1206	4.23554	0.968904	1.85643	2.60925	4.66744
855	T449DRAFT_0862	conjugal transfer pilus assembly protein TraL	282	0.787058	1.38275	0.904463	2.53943	0.820477	1.32333	1.58665	1.20798	0.840978	1.05712	1.23409	1.24328	0.49841	1.22963	1.64726	4.69654
856	T449DRAFT_0863	OmpA family protein	648	3.79402	4.59114	3.97187	6.12554	4.31447	3.13143	6.70176	6.20319	2.89735	4.00894	2.60857	7.00191	5.30421	2.43776	6.13317	7.7038
857	T449DRAFT_0864	Transglycosylase SLT domain-containing protein	549	1.64822	2.99889	2.91423	7.49103	1.29946	1.69936	2.39705	4.55027	2.05189	2.87015	2.49034	7.66349	2.37395	1.78957	4.41871	6.12387
858	T449DRAFT_0865	hypothetical protein	139	3.31636	7.68856	4.50398	6.77113	1.94199	0.838983	1.5148	5.71834	3.12795	7.5063	5.36507	8.75399	3.95273	1.94028	1.4853	10.2612
859	T449DRAFT_0866	Hypothetical protein (DUF2513)	384	53.6202	71.1947	46.2535	77.1534	121.01	63.1684	137.287	73.9257	52.8042	67.0964	50.04	79.1116	141.084	67.174	162.235	114.614
860	T449DRAFT_0867	Site-specific recombinase XerD	937	51.11	53.4987	60.0589	82.8249	66.0335	78.5091	108.874	67.6694	48.1736	53.6766	55.1548	86.9634	69.8735	73.7263	113.474	62.5191
861	T449DRAFT_0868	haloacid dehalogenase superfamily, subfamily IA, variant 3 with third motif having DD or ED/haloacid dehalogenase superfamily, subfamily IA, variant 1 with third motif having Dx(3-4)D or Dx(3-4)E	678	0	0	0	0	0	0	0	0	0	0	0	0	0	0	0	0
862	T449DRAFT_0869	Ribosomal protein S18 acetylase RimI	789	93.1555	143.615	158.431	82.1276	29.1784	48.7167	52.0389	63.8988	96.1848	139.716	144.927	91.1996	31.2067	38.2843	46.5117	60.3009
863	T449DRAFT_0870	TatD DNase family protein	756	25.0677	32.1125	46.957	66.4698	30.299	42.6985	51.7689	50.0761	22.9522	30.1938	43.0743	64.2721	39.752	62.8381	75.9876	61.7203
864	T449DRAFT_0871	hypothetical protein	1374	27.0759	39.395	33.3294	87.4563	47.7118	87.6762	79.4762	75.733	26.2643	38.9604	30.6837	93.0323	48.7104	96.0968	85.047	76.5204
865	T449DRAFT_0872	hypothetical protein	618	48.5396	61.881	60.9319	126.438	53.3197	103.372	93.1835	112.778	43.7792	56.9547	54.4224	131.285	84.9554	134.008	168.039	170.622
866	T449DRAFT_0873	KAP family P-loop domain-containing protein	1953	29.784	42.1651	54.2458	95.0636	56.3627	73.4703	117.192	82.5257	29.771	40.6679	52.6056	96.7619	75.8925	102.309	199.295	114.399
867	T449DRAFT_0874	type I restriction enzyme, R subunit	324	36.3594	52.1072	48.8791	101.924	73.9113	68.8194	150.038	93.5034	28.7295	50.4732	47.1077	102.101	85.9715	88.116	193.553	112.57
868	T449DRAFT_0875	hypothetical protein	1446	51.302	74.0079	48.0901	66.6879	30.0552	70.1002	51.1832	56.0682	49.9815	84.7171	49.0458	68.1185	28.1086	62.6554	45.9745	66.5101
869	T449DRAFT_0876	hypothetical protein	1071	76.6616	113.23	92.8568	114.415	71.1838	88.3078	92.4505	104.326	80.8603	123.844	95.2779	117.542	71.606	78.6578	107.951	131.653
870	T449DRAFT_0877	negative transcriptional regulator, PaiB family	645	16.6761	25.3911	24.4813	46.409	15.9331	20.5393	31.4204	45.1383	19.2421	26.4104	23.0853	49.5291	20.5627	22.46	40.7312	56.5467
871	T449DRAFT_0878	conserved hypothetical protein	324	10.3282	15.1998	13.9552	29.9962	6.72462	16.197	19.1711	24.8128	10.4305	14.9185	11.1248	28.5805	6.15209	13.4969	17.0454	24.5264
872	T449DRAFT_0879	SnoaL-like domain-containing protein	372	13.2638	24.73	18.5746	27.9958	8.03383	14.6714	19.2445	27.8991	15.7254	24.2699	20.1805	38.2538	9.17089	11.341	13.8748	43.545
873	T449DRAFT_0880	Transglutaminase-like superfamily protein	540	12.5835	17.0897	15.544	26.0304	11.7472	17.536	26.9533	25.4015	13.5413	17.6656	16.9864	28.8733	10.3166	11.1661	28.1967	29.4317
874	T449DRAFT_0881	Uncharacterized conserved protein	396	11.0372	14.5514	14.6969	25.059	19.0377	19.0241	42.2045	20.1293	11.5284	17.5832	14.6889	25.2069	19.0048	23.5452	39.7534	19.5525
875	T449DRAFT_0882	hypothetical protein	435	13.3837	18.0608	17.8568	28.7389	20.1677	23.1629	33.8828	21.6136	12.7664	20.706	14.7434	25.6968	21.5894	25.2428	40.9354	29.9782
876	T449DRAFT_0883	hypothetical protein	132	5.30301	11.488	11.9449	44.3313	14.3148	17.8462	29.5099	44.5597	9.43233	10.6467	10.5459	45.9349	15.875	19.2642	43.0119	50.1676
877	T449DRAFT_0884	Type-1V conjugative transfer system mating pair stabilisation	2805	6.78055	10.2973	8.69621	23.3783	9.76777	9.96143	15.9044	22.3618	6.99631	11.7209	8.96843	22.8516	10.9644	9.20288	22.265	24.4073
878	T449DRAFT_0885	conjugal transfer pilus assembly protein TraU	1128	1.25627	1.90768	2.42561	3.6459	1.55549	1.44739	2.6833	2.71795	1.26147	1.47242	1.58669	2.61454	2.15222	3.14239	3.47756	3.43209
879	T449DRAFT_0886	conjugal transfer pilus assembly protein TraW	1179	6.74815	9.15029	8.79105	22.9596	4.90616	5.75675	12.0548	17.8174	7.61017	10.8544	8.53906	22.3031	7.4562	5.24497	13.0896	17.7143
880	T449DRAFT_0887	conjugal transfer pilin signal peptidase TrbI	558	0.39776	0.87998	0.789526	1.35671	0.380095	0.626982	1.1792	0.936074	0.460428	0.877685	0.935521	1.51537	0.366378	1.13928	2.21997	1.64321
881	T449DRAFT_0888	hypothetical protein	303	3.6062	7.38784	2.83143	4.52429	2.54537	2.15533	3.64827	5.02168	2.86987	5.83284	2.8714	3.3352	3.07839	1.90735	5.28066	5.37974
882	T449DRAFT_0889	tellurium resistance protein TerD	576	3.7051	5.39069	5.47474	6.5005	2.87879	4.8996	6.21436	3.98213	4.1516	3.7707	3.36621	6.58816	4.03731	4.44816	7.25825	4.95245
883	T449DRAFT_0890	hypothetical protein	273	4.25264	8.25259	9.00307	8.01935	4.44951	8.88523	7.61631	6.239	5.21221	8.81375	7.01127	8.5366	6.13129	4.79842	7.94065	11.5687
884	T449DRAFT_0891	transcriptional activator (FlhC)	639	3.60699	6.14747	5.98729	5.41133	2.29323	7.15407	5.06622	5.40206	4.14435	5.86485	6.57438	4.42169	2.21955	4.82359	4.60409	3.82644
885	T449DRAFT_0892	protein of unknown function (DUF4325)	609	4.00896	6.49773	6.09186	7.8953	2.65948	8.46395	3.80317	5.66817	4.47831	9.65021	5.79615	7.89055	3.35696	6.07345	3.81386	6.69155
886	T449DRAFT_0893	transcriptional activator (FlhC)	468	4.74253	6.63469	13.3277	4.94027	1.73036	5.13321	2.86817	6.50243	3.20937	8.05327	10.1982	7.66783	1.63813	4.81606	2.97774	6.31301
887	T449DRAFT_0894	transcriptional regulator, AlpA family	276	0	0	0	0	0	0	0	0	0	0	0	0	0	0	0	0
888	T449DRAFT_0895	hypothetical protein	219	0	0	0	0	0	0	0	0	0	0	0	0	0	0	0	0
889	T449DRAFT_0896	transposase	1419	0	0	0	0	0	0	0	0	0	0	0	0	0	0	0	0
890	T449DRAFT_0897	hypothetical protein	1299	0	0	0	0	0	0	0	0	0	0	0	0	0	0	0	0
891	T449DRAFT_0898	Transposase	1189	0	0	0	0	0	0	0	0	0	0	0	0	0	0	0	0
892	T449DRAFT_0899	hypothetical protein	201	0	0	0	0	0	0	0	0	0	0	0	0	0	0	0	0
893	T449DRAFT_0900	Phage integrase family protein	975	0	0	0	0	0	0	0	0	0	0	0	0	0	0	0	0
894	T449DRAFT_0902	preprotein translocase subunit SecG	411	462.012	661.874	1424.8	805.38	429.159	537.354	420.602	667.154	457.337	665.328	1377.78	808.945	635.016	714.276	626.655	830.648
895	T449DRAFT_0903	triosephosphate isomerase	747	375.243	663.947	662.432	336.052	136.078	261.088	121.345	255.312	371.29	686.69	630.472	309.523	197.922	339.174	264.912	397.696
896	T449DRAFT_0904	phosphoglucosamine mutase	1341	59.915	98.6172	144.898	132.269	42.2145	82.6679	37.7818	97.1567	61.588	109.15	142.642	133.201	76.4263	131.675	140.602	153.312
897	T449DRAFT_0905	cell division protease FtsH	1944	316.757	452.019	489.351	490.012	743.387	524.208	664.463	465.099	320.742	508.194	476.806	508.795	785.22	611.56	926.985	545.031
898	T449DRAFT_0906	23S rRNA (uridine2552-2'-O)-methyltransferase	618	35.8867	58.3523	69.0737	54.5615	39.28	70.9147	38.4574	48.5802	36.36	66.4988	68.7018	60.1695	70.4826	114.276	103.312	106.824
899	T449DRAFT_0907	RNA-binding protein	267	345.938	463.659	446.722	193.724	183.713	203.449	221.992	162.457	316.208	442.137	425.847	212.726	209.416	241.055	240.48	222.073
900	T449DRAFT_0908	transcription elongation factor GreA	477	256.347	315.03	316.356	157.208	288.895	320.127	251.499	116.264	264.418	342.033	307.313	166.72	378.421	462.705	315.312	131.353
901	T449DRAFT_0909	carbamoyl-phosphate synthase large subunit	3219	205.015	312.686	336.973	179.772	246.72	281.493	190.304	139.943	205.605	328.179	316.414	193.508	376.348	443.239	315.105	189.104
902	T449DRAFT_0910	carbamoyl-phosphate synthase small subunit	1131	332.993	481.209	451.032	229.607	157.693	320.985	145.887	185.174	330.292	483.516	430.083	236.362	211.658	383.496	249.994	253.391
903	T449DRAFT_0911	hypothetical protein	534	65.0632	98.6872	68.389	387.065	195.376	269.533	326.482	344.86	67.8011	112.209	69.6866	376.172	189.34	259.273	298.28	355.241
904	T449DRAFT_0912	G8 domain-containing protein	5154	0	0	0	0	0	0	0	0	0	0	0	0	0	0	0	0
905	T449DRAFT_0913	hypothetical protein	252	0	0	0	0	0	0	0	0	0	0	0	0	0	0	0	0
906	T449DRAFT_0914	MSHA biogenesis protein MshP	426	0	0	0	0	0	0	0	0	0	0	0	0	0	0	0	0
907	T449DRAFT_0915	MSHA biogenesis protein MshO	831	0	0	0	0	0	0	0	0	0	0	0	0	0	0	0	0
908	T449DRAFT_0916	MSHA pilin protein MshD	603	0	0	0	0	0	0	0	0	0	0	0	0	0	0	0	0
909	T449DRAFT_0917	prepilin-type N-terminal cleavage/methylation domain-containing protein	435	0	0	0	0	0	0	0	0	0	0	0	0	0	0	0	0
910	T449DRAFT_0918	O-antigen ligase	1665	0	0	0	0	0	0	0	0	0	0	0	0	0	0	0	0
911	T449DRAFT_0919	prepilin-type N-terminal cleavage/methylation domain-containing protein	357	0.382591	0.404539	0.6495	0.745063	0.486081	1.04532	0.294898	1.14504	0.885736	0.357872	0	0.577698	0.429493	0.539614	0.578311	0
912	T449DRAFT_0920	hypothetical protein	642	0	0	0	0	0	0	0	0	0	0	0	0	0	0	0	0
913	T449DRAFT_0921	MSHA pilin protein MshA	543	421.797	422.941	447.516	580.131	259.568	282.333	364.258	612.709	419.062	387.359	432.614	567.326	223.028	224.678	286.017	566.056
914	T449DRAFT_0922	hypothetical protein	459	30.8357	48.0142	42.3835	60.4456	17.2649	43.4462	40.5976	63.0338	34.5314	53.2103	42.026	76.6091	15.7839	31.3936	35.1966	61.9264
915	T449DRAFT_0923	MSHA biogenesis protein MshG	1224	37.3265	56.069	45.105	56.4839	28.7485	49.8678	43.5005	53.2683	37.653	55.2689	39.2572	61.5344	26.9328	42.7307	37.53	51.5221
916	T449DRAFT_0924	MSHA biogenesis protein MshE	1707	58.3506	78.3186	77.3041	71.4862	45.5316	106.658	51.2825	59.4424	59.891	87.369	70.4096	73.615	43.2576	92.1004	42.8153	60.2201
917	T449DRAFT_0925	chaperonin GroEL	1653	1308.47	1102.67	1469.25	530.415	1358.4	855.316	1516.3	456.15	1316.6	1320.83	1408.54	536.556	1423.09	976.987	1877	590.873
918	T449DRAFT_0926	chaperonin GroES	288	1118.58	1050.61	1428.83	414.682	739.849	591.758	817.646	354.843	1115.17	1251.13	1415.1	412.977	772.102	528.094	719.194	389.474
919	T449DRAFT_0927	adenylyltransferase and sulfurtransferase	747	109.135	113.719	86.199	140.54	93.6958	88.4241	108.097	134.679	113.366	119.779	88.8504	148.618	92.1787	84.6646	95.1443	148.386
920	T449DRAFT_0928	hypothetical protein	207	170.731	293.934	67.0971	247.504	887.867	412.278	539.489	288.428	194.67	294.507	74.0941	242.703	803.866	331.959	528.859	319.417
921	T449DRAFT_0929	pyrroloquinoline quinone biosynthesis protein B	912	158.039	217.296	212.117	193.523	80.1692	170.938	112.869	171.794	156.695	230.375	200.119	205.989	74.4789	128.301	89.759	167.787
922	T449DRAFT_0930	pyrroloquinoline-quinone synthase	729	140.683	222.574	242.495	139.351	58.0023	210.425	48.4152	100.559	142.434	235.366	229.145	142.415	60.96	181.015	54.2339	114.457
923	T449DRAFT_0931	pyrroloquinoline quinone biosynthesis protein D	273	89.0553	112.891	123.835	58.3839	24.0838	122.257	24.1022	48.0819	88.3181	119.025	112.636	64.0622	26.1633	91.0288	25.9017	66.4265
924	T449DRAFT_0932	pyrroloquinoline quinone biosynthesis protein E	1128	169.323	203.11	174.315	112.461	76.5094	182.868	71.0724	96.4167	172.611	220.598	171.693	117.526	75.022	180.841	67.9496	119.762
925	T449DRAFT_0933	4-hydroxy-3-polyprenylbenzoate decarboxylase	576	108.308	104.905	174.87	127.843	72.0702	72.6032	64.8852	111.184	112.539	104.175	156.054	131.119	118.901	107.625	114.519	131.24
926	T449DRAFT_0934	Molecular chaperone DnaK (HSP70)	1941	225.179	226.124	367.243	213.988	215.272	217.832	208.238	164.258	225.66	244.934	353.611	216.64	219.711	239.895	218.343	169.378
927	T449DRAFT_0935	protein of unknown function (DUF2760)	648	134.688	132.162	226.933	101.008	73.3459	111.004	99.4298	83.6204	134.59	151.19	211.448	106.143	73.1744	95.6374	93.3517	95.1184
928	T449DRAFT_0936	hypothetical protein	381	158.453	153.214	244.713	91.7772	51.7708	66.9103	62.0342	78.2034	159.764	177.613	226.855	103.281	48.6615	52.9387	62.3164	106.425
929	T449DRAFT_0942	HD-like signal output (HDOD) domain, no enzymatic activity	1323	10.8143	17.9134	17.5087	37.5807	22.9538	21.9134	24.5889	38.9486	10.8002	19.362	16.8727	38.5352	33.9089	22.5696	53.6429	49.0528
930	T449DRAFT_0943	DNA-binding beta-propeller fold protein YncE	1581	192.793	749.871	165.625	377.971	167.201	1488.45	137.242	325.366	185.917	809.068	158.174	413.546	152.982	1306.37	128.791	351.969
931	T449DRAFT_0944	Cytochrome c553	279	167.059	608.687	93.9121	390.071	361.851	1506.68	262.253	345.371	176.167	656.05	99.2544	398.505	278.859	1375.91	199.427	409.341
932	T449DRAFT_0945	cytochrome c55X	306	65.3353	254.387	72.744	131.122	52.6137	290.708	54.7036	105.683	60.5806	268.255	77.0927	132.1	52.2371	279.961	45.8793	147.824
933	T449DRAFT_0946	Protein of unknown function (DUF2380)	525	45.4307	166.18	50.3934	91.6244	25.6348	185.879	30.6812	83.2267	47.4688	180.162	49.4795	95.9695	27.6722	144.28	30.3787	102.267
934	T449DRAFT_0947	protein NirF	1164	44.7949	183.565	47.3305	95.9046	33.0961	208.711	43.7756	92.1666	44.6704	182.713	44.8472	105.476	30.6153	198.17	35.518	94.1767
935	T449DRAFT_0948	DNA-binding transcriptional regulator, Lrp family	459	33.2907	150.996	30.9162	59.9107	13.7783	125.664	14.45	62.2422	34.23	154.296	28.7575	64.5224	15.1993	115.208	23.9517	73.2463
936	T449DRAFT_0949	DNA-binding transcriptional regulator, Lrp family	498	25.8154	122.728	25.9808	36.032	12.4282	78.2609	14.851	31.6936	28.2952	114.805	22.2126	38.4315	11.5202	67.8116	15.7537	47.6662
937	T449DRAFT_0950	DNA-binding transcriptional regulator, Lrp family	444	17.3038	77.9674	13.108	21.0597	5.12428	53.4239	5.09795	20.9709	17.2704	68.0525	12.933	27.3591	6.07215	44.9065	9.64861	21.11
938	T449DRAFT_0951	DNA-binding transcriptional regulator, Lrp family	492	38.1022	136.025	32.8484	46.4522	17.3609	94.9541	17.9209	44.5429	38.7628	124.558	29.6075	44.0142	17.504	77.6051	18.9882	44.7273
939	T449DRAFT_0952	heme d1 biosynthesis radical SAM protein NirJ	1209	29.7544	117.591	26.1407	38.4842	17.9256	130.972	19.0268	34.4876	32.4152	117.122	25.2488	43.7382	19.108	129.655	14.4298	36.5719
940	T449DRAFT_0953	hypothetical protein	780	166.353	240.904	133.296	365.352	181.886	389.686	258.945	314.853	174.142	256.312	128.944	366.919	175.116	318.453	237.624	367.939
941	T449DRAFT_0954	hypothetical protein	1782	38.9941	44.947	52.1906	35.6625	22.7977	38.1661	24.1337	29.3624	39.3485	48.1192	44.9874	37.4053	22.2063	34.9502	22.9107	30.3578
942	T449DRAFT_0955	Transposase domain (DUF772)	957	0	0	0	0	0	0	0	0	0	0	0	0	0	0	0	0
943	T449DRAFT_0956	DNA-binding regulatory protein, YebC/PmpR family	717	196.662	211.837	182.748	99.4778	52.9493	118.635	53.5937	80.736	194.598	241.474	171.753	106.887	50.9137	91.8342	50.1745	76.871
944	T449DRAFT_0957	insertion element IS1 protein InsB	426	0.0801554	0.0678029	0.21772	0.432266	0.181044	0.0547505	0.308916	0.426478	0.278352	0.149953	0.350115	0.580952	0.209958	0	0.363481	0.239152
945	T449DRAFT_0958	InsA N-terminal domain-containing protein	282	39.2924	34.6199	77.5371	20.8234	56.0659	22.1658	52.546	22.2268	36.7928	35.489	79.2463	21.5014	53.8283	14.8239	34.9586	36.1273
946	T449DRAFT_0959	hypothetical protein	144	28.0995	35.2024	37.5181	52.5723	41.642	32.88	42.4039	54.0939	28.6838	40.3687	36.5967	47.2629	42.7689	35.184	35.1264	75.7017
947	T449DRAFT_0960	hypothetical protein	189	45.8896	42.562	33.1245	49.69	83.7559	57.3838	71.7176	52.5093	39.526	48.7833	33.8018	47.5766	77.5434	57.9965	50.2488	70.0754
948	T449DRAFT_0961	protein of unknown function (DUF748)	2940	41.5794	52.4187	68.1497	41.0812	52.4724	58.1268	42.6844	34.598	42.0669	58.9045	64.7749	42.7628	50.2752	65.197	42.9592	32.8854
949	T449DRAFT_0962	ammonium transporter, Amt family	1296	149.811	198.89	381.89	321.638	218.104	288.217	176.906	261.095	152.187	212.852	357.01	317.139	277.702	397.741	282.126	251.71
950	T449DRAFT_0963	nitrogen regulatory protein P-II family	339	154.967	291.482	192.953	121.194	61.1993	223.536	55.7449	111.808	164.575	310.796	198.572	118.085	83.6751	246.23	91.2004	204.359
951	T449DRAFT_0964	ammonium transporter, Amt family	1398	208.614	28.0679	881.509	79.6323	286.046	57.8088	39.856	68.1462	203.61	29.564	828.889	77.0221	305.991	74.5352	63.6502	86.2108
952	T449DRAFT_0965	nitrogen regulatory protein P-II family	339	170.681	14.7402	548.352	40.2572	154.136	40.8681	23.3694	44.1471	167.14	19.409	508.015	47.9397	152.161	44.9499	27.2535	46.8823
953	T449DRAFT_0966	Putative beta-barrel porin-2, OmpL-like. bbp2	1365	193.145	19.4147	596.92	50.8142	162.089	44.5799	16.5052	45.2536	195.183	20.7474	576.326	48.0316	171.732	43.7785	29.1913	54.3354
954	T449DRAFT_0967	glutamine synthetase	1410	3204.63	3612.73	1945.11	793.101	1372.92	2762.17	776.43	577.204	3204.24	4005.2	1803.98	819.248	1404.13	2666.61	828.829	769.222
955	T449DRAFT_0968	3-isopropylmalate/(R)-2-methylmalate dehydratase large subunit	1419	460.625	501.705	514.268	226.278	188.314	274.346	145.676	163.755	454.98	540.603	486.319	220.903	187.276	276.677	147.022	196.722
956	T449DRAFT_0969	3-isopropylmalate/(R)-2-methylmalate dehydratase small subunit	612	291.052	363.316	263.356	138.477	113.702	201.643	89.1514	96.6287	301.192	410.628	240.864	133.987	108.17	218.957	98.2526	130.012
957	T449DRAFT_0970	D-citramalate synthase	1545	74.8343	100.496	161.034	50.5754	32.5721	52.7765	28.9772	37.5707	72.5538	104.11	149.052	52.554	38.0593	55.8102	41.3248	48.9942
958	T449DRAFT_0971	BFD-like [2Fe-2S] binding domain-containing protein	207	18.5577	26.6515	42.5658	18.4837	8.01055	5.97177	10.9347	15.6885	15.7531	27.1568	39.2687	23.3139	10.3084	9.67865	8.97639	18.7024
959	T449DRAFT_0972	hypothetical protein	516	12.871	15.5056	17.615	16.2971	12.4805	12.3399	12.8538	17.9127	14.669	13.4115	16.3794	18.1458	12.2326	9.66945	11.2031	27.0492
960	T449DRAFT_0973	hypothetical protein	966	0	0	0	0	0	0	0	0	0	0	0	0	0	0	0	0
961	T449DRAFT_0975	hypothetical protein	417	1.80148	2.63212	7.56223	2.50237	0.87852	2.12542	1.8935	3.32208	1.3744	2.5021	7.39187	4.00606	0.980521	1.24732	0.866426	2.44314
962	T449DRAFT_0976	hypothetical protein	366	0	0	0	0	0	0	0	0	0	0	0	0	0	0	0	0
963	T449DRAFT_0977	BRO family, N-terminal domain	564	0.4238	0.128032	3.37118	0.870663	0.239306	0.0827082	1.44665	0.281861	0.105122	0.151017	3.12931	1.31641	0.158585	0.0341564	1.46423	0
964	T449DRAFT_0978	hypothetical protein	150	0	0	0	0	0	0	0	0	0	0	0	0	0	0	0	0
965	T449DRAFT_0981	cyclic beta-1,2-glucan synthetase	8592	5.13266	5.72168	5.5674	16.7266	13.0965	9.20516	16.7439	14.5929	5.34557	5.40513	5.20482	16.6008	14.501	10.0222	18.3521	14.1577
966	T449DRAFT_0982	hypothetical protein	386	10.4385	14.1801	8.95048	24.8601	14.1862	16.7375	16.0918	22.5923	7.78231	13.9014	9.2735	27.3559	17.3124	11.329	14.7087	24.5459
967	T449DRAFT_0983	hypothetical protein	555	5.26036	8.01467	6.80992	19.6495	9.38004	12.1031	10.1485	17.636	6.80131	12.3924	5.77784	20.3637	10.0608	10.7255	9.48586	25.332
968	T449DRAFT_0984	hypothetical protein	360	7.25607	10.9519	5.21711	17.5052	20.0846	13.4111	25.5885	16.0232	7.46601	12.0663	6.83599	17.6448	30.7013	19.2642	50.754	34.5256
969	T449DRAFT_0985	hypothetical protein	597	12.9836	18.0949	9.12727	37.631	29.0348	25.9022	34.0789	36.7468	13.8705	23.4334	10.4929	37.5167	28.5084	23.8463	40.9801	51.878
970	T449DRAFT_0986	hypothetical protein	201	18.7719	21.699	15.112	39.5978	33.2864	34.1153	49.6276	33.3306	18.1898	25.2131	13.2329	41.2476	43.2271	39.9661	62.9129	35.4802
971	T449DRAFT_0987	hypothetical protein	440	16.7627	22.1554	21.29	64.2183	38.4748	41.3996	55.3311	58.5814	17.9663	24.1486	19.604	60.5121	40.365	43.9575	64.0486	89.144
972	T449DRAFT_0988	Putative peptidoglycan binding domain-containing protein	819	27.9966	34.5621	24.178	76.0214	71.8042	71.1388	98.1765	68.2963	27.1711	40.7668	23.7655	79.2216	61.2817	66.3546	74.4909	70.6559
973	T449DRAFT_0989	hypothetical protein	777	28.6969	38.8281	30.1403	118.208	76.3307	72.7928	141.015	111.416	28.7161	41.6276	26.0099	120.982	78.1116	70.2884	156.968	136.887
974	T449DRAFT_0990	putative chitinase	891	44.0337	59.081	51.3188	188.554	117.397	143.869	167.105	168.604	42.4094	59.22	44.8339	196.841	142.301	150.071	212.308	185.92
975	T449DRAFT_0991	Protein of unknown function (DUF3616)	1083	24.1987	32.2712	33.1	154.975	70.5909	93.1657	126.495	141.985	24.0148	36.2558	29.5406	158.097	75.3431	87.4272	132.824	157.099
976	T449DRAFT_0992	cyclic beta-1,2-glucan synthetase	1031	31.9603	31.5315	40.7068	105.935	47.5204	53.5925	93.1782	96.7212	30.5742	32.57	38.6736	108.92	53.1298	62.3145	92.2148	85.8708
977	T449DRAFT_0993	PAS domain S-box-containing protein/diguanylate cyclase (GGDEF) domain-containing protein	2283	38.379	64.7519	53.0674	42.3461	41.1721	88.0948	58.8878	34.1595	37.5003	63.4232	49.6074	42.8737	43.8563	92.8446	62.8505	41.8136
978	T449DRAFT_0994	two-component system, chemotaxis family, CheB/CheR fusion protein	2931	32.888	47.1201	41.5802	51.0153	40.2662	71.9844	42.7526	42.8785	33.6463	48.8782	40.0478	53.1814	41.2967	75.3086	38.0547	46.4729
979	T449DRAFT_0995	hypothetical protein	789	17.8521	26.2116	20.4541	36.4089	20.3809	36.8332	29.7889	31.0283	18.9113	27.6895	18.2734	35.2617	17.7653	37.3321	22.5035	30.6024
980	T449DRAFT_0996	hypothetical protein	132	12.1581	19.4749	21.2549	30.3809	17.9666	17.6695	23.927	37.1618	12.7262	16.9379	18.267	34.8417	22.3605	30.7936	23.852	18.5234
981	T449DRAFT_0997	DNA topoisomerase-3	2409	26.3503	31.0183	27.3645	27.663	22.7308	40.025	29.6738	25.1139	24.5868	29.8408	26.7465	32.0016	30.1587	50.0678	34.6452	25.5014
982	T449DRAFT_0998	hypothetical protein	1374	59.3831	72.4098	54.3227	63.809	85.32	119.063	105.47	54.2792	57.2609	78.3392	50.9103	67.4402	84.9503	120.1	107.548	53.7571
983	T449DRAFT_0999	hypothetical protein	447	34.3754	48.2047	27.8038	228.728	37.9154	51.3957	53.5225	316.72	31.2582	50.3039	24.5801	246.009	46.1645	48.2683	70.4355	420.963
984	T449DRAFT_1000	cold shock protein (beta-ribbon, CspA family)	207	1052.35	1474.9	1337.91	812.987	441.791	468.841	336.434	813.719	1051.83	1510.6	1219.49	831.628	409.063	387.518	301.706	859.818
985	T449DRAFT_1001	RNA recognition motif. (a.k.a. RRM, RBD, or RNP domain)	267	185.502	206.245	329.136	152.037	53.2219	105	92.4638	141.959	189.044	230.16	307.049	166.458	53.7896	102.093	63.4063	138.128
986	T449DRAFT_1002	hypothetical protein	363	169.32	455.262	73.394	431.589	358.482	1567.96	336.355	373.182	180.371	540.899	72.8624	453.212	392.017	1311.03	340.114	498.449
987	T449DRAFT_1003	3-oxoacyl-[acyl-carrier-protein] synthase II	1230	52.9544	42.9034	59.1743	79.264	62.6404	77.7268	96.8692	63.5879	51.7051	43.8332	53.7178	84.0043	58.1321	77.5111	90.3039	57.1516
988	T449DRAFT_1004	3-oxoacyl-[acyl-carrier protein] reductase	726	43.3883	44.9175	51.8357	59.8881	47.1672	71.6739	73.0497	41.8226	42.847	44.6985	47.9016	61.7862	44.5626	71.8826	60.2877	40.5551
989	T449DRAFT_1005	Predicted 3-hydroxylacyl-ACP dehydratase, HotDog domain	501	14.9262	21.4468	23.4648	26.0556	21.2055	27.4205	24.7436	23.2993	15.3449	20.3584	26.6444	30.2153	42.3364	40.3357	75.2064	35.3831
990	T449DRAFT_1006	3-oxoacyl-[acyl-carrier-protein] synthase-1	1272	57.6083	49.3549	39.028	54.5615	41.9578	48.7194	36.7482	51.3831	56.3058	44.0934	36.7596	55.013	49.2111	56.5357	46.6232	49.1774
991	T449DRAFT_1007	Protein of unknown function (DUF3261)	561	25.2292	28.4207	26.9483	56.8957	23.9898	33.2186	28.8531	46.7558	26.3506	30.1372	25.3012	61.8347	19.1547	29.4286	26.4051	39.9525
992	T449DRAFT_1008	Dehydrogenase (flavoprotein)	1278	36.778	33.359	27.9951	39.7364	45.6382	51.8852	52.7217	30.6887	35.3352	32.0401	25.2277	41.8608	40.9517	51.6125	45.4755	32.445
993	T449DRAFT_1009	Predicted exporter	2373	21.6562	23.8814	19.435	40.8004	25.7976	36.3076	28.2495	33.0553	21.6618	24.434	19.0652	41.995	29.3348	41.9624	42.1745	30.6968
994	T449DRAFT_1010	Outer membrane lipoprotein-sorting protein	588	19.8605	26.2314	16.4045	38.5898	26.7576	41.5305	29.3634	31.091	21.1746	28.3188	16.5721	41.7036	29.0751	38.2008	40.3785	41.41
995	T449DRAFT_1011	acyl-CoA thioester hydrolase	414	10.7635	14.6513	13.4418	17.9401	7.87083	16.9576	12.2698	11.5196	10.884	14.247	12.9094	14.895	9.99972	15.4021	16.7061	14.7651
996	T449DRAFT_1012	REP element-mobilizing transposase RayT	540	4.33151	7.96986	7.29966	11.026	4.92742	7.51542	3.99669	11.0185	4.72116	5.67824	8.60828	10.3119	9.89067	12.9498	13.7638	16.7911
997	T449DRAFT_1013	histidine ammonia-lyase	1611	19.8497	23.9714	17.214	17.8697	12.9379	25.3361	14.426	13.9277	20.3273	21.4256	17.6985	19.0364	14.4033	27.1923	17.4931	17.96
998	T449DRAFT_1014	Predicted acyltransferase, LPLAT superfamily	948	20.9091	27.0559	25.3395	19.0793	12.7931	30.1634	15.2976	16.0263	20.4926	27.8072	23.1013	21.2982	15.5809	29.9327	18.1848	23.9652
999	T449DRAFT_1015	Glycosyltransferase involved in cell wall bisynthesis	735	23.9488	28.3928	29.7489	18.1501	18.6778	32.082	21.199	14.9237	22.4249	28.623	27.4961	21.4375	18.9836	35.4881	22.1204	13.5839
1000	T449DRAFT_1016	Acyl-coenzyme A synthetases/AMP-(fatty) acid ligases	1812	23.2164	25.3931	37.2248	23.7239	15.2909	25.8337	19.4492	18.1103	23.1986	27.4746	38.124	23.162	28.5659	38.4009	33.555	24.2328
1001	T449DRAFT_1017	Uncharacterized membrane protein	552	41.3219	42.7243	92.6645	44.0718	30.8429	46.2249	47.8236	29.2103	37.6642	47.3701	87.5889	46.7772	39.1193	49.3471	62.9282	27.3154
1002	T449DRAFT_1018	acyl carrier protein	249	78.646	88.8562	106.996	114.464	94.083	140.411	105.49	101.602	67.2259	95.692	114.807	116.288	148.813	167.653	248.329	192.302
1003	T449DRAFT_1019	acyl carrier protein	249	20.3643	27.7241	19.0898	17.4203	5.80759	27.1642	10.8872	16.9641	18.9693	32.0684	19.5671	21.4521	8.98011	32.4939	17.2047	27.8223
1004	T449DRAFT_1020	1-acyl-sn-glycerol-3-phosphate acyltransferases	795	45.5283	50.0657	54.3075	62.72	36.0158	44.3884	50.984	60.0172	47.5306	53.4344	56.1575	64.9326	54.9992	48.6816	60.5088	78.6838
1005	T449DRAFT_1021	Beta-ketoacyl synthase, N-terminal domain	729	120.285	152.959	156.744	140.726	114.074	109.9	116.182	112.491	122.427	156.94	135.134	145.894	94.2795	82.4477	89.7054	99.2236
1006	T449DRAFT_1022	molybdate transport system regulatory protein	867	74.7711	103.393	121.659	92.58	91.6913	98.8635	126.65	85.444	77.1827	107.449	110.557	93.5565	79.2583	85.9447	89.298	70.7394
1007	T449DRAFT_1023	Alginate export	1623	7.77389	9.62802	17.6154	12.3167	7.69822	8.40689	10.2652	10.3965	7.65922	9.31504	16.6334	13.5967	6.74692	8.07127	10.3674	11.0479
1008	T449DRAFT_1024	molybdate transport system substrate-binding protein	765	18.613	20.8796	26.4303	40.306	11.3923	37.1045	18.8538	32.1799	18.8071	24.55	22.3561	40.4119	10.1551	26.9196	11.5373	31.5625
1009	T449DRAFT_1025	molybdate transport system permease protein	687	11.7051	12.7393	18.1919	31.5099	11.6192	26.3792	19.5769	28.8255	12.3986	14.5055	16.0293	35.7239	10.6386	21.5636	15.2514	21.0579
1010	T449DRAFT_1026	molybdate transport system ATP-binding protein	1185	20.992	19.9385	26.3962	70.6192	29.2716	33.7948	43.6218	61.6906	20.9804	16.1902	24.8791	70.0165	26.8595	30.4814	35.1499	49.177
1011	T449DRAFT_1027	molybdate transport system regulatory protein	429	33.788	40.7339	41.8882	78.7422	40.7647	111.997	44.6636	71.412	39.3878	44.6715	32.9704	79.8031	35.7112	82.1761	34.1689	64.1196
1012	T449DRAFT_1028	hypothetical protein	225	0.0758805	0	0.51527	0.272808	0.171388	0.414644	0.233952	0.605599	0.0878355	0.473186	0.662884	0.64163	0.454308	0.428094	0	0.452795
1013	T449DRAFT_1029	molybdate transport system ATP-binding protein	1170	17.9195	21.1323	28.5975	37.1613	17.1388	38.2948	31.5836	27.8149	18.4286	21.2206	26.5366	41.1066	15.8571	34.3957	27.0864	25.7745
1014	T449DRAFT_1030	D-isomer specific 2-hydroxyacid dehydrogenase, NAD binding domain	582	8.97658	9.65283	24.7808	26.9292	7.98414	11.6218	30.254	20.3687	7.94594	9.84179	20.1172	25.762	8.18896	11.5188	29.4432	18.0301
1015	T449DRAFT_1031	HPP family protein	492	12.8048	20.5182	40.0591	62.7957	17.5961	22.3282	56.277	67.4376	14.3402	21.9426	39.965	70.0455	16.0237	17.5806	47.8376	54.4596
1016	T449DRAFT_1032	Methyltransferase domain-containing protein	534	26.2491	40.9732	35.9531	71.6503	40.4039	33.1511	61.0675	63.3668	25.6105	39.7556	32.7252	71.9516	61.3029	35.7146	117.63	88.7148
1017	T449DRAFT_1033	hypothetical protein	465	25.6647	35.5305	73.1517	327.017	26.3717	42.0329	171.559	296.109	26.6481	39.3355	70.9393	314.857	26.1868	36.5399	170.826	269.924
1018	T449DRAFT_1034	AraC-type DNA-binding protein	807	61.9032	67.9688	98.7537	157.143	48.191	77.9481	156.972	131.842	60.8318	67.3895	95.4282	159.189	43.7631	60.1321	134.888	103.52
1019	T449DRAFT_1035	Phytanoyl-CoA dioxygenase (PhyH)	1041	45.5939	54.8964	98.1611	191.476	318.168	87.8505	362.508	155.872	42.6204	52.5482	96.4716	183.138	352.33	106.277	401.163	142.885
1020	T449DRAFT_1036	Protein of unknown function (DUF2845)	330	25.351	33.1291	26.9111	56.7316	118.667	42.9722	114.371	51.5448	25.1529	39.5541	25.6867	52.122	183.608	71.6863	171.735	77.4897
1021	T449DRAFT_1037	Predicted DNA-binding protein, contains XRE-type HTH domain	333	19.0727	30.8357	18.6611	29.7999	62.3599	21.3626	50.1101	22.1644	17.6858	31.5884	15.527	24.8972	74.4007	27.5947	53.1642	24.7813
1022	T449DRAFT_1038	Phage-related protein	354	10.5139	16.849	10.6766	13.2358	18.6276	13.4408	24.0148	9.0455	11.1655	19.3686	8.70737	13.3414	26.7099	13.2782	30.9102	17.8432
1023	T449DRAFT_1039	hypothetical protein	294	58.7686	92.596	44.0871	73.4911	36.0703	53.5494	64.2772	71.3742	55.054	82.7111	42.7831	69.1669	55.4992	42.9841	84.7948	115.047
1024	T449DRAFT_1040	Uncharacterized conserved protein, contains HEPN domain	342	49.522	71.7034	76.8837	69.4583	24.5807	38.9411	65.7222	66.2042	48.3673	79.6946	68.905	81.3495	25.5175	29.2906	62.1786	62.2593
1025	T449DRAFT_1041	hypothetical protein	483	74.7258	105.789	94.3328	53.1213	76.0869	32.6918	157.101	66.5783	72.1778	119.693	88.0071	57.9004	63.94	31.9874	142.019	52.5214
1026	T449DRAFT_1042	hypothetical protein	270	121.156	218.93	130.449	70.0206	363.272	90.7898	452.893	118.26	125.824	224.921	114.255	83.3355	336.235	96.9633	502.379	160.742
1027	T449DRAFT_1043	glycolate oxidase iron-sulfur subunit	1239	4.93315	4.74407	7.1489	10.8991	4.51295	4.53674	9.45298	10.576	4.86498	4.72614	6.70106	11.9348	3.88788	5.97051	8.99812	9.5383
1028	T449DRAFT_1044	hypothetical protein	438	1.63715	2.63781	3.9704	10.9777	5.01839	5.75106	7.27095	12.1327	1.75972	4.42397	5.50511	9.9823	5.65941	5.4538	10.37	14.4212
1029	T449DRAFT_1045	SIR2-like domain-containing protein	840	3.17072	5.86278	6.45927	9.20726	4.47599	6.52509	6.83058	10.2195	3.12914	5.98243	5.5339	10.0418	4.21351	5.75633	6.26744	13.0987
1030	T449DRAFT_1046	nitrogenase iron protein NifH	882	8.82691	14.5894	6.94037	47.6486	43.962	30.4636	35.6897	49.8487	10.1504	17.4065	8.25786	44.9421	56.1801	37.1743	46.6986	64.223
1031	T449DRAFT_1047	nitrogenase molybdenum-iron protein alpha chain	1482	7.2002	10.9923	7.77598	49.1772	27.1654	24.929	29.765	44.8223	8.38793	12.5289	7.32996	50.8498	25.3996	24.2168	28.6978	47.7772
1032	T449DRAFT_1048	nitrogenase molybdenum-iron protein beta chain	1572	7.51564	12.0626	6.66704	60.4837	35.7659	33.398	35.0594	48.2948	8.32258	13.7757	6.24616	59.6674	32.2768	31.1512	35.3945	62.7994
1033	T449DRAFT_1049	nitrogen fixation protein NifT	225	4.09755	6.22612	4.43132	36.92	25.4512	22.0798	25.2669	37.749	6.23632	9.17982	3.4249	36.5729	23.3969	19.4355	19.9575	54.3354
1034	T449DRAFT_1050	4Fe-4S dicluster domain-containing protein	201	0.339763	2.15553	0.576795	9.36504	5.65966	4.29342	5.23774	6.32716	1.17988	1.90687	0.371017	6.05376	4.19557	3.83368	4.87896	8.61662
1035	T449DRAFT_1051	nitrogen fixation protein NifX	711	4.92263	6.27649	3.16337	35.9139	12.3931	19.0264	23.3212	39.9261	3.22434	5.63032	3.25149	31.3273	11.5015	17.9637	20.4715	39.4046
1036	T449DRAFT_1052	hypothetical protein	267	2.04621	2.97495	1.65002	19.3877	12.0598	9.17225	13.1105	14.5446	2.22056	3.11027	1.39652	14.8306	11.4853	9.16313	12.9519	22.8941
1037	T449DRAFT_1053	LRV protein FeS4 cluster	768	4.22381	5.9611	4.83065	29.3854	10.2933	13.5144	18.3689	21.7046	4.88928	5.54515	4.88747	27.5253	12.6776	14.2726	19.557	25.4697
1038	T449DRAFT_1054	hypothetical protein	963	7.09163	9.89796	6.76593	40.1988	11.5127	18.9399	15.5513	37.3783	7.61377	10.8568	7.7956	38.5278	9.7655	17.0037	15.3288	38.5087
1039	T449DRAFT_1055	nif11-like leader peptide domain-containing protein	219	32.665	41.1499	24.0342	69.7902	22.0985	95.5314	30.526	59.3156	35.9163	43.2674	19.4098	68.8402	23.5711	86.733	20.9756	65.5933
1040	T449DRAFT_1056	uracil-DNA glycosylase	564	38.4145	42.5579	53.7333	75.0221	46.5279	67.035	69.4391	62.1303	37.844	38.3583	53.2423	78.7654	57.2492	84.0931	69.4596	71.1707
1041	T449DRAFT_1057	exodeoxyribonuclease-3	765	46.2648	50.4055	45.4347	66.0623	50.9376	62.3795	67.1925	63.3801	43.1944	48.6825	46.2394	67.6677	60.0455	70.157	68.3467	65.2558
1042	T449DRAFT_1058	YaaC-like Protein	552	11.9388	17.9479	13.4418	20.0158	4.85523	8.19711	7.67656	15.8394	12.8531	19.056	13.0595	20.5491	5.43966	7.95696	9.06989	25.2852
1043	T449DRAFT_1059	Transposase domain (DUF772)	957	0	0	0	0	0	0	0	0	0	0	0	0	0	0	0	0
1044	T449DRAFT_1060	YaaC-like Protein	498	29.0723	47.9661	50.1457	32.2521	25.3985	20.42	29.0679	26.5406	28.2555	51.908	47.2205	33.2134	24.2207	23.4807	38.3479	25.572
1045	T449DRAFT_1061	Plasmid stabilization system protein ParE	309	15.8023	31.4079	26.8641	26.2875	6.67666	15.0208	9.45463	18.5943	15.4778	32.4569	25.2604	25.2959	12.9015	23.8777	20.5455	26.7061
1046	T449DRAFT_1062	Antitoxin ParD	264	10.6707	23.6324	12.7354	9.30026	10.2249	12.2803	4.88509	7.56999	8.75859	19.6803	12.3349	10.4681	36.4447	30.0639	38.1242	29.3288
1047	T449DRAFT_1063	nitrogenase molybdenum-cofactor synthesis protein NifE	1428	3.95742	4.68253	3.92947	9.81477	7.8178	5.11227	9.60262	9.9714	3.36303	4.95056	3.51635	11.7273	8.29459	5.92227	8.7831	7.84781
1048	T449DRAFT_1064	nitrogenase molybdenum-iron protein NifN	1398	4.46978	4.62806	3.69866	12.1329	14.0678	5.82259	13.8188	12.8332	3.63311	4.06676	3.32509	11.8166	12.9328	6.86236	11.8883	11.66
1049	T449DRAFT_1065	nitrogen fixation protein NifX	432	2.52935	3.07562	1.87859	19.1818	15.7106	8.2065	7.31101	20.9752	2.0129	4.58399	2.30168	15.2292	15.0845	7.58083	7.64655	20.9889
1050	T449DRAFT_1066	hypothetical protein	216	2.37126	2.60759	3.00574	12.7879	6.15927	4.42719	4.99586	13.7732	2.74486	3.45032	3.22235	14.895	5.91547	3.74582	4.7791	13.6782
1051	T449DRAFT_1067	probable nitrogen fixation protein	474	2.44931	3.5648	4.15803	12.1727	7.24062	7.1841	7.21847	13.2235	2.66842	5.34581	3.82836	11.8348	8.65306	5.20215	8.16681	12.2513
1052	T449DRAFT_1068	Rop-like	213	1.28249	1.62727	0.979738	5.28325	2.4441	3.06603	3.21273	6.82365	1.20619	3.39895	2.10069	7.16508	3.89921	3.34637	3.39249	10.5227
1053	T449DRAFT_1069	ferredoxin III, nif-specific	318	3.86561	4.90484	4.08327	16.6001	7.88225	7.18781	7.03513	12.9975	3.79101	6.62907	3.98668	15.0463	7.11196	7.39068	8.11545	20.1836
1054	T449DRAFT_1070	(2Fe-2S) ferredoxin	324	11.8036	17.4285	12.2377	28.1649	15.175	17.9247	18.6837	31.1912	11.2234	16.8244	13.1196	34.1821	15.3408	17.3021	15.771	35.2174
1055	T449DRAFT_1071	hypothetical protein	501	5.5888	6.39946	4.8133	18.6636	5.00311	8.37978	6.51424	15.3213	4.49697	8.54286	5.45788	16.5073	4.25914	5.49857	4.42996	13.8279
1056	T449DRAFT_1072	hypothetical protein	375	6.14632	7.972	5.62675	14.1314	6.27282	9.70267	11.0192	11.9303	5.48093	9.42587	6.03224	14.5742	6.54204	6.88375	11.424	13.0405
1057	T449DRAFT_1073	hypothetical protein	978	3.9104	6.17256	7.16004	12.3224	5.93419	5.9621	8.85395	10.1939	5.31458	6.09627	5.23597	11.8513	5.85305	5.81078	9.97453	9.89621
1058	T449DRAFT_1074	hypothetical protein	570	5.48137	9.19729	5.61373	21.4657	12.3806	14.6489	19.809	22.5506	5.09677	9.26449	4.49191	21.8902	12.4188	12.7752	17.7481	30.0275
1059	T449DRAFT_1075	ATPase family associated with various cellular activities (AAA)	1728	4.34732	5.81693	4.92458	10.7986	6.01422	6.04689	9.83941	9.81733	4.09441	5.53283	4.12864	11.9589	4.88766	5.10591	8.72185	11.0251
1060	T449DRAFT_1076	thiosulfate sulfurtransferase	309	8.39842	4.29989	10.7306	10.7931	7.48784	6.41591	15.6725	8.9664	11.3845	5.51285	12.6302	12.8815	9.88286	6.29672	18.0399	13.1882
1061	T449DRAFT_1077	Ankyrin repeat-containing protein	453	11.6459	6.98191	17.096	15.0857	12.0454	6.74483	32.7107	19.0002	10.2523	8.13191	19.5353	14.7053	12.9185	6.67656	20.0532	12.5943
1062	T449DRAFT_1078	nitrogen fixation protein NifX	714	44.1414	42.6384	60.2736	81.1832	76.6657	41.0615	90.0545	95.3246	46.0029	41.6325	58.2809	87.4346	69.2916	30.839	63.325	72.3426
1063	T449DRAFT_1079	hypothetical protein	429	19.9783	14.3747	23.5114	29.3316	26.7869	21.0946	47.3631	28.0566	20.6383	15.6846	22.7142	30.9117	24.9294	18.9499	50.8924	36.8094
1064	T449DRAFT_1080	thioredoxin	432	44.8564	38.7461	46.75	60.3871	57.6204	50.0488	82.9191	56.9326	47.852	46.2836	45.0554	66.9796	43.9224	37.1015	59.7387	35.3746
1065	T449DRAFT_1081	Alpha/beta hydrolase family protein	504	24.5595	30.4601	13.7099	38.6072	30.4138	35.8649	25.6408	34.7859	27.0565	35.996	14.5499	44.2348	21.7267	28.0554	20.4818	29.7147
1066	T449DRAFT_1082	hypothetical protein	1011	32.7614	44.2117	30.2969	138.549	39.3634	50.5924	55.6852	127.814	31.6872	48.4209	28.0545	151.833	39.1158	47.4841	51.5632	98.6542
1067	T449DRAFT_1083	hypothetical protein	414	790.806	1153.09	459.766	6901.94	762.259	1944.88	553.539	10321.7	830.952	1447.69	460.536	7203.94	578.811	1330.67	351.575	10978.6
1068	T449DRAFT_1084	ATP-binding cassette, subfamily B	1815	17.3553	19.1128	28.3484	30.347	17.8258	23.3623	20.8672	24.6369	17.705	20.1906	27.7206	27.4871	23.9005	29.8251	30.2007	23.2385
1069	T449DRAFT_1085	hypothetical protein	507	54.2837	41.0188	32.1053	52.1402	36.2806	33.6285	41.6338	42.9116	54.8842	45.6947	28.8296	48.1222	34.1991	23.4438	33.9005	50.638
1070	T449DRAFT_1086	methionyl aminopeptidase	789	470.473	47.4445	78.466	34.5937	708.004	39.2276	56.4421	26.6245	461.337	45.0966	70.8567	35.5493	760.07	47.1717	71.3703	24.5336
1071	T449DRAFT_1087	ParD-like antitoxin of type II toxin-antitoxin system	213	306.835	37.6306	34.944	23.1502	855.614	26.9373	50.7858	19.9379	315.187	37.2884	35.4783	21.5921	828.733	30.7504	42.8907	26.7851
1072	T449DRAFT_1088	Transposase	1091	10.1719	11.6092	6.67348	17.6475	19.7407	7.95273	18.8894	17.0065	11.5209	9.95383	7.06327	19.3951	18.1414	7.89286	25.5469	26.8938
1073	T449DRAFT_1089	Bis(5'nucleosyl)-tetraphosphatase, ApaH	834	8.90504	10.1475	10.8985	14.6462	6.82009	5.67712	10.572	14.078	10.3317	10.3403	11.0878	15.7522	8.13526	6.39831	10.459	20.0337
1074	T449DRAFT_1090	flavodoxin I	546	2.15759	3.78244	1.9535	10.8299	5.29703	3.54555	8.33938	12.5612	2.13556	3.5099	1.68453	11.8984	6.85675	6.95065	9.07503	19.7787
1075	T449DRAFT_1091	hypothetical protein	716	22.8913	14.1193	63.1817	20.0034	24.1015	5.60291	19.3721	12.0211	27.6847	11.8957	69.4014	20.5374	19.7729	4.06271	8.36208	9.39107
1076	T449DRAFT_1092	glutathione S-transferase	621	1.84203	2.53491	2.01627	11.3999	5.30932	4.65723	6.01834	10.5687	2.03676	3.22315	1.08079	11.4577	5.59655	4.6532	5.48557	8.85903
1077	T449DRAFT_1093	hemerythrin-like metal-binding domain protein	396	2.62995	4.12108	2.45924	9.04192	4.8203	3.82839	5.64942	8.08613	2.04617	2.90364	3.9547	8.33285	3.51702	3.06476	3.64949	8.48991
1078	T449DRAFT_1094	Alkylated DNA repair dioxygenase AlkB	639	5.69103	8.81438	8.23706	19.8842	11.3454	7.51907	12.439	17.8055	6.49488	9.33044	6.34097	18.8487	10.9578	7.92878	13.893	19.1322
1079	T449DRAFT_1095	hypothetical protein	297	10.6922	20.1313	10.0712	27.763	6.03755	16.4915	10.457	25.6156	10.5802	14.2673	9.62521	28.6789	5.63583	14.9833	10.0795	45.9656
1080	T449DRAFT_1096	hypothetical protein	300	5.57721	6.21007	7.72905	9.75288	3.08499	8.47429	5.00073	15.3671	5.73126	7.80758	6.96028	14.0242	3.83323	5.32977	7.39804	14.9422
1081	T449DRAFT_1097	positive regulator of sigma(E), RseC/MucC	438	9.47206	12.8264	11.5936	35.4557	11.4895	16.0284	18.4478	33.3391	9.52052	11.3759	9.93191	32.3954	12.6316	15.5697	17.7939	27.6794
1082	T449DRAFT_1098	Ferredoxin subunit of nitrite reductase or a ring-hydroxylating dioxygenase	414	8.49531	10.3606	8.96121	34.5458	20.1661	22.028	26.1289	34.1747	10.0724	13.4241	8.226	38.3085	18.2094	22.3353	23.8124	32.9753
1083	T449DRAFT_1099	flavodoxin I	534	10.1991	12.035	10.2475	37.7793	21.3754	33.6316	32.6285	31.9811	10.1035	15.8305	8.65845	40.4752	21.2239	31.1691	32.3797	28.4269
1084	T449DRAFT_1100	monothiol glutaredoxin	609	21.1101	26.0383	17.0572	76.2652	44.3563	67.7882	57.1772	64.9975	22.2942	28.9506	14.9802	81.5132	42.6543	56.5274	53.4788	80.1313
1085	T449DRAFT_1101	ATP-dependent Clp protease ATP-binding subunit ClpX	1272	11.8116	13.4202	14.6743	72.8667	30.286	32.0701	38.2173	58.7031	11.6682	13.8273	13.1521	71.7294	42.29	42.345	62.4484	81.6953
1086	T449DRAFT_1102	peptidyl-prolyl cis-trans isomerase C	879	6.0795	8.08359	9.10075	48.4629	25.5547	23.6952	31.5896	42.5521	6.81249	10.4892	7.83357	46.7379	27.4446	25.2254	32.7654	51.461
1087	T449DRAFT_1103	nitrogen fixation protein NifZ	480	8.60769	8.51478	8.8401	49.7448	33.4207	22.8378	35.038	38.3704	8.68748	12.9978	8.0789	48.466	39.5834	23.8395	50.9691	37.7801
1088	T449DRAFT_1104	nitrogenase-stabilizing/protective protein	318	9.98616	11.1267	7.80196	42.401	37.5316	32.4185	42.6246	35.9932	8.76283	13.526	7.11349	44.8795	41.7074	27.079	54.0489	53.5024
1089	T449DRAFT_1105	hypothetical protein	516	3.07713	3.80643	5.0778	27.9549	7.69753	6.10214	11.1705	25.4387	4.32794	4.70435	3.66128	29.0172	7.13158	6.57074	9.10251	24.2851
1090	T449DRAFT_1106	serine O-acetyltransferase	792	3.01797	2.73523	3.65959	26.9191	12.2212	4.53517	14.9876	24.8032	2.91953	1.82822	3.07588	23.9049	13.6325	5.59441	22.0925	34.7314
1091	T449DRAFT_1107	hypothetical protein	147	1.74215	2.65262	1.57736	31.5956	16.6579	5.55327	18.2626	37.3865	2.5544	2.1728	4.56578	39.0029	12.8643	4.84882	14.7469	11.0889
1092	T449DRAFT_1108	homocitrate synthase NifV	1125	1.36585	1.81007	2.45268	14.1314	6.5299	2.5086	8.16494	15.5437	1.29996	2.04417	2.60734	15.3991	8.38199	3.47612	12.7086	20.738
1093	T449DRAFT_1109	cysteine desulfurase	1209	2.0194	3.34472	2.99189	26.3838	9.90374	5.32452	12.8442	27.7817	2.01063	3.41681	2.71404	26.3214	11.5515	6.9313	14.6006	26.0385
1094	T449DRAFT_1110	NifU-like protein	906	0.791468	1.96067	2.02184	17.0731	4.2989	3.47539	7.2045	17.5965	0.676217	1.64518	0.823117	18.0515	7.89774	5.82605	12.7042	19.0039
1095	T449DRAFT_1111	iron-sulfur cluster assembly protein	357	1.1956	3.76221	2.3382	41.7808	6.48108	5.6186	12.7543	35.8779	1.82683	3.10156	3.06375	42.9229	8.23195	5.50407	14.7469	31.962
1096	T449DRAFT_1112	nitrogen fixation protein NifZ	264	34.0169	65.0438	16.5999	478.654	39.2927	38.9612	19.341	467.189	34.8847	95.6589	23.6341	484.113	25.0224	32.326	13.6856	417.163
1097	T449DRAFT_1113	hypothetical protein	174	847.179	233.23	750.251	3458.78	20643.4	4179.37	24622.2	4214.4	886.949	223.091	743.03	3699.01	19763.7	2723.34	20545.4	6126.2
1098	T449DRAFT_1114	SagB-type dehydrogenase domain-containing protein	1584	23.7558	30.0146	27.9739	64.6239	29.6643	46.3382	39.5792	48.8035	23.5683	31.7788	25.1092	64.4494	30.8304	44.7918	37.3421	58.9791
1099	T449DRAFT_1115	Putative phage abortive infection protein	939	0	0	0	0	0	0	0	0	0	0	0	0	0	0	0	0
1100	T449DRAFT_1116	hypothetical protein	225	58.8074	85.8177	74.8172	83.0245	46.0178	96.7157	91.0075	67.9281	60.5186	83.2808	77.3364	79.1954	52.9269	106.424	96.1172	86.0311
1101	T449DRAFT_1117	hypothetical protein	237	38.6126	56.6712	38.5474	74.8495	15.7829	42.711	41.534	57.8769	41.1103	62.263	42.6889	70.0513	13.9635	41.3734	34.4095	77.8062
1102	T449DRAFT_1118	Phospholipase_D-nuclease N-terminal	183	9.04968	9.39126	7.85575	16.5474	25.1815	13.8923	25.6005	19.2352	11.4474	12.6829	6.24849	22.427	26.3229	15.264	20.0252	22.8253
1103	T449DRAFT_1119	hypothetical protein	173	876.354	550.133	543.759	636.998	765.787	402.166	653.123	550.947	838.384	522.857	549.322	567.81	687.765	453.545	569.248	578.295
1104	T449DRAFT_1120	bacterioferritin	465	18.8722	21.0574	14.2613	41.6252	28.362	26.0824	26.9423	42.1478	17.2129	22.9419	15.8237	43.1548	25.39	24.8985	19.9797	44.9143
1105	T449DRAFT_1121	bacterioferritin-associated ferredoxin	213	4.08793	5.01742	5.66071	9.89408	5.97446	5.03705	3.21273	10.5553	3.15465	5.29836	4.31808	9.87619	4.67906	4.16035	4.36177	12.4359
1106	T449DRAFT_1122	hypothetical protein	261	4.97148	5.97601	6.75181	9.79913	5.09733	6.16604	4.03366	9.65827	5.2247	7.17938	5.42879	10.5885	4.65078	5.01903	4.35063	9.36817
1107	T449DRAFT_1123	electron transport complex protein RnfE	699	4.78731	3.2851	5.20798	14.2844	6.48223	5.77254	7.38005	13.3531	4.24098	4.50847	5.04987	12.8936	5.50215	6.36629	6.20257	7.57897
1108	T449DRAFT_1124	electron transport complex protein RnfG	711	7.85219	6.23587	6.88113	16.921	9.35586	8.36505	10.8832	19.1965	7.44934	6.49883	6.46801	16.3308	8.51828	6.06918	6.46085	14.9021
1109	T449DRAFT_1125	electron transport complex protein RnfD	1074	10.1262	6.76382	12.8889	25.2042	21.5971	10.272	17.2033	26.495	9.14544	7.65293	12.7994	25.6741	21.2957	12.4123	13.5523	23.2405
1110	T449DRAFT_1126	hypothetical protein	126	0.135501	0	0	0	0	0	0	0.180238	0	0	0	0	0	0	0	0
1111	T449DRAFT_1127	electron transport complex protein RnfC	1488	5.67956	5.24106	7.85371	17.6555	13.1133	8.33886	15.4239	17.4903	6.36187	6.26781	7.5677	15.9668	13.7048	9.63211	13.4239	15.2681
1112	T449DRAFT_1128	electron transport complex protein RnfB	573	5.30369	5.16687	7.97184	17.604	12.5176	7.81528	15.6172	18.5485	5.03559	6.1316	6.59413	17.5284	10.0346	6.42141	9.36803	20.4469
1113	T449DRAFT_1129	electron transport complex protein RnfA	582	4.10693	3.87106	7.21112	27.562	4.70435	4.96932	5.47195	28.446	3.32779	4.93919	6.19318	33.2745	4.08351	5.06431	7.44948	30.9838
1114	T449DRAFT_1130	nitrogen fixation negative regulator NifL	1617	11.815	15.353	15.4724	42.4143	18.8877	27.0307	32.1793	42.7796	13.8109	15.9075	15.1117	41.8598	19.818	27.8658	31.9836	41.8352
1115	T449DRAFT_1131	Nif-specific regulatory protein	1542	24.591	20.9887	47.9231	82.3465	38.6374	47.4037	54.9948	74.2861	26.3122	25.0356	47.1531	83.4582	39.0034	52.9579	51.949	68.8442
1116	T449DRAFT_1132	hypothetical protein	261	63.7134	61.3094	146.585	101.127	23.2704	53.8858	54.3536	88.4906	63.0749	62.4932	137.244	104.146	24.4778	48.9356	44.6928	74.9454
1117	T449DRAFT_1133	Sel1 repeat-containing protein	669	98.9423	134.512	147.822	136.679	39.917	116.131	82.1456	122.444	98.874	135.972	142.349	147.943	39.8602	93.0384	70.4392	148.783
1118	T449DRAFT_1134	Uncharacterized conserved protein, DUF433 family	234	0	0	0	0	0	0	0	0	0	0	0	0	0	0	0	0
1119	T449DRAFT_1135	Predicted nuclease, contains PIN domain, potential toxin-antitoxin system component	321	0	0	0	0	0	0	0	0	0	0	0	0	0	0	0	0
1120	T449DRAFT_1136	Predicted ATP-dependent endonuclease of the OLD family, contains P-loop ATPase and TOPRIM domains	1758	0	0	0	0	0	0	0	0	0	0	0	0	0	0	0	0
1121	T449DRAFT_1137	hypothetical protein	300	0	0	0	0	0	0	0	0	0	0	0	0	0	0	0	0
1122	T449DRAFT_1138	nitrogen fixation protein NifB	1491	2.78254	4.18441	3.8723	14.7656	7.07365	5.74098	13.963	14.1652	2.2003	3.38466	3.33443	13.5971	10.1122	5.9692	16.3393	15.9207
1123	T449DRAFT_1139	4Fe-4S dicluster domain-containing protein	279	2.38656	2.43289	1.82838	7.26021	5.73598	5.43384	7.73552	5.86064	2.12505	2.90018	2.31653	6.72676	7.41915	4.0738	9.43486	12.0502
1124	T449DRAFT_1140	nitrogenase-associated protein	423	2.38135	3.78975	4.87862	9.62566	9.93688	3.91486	13.502	7.67737	2.80326	3.82576	6.52306	8.48355	6.82671	3.05131	10.0056	10.1156
1125	T449DRAFT_1141	Flavorubredoxin	1284	2.67266	2.53073	2.6546	8.27028	6.78746	3.65114	9.44966	8.15366	2.4165	2.70313	1.83919	7.32434	8.29935	4.42597	8.1602	8.33122
1126	T449DRAFT_1142	Ferredoxin	288	4.97966	6.36853	4.75014	15.3454	16.3355	12.9576	14.3479	14.588	5.35247	10.5728	3.79777	16.7568	14.8183	15.0502	10.3945	19.8098
1127	T449DRAFT_1143	Ferredoxin	351	3.25897	5.8015	3.03877	12.2997	6.97639	11.1635	5.69884	10.2227	4.11025	5.52051	3.3994	11.9865	7.82662	9.05583	12.2051	12.4809
1128	T449DRAFT_1144	nitrogen fixation protein NifQ	576	3.43833	4.31255	4.95142	20.5316	6.86223	8.82738	6.89977	21.5666	4.01435	4.47309	4.74721	23.8821	5.6123	6.95653	6.98943	19.9867
1129	T449DRAFT_1145	methyl-accepting chemotaxis protein	2388	2.79547	4.19109	5.1171	12.0553	4.51348	4.56121	8.36542	10.7654	2.8221	4.02149	4.45531	12.0996	4.69254	5.08227	8.71044	11.1777
1130	T449DRAFT_1146	Glycine-zipper containing OmpA-like membrane domain-containing protein	390	7.66101	7.77648	9.45322	11.4894	3.41129	3.94709	4.38661	6.69653	8.96935	9.17254	9.94326	9.62444	4.2919	4.19861	19.984	14.3675
1131	T449DRAFT_1147	hypothetical protein	960	155.17	295.129	166.537	311.129	223.14	401.217	328.612	262.466	155.531	273.509	153.887	302.483	281.29	376.014	445.764	379.605
1132	T449DRAFT_1148	hypothetical protein	201	88.4234	152.18	344.462	186.995	638.198	195.525	540.535	215.914	101.47	153.397	351.353	191.463	1043.55	267.111	933.422	427.79
1133	T449DRAFT_1149	hypothetical protein	390	5.69103	12.5164	785.985	38.298	2.27419	4.48533	197.6	45.0123	6.38496	12.0117	800.05	40.3486	3.37455	7.11295	326.493	49.6333
1134	T449DRAFT_1150	transcriptional regulator, TetR family	612	19.3607	24.3532	183.224	67.0318	11.5309	28.583	78.959	56.441	18.7942	24.4596	163.324	68.6112	10.1468	22.1287	65.6985	56.4329
1135	T449DRAFT_1151	hypothetical protein	633	110.206	111.635	603.745	201.277	82.4553	205.75	483.941	178.523	110.148	127.626	538.122	214.937	71.1741	181.23	460.207	180.26
1136	T449DRAFT_1152	hypothetical protein	339	40.6934	38.0435	130.163	50.6988	42.2594	41.6249	81.3658	44.6161	35.0953	40.0115	121.651	49.5823	36.2969	29.3225	65.3171	52.5923
1137	T449DRAFT_1153	Cu(I)/Ag(I) efflux system membrane protein CusA/SilA	3150	73.203	38.1224	76.0391	31.0091	110.344	62.4335	171.805	25.5361	68.2544	39.4435	72.3569	32.3827	156.809	97	261.529	28.4937
1138	T449DRAFT_1154	Cation efflux family protein	618	58.3469	33.885	33.355	16.289	78.56	57.8942	105.704	12.3839	59.5767	34.352	29.8861	17.1531	85.3275	75.6854	142.9	17.6392
1139	T449DRAFT_1155	membrane fusion protein, Cu(I)/Ag(I) efflux system	1437	90.3556	43.2155	68.5771	23.3083	98.4186	82.0145	132.679	21.2876	87.4687	47.5804	62.4481	26.8239	90.3133	93.4925	129.341	20.5601
1140	T449DRAFT_1156	Outer membrane protein TolC	1296	166.963	64.9891	140.25	30.7856	99.0988	92.1071	161.147	25.8992	166.018	68.5135	128.031	32.8612	93.9771	88.5025	161.972	28.4569
1141	T449DRAFT_1157	hypothetical protein	351	90.5701	95.4984	82.5092	49.7233	25.3787	49.239	33.8931	38.1088	90.5944	86.0835	78.0447	53.2929	23.4799	39.1871	30.5862	50.7943
1142	T449DRAFT_1158	Predicted N-acetyltransferase YhbS	519	18.6192	13.1063	35.8753	26.7683	14.9717	12.3584	24.6969	20.9159	18.0113	11.5288	29.5041	21.8159	14.3531	9.9105	21.1827	22.5743
1143	T449DRAFT_1159	Uncharacterized conserved protein, Alpha-E superfamily	939	10.1093	4.32184	16.4705	13.0956	7.61802	6.48295	12.8095	12.3345	12.123	5.46508	15.5661	13.903	8.21892	6.9343	14.0716	16.3831
1144	T449DRAFT_1160	Uncharacterized conserved protein, circularly permuted ATPgrasp superfamily	1452	14.6626	6.82316	25.2312	19.0514	13.8102	10.8748	17.5102	19.0501	14.0736	8.79892	24.2761	20.0557	11.5806	12.4979	15.9961	23.9963
1145	T449DRAFT_1161	hypothetical protein	1257	13.8269	4.10167	19.4425	17.1237	8.77394	7.3107	11.0136	17.4706	13.2068	4.87868	19.0836	18.2776	8.42679	8.44438	9.97793	15.9667
1146	T449DRAFT_1162	Uncharacterized conserved protein, DUF2126 family	3387	20.526	6.74132	33.3465	20.2431	23.7101	11.1144	16.272	20.3967	19.6521	7.51273	31.9552	20.4472	21.8729	11.9954	17.3419	22.1384
1147	T449DRAFT_1163	citrate synthase	1305	47.7262	46.1038	55.5248	54.7183	60.2814	87.951	60.3033	43.993	48.3549	56.3581	57.4499	57.0513	59.8923	86.4455	61.1856	47.9338
1148	T449DRAFT_1164	Uncharacterized conserved protein, circularly permuted ATPgrasp superfamily	2562	34.1062	22.7003	59.1082	41.6958	44.4777	46.5382	44.8318	38.0716	32.8689	25.3243	53.6653	42.2941	40.6613	51.1156	42.7298	38.5326
1149	T449DRAFT_1165	Transglutaminase-like enzyme, putative cysteine protease	912	42.0463	37.5936	88.2484	87.3837	74.7992	70.0479	72.3213	72.139	39.851	34.5551	80.4346	83.8295	76.8747	73.9518	75.4971	62.3338
1150	T449DRAFT_1166	putative proteasome-type protease	756	167.253	255.372	180.467	290.914	391.898	333.103	351.103	253.955	171.959	255.577	173.974	290.07	406.342	334.194	332.079	300.246
1151	T449DRAFT_1167	glucokinase	975	51.4294	58.9975	94.7224	89.0193	68.2851	58.5126	77.8792	81.3134	51.7689	62.2641	88.4185	90.4063	83.1384	67.3161	92.3763	68.9642
1152	T449DRAFT_1168	phosphorylase kinase alpha/beta subunit	3237	15.6385	15.0131	27.9148	24.8409	23.6414	17.3649	31.7267	23.9588	16.0692	14.4521	26.7166	25.1665	26.5811	21.7221	34.8719	28.798
1153	T449DRAFT_1169	hypothetical protein	705	16.8067	7.04689	22.4965	23.9142	6.42707	8.60166	12.5812	20.6806	17.4363	8.0341	22.7426	27.2644	6.85087	8.33417	12.2996	21.3873
1154	T449DRAFT_1170	Transglutaminase-like enzyme, putative cysteine protease	795	79.0087	25.9048	29.837	117.101	25.7083	25.8761	87.4011	65.8446	79.1265	27.052	28.454	134.275	25.1852	27.188	84.5305	73.9423
1155	T449DRAFT_1171	UDP-2,3-diacylglucosamine pyrophosphatase LpxH	789	7.33559	7.43151	4.67269	14.2368	11.0702	10.6124	13.9104	13.01	6.36223	8.17731	3.90673	16.7814	11.8867	10.035	12.0368	17.0444
1156	T449DRAFT_1172	Major Facilitator Superfamily protein	1227	19.9256	21.8337	24.5667	19.9937	11.7541	24.8634	14.0286	16.7317	21.2126	25.4757	21.5559	21.2121	11.8194	21.1169	14.0498	17.8516
1157	T449DRAFT_1173	processive 1,2-diacylglycerol beta-glucosyltransferase	1200	16.7601	18.2932	22.3949	23.2057	18.4617	18.3286	30.4869	18.9818	17.7208	18.6495	22.103	25.5907	19.6346	18.9753	34.0224	22.0738
1158	T449DRAFT_1174	general secretion pathway protein A	1122	16.3123	19.0501	15.8921	41.8694	48.8904	24.3215	59.489	42.6672	16.1697	18.0292	16.3505	45.5121	50.7339	23.8313	55.2024	35.3216
1159	T449DRAFT_1175	OmpA family protein	969	13.6021	15.1127	14.9317	45.7565	123.388	27.0064	87.9495	46.334	14.5826	16.3271	12.5702	52.6556	127.115	31.2721	93.5342	49.9406
1160	T449DRAFT_1176	Animal haem peroxidase	1662	1.4279	2.03335	2.20431	5.88457	4.11843	3.66275	6.90455	5.62967	1.83123	1.84491	1.79481	5.21179	5.3739	3.58162	5.12416	5.39431
1161	T449DRAFT_1177	hypothetical protein	2001	6.24563	5.82445	6.24581	9.39694	4.32647	5.96789	5.90581	8.80707	6.26173	4.35232	5.68967	9.75019	5.82998	4.27452	6.86126	10.3865
1162	T449DRAFT_1178	Uncharacterized protein YjbI, contains pentapeptide repeats	2187	11.8817	14.6137	14.5993	15.9325	12.043	17.6181	14.2369	14.2989	11.115	13.2901	13.9465	16.8612	13.5077	20.8057	16.3551	13.4627
1163	T449DRAFT_1179	hypothetical protein	177	59.2253	96.525	44.1473	1312.14	68.1923	90.3959	94.721	1270.22	62.5269	99.6098	43.5369	1305.48	57.1014	88.8114	76.4007	1505.16
1164	T449DRAFT_1180	Ethanolamine ammonia-lyase heavy chain	1389	12.8817	17.6236	14.8905	245.468	13.5066	21.5102	25.467	249.973	11.4395	19.1932	12.957	257.003	15.6843	22.5928	29.7646	300.502
1165	T449DRAFT_1181	Ethanolamine ammonia-lyase light chain	804	6.71032	9.91542	6.34474	74.3859	7.07457	11.1687	8.08576	80.2193	8.01335	9.61381	5.99811	74.2868	7.40582	13.3699	7.31844	86.9265
1166	T449DRAFT_1182	cold shock protein (beta-ribbon, CspA family)	216	110.027	172.569	161.022	214.836	39.8121	62.5205	53.0049	215.429	115.65	161.771	163.765	196.69	44.721	57.4359	56.3933	317.428
1167	T449DRAFT_1183	hypothetical protein	378	86.585	133.608	70.4202	168.286	88.9077	139.572	107.785	166.36	86.2147	133.056	63.3948	178.03	91.6729	119.713	92.3048	203.758
1168	T449DRAFT_1184	Sulfate permease, MFS superfamily	1707	41.8876	57.4043	39.6368	57.5941	19.2247	55.8704	25.3329	52.1252	41.9688	57.3188	34.4548	63.0313	18.3465	50.3443	23.8568	54.6696
1169	T449DRAFT_1185	UPF0176 protein	978	76.2529	100.149	81.9137	89.8132	58.2182	90.3138	70.5087	80.2048	76.8493	110.299	75.1844	91.5208	55.2774	77.4312	74.2021	95.837
1170	T449DRAFT_1186	tRNA 2-selenouridine synthase	1110	22.5949	27.3488	23.6676	23.6863	16.5888	25.2989	23.6166	23.3238	22.6117	26.1659	20.9839	25.8076	16.484	21.5551	20.0877	20.9265
1171	T449DRAFT_1187	selenophosphate synthase	2586	17.2316	17.4969	16.6237	19.6061	18.1255	23.0351	22.33	15.2278	17.4474	19.276	16.4471	19.93	16.8537	24.0244	19.7595	16.6252
1172	T449DRAFT_1188	CopG antitoxin of type II toxin-antitoxin system	336	41.26	68.7716	38.4382	58.7633	79.5923	42.066	88.6722	63.5339	50.1721	66.6686	37.8791	66.4136	75.4856	34.5724	77.8822	72.1642
1173	T449DRAFT_1189	Tetratricopeptide repeat-containing protein	585	82.5346	85.9362	130.918	329.013	125.674	193.527	276.604	243.987	81.6194	91.9438	124.248	322.965	117.028	178.383	239.367	150.119
1174	T449DRAFT_1190	glucosylceramidase	1347	39.8499	55.8489	51.7794	150.044	66.3319	141.76	112.508	119.518	39.8047	61.5722	49.4026	155.835	68.4688	150.996	125.798	137.881
1175	T449DRAFT_1191	dihydroorotate dehydrogenase (fumarate)	1014	71.0706	101.935	65.514	221.898	154.364	265.141	246.195	158.343	70.4568	108.273	63.984	232.577	160.008	291.3	278.025	185.874
1176	T449DRAFT_1192	pyruvate-ferredoxin/flavodoxin oxidoreductase	3696	74.5424	104.927	76.6192	244.154	148.751	251.664	276.05	178.872	75.6725	116.365	74.3861	249.277	151.051	257.888	292.006	185.923
1177	T449DRAFT_1193	ribose-5-phosphate isomerase	687	23.7085	38.5121	26.866	79.9958	106.706	68.3755	101.562	75.6338	27.9904	41.9979	24.8581	87.6887	143.732	89.7876	151.086	88.9772
1178	T449DRAFT_1194	TIGR00266 family protein	1107	41.5492	44.9308	41.9966	75.6875	35.0789	70.0976	71.6598	65.8528	41.2934	48.6651	40.5769	78.8623	32.8727	64.8406	63.0841	50.7094
1179	T449DRAFT_1195	Uncharacterized membrane protein, DUF4010 family	1254	10.9736	14.7069	8.04339	63.405	84.4129	35.7668	80.8269	63.4213	10.8901	17.303	8.30587	61.9043	78.1114	39.2198	75.8573	51.0207
1180	T449DRAFT_1196	proton-dependent oligopeptide transporter, POT family	1350	16.896	18.8388	20.628	24.0677	12.797	18.0888	23.6097	21.0278	16.3667	19.2587	19.2236	27.6817	12.361	16.1249	19.1929	19.923
1181	T449DRAFT_1197	Hemolysin, contains CBS domains	1332	43.3493	78.2168	42.3009	120.705	22.6395	62.3017	24.7982	103.15	45.0453	88.8504	36.8207	127.103	20.6818	54.1915	23.5984	104.25
1182	T449DRAFT_1198	SagB-type dehydrogenase domain-containing protein	654	15.1152	1529.46	18.259	4707.47	49.0285	1313.3	102.462	4207.11	20.458	2460.59	21.4753	4895.29	39.6022	753.367	69.5293	3411.38
1183	T449DRAFT_1199	hypothetical protein	300	313.69	415.449	173.363	259.304	96.0846	371.858	129.142	222.331	328.263	476.546	177.487	267.216	90.166	277.726	102.196	270.658
1184	T449DRAFT_1200	hypothetical protein	384	71.9382	92.6321	64.3081	220.75	155.505	181.791	234.684	196.583	73.1848	107.188	56.384	230.568	126.277	140.769	174.064	182.798
1185	T449DRAFT_1201	hypothetical protein	1137	19.3255	25.0608	19.4144	47.7054	33.3733	24.2879	32.0604	46.5784	21.9705	26.1064	17.7746	46.4716	36.1971	25.4654	40.1747	53.0451
1186	T449DRAFT_1202	Protein of unknown function (DUF938)	597	16.3296	23.8281	19.8081	31.8733	24.0934	22.9721	37.4295	35.5295	17.4126	25.4308	15.1147	31.5748	27.3099	21.039	31.47	33.789
1187	T449DRAFT_1203	hypothetical protein	504	24.2885	28.8554	23.0951	41.1647	26.5882	30.1728	33.5784	48.8445	27.3309	29.0249	26.1898	43.7438	20.9661	22.2838	22.53	36.9917
1188	T449DRAFT_1204	hypothetical protein	306	13.2233	26.3827	23.4145	15.4457	4.47374	13.7961	5.7628	18.0344	14.7254	23.5897	18.4405	22.1066	8.3095	17.5644	12.6505	29.9644
1189	T449DRAFT_1205	hypothetical protein	858	71.1777	95.4386	107.288	64.1718	19.6183	68.8294	20.8287	54.4457	71.3356	101.901	96.5353	67.9288	21.2659	59.9481	19.3102	69.4629
1190	T449DRAFT_1206	Ribosomal protein S18 acetylase RimI	531	155.523	187.746	65.0637	153.242	94.5541	244.745	81.239	133.737	152.372	189.234	63.1519	170.7	81.1884	183.899	63.3757	103.222
1191	T449DRAFT_1207	Aldo/keto reductase	846	188.127	266.273	51.9107	200.639	160.517	447.81	110.567	181.814	190.855	302.915	47.7476	216.745	141.986	378.362	108.048	165.824
1192	T449DRAFT_1208	methyl-accepting chemotaxis sensory transducer with Pas/Pac sensor	3105	145.674	250.203	6.6089	139.376	89.6126	395.527	12.2825	159.891	148.245	285.818	7.70963	153.898	82.545	316.132	10.4558	171.668
1193	T449DRAFT_1209	hypothetical protein	252	321.069	456.127	34.1366	237.408	249.967	349.115	18.9042	299.105	299.111	473.524	29.1985	262.217	268.529	274.133	22.3252	278.55
1194	T449DRAFT_1210	response regulator receiver and ANTAR domain protein	606	14.1712	15.0378	17.2564	16.8817	14.5723	21.8612	20.5432	13.8284	13.5014	13.1766	15.7107	20.0112	37.9106	45.5539	71.1186	28.748
1195	T449DRAFT_1211	PAS domain S-box-containing protein	3492	25.3408	30.8692	32.9148	37.1419	42.3723	39.3805	40.693	35.3201	24.6754	27.0558	30.6171	38.1056	62.6906	58.8684	72.3811	41.2825
1196	T449DRAFT_1212	efflux transporter, outer membrane factor (OMF) lipoprotein, NodT family	1578	1.96914	2.43446	2.08655	6.52197	6.76919	1.99538	5.83769	6.05887	1.60308	2.71228	2.09514	5.46309	6.47778	2.71018	3.56524	3.42179
1197	T449DRAFT_1213	RND family efflux transporter, MFP subunit	1188	1.52336	2.00584	1.65901	4.1679	3.76535	2.51299	4.29799	3.65118	1.53047	1.64898	1.46471	4.58307	4.46349	2.02696	4.90944	3.43027
1198	T449DRAFT_1214	hydrophobic/amphiphilic exporter-1, HAE1 family	3120	3.46387	5.72589	6.40619	39.6752	6.19223	5.7487	11.4558	43.0398	4.08562	5.55539	6.9077	40.2363	7.69102	5.56316	10.389	47.2496
1199	T449DRAFT_1215	hypothetical protein	144	45.884	45.1313	117.546	1102.88	75.6519	23.9716	120.997	904.929	42.6825	48.6495	112.207	991.518	58.9181	28.8963	90.3249	1095.91
1200	T449DRAFT_1216	hypothetical protein	159	9.55664	13.7154	19.6872	24.9645	12.3691	5.72091	35.0929	28.9945	12.8024	15.6687	25.3272	33.9839	25.6352	9.45038	37.3311	41.6486
1201	T449DRAFT_1217	UDP-glucose 4-epimerase	1014	51.6571	54.0365	42.7384	74.3562	133.789	71.7193	179.773	61.6798	50.304	54.0945	41.3077	73.5054	123.578	64.974	149.091	52.0446
1202	T449DRAFT_1218	rhamnosyltransferase	924	15.521	14.6296	17.0892	38.8397	16.2137	22.2383	42.4419	37.0143	14.1378	12.9512	16.33	37.6094	15.5708	19.5144	34.9122	31.0929
1203	T449DRAFT_1219	Glycosyltransferase involved in cell wall bisynthesis	1203	8.00435	7.85128	13.2994	24.3724	10.0012	15.0257	19.6905	21.4263	7.31049	7.4341	11.8402	26.5212	13.3828	20.209	28.5745	23.4584
1204	T449DRAFT_1220	Glycosyltransferase involved in cell wall bisynthesis	861	4.44178	4.9482	7.89063	18.1555	6.44946	7.36824	8.95663	15.6939	5.89905	5.51501	8.17056	15.0666	6.12901	6.48853	11.33	13.2525
1205	T449DRAFT_1221	Glycosyl transferase family 2	786	4.97423	7.64362	3.45152	15.4105	6.30441	8.66479	11.4186	13.7242	5.45619	7.53125	5.66108	13.172	5.9823	7.42629	9.71871	15.6836
1206	T449DRAFT_1222	2-polyprenyl-3-methyl-5-hydroxy-6-metoxy-1,4-benzoquinol methylase	945	5.51037	6.15888	7.41007	18.4253	8.12055	12.4887	14.4828	14.6834	5.16556	6.53448	6.83928	18.7469	9.05912	12.2313	18.1879	14.3385
1207	T449DRAFT_1223	Membrane protein involved in the export of O-antigen and teichoic acid	1320	0.46563	1.12692	1.84443	4.77414	2.57083	1.48424	2.6519	5.59147	0.928261	1.01628	1.56305	4.60911	4.97545	5.03497	9.42351	6.02012
1208	T449DRAFT_1224	hypothetical protein	195	0.0875544	0.666555	0.832359	0.104926	0	0.119609	0	0.232923	0.608092	0.218394	0.892344	1.05763	0.0655252	0	0.264688	0
1209	T449DRAFT_1225	O-antigen ligase	1311	2.13577	1.83968	3.97949	5.13465	2.29433	2.29501	4.21596	4.14011	1.92957	1.52676	3.33717	5.52171	3.96675	3.99685	7.48032	3.10843
1210	T449DRAFT_1226	tyrosine-protein kinase Etk/Wzc	2379	5.83457	4.5469	4.37622	8.29948	5.94078	6.16672	8.56301	7.95183	5.7154	3.71448	4.1587	8.92918	6.62772	7.27166	10.197	7.92249
1211	T449DRAFT_1227	polysaccharide export outer membrane protein	1113	4.4025	3.56834	4.18744	8.38277	6.18454	5.46944	9.69547	8.52899	4.13726	4.26633	5.98561	8.41259	6.17633	5.781	9.18205	4.94291
1212	T449DRAFT_1228	putative colanic acid biosysnthesis UDP-glucose lipid carrier transferase	1422	9.34098	9.45536	10.126	13.9138	12.5423	10.3333	17.2318	13.7665	8.76965	8.84978	10.9257	13.8362	12.8313	8.99539	13.4299	12.3945
1213	T449DRAFT_1229	hypothetical protein	216	8.37847	12.1687	13.9552	14.0193	6.78413	2.80749	11.6976	11.355	7.50261	11.1396	13.3497	13.0808	6.74364	4.45931	15.2931	8.96157
1214	T449DRAFT_1230	DNA replication protein DnaC	552	2.65994	3.45353	12.5177	8.37698	6.18256	2.23942	31.4691	5.51293	1.89753	2.85455	13.2397	8.36908	3.88878	2.23353	28.2382	5.16777
1215	T449DRAFT_1231	hypothetical protein	498	4.9368	4.26301	30.9162	19.1458	10.2601	4.02779	60.0384	13.5439	3.13509	5.55852	26.5054	17.8905	9.31366	4.64198	63.5332	14.5249
1216	T449DRAFT_1232	intein N-terminal splicing region/RHS repeat-associated core domain-containing protein	6918	14.3263	17.6945	75.1822	57.9391	16.6084	15.7278	156.084	42.2948	14.718	17.6952	75.5662	56.1058	17.1751	16.7441	175.994	47.8321
1217	T449DRAFT_1233	hypothetical protein	870	4.25846	7.73561	146.665	135.275	7.53518	15.013	200.574	73.9249	4.45235	9.12924	144.72	131.044	13.7761	16.6957	640.491	148.134
1218	T449DRAFT_1234	Transposase, Mutator family	548	21.3414	27.3555	35.7539	60.0003	135.355	36.2199	53.888	53.7911	19.6548	25.9562	34.7923	68.0059	156.663	44.9264	61.4096	61.9082
1219	T449DRAFT_1235	hypothetical protein	3666	37.0802	40.7103	46.0138	91.8215	76.257	77.9302	108.718	82.923	35.8278	40.1763	43.7628	94.6411	103.366	90.6512	147.099	96.4598
1220	T449DRAFT_1236	two-component system, NtrC family, sensor histidine kinase GlrK	1581	66.7914	73.7082	86.5448	66.8948	43.6236	64.6603	70.9182	58.6926	64.0015	73.4696	84.0083	71.6028	46.2121	59.6813	69.2107	70.4324
1221	T449DRAFT_1237	hypothetical protein	576	21.4007	23.6438	35.2638	24.9363	7.09655	25.7533	13.8909	18.373	22.6451	26.1731	28.0086	26.9255	6.32216	21.3378	11.7387	19.2792
1222	T449DRAFT_1238	HAMP domain-containing protein	1614	24.5095	32.1232	44.0469	30.7416	22.9606	35.8237	41.2896	28.3804	27.171	33.5232	41.3994	36.1619	22.2378	38.6836	47.393	36.6739
1223	T449DRAFT_1239	DNA-binding response regulator, OmpR family, contains REC and winged-helix (wHTH) domain	681	37.1547	42.499	58.8361	38.4875	29.4739	42.6745	50.9388	36.0158	40.2515	43.9	58.0388	43.9127	24.6355	43.2809	46.9151	32.9124
1224	T449DRAFT_1240	Outer membrane protein TolC	1455	76.9874	105.144	119.171	154.614	141.064	113.172	197.443	151.119	81.1165	111.999	112.058	166.45	125.509	104.901	183.718	136.049
1225	T449DRAFT_1241	hypothetical protein	168	57.6217	102.556	61.0043	51.2732	71.042	57.1987	82.2489	56.099	67.053	95.0598	60.0738	45.667	85.411	59.1687	94.0116	70.3449
1226	T449DRAFT_1242	Uncharacterised protein family protein	270	40.1534	53.2215	37.3571	124.203	64.1278	67.5524	105.766	121.793	40.6971	58.0442	35.2617	123.743	65.1648	54.3679	126.742	152.064
1227	T449DRAFT_1243	membrane fusion protein, multidrug efflux system	1188	46.1319	59.312	51.7612	167.577	70.1297	106.095	137.491	156.542	49.6403	62.4642	49.3815	166.674	74.664	93.4834	128.254	129.407
1228	T449DRAFT_1244	Uncharacterized membrane protein YccC	2268	17.3893	23.8981	16.6543	49.6719	17.921	37.176	27.0043	43.5975	17.5497	23.9691	15.5089	52.6689	18.2647	37.6621	24.4189	44.8752
1229	T449DRAFT_1245	DNA-binding transcriptional regulator, LysR family	906	15.999	22.0934	24.3644	19.2637	12.2582	15.8066	16.3844	18.0978	17.4508	22.7035	23.2119	20.123	13.6095	16.3512	20.6229	14.7308
1230	T449DRAFT_1246	FMN-dependent NADH-azoreductase	603	13.4206	17.0766	15.2274	24.5663	21.3596	14.1567	21.5184	34.2344	11.2744	14.4428	11.584	25.8225	16.5916	10.926	16.6912	33.9596
1231	T449DRAFT_1247	Polyisoprenoid-binding protein YceI	567	12.8876	14.5184	9.44661	17.7902	12.9561	14.5619	15.2255	16.0211	13.0359	13.5196	9.20672	18.9143	12.6873	14.5416	15.9303	21.2023
1232	T449DRAFT_1248	Aromatic ring-opening dioxygenase, catalytic subunit, LigB family	813	32.7812	40.4661	24.6702	63.3699	64.4367	62.6556	71.9339	61.6773	31.1638	44.1583	23.6657	71.7394	50.6225	44.9973	54.7251	59.774
1233	T449DRAFT_1249	Predicted arabinose efflux permease, MFS family	1215	32.0806	37.6444	42.8246	54.9489	22.6296	42.0595	33.1433	41.3639	33.0196	36.9261	38.5659	62.4486	24.3455	39.4798	41.6312	44.1894
1234	T449DRAFT_1250	Ribosomal protein L11 methyltransferase (PrmA)	2091	12.4027	10.6709	14.1385	38.0346	13.1492	19.7766	26.9994	34.0161	11.2661	11.0286	14.0399	38.0027	12.3741	17.8639	20.389	31.4261
1235	T449DRAFT_1251	hypothetical protein	939	4.56374	4.98319	7.87721	23.4894	7.57696	11.8482	17.3222	18.9129	4.25146	4.26321	7.51833	21.6561	11.8657	13.2942	26.769	15.5151
1236	T449DRAFT_1252	hypothetical protein	1209	18.6265	15.1349	20.4638	60.0955	26.2983	30.6546	54.5115	47.8619	16.8043	14.5831	18.2992	56.4127	32.3927	30.3384	64.0375	44.0717
1237	T449DRAFT_1253	hypothetical protein	1356	7.47893	9.63867	12.876	45.2517	18.9826	24.2353	39.5765	38.1012	7.11234	9.79873	11.4575	45.3389	20.5136	24.3786	44.5344	34.5607
1238	T449DRAFT_1254	hypothetical protein	1035	13.5595	17.4142	21.1261	52.2091	32.6942	33.7124	55.5891	48.2066	13.71	18.6394	19.0219	57.1887	30.1967	30.3761	46.0788	45.4764
1239	T449DRAFT_1255	hypothetical protein	1737	12.1881	19.1479	17.8476	38.1766	11.1336	23.6728	22.1224	31.8358	12.4471	18.8662	17.0014	40.1672	18.802	21.194	38.629	46.3352
1240	T449DRAFT_1256	Subtilase family protein	1437	6.13063	5.09541	5.37322	27.3662	12.0222	12.2867	24.2683	25.0015	4.88229	5.34928	5.25879	26.5512	12.733	12.9501	23.3108	22.0489
1241	T449DRAFT_1257	hypothetical protein	813	9.15606	10.3919	8.75578	32.4148	17.4551	17.7008	25.7693	25.3637	9.60194	9.14071	10.2429	32.6988	18.231	17.5345	25.8389	28.0699
1242	T449DRAFT_1258	hypothetical protein	249	6.10243	8.12002	8.19465	22.597	12.0798	12.177	25.0512	18.9706	7.54009	7.78192	8.78521	21.5349	21.9628	18.9548	35.8605	24.14
1243	T449DRAFT_1259	hypothetical protein	1134	14.6943	15.2062	21.8172	67.4441	31.7273	32.9288	64.5458	53.3104	16.504	14.327	19.2026	67.1638	34.4337	33.4831	72.4602	44.2014
1244	T449DRAFT_1260	V8-like Glu-specific endopeptidase	3507	24.8672	26.5779	30.2947	67.1926	38.3425	38.7399	61.1198	55.2046	24.7897	23.4367	28.8275	66.6701	45.1819	43.0712	68.5394	58.7975
1245	T449DRAFT_1261	hypothetical protein	240	9.7459	12.9376	15.3615	19.6933	10.203	7.87176	11.5148	18.6411	8.56396	12.155	11.704	27.1547	9.74278	9.07024	20.6457	19.1023
1246	T449DRAFT_1262	hypothetical protein	264	21.018	27.6258	26.876	30.8459	9.49453	8.92309	10.8668	23.3982	23.8054	26.8587	28.7187	30.1545	5.95312	7.58894	8.21136	27.3992
1247	T449DRAFT_1263	DNA-binding transcriptional response regulator, NtrC family, contains REC, AAA-type ATPase, and a Fis-type DNA-binding domains	1410	15.5959	21.3046	22.036	24.959	9.25771	11.7446	15.0825	20.294	16.6794	24.6913	21.8787	26.7378	8.21017	9.55014	17.7172	22.6879
1248	T449DRAFT_1264	IstB-like ATP binding protein	684	10.0592	15.4977	24.4414	20.311	23.1995	9.13853	38.2097	20.7511	10.2571	18.9897	20.2063	22.4028	19.6705	6.5059	27.8445	16.533
1249	T449DRAFT_1265	InsA N-terminal domain-containing protein	282	200.155	264.002	670.947	185.451	408.187	164.01	476.74	177.975	187.188	219.73	625.861	193.293	548.523	163.063	679.221	295.16
1250	T449DRAFT_1266	insertion element IS1 protein InsB	432	118.563	86.3847	112.179	129.678	138.093	98.9639	185.091	149.402	115.97	71.5695	97.0158	123.122	152.294	80.4906	236.924	266.725
1251	T449DRAFT_1267	hypothetical protein	240	0	0	0	0	0	0	0	0	0	0	0	0	0	0	0	0
1252	T449DRAFT_1268	hypothetical protein	300	0	0	0	0	0	0	0	0	0	0	0	0	0	0	0	0
1253	T449DRAFT_1269	hypothetical protein	546	0	0	0	0	0	0	0	0	0	0	0	0	0	0	0	0
1254	T449DRAFT_1270	Transposase InsO and inactivated derivatives	888	0	0	0	0	0	0	0	0	0	0	0	0	0	0	0	0
1255	T449DRAFT_1271	transposase	297	0	0	0	0	0	0	0	0	0	0	0	0	0	0	0	0
1256	T449DRAFT_1272	hypothetical protein	129	0	0	0	0	0	0	0	0	0	0	0	0	0	0	0	0
1257	T449DRAFT_1273	Mu transposase, C-terminal	501	0	0	0	0	0	0	0	0	0	0	0	0	0	0	0	0
1258	T449DRAFT_1274	hypothetical protein	1809	0	0	0	0	0	0	0	0	0	0	0	0	0	0	0	0
1259	T449DRAFT_1275	hypothetical protein	306	0	0	0	0	0	0	0	0	0	0	0	0	0	0	0	0
1260	T449DRAFT_1276	hypothetical protein	228	0	0	0	0	0	0	0	0	0	0	0	0	0	0	0	0
1261	T449DRAFT_1277	hypothetical protein	444	0	0	0	0	0	0	0	0	0	0	0	0	0	0	0	0
1262	T449DRAFT_1278	transcriptional regulator, Nlp family	343	0	0	0	0	0	0	0	0	0	0	0	0	0	0	0	0
1263	T449DRAFT_1279	insertion element IS1 protein InsB	348	0	0.0415001	0	0	0	0	0	0	0	0.0611879	0	0	0	0.166071	0	0
1264	T449DRAFT_1280	InsA N-terminal domain-containing protein	282	1.75574	1.53639	3.86452	2.1041	2.32468	1.48875	2.98663	2.33542	1.26147	1.20814	5.02452	2.70596	1.31399	3.27902	4.75876	2.16764
1265	T449DRAFT_1281	Bacteriophage CI repressor helix-turn-helix domain-containing protein	453	0	0	0	0	0	0	0	0	0	0	0	0	0	0	0	0
1266	T449DRAFT_1282	hypothetical protein	648	0	0	0	0	0	0	0	0	0	0	0	0	0	0	0	0
1267	T449DRAFT_1283	hypothetical protein	216	0	0	0	0	0	0	0	0	0	0	0	0	0	0	0	0
1268	T449DRAFT_1285	7-cyano-7-deazaguanine synthase	678	121.199	122.928	150.511	88.2702	73.0865	92.9165	77.9496	74.6616	120.181	126.002	142.293	101.264	66.0544	82.6543	53.8981	69.8727
1269	T449DRAFT_1286	7-carboxy-7-deazaguanine synthase	642	121.533	130.878	147.646	96.7894	61.2073	84.1035	65.0202	74.1081	122.795	147.926	149.033	98.3968	53.498	74.1463	58.2871	97.7529
1270	T449DRAFT_1287	tol-pal system protein YbgF	858	538.599	583.202	731.773	548	996.038	859.879	872.076	438.16	557.44	638.901	723.899	568.597	1016	961.325	919.371	539.079
1271	T449DRAFT_1288	peptidoglycan-associated lipoprotein	576	678.478	706.782	469.902	482.102	683.11	1006.48	598.544	416.35	690.915	797.504	460.48	503.994	679.599	959.666	736.847	476.319
1272	T449DRAFT_1289	TolB protein	1284	264.434	280.405	261.957	294.782	320.452	399.337	344.574	252.392	275.727	344.426	244.303	322.849	282.158	361.894	273.306	267.154
1273	T449DRAFT_1290	colicin import membrane protein	1530	176.857	225.815	288.354	185.255	146.272	177.702	192.047	149.871	182.775	241.937	281.092	187.057	141.003	162.928	197.956	192.904
1274	T449DRAFT_1291	biopolymer transport protein TolR	429	95.9914	124.222	126.8	79.8869	42.0681	73.6138	63.1304	66.8594	101.21	125.676	122.842	79.8992	44.7656	80.0206	79.7675	119.927
1275	T449DRAFT_1292	biopolymer transport protein TolQ	678	148.496	183.912	196.612	138.486	58.3555	121.435	89.479	128.656	146.532	208.003	184.346	143.545	54.9919	109.477	86.0999	158.979
1276	T449DRAFT_1293	acyl-CoA thioester hydrolase	405	79.2529	111.507	107.978	77.1945	50.3215	47.1082	63.2321	78.6718	77.2952	111.146	96.4864	84.7868	50.0686	50.6578	70.3483	91.8168
1277	T449DRAFT_1294	Holliday junction DNA helicase subunit RuvB	1035	200.225	245.626	288.17	191.618	252.556	140.235	261.798	163.227	207.903	253.216	272.527	197.012	228.747	130.662	241.066	162.416
1278	T449DRAFT_1295	Holliday junction DNA helicase subunit RuvA	612	59.5606	81.6258	112.109	40.5868	40.5472	35.5954	42.3609	31.0592	61.2588	86.774	110.318	41.6183	36.0565	33.2088	31.8794	29.465
1279	T449DRAFT_1296	Holliday junction endonuclease RuvC	498	75.9033	83.8972	165.197	47.7824	42.4728	40.5589	47.8827	40.8141	72.1468	93.5113	158.134	50.9383	39.0507	43.596	44.4629	46.6433
1280	T449DRAFT_1297	DNA-binding regulatory protein, YebC/PmpR family	747	163.349	211.314	324.123	150.017	113.338	116.463	106.935	115.283	162.681	213.704	309.379	146.355	122.711	131.807	141.231	142.93
1281	T449DRAFT_1298	phosphoserine phosphatase	642	204	248.686	325.198	187.173	198.098	132.785	180.712	139.019	209.235	259.235	313.437	195.99	192.159	135.96	154.923	110.448
1282	T449DRAFT_1299	D-3-phosphoglycerate dehydrogenase	1584	155.965	197.52	304.551	123.887	126.788	104.751	111.526	88.3309	156.245	215.071	290.027	124.589	144.182	124.439	123.366	94.0321
1283	T449DRAFT_1300	L,D-transpeptidase ErfK/SrfK	1065	174.178	229.228	326.928	126.894	62.1887	56.9186	44.8793	87.2575	181.43	255.501	292.789	123.239	65.3628	64.8834	58.2054	104.366
1284	T449DRAFT_1301	basic amino acid/polyamine antiporter, APA family	1410	85.9831	111.06	194.131	100.184	62.3972	121.168	71.2497	94.5122	89.1717	111.556	182.892	104.991	65.328	113.071	70.4662	84.032
1285	T449DRAFT_1307	tyrosyl-tRNA synthetase	1197	43.0037	69.8574	71.576	115.789	82.2471	85.6372	79.0909	99.738	45.2881	77.8979	70.7325	112.768	127.71	125.435	183.259	197.885
1286	T449DRAFT_1308	Murein DD-endopeptidase MepM and murein hydrolase activator NlpD, contain LysM domain	972	77.6897	96.2802	125.979	74.6643	72.245	112.107	56.9718	61.8917	75.8191	100.114	109.662	82.2618	78.334	95.1122	65.9515	74.9418
1287	T449DRAFT_1309	anhydro-N-acetylmuramic acid kinase	1158	80.6771	92.5387	119.119	56.5581	34.7328	67.6952	76.3679	43.3215	83.6257	94.8457	111.067	65.5046	35.8937	52.6689	80.1402	45.8367
1288	T449DRAFT_1310	iron-sulfur cluster insertion protein	333	2192.59	2081.3	1167.5	824.076	1097.18	195.835	1316.93	686.005	2219.51	2318.04	1146.68	870.597	825.506	156.312	871.707	598.424
1289	T449DRAFT_1311	N-acetyl-gamma-glutamyl-phosphate reductase	1032	34.5929	52.8002	58.4172	73.892	36.638	51.8004	35.1949	58.1173	32.4404	49.9528	59.1826	69.1257	70.1891	85.793	83.7731	104.544
1290	T449DRAFT_1312	putative NAD(P)H quinone oxidoreductase, PIG3 family	984	35.2046	52.5431	45.6438	89.6814	59.5679	59.2337	89.5778	82.2775	34.9066	50.4203	48.529	85.178	75.379	65.2125	92.1083	102.604
1291	T449DRAFT_1313	thiosulfate/3-mercaptopyruvate sulfurtransferase	846	44.2771	59.9361	48.2654	63.6793	27.1897	92.6608	65.6436	49.876	43.4505	64.0312	44.6036	66.9908	36.2178	107.388	69.7341	62.2593
1292	T449DRAFT_1314	Endonuclease, Uma2 family (restriction endonuclease fold)	594	33.945	55.8231	39.9724	81.1534	78.8127	60.3904	157.12	72.4884	35.0676	55.0617	37.8731	83.4327	79.2243	57.0143	129.818	84.0415
1293	T449DRAFT_1315	PAS domain S-box-containing protein	1359	15.3645	21.4452	17.4202	34.2967	13.223	19.4622	19.0764	30.9651	16.171	19.6169	16.7367	36.1031	13.7364	19.9163	21.4964	31.1859
1294	T449DRAFT_1316	Glyoxylase, beta-lactamase superfamily II	1098	13.3413	17.8355	14.6767	2566.33	18.2978	49.4939	32.1924	1351.76	15.5692	21.0801	16.3683	2008.66	16.7922	42.2831	24.7259	1228.76
1295	T449DRAFT_1317	sulfide:quinone oxidoreductase	1254	166.687	205.62	89.2538	1930.83	144.87	402.139	151.894	1162.48	167.67	227.452	80.7989	1551.77	134.357	348.676	132.205	1239.2
1296	T449DRAFT_1318	sulfate permease, SulP family	1770	38.9498	44.501	39.2216	301.765	33.3772	55.2127	36.1784	170.017	38.856	49.1793	36.9502	245.621	30.5792	58.5763	32.2224	145.681
1297	T449DRAFT_1319	hypothetical protein	1062	36.2522	67.0834	35.3702	78.9909	42.6474	62.3284	39.5043	78.4371	38.9119	73.2838	32.0909	79.0774	47.1393	52.7862	53.7527	82.213
1298	T449DRAFT_1320	Diadenosine tetraphosphate (Ap4A) hydrolase	408	121.897	174.756	81.5528	242.167	117.672	164.581	113.729	243.353	120.322	189.501	71.2844	228.227	111.364	142.829	95.5116	311.13
1299	T449DRAFT_1321	flagellar FliL protein	465	76.0029	128.208	97.4359	177.017	70.6977	100.518	70.3555	174.842	81.007	133.026	95.9043	187.167	109.226	109.785	121.543	279.564
1300	T449DRAFT_1322	beta-N-acetylhexosaminidase	1011	36.5949	49.6114	66.6028	44.1795	14.2654	30.5446	18.1712	29.651	39.0959	53.3072	62.9199	45.0827	13.7632	24.6757	16.2858	34.0604
1301	T449DRAFT_1323	hypoxanthine phosphoribosyltransferase	540	47.2672	69.7229	63.9364	48.0066	13.8182	55.6746	17.5464	36.7565	47.175	75.3155	64.3089	51.1776	15.7825	42.3813	17.5871	44.7135
1302	T449DRAFT_1324	5'-methylthioadenosine phosphorylase	729	102.649	122.728	139.695	61.8027	34.7538	90.7994	35.3095	45.5757	108.981	133.339	111.913	69.623	31.6543	80.3601	33.0643	45
1303	T449DRAFT_1325	FKBP-type peptidyl-prolyl cis-trans isomerase SlyD	480	521.334	725.05	478.283	205.245	174.495	306.756	119.754	157.219	521.578	774.281	447.861	203.617	184.048	303.452	155.918	199.301
1304	T449DRAFT_1326	transcription elongation factor GreB	177	41.9593	55.7283	47.8153	71.323	28.2137	49.2829	41.1895	68.5148	40.8658	69.414	44.8008	67.8139	35.3003	45.0587	38.492	98.4254
1305	T449DRAFT_1327	hypothetical protein	1269	0	0	0	0	0	0	0	0	0	0	0	0	0	0	0	0
1306	T449DRAFT_1328	DNA polymerase V	600	0	0	0	0	0	0	0	0	0	0	0	0	0	0	0	0
1307	T449DRAFT_1329	DNA polymerase V	1252	0	0	0.0185201	0	0	0.0186292	0.0840883	0.018139	0	0	0	0	0	0	0	0
1308	T449DRAFT_1330	PLD-like domain-containing protein	486	0	0	0	0	0.158693	0	0	0	0	0	0	0	0	0	0	0
1309	T449DRAFT_1331	hypothetical protein	180	0	0	0	0	0	0	0	0	0	0	0	0	0	0	0	0
1310	T449DRAFT_1332	DNA (cytosine-5)-methyltransferase 1	1080	0	0	0	0	0	0	0	0	0	0	0	0	0	0	0	0
1311	T449DRAFT_1333	HNH endonuclease	948	0	0	0	0	0	0	0	0	0	0	0	0	0	0	0	0
1312	T449DRAFT_1334	T/G mismatch-specific endonuclease	411	0	0	0	0	0	0	0	0	0	0	0	0	0	0	0	0
1313	T449DRAFT_1335	Protein of unknown function DUF262	1143	0	0	0	0	0	0	0	0	0	0	0	0	0	0	0	0
1314	T449DRAFT_1336	Predicted ATPase	1161	0	0	0	0	0	0	0	0	0	0	0	0	0	0	0	0
1315	T449DRAFT_1337	hypothetical protein	972	0	0	0	0	0	0	0	0	0	0	0	0	0	0	0	0
1316	T449DRAFT_1338	BRO family, N-terminal domain	552	0	0	0	0	0	0	0	0	0	0	0	0	0	0	0	0
1317	T449DRAFT_1339	hypothetical protein	258	0	0	0	0	0	0	0	0	0	0	0	0	0	0	0	0
1318	T449DRAFT_1340	Protein of unknown function (DUF2974)	723	0	0	0	0	0	0	0	0	0	0	0	0	0	0	0	0
1319	T449DRAFT_1341	hypothetical protein	216	9.24793	12.3025	14.2773	14.5876	14.2824	11.5539	23.0297	11.2498	9.05803	9.85805	12.4291	14.2266	14.7295	2.22966	26.0461	30.658
1320	T449DRAFT_1342	hypothetical protein	831	0	0	0	0	0	0	0	0	0	0	0	0	0	0	0	0
1321	T449DRAFT_1343	Alpha/beta hydrolase of unknown function (DUF900)	969	0	0	0	0	0	0	0	0	0	0	0	0	0	0	0	0
1322	T449DRAFT_1344	hypothetical protein	1083	0	0	0	0	0	0	0	0	0	0	0	0	0	0	0	0
1323	T449DRAFT_1345	Dienelactone hydrolase	1005	0	0	0	0	0	0	0	0	0	0	0	0	0	0	0	0
1324	T449DRAFT_1346	hypothetical protein	231	0	0	0	0	0	0	0	0	0	0	0	0	0	0	0	0
1325	T449DRAFT_1347	Phage virion morphogenesis family protein	594	0	0	0	0	0	0	0	0	0	0	0	0	0	0	0	0
1326	T449DRAFT_1348	Phage Mu protein F like protein	1290	0	0	0	0	0	0	0	0	0	0	0	0	0	0	0	0
1327	T449DRAFT_1349	hypothetical protein	300	0	0	0	0	0	0	0	0	0	0	0	0	0	0	0	0
1328	T449DRAFT_1350	Mu-like prophage protein gp29	1533	0	0	0	0	0	0	0	0	0	0	0	0	0	0	0	0
1329	T449DRAFT_1351	hypothetical protein	150	0	0	0	0	0	0	0	0	0	0	0	0	0	0	0	0
1330	T449DRAFT_1352	phage uncharacterized protein (putative large terminase), C-terminal domain-containing protein	1680	0	0	0	0	0	0	0	0	0	0	0	0	0	0	0	0
1331	T449DRAFT_1353	Protein of unknown function (DUF1804)	495	0	0	0	0	0	0	0	0	0	0	0	0	0	0	0	0
1332	T449DRAFT_1354	hypothetical protein	348	0	0	0	0	0	0	0	0	0	0	0	0	0	0	0	0
1333	T449DRAFT_1355	hypothetical protein	501	0	0	0	0	0	0	0	0	0	0	0	0	0	0	0	0
1334	T449DRAFT_1356	protein of unknown function (DUF4406)	387	0	0	0	0	0	0	0	0	0	0	0	0	0	0	0	0
1335	T449DRAFT_1357	Transglycosylase SLT domain-containing protein	645	0	0	0	0	0	0	0	0	0	0	0	0	0	0	0	0
1336	T449DRAFT_1358	Putative 2/3 transmembrane domain holin	345	0	0	0	0	0	0	0	0	0	0	0	0	0	0	0	0
1337	T449DRAFT_1359	Protein of unknown function (DUF2786)	702	0	0	0	0	0	0	0	0	0	0	0	0	0	0	0	0
1338	T449DRAFT_1360	hypothetical protein	159	0	0	0	0	0	0	0	0	0	0	0	0	0	0	0	0
1339	T449DRAFT_1361	hypothetical protein	312	0	0	0	0	0	0	0	0	0	0	0	0	0	0	0	0
1340	T449DRAFT_1362	hypothetical protein	441	0	0	0	0	0	0	0	0	0	0	0	0	0	0	0	0
1341	T449DRAFT_1363	Endonuclease YncB, thermonuclease family	642	0	0	0	0	0	0	0	0	0	0	0	0	0	0	0	0
1342	T449DRAFT_1364	hypothetical protein	498	0.0342833	0	0	0	0	0	0	0.273614	0	0	0	0.165653	0	0	0	0
1343	T449DRAFT_1365	Helix-turn-helix domain-containing protein	378	0	0	0	0	0	0	0	0	0	0	0	0	0	0	0	0
1344	T449DRAFT_1366	phage-associated protein, BcepMu gp16 family	201	0	0	0	0	0	0	0	0	0	0	0	0	0	0	0	0
1345	T449DRAFT_1367	hypothetical protein	192	0	0	0	0	0	0	0	0	0	0	0	0	0	0	0	0
1346	T449DRAFT_1368	hypothetical protein	1113	0	0	0	0	0	0	0	0	0	0	0	0	0	0	0	0
1347	T449DRAFT_1369	putative transposase	1668	0	0	0	0	0	0	0	0	0	0	0	0	0	0	0	0
1348	T449DRAFT_1370	Protein of unknown function (DUF3164)	702	0	0	0.0330301	0	0	0	0	0	0	0	0	0	0	0	0	0
1349	T449DRAFT_1371	hypothetical protein	960	0	0	0	0	0	0	0	0	0	0	0	0	0	0	0	0
1350	T449DRAFT_1372	hypothetical protein	204	0	0	0	0	0	0	0	0	0	0	0	0	0	0	0	0
1351	T449DRAFT_1373	hypothetical protein	210	0	0	0	0	0	0	0	0	0	0	0	0	0	0	0	0
1352	T449DRAFT_1374	hypothetical protein	486	0	0	0	0	0	0	0	0	0	0	0	0	0	0	0	0
1353	T449DRAFT_1375	hypothetical protein	456	0	0	0	0	0	0	0	0	0	0	0	0	0	0	0	0
1354	T449DRAFT_1376	Protein of unknown function (DUF1018)	456	0	0	0	0	0	0	0	0	0	0	0	0	0	0	0	0
1355	T449DRAFT_1377	hypothetical protein	423	0	0	0	0	0	0	0	0	0	0	0	0	0	0	0	0
1356	T449DRAFT_1378	Mu-like prophage I protein	987	0	0	0	0	0	0	0	0	0	0	0	0	0	0	0	0
1357	T449DRAFT_1379	Mu-like prophage major head subunit gpT	918	0	0	0	0	0	0	0	0	0	0	0	0	0	0	0	0
1358	T449DRAFT_1380	hypothetical protein	588	0	0	0	0	0	0	0	0	0	0	0	0	0	0	0	0
1359	T449DRAFT_1381	Mu-like prophage protein gp36	495	0	0	0	0	0	0	0	0	0	0	0	0	0	0	0	0
1360	T449DRAFT_1382	hypothetical protein	480	0	0	0	0	0	0	0	0	0	0	0	0	0	0	0	0
1361	T449DRAFT_1383	Mu-like prophage tail sheath protein gpL	1458	0	0.00990537	0	0	0	0	0	0	0	0	0	0	0	0	0	0
1362	T449DRAFT_1384	Phage tail tube protein	363	0	0	0	0	0	0	0	0	0	0	0	0	0	0	0	0
1363	T449DRAFT_1385	hypothetical protein	306	0	0	0	0	0	0	0	0	0	0	0	0	0	0	0	0
1364	T449DRAFT_1386	Phage-related minor tail protein	2319	0	0	0	0	0	0	0	0	0	0	0	0	0	0	0	0
1365	T449DRAFT_1387	Mu-like prophage DNA circulation protein	1248	0	0	0	0	0	0	0	0	0	0	0	0	0	0	0	0
1366	T449DRAFT_1388	Mu-like prophage tail protein gpP	1011	0	0	0	0	0	0	0	0	0	0	0	0	0	0	0	0
1367	T449DRAFT_1389	phage baseplate assembly protein V	495	0	0	0	0	0	0	0	0	0	0	0	0	0	0	0	0
1368	T449DRAFT_1390	Phage protein GP46	405	0	0	0	0	0	0	0	0	0	0	0	0	0	0	0	0
1369	T449DRAFT_1391	Uncharacterized phage protein gp47/JayE	1047	0	0	0	0	0	0	0	0	0	0	0	0	0	0	0	0
1370	T449DRAFT_1392	hypothetical protein	579	0	0	0	0	0	0	0	0	0	0	0	0	0	0	0	0
1371	T449DRAFT_1393	hypothetical protein	978	0	0	0	0	0	0	0	0	0	0	0	0	0	0	0	0
1372	T449DRAFT_1394	hypothetical protein	558	0	0	0	0	0	0	0	0	0	0	0	0	0	0	0	0
1373	T449DRAFT_1395	Mu-like prophage FluMu protein Com	192	0	0	0	0	0	0	0	0	0	0	0	0	0	0	0	0
1374	T449DRAFT_1396	DNA adenine methylase	762	0	0	0	0	0	0	0	0	0	0	0	0	0	0	0	0
1375	T449DRAFT_1397	Patatin-like phospholipase	2061	0	0	0	0	0	0	0	0	0	0	0	0	0.00619962	0	0	0
1376	T449DRAFT_1398	Putative component of the toxin-antitoxin plasmid stabilization module	193	0	0	0	0	0	0	0	0	0	0	0	0	0	0	0	0
1377	T449DRAFT_1399	transcription elongation factor GreB	474	0	0	0	0	0	0	0	0	0	0	0	0	0	0	0	0
1378	T449DRAFT_1400	hypothetical protein	606	0	0	0	0	0.0318172	0	0	0	0	0	0	0	0.0210849	0	0	0
1379	T449DRAFT_1401	Phage-integrase repeat unit	2739	0	0	0	0	0.0070395	0	0	0	0	0	0	0	0.00466499	0	0	0
1380	T449DRAFT_1402	Phage integrase family protein	1320	0	0	0	0	0	0	0	0	0	0	0	0	0.00967986	0	0	0
1381	T449DRAFT_1403	Transcription elongation factor, GreA/GreB, C-term	207	48.9099	63.4193	36.5169	61.876	19.0949	44.2813	24.4124	57.9269	44.3951	62.2343	32.3036	58.4839	21.5426	40.9481	34.1601	77.7626
1382	T449DRAFT_1405	Transglycosylase SLT domain-containing protein	1101	52.6615	68.4717	98.5822	100.017	50.1031	75.1825	72.0503	78.7733	53.0962	67.4968	93.3817	105.723	56.7963	77.4943	87.1488	86.1483
1383	T449DRAFT_1406	apolipoprotein D and lipocalin family protein	513	8.32023	18.0736	12.475	32.4258	15.4475	20.0048	14.0064	30.0586	9.51551	17.7237	12.0656	32.3227	36.1404	43.2976	46.483	67.1249
1384	T449DRAFT_1407	EF hand	906	10.5529	55.9668	10.4931	292.997	42.3293	71.9019	63.8528	205.142	10.6668	64.8438	7.62755	270.454	48.3173	70.5717	48.8797	234.007
1385	T449DRAFT_1408	two-component system, OmpR family, sensor kinase	1428	15.7101	19.8831	14.7436	78.1457	25.8568	36.9782	46.7229	71.899	17.3687	21.2188	14.5354	76.4727	32.7131	44.5721	64.9154	62.7112
1386	T449DRAFT_1409	two-component system, OmpR family, response regulator CpxR	687	2.41061	6.01226	5.36646	26.6256	6.4832	8.31778	13.5621	20.8257	3.25068	6.63288	4.66769	25.0067	14.1165	13.7121	33.9587	34.7011
1387	T449DRAFT_1410	LTXXQ motif family protein	495	7.55356	12.3705	6.04271	31.2075	13.3995	20.1668	14.9942	27.8484	6.86714	12.604	6.12665	32.4981	13.4227	15.6449	15.4321	35.6062
1388	T449DRAFT_1411	hypothetical protein	1284	3.53695	4.69028	3.48529	11.1864	6.4571	8.8463	8.81421	11.0013	3.74019	4.44441	2.71039	11.7093	5.8812	6.48142	7.83861	7.14104
1389	T449DRAFT_1412	HDIG domain-containing protein	1224	56.994	71.1836	43.6274	94.3627	54.4095	85.406	71.8415	82.4907	55.3654	63.9846	40.821	92.0152	68.8248	95.786	89.5237	99.0489
1390	T449DRAFT_1413	putative addiction module component, TIGR02574 family	216	42.6828	63.8525	60.4369	61.0028	72.0367	39.1968	133.06	56.4595	39.6175	64.1759	62.2604	68.746	71.8138	44.6823	108.247	45.2795
1391	T449DRAFT_1414	ParE toxin of type II toxin-antitoxin system, parDE	291	44.2962	48.9838	73.5455	82.4048	84.4795	30.0563	166.329	79.7581	41.0201	51.7334	71.0721	87.7398	65.4678	31.9746	133.204	76.6717
1392	T449DRAFT_1415	DNA-binding transcriptional regulator, LysR family	873	19.7915	31.3655	48.8709	34.7338	19.8554	25.4076	55.624	29.2134	19.7177	32.4157	46.4987	34.5148	16.8609	21.3606	48.3034	26.1407
1393	T449DRAFT_1416	hypothetical protein	606	4.36688	11.2247	12.7797	11.5133	5.05893	4.38763	15.1143	12.6291	4.23958	13.3523	9.55767	10.0737	4.42782	3.62396	18.4823	15.803
1394	T449DRAFT_1417	polyhydroxybutyrate depolymerase	873	7.13824	11.15	17.4501	13.781	8.98906	7.48069	21.8275	14.9319	6.90459	12.9517	16.8284	16.5368	10.904	8.01021	24.4177	16.8048
1395	T449DRAFT_1418	hypothetical protein	903	100.397	107.22	43.7038	198.715	125.552	225.798	166.137	153.362	104.44	114.225	40.3016	196.166	113.327	193.666	159.072	151.182
1396	T449DRAFT_1419	deoxyribodipyrimidine photo-lyase	1362	33.2437	34.048	25.877	71.7923	41.1955	64.1659	75.4033	69.5972	34.8972	36.6459	25.6247	75.0149	32.3282	54.2567	57.4123	49.8922
1397	T449DRAFT_1420	Uncharacterized conserved protein, DUF1499 family	429	42.1455	58.1721	41.0234	89.4256	58.293	72.309	73.8668	82.7405	38.1439	61.7459	40.1555	91.6293	61.0278	52.0449	71.5862	98.0792
1398	T449DRAFT_1421	Uncharacterized conserved protein YbgA, DUF1722 family	936	36.554	42.9712	27.9682	57.0754	11.268	53.0266	12.0913	43.3576	36.8656	47.9101	24.566	59.7562	11.3577	36.7585	12.4624	46.2591
1399	T449DRAFT_1422	Nucleoside-diphosphate-sugar epimerase	843	16.263	19.4102	17.2184	37.9358	13.0142	30.5449	27.35	32.7853	15.4494	20.081	15.2157	43.3271	14.1264	36.1747	27.001	47.7368
1400	T449DRAFT_1423	N-ethylmaleimide reductase	1095	135.525	135.795	94.2097	157.911	235.882	222.353	268.821	127.84	134.858	153.721	87.2646	160.885	221.347	204.693	235.964	123.557
1401	T449DRAFT_1424	hypothetical chaperone protein	1299	46.7375	50.8751	80.5213	41.8977	20.6616	30.829	35.9438	32.6751	45.5355	53.8154	74.3831	42.6606	17.7251	26.7237	32.0255	39.1359
1402	T449DRAFT_1425	hypothetical protein	291	641.092	771.532	560.874	347.76	272.256	387.847	257.77	262.218	665.761	946.714	516.212	355.353	227.008	300.615	203.087	273.428
1403	T449DRAFT_1426	hypothetical protein	513	190.5	330.675	94.3757	348.229	297.336	375.453	313.63	275.663	187.421	305.454	89.7897	324.915	369.051	408.755	425.189	459.746
1404	T449DRAFT_1427	hypothetical protein	219	12.3955	14.442	17.8933	21.3014	11.1813	4.26004	38.0974	20.7397	11.0998	14.0984	19.6368	19.3054	9.04338	5.89362	25.6893	29.3076
1405	T449DRAFT_1428	DNA-binding transcriptional regulator, MarR family	525	14.5365	19.9162	13.3823	11.8476	10.2099	7.28589	17.5966	10.2952	14.5681	16.1019	16.1933	14.142	11.5362	6.89843	16.5166	16.3006
1406	T449DRAFT_1429	hypothetical protein	390	162.72	100.168	25.0897	23.1362	185.594	25.7757	31.786	23.8164	167.732	110.726	22.691	22.3689	170.038	27.1675	34.1448	23.2493
1407	T449DRAFT_1430	HflC protein	321	85.2591	53.674	29.1826	29.3842	74.9023	18.5282	30.5833	25.3984	88.1022	48.7559	32.2924	30.0041	78.6548	14.0431	25.0836	28.8816
1408	T449DRAFT_1431	cell division protease FtsH	1905	25.4259	28.4519	34.9815	32.4147	40.0806	18.6835	58.7322	29.1832	27.3881	30.962	33.9793	33.6152	37.0646	17.3631	54.5946	25.9377
1409	T449DRAFT_1432	hypothetical protein	417	0	0	0	0	0	0	0	0	0	0	0	0	0	0	0	0
1410	T449DRAFT_1433	mRNA interferase HigB	303	0	0	0	0	0	0	0	0	0	0	0	0	0	0	0	0
1411	T449DRAFT_1434	HTH-type transcriptional regulator / antitoxin HigA	369	0	0	0	0	0	0	0	0	0	0	0	0	0	0	0	0
1412	T449DRAFT_1435	Site-specific recombinase XerD	1164	0	0	0	0	0	0	0	0	0	0	0	0	0	0	0	0
1413	T449DRAFT_1436	hypothetical protein	135	0	0	0	0	0	0	0	0	0	0	0	0	0	0	0	0
1414	T449DRAFT_1437	hypothetical protein	663	0	0	0	0	0	0	0	0	0	0	0	0	0	0	0	0
1415	T449DRAFT_1438	hypothetical protein	285	0	0	0	0	0	0	0	0	0	0	0	0	0	0	0	0
1416	T449DRAFT_1439	DNA-binding protein	231	0	0	0	0	0	0	0	0	0	0	0	0	0	0	0	0
1417	T449DRAFT_1440	hypothetical protein	177	0	0	0	0	0	0	0	0	0	0	0	0	0	0	0	0
1418	T449DRAFT_1441	Cation efflux family protein	618	0	0	0	0	0	0	0	0	0	0	0	0	0	0	0	0
1419	T449DRAFT_1442	hypothetical protein	153	0	0	0	0	0	0	0	0	0	0	0	0	0	0	0	0
1420	T449DRAFT_1443	Uncharacterized membrane protein	678	0	0	0	0	0	0	0	0	0	0	0	0	0	0	0	0
1421	T449DRAFT_1444	hypothetical protein	240	0	0	0	0	0	0	0	0	0	0	0	0	0	0	0	0
1422	T449DRAFT_1445	LTXXQ motif family protein	477	0	0	0	0	0	0	0	0	0	0	0	0	0	0	0	0
1423	T449DRAFT_1446	Transposase and inactivated derivatives, IS30 family	957	0	0	0	0	0	0	0	0	0	0	0	0	0	0	0	0
1424	T449DRAFT_1447	Transposase (or an inactivated derivative)	1215	0	0	0	0	0	0	0	0	0	0	0	0	0	0	0	0
1425	T449DRAFT_1448	hypothetical protein	264	3.1042	4.92342	3.68886	3.5651	8.47204	1.41356	10.9665	6.96783	4.86588	4.59744	2.44815	7.03084	9.48627	2.04318	16.8137	11.9631
1426	T449DRAFT_1449	hypothetical protein	306	0	0	0	0	0	0	0	0	0	0	0	0	0	0	0	0
1427	T449DRAFT_1450	sulfate permease, SulP family	2205	0	0	0	0	0	0	0	0	0	0	0	0	0	0	0	0
1428	T449DRAFT_1451	hypothetical protein	266	3.14505	3.69195	7.14792	5.23052	3.98671	3.85806	8.60831	5.80556	3.56625	3.52222	7.47613	7.75331	4.85158	2.60719	6.79135	8.04307
1429	T449DRAFT_1452	YfdX protein	927	0	0	0	0	0	0	0.0283923	0	0	0	0	0	0.0137836	0	0	0
1430	T449DRAFT_1453	hypothetical protein	636	0	0	0	0	0	0	0	0	0	0	0	0	0	0	0	0
1431	T449DRAFT_1454	Transposase DDE domain-containing protein	357	0	0	0	0	0	0	0	0	0	0	0	0	0	0	0	0
1432	T449DRAFT_1455	hypothetical protein	246	0	0	0.0942567	0	0	0	0	0	0	0	0	0	0	0	0	0
1433	T449DRAFT_1456	Transposase	612	0	0	0	0	0	0	0	0	0	0	0	0	0	0	0	0
1434	T449DRAFT_1457	ABC-type phosphate/phosphonate transport system, substrate-binding protein	1040	0	0	0	0	0	0	0	0	0	0	0	0	0	0	0	0
1435	T449DRAFT_1458	two-component system, OmpR family, copper resistance phosphate regulon response regulator CusR	672	0	0	0	0	0	0	0	0	0	0	0	0	0	0	0	0
1436	T449DRAFT_1459	Enolase, C-terminal TIM barrel domain	240	0	0	0	0	0	0	0	0	0	0	0	0	0	0	0	0
1437	T449DRAFT_1460	hypothetical protein	165	0	0	0	0	0	0	0	0	0	0	0	0	0	0	0	0
1438	T449DRAFT_1461	hypothetical protein	171	0	0	0	0	0	0	0	0	0	0	0	0	0	0	0	0
1439	T449DRAFT_1462	hypothetical protein	729	0	0	0	0	0	0	0	0	0	0	0	0	0	0	0	0
1440	T449DRAFT_1463	CrcB protein	711	0	0	0	0	0	0	0	0	0	0	0	0	0	0	0	0
1441	T449DRAFT_1464	hypothetical protein	315	0	0	0	0	0	0	0	0	0	0	0	0	0	0	0	0
1442	T449DRAFT_1465	hypothetical protein	315	0	0	0	0	0	0	0	0	0	0	0	0	0	0	0	0
1443	T449DRAFT_1466	magnesium transporter	1131	0	0	0	0	0	0	0	0	0	0	0	0	0	0	0	0
1444	T449DRAFT_1467	hypothetical protein	468	0	0	0	0	0	0	0	0	0	0	0	0	0	0	0	0
1445	T449DRAFT_1468	hypothetical protein	390	0	0	0	0	0	0	0	0	0	0	0	0	0	0	0	0
1446	T449DRAFT_1469	Soluble P-type ATPase	471	0	0	0	0	0	0	0	0	0	0	0	0	0	0	0	0
1447	T449DRAFT_1470	Nucleotide-binding universal stress protein, UspA family	417	0	0	0	0	0	0	0	0	0	0	0	0	0	0	0	0
1448	T449DRAFT_1471	Kef-type K+ transport system, membrane component KefB	1254	0	0	0	0	0	0	0	0	0	0	0	0	0	0	0	0
1449	T449DRAFT_1472	hypothetical protein	879	0	0	0	0	0	0	0	0	0	0	0	0	0	0	0	0
1450	T449DRAFT_1473	hypothetical protein	744	0	0	0	0	0	0.0313491	0	0	0	0	0	0	0	0	0	0
1451	T449DRAFT_1474	Predicted arabinose efflux permease, MFS family	1392	0	0	0	0	0	0	0	0	0	0	0	0	0	0	0	0
1452	T449DRAFT_1475	Endonuclease/Exonuclease/phosphatase family protein	804	0	0	0	0	0	0	0	0	0	0	0	0	0	0	0	0
1453	T449DRAFT_1476	PaaX-like protein C-terminal domain-containing protein	543	0	0	0	0	0	0	0	0	0	0	0	0	0	0	0	0
1454	T449DRAFT_1477	Uncharacterized membrane protein YfcA	786	0	0	0	0	0	0	0	0	0	0	0	0	0	0	0	0
1455	T449DRAFT_1478	hypothetical protein	351	0	0	0	0	0	0	0	0	0	0	0	0	0	0	0	0
1456	T449DRAFT_1479	dihydroxyacid dehydratase (EC 4.2.1.9)	1854	37.8389	44.4088	89.822	52.9724	35.9521	35.3001	42.6594	32.5093	38.0016	41.4612	85.3811	51.9155	44.1145	42.3834	49.0809	33.7948
1457	T449DRAFT_1480	transposase, IS4 family	1053	0	0.0137151	0	0	0	0.0221498	0	0	0.0187683	0	0	0.0195858	0.0485372	0.0182946	0	0
1458	T449DRAFT_1481	hypothetical protein	183	0	0	0	0	0	0	0	0	0	0	0	0	0	0	0	0
1459	T449DRAFT_1482	Mg2+-importing ATPase	147	0	0	0	0	0	0	0	0	0	0	0	0	0	0	0	0
1460	T449DRAFT_1483	hypothetical protein	405	0	0	0	0	0	0	0	0	0	0	0	0	0	0	0	0
1461	T449DRAFT_1484	hypothetical protein	165	0	0	0	0	0	0	0	0	0	0	0	0	0	0	0	0
1462	T449DRAFT_1485	Predicted arabinose efflux permease, MFS family	1248	0	0	0	0	0	0	0	0	0	0	0	0	0	0	0	0
1463	T449DRAFT_1486	TIGR00267 family protein	546	0	0	0	0	0	0	0	0	0	0	0	0	0	0	0	0
1464	T449DRAFT_1487	hypothetical protein	285	0	0	0	0	0	0	0	0	0	0	0	0	0	0	0	0
1465	T449DRAFT_1488	Dynamin family protein	2094	0	0	0	0	0	0	0	0	0	0	0	0	0	0	0	0
1466	T449DRAFT_1489	6-phosphogluconate dehydrogenase	1446	0	0	0	0	0	0	0	0	0	0	0	0	0	0	0	0
1467	T449DRAFT_1490	hypothetical protein	171	0	0	0	0	0	0	0	0	0	0	0	0	0	0	0	0
1468	T449DRAFT_1491	PAS domain S-box-containing protein	3696	0	0	0	0	0	0	0	0.00614447	0	0	0.00672569	0	0	0	0	0
1469	T449DRAFT_1492	putative two-component system response regulator	981	0	0	0	0	0	0	0	0	0	0	0	0	0	0	0	0
1470	T449DRAFT_1493	phospholipid/cholesterol/gamma-HCH transport system ATP-binding protein	161	0	0	0	0	0	0	0	0	0	0	0	0	0	0	0	0
1471	T449DRAFT_1494	MutS domain V	1482	0	0	0	0	0	0	0	0	0	0	0	0	0	0	0	0
1472	T449DRAFT_1495	MutS domain V	1560	0	0	0	0	0	0	0	0	0	0	0	0	0	0	0	0
1473	T449DRAFT_1496	enolase (EC 4.2.1.11)	1293	0	0	0	0	0	0	0	0	0	0	0	0	0	0	0	0
1474	T449DRAFT_1497	hypothetical protein	132	0	0	0	0	0	0	0	0	0	0	0	0	0	0	0	0
1475	T449DRAFT_1498	Putative beta-lactamase-inhibitor-like, PepSY-like	480	0	0	0.0483065	0	0	0	0	0	0	0	0	0	0	0	0	0
1476	T449DRAFT_1499	transporter family protein	432	0	0	0	0	0	0	0	0	0	0	0	0	0	0	0	0
1477	T449DRAFT_1500	hypothetical protein	369	0	0	0	0	0	0	0	0	0	0	0	0	0	0	0	0
1478	T449DRAFT_1501	heavy metal efflux pump, CzcA family	3105	0	0	0	0	0	0	0	0	0.00636489	0	0.00800584	0	0	0	0	0
1479	T449DRAFT_1502	RND family efflux transporter, MFP subunit	1116	0	0	0	0	0	0	0	0	0	0	0	0	0	0	0	0
1480	T449DRAFT_1503	Outer membrane protein TolC	1383	0	0	0	0	0	0	0	0	0	0	0	0.0149124	0	0	0	0
1481	T449DRAFT_1504	Signal transduction histidine kinase	1374	0	0	0	0	0	0	0	0	0	0	0	0	0	0	0	0
1482	T449DRAFT_1505	two-component system, OmpR family, response regulator	714	0	0	0	0	0	0	0	0	0	0	0	0	0	0	0	0
1483	T449DRAFT_1506	Peptidase propeptide and YPEB domain-containing protein	357	0	0	0	0	0	0	0	0	0	0	0	0	0	0	0	0
1484	T449DRAFT_1507	DDE superfamily endonuclease	965	0	0	0	0	0	0	0	0	0	0	0	0	0	0	0	0
1485	T449DRAFT_1508	Transposase InsO and inactivated derivatives	796	0	0	0	0	0	0	0	0	0	0	0	0	0	0	0	0
1486	T449DRAFT_1509	transposase	312	0	0	0	0	0	0	0	0	0	0	0	0	0	0	0	0
1487	T449DRAFT_1510	InsA N-terminal domain-containing protein	239	0	0	0	0	0	0	0	0	0	0	0	0	0	0	0	0
1488	T449DRAFT_1511	Protein of unknown function (DUF2490)	598	0	0	0	0	0	0	0	0	0	0	0	0	0	0	0	0
1489	T449DRAFT_1512	plasma-membrane proton-efflux P-type ATPase	2979	0	0	0	0	0	0	0	0	0	0	0	0	0	0	0	0
1490	T449DRAFT_1513	hypothetical protein	590	0	0	0	0	0	0	0	0	0	0	0	0	0	0	0	0
1491	T449DRAFT_1514	hypothetical protein	498	0	0	0	0	0.0387173	0	0	0	0	0	0	0	0.0256575	0	0	0
1492	T449DRAFT_1515	phosphate ABC transporter substrate-binding protein, PhoT family	939	0	0	0	0	0	0	0	0	0	0	0	0	0	0	0	0
1493	T449DRAFT_1516	hypothetical protein	186	0	0	0	0	0	0	0	0	0	0	0	0	0	0	0	0
1494	T449DRAFT_1517	HdeA/HdeB family protein	315	0	0	0	0	0	0	0	0	0	0	0	0	0	0	0	0
1495	T449DRAFT_1518	hypothetical protein	513	0	0	0	0	0	0	0	0	0	0	0	0	0	0	0	0
1496	T449DRAFT_1519	YfdX protein	924	0	0	0	0	0	0	0	0	0	0	0	0	0	0	0	0
1497	T449DRAFT_1520	PDZ domain-containing protein	663	0	0	0	0	0.0290817	0	0	0	0	0	0	0.124427	0	0	0	0
1498	T449DRAFT_1521	Trypsin-like peptidase domain-containing protein	756	0.0451669	0.0191032	0	0.0541285	0	0.123406	0	0.120159	0	0.0563317	0.0328811	0.0545603	0.050704	0	0.136546	0
1499	T449DRAFT_1522	putative transposase	818	0	0	0	0	0	0	0	0	0	0	0	0	0	0	0	0
1500	T449DRAFT_1523	hypothetical protein	894	0	0	0	0	0	0	0	0	0	0	0	0	0.0142924	0	0	0
1501	T449DRAFT_1524	modulator of FtsH protease	669	0	0	0	0	0	0	0	0	0	0	0	0	0	0	0	0
1502	T449DRAFT_1525	hypothetical protein	345	0	0	0	0	0	0	0	0	0	0	0	0	0	0	0	0
1503	T449DRAFT_1526	hypothetical protein (DUF2076)	242	0	0	0	0	0	0	0	0	0	0	0	0	0	0	0	0
1504	T449DRAFT_1527	1,4-alpha-glucan branching enzyme	2160	0	0	0	0	0	0	0	0	0	0	0	0	0	0	0	0
1505	T449DRAFT_1528	malate dehydrogenase (oxaloacetate-decarboxylating)	1752	1.5397	2.6543	3.6263	4.04073	0.660315	2.44952	1.2619	3.21465	1.69204	2.50367	3.63224	4.84989	0.685546	0.857654	1.00165	3.7216
1506	T449DRAFT_1529	hypothetical protein	162	0	0	0	0	0	0	0	0	0	0	0	0	0	0	0	0
1507	T449DRAFT_1530	transposase	312	0	0	0	0	0	0	0	0	0	0	0	0	0	0	0	0
1508	T449DRAFT_1531	Transposase InsO and inactivated derivatives	807	0	0	0	0	0	0	0	0	0	0	0	0	0	0	0	0
1509	T449DRAFT_1532	hypothetical protein	633	0	0	0	0	0	0	0	0	0	0	0	0	0	0	0	0
1510	T449DRAFT_1533	Transposase (or an inactivated derivative)	1215	0	0	0	0	0	0	0	0	0	0	0	0	0	0	0	0
1511	T449DRAFT_1534	hypothetical protein	177	0	0	0	0	0	0	0	0	0	0	0	0	0	0	0	0
1512	T449DRAFT_1535	hypothetical protein	135	0	0	0	0	0	0	0	0	0	0	0	0	0.0946476	0	0	0
1513	T449DRAFT_1536	Predicted metal-binding membrane protein	765	0	0.0188785	0	0	0	0	0	0	0	0	0	0	0	0	0	0
1514	T449DRAFT_1537	hypothetical protein	609	0	0.0237143	0	0	0	0	0	0	0	0	0	0	0	0	0	0
1515	T449DRAFT_1538	Short-chain dehydrogenase	735	20.1161	23.1072	20.7896	39.8633	23.9244	26.3066	37.886	37.5719	19.1445	23.0027	20.732	45.0918	25.9025	21.1775	31.9517	28.138
1516	T449DRAFT_1539	carbonic anhydrase	573	26.8462	28.1027	17.4814	43.1708	26.7514	36.9191	49.4699	32.1824	25.7643	26.6074	17.6567	41.7515	30.4384	39.6043	52.1547	42.494
1517	T449DRAFT_1540	Protein of unknown function (DUF938)	654	20.6235	21.641	19.7126	47.2095	16.4804	25.8558	24.1465	39.1348	19.7932	26.4702	18.2825	47.2392	15.3954	21.4734	21.0719	26.9496
1518	T449DRAFT_1541	hypothetical protein	146	0	0	0	0	0	0	0	0	0	0	0	0	0	0	0	0
1519	T449DRAFT_1542	methylenetetrahydrofolate reductase (NADPH)	849	0.0201097	0	0	0	0	0	0	0.0267491	0	0	0	0	0	0	0	0
1520	T449DRAFT_1543	adenosylhomocysteinase	1293	0	0	0	0	0	0	0	0	0.0305692	0.0164682	0.0192252	0	0	0	0	0
1521	T449DRAFT_1544	methionine adenosyltransferase	1164	0	0.0124072	0	0	0	0.0200376	0	0	0	0	0	0	0	0	0	0
1522	T449DRAFT_1545	Protein of unknown function (DUF938)	654	4.09859	5.29983	2.30453	15.5801	11.3211	9.41508	12.5964	11.0772	4.23061	6.5443	2.58464	13.2446	8.47921	7.30509	10.3386	15.2663
1523	T449DRAFT_1546	DNA-binding transcriptional response regulator, NtrC family, contains REC, AAA-type ATPase, and a Fis-type DNA-binding domains	1560	24.0556	25.255	16.9742	28.435	34.3354	29.9919	53.2298	25.3012	24.6657	28.7188	17.3688	31.3191	30.5757	24.7595	38.2475	28.5391
1524	T449DRAFT_1547	hypothetical protein	159	0	0	0	0	0	0	0	0	0	0	0	0	0	0	0	0
1525	T449DRAFT_1548	transposase, IS4 family	1348	0	0	0	0	0	0	0	0	0	0	0	0	0	0	0	0
1526	T449DRAFT_1549	efflux transporter, outer membrane factor (OMF) lipoprotein, NodT family	1551	0	0	0	0	0	0	0	0	0	0	0	0	0	0	0	0
1527	T449DRAFT_1550	HlyD family secretion protein	1059	0	0	0	0	0	0	0	0	0	0	0	0	0	0	0	0
1528	T449DRAFT_1551	ABC-2 type transport system ATP-binding protein	1770	0	0	0	0	0	0	0	0	0	0	0	0	0	0	0	0
1529	T449DRAFT_1552	ABC-2 type transport system permease protein	1152	0	0	0	0	0	0	0	0	0	0	0	0	0	0	0	0
1530	T449DRAFT_1553	ABC-2 type transport system permease protein	1110	0	0	0	0	0	0	0	0	0	0	0	0	0	0	0	0
1531	T449DRAFT_1554	starch phosphorylase	2517	0	0	0	0	0	0	0	0	0	0	0	0	0	0	0	0
1532	T449DRAFT_1555	Protein of unknown function (DUF2934)	501	0	0	0	0	0	0	0	0	0	0	0	0	0	0	0	0
1533	T449DRAFT_1556	Formylmethanofuran dehydrogenase subunit E	753	0	0	0	0	0	0	0	0	0	0	0	0	0	0	0	0
1534	T449DRAFT_1557	Ca2+-transporting ATPase	2847	0	0	0	0	0	0	0	0	0	0	0	0	0	0	0	0
1535	T449DRAFT_1558	Transposase DDE domain-containing protein	234	0	0	0	0	0	0	0	0	0	0	0	0	0	0	0	0
1536	T449DRAFT_1559	GMP synthase - Glutamine amidotransferase	717	0	0	0	0	0	0	0	0	0	0	0	0	0	0	0	0
1537	T449DRAFT_1560	Nucleotide-binding universal stress protein, UspA family	861	0	0	0	0	0	0	0	0	0	0	0	0	0	0	0	0
1538	T449DRAFT_1561	small redox-active disulfide protein 2	237	0	0	0	0	0	0	0	0	0	0	0	0	0	0	0	0
1539	T449DRAFT_1562	hypothetical protein	1440	0	0	0	0	0	0	0	0	0	0	0	0	0	0	0	0
1540	T449DRAFT_1563	Protein of unknown function (DUF2934)	192	0	0	0	0	0	0	0	0	0	0	0	0	0	0	0	0
1541	T449DRAFT_1564	Signal transduction histidine kinase	1365	0	0	0	0	0	0	0	0	0	0	0	0	0	0	0	0
1542	T449DRAFT_1565	two-component system, OmpR family, response regulator	720	0	0	0	0	0	0	0	0	0	0	0	0	0	0	0	0
1543	T449DRAFT_1566	chromate transporter	1206	0	0	0	0	0.0159877	0	0	0	0	0	0	0	0	0	0	0
1544	T449DRAFT_1567	hypothetical protein	147	0	0	0	0	0	0	0	0	0	0	0	0	0	0	0	0
1545	T449DRAFT_1568	hypothetical protein	561	0	0	0	0	0	0	0	0	0	0	0	0	0	0	0	0
1546	T449DRAFT_1569	Sulfite exporter TauE/SafE	1050	0	0	0	0	0	0	0	0	0	0	0	0	0	0	0	0
1547	T449DRAFT_1570	iron complex outermembrane recepter protein	2388	0	0	0.00970986	0.00856808	0.0080742	0	0	0	0	0	0	0	0.00535068	0	0	0
1548	T449DRAFT_1571	hypothetical protein	336	0	0	0	0	0	0	0	0	0	0	0	0	0	0	0	0
1549	T449DRAFT_1572	CrcB protein	708	0	0	0	0	0	0	0	0	0	0	0	0	0	0	0	0
1550	T449DRAFT_1573	hypothetical protein	729	0	0	0	0	0	0	0	0	0	0	0	0	0	0	0	0
1551	T449DRAFT_1574	Lysophospholipase, alpha-beta hydrolase superfamily	1122	0	0	0	0	0	0	0	0	0	0	0	0	0	0	0	0
1552	T449DRAFT_1575	Histidine kinase-, DNA gyrase B-, and HSP90-like ATPase	617	0	0	0	0	0	0	0	0	0	0	0	0	0	0	0	0
1553	T449DRAFT_1576	hypothetical protein	273	0	0	0	0	0	0	0	0	0	0	0	0	0	0	0	0
1554	T449DRAFT_1577	hypothetical protein	240	0	0	0	0	0	0	0	0	0	0	0	0	0	0	0	0
1555	T449DRAFT_1578	Phosphoglycerol transferase MdoB	1902	0	0	0	0	0	0	0	0	0	0	0	0	0	0	0	0
1556	T449DRAFT_1579	hypothetical protein	411	0	0	0	0	0	0	0	0	0	0	0	0	0	0	0	0
1557	T449DRAFT_1580	Uncharacterized membrane protein	624	0	0	0	0	0	0	0	0	0	0	0	0	0	0	0	0
1558	T449DRAFT_1581	hypothetical protein	357	0	0	0	0	0	0	0	0	0	0	0	0	0.0357911	0	0	0
1559	T449DRAFT_1582	hypothetical protein	213	0	0	0	0.384236	0	0	0	0	0	0	0	0	0	0	0	0
1560	T449DRAFT_1583	cation:H+ antiporter	1014	0	0	0	0	0	0	0	0	0	0	0	0	0	0	0	0
1561	T449DRAFT_1584	hypothetical protein	192	0	0	0	0	0	0	0	0	0	0	0	0	0	0	0	0
1562	T449DRAFT_1585	Nucleotide-binding universal stress protein, UspA family	870	0	0	0	0	0	0	0	0	0	0	0	0	0	0	0	0
1563	T449DRAFT_1586	sulfate permease, SulP family	1494	0	0	0	0	0	0	0	0	0	0	0	0	0	0	0	0
1564	T449DRAFT_1587	DNA-binding transcriptional regulator, MarR family	429	0	0	0	0	0	0	0	0	0	0	0	0	0	0	0	0
1565	T449DRAFT_1588	transcriptional regulator, ArsR family	387	0	0	0	0	0	0	0	0	0	0	0	0.0532915	0	0	0	0
1566	T449DRAFT_1589	hypothetical protein	438	0	0	0	0	0	0	0	0	0	0	0	0	0	0	0	0
1567	T449DRAFT_1590	protein tyrosine phosphatase	507	0	0	0	0	0	0	0	0	0	0	0	0	0	0	0	0
1568	T449DRAFT_1591	arsenate reductase	480	0	0	0	0	0	0	0	0	0	0	0	0	0	0	0	0
1569	T449DRAFT_1592	Arsenical resistance operon trans-acting repressor ArsD	357	0	0	0	0	0	0	0	0	0	0	0	0	0	0	0	0
1570	T449DRAFT_1593	arsenite efflux ATP-binding protein ArsA (TC 3.A.4.1.1)	1785	0	0	0	0	0	0	0	0	0	0	0	0	0	0	0	0
1571	T449DRAFT_1594	arsenate reductase	510	0	0	0	0	0	0	0	0	0	0	0	0	0	0	0	0
1572	T449DRAFT_1595	arsenite transporter, ACR3 family	1059	0	0	0	0	0	0	0	0	0	0.0201071	0	0	0	0	0	0
1573	T449DRAFT_1596	hypothetical protein	207	0	0	0	0	0	0	0	0	0	0	0	0	0	0	0	0
1574	T449DRAFT_1597	ubiE/COQ5 methyltransferase family protein	819	0	0	0	0	0	0	0	0	0	0	0	0	0	0	0	0
1575	T449DRAFT_1598	small multidrug resistance family-3 protein	333	0	0	0	0	0	0	0	0	0	0	0	0	0	0	0	0
1576	T449DRAFT_1599	hypothetical protein	186	0	0	0	0	0	0	0	0	0	0	0	0	0	0	0	0
1577	T449DRAFT_1600	hypothetical protein	192	0	0	0	0	0	0	0	0	0	0	0	0	0	0	0	0
1578	T449DRAFT_1601	hypothetical protein	246	0	0	0	0	0	0	0	0	0	0	0	0	0	0	0	0
1579	T449DRAFT_1602	Predicted nucleic acid-binding protein, contains PIN domain	404	0	0	0	0	0	0	0	0	0	0	0	0	0	0	0	0
1580	T449DRAFT_1603	hypothetical protein	150	0	0	0	0	0	0	0	0	0	0	0	0	0	0	0	0
1581	T449DRAFT_1604	hypothetical protein	177	0	0	0	0	0	0	0	0	0	0	0	0	0	0	0	0
1582	T449DRAFT_1605	hypothetical protein	271	0	0	0	0	0	0	0	0	0	0	0	0	0	0	0	0
1583	T449DRAFT_1606	Predicted nucleic acid-binding protein, contains PIN domain	459	0	0	0	0	0	0	0	0	0	0	0	0	0	0	0	0
1584	T449DRAFT_1607	Uncharacterised protein family (UPF0175)	228	0	0	0	0	0	0	0	0	0	0	0	0	0	0	0	0
1585	T449DRAFT_1608	type I restriction enzyme, S subunit	1152	0	0	0	0	0	0	0	0	0	0	0	0	0	0	0	0
1586	T449DRAFT_1609	type I restriction enzyme M protein	1614	0	0.00894797	0.057465	0	0.0119462	0	0	0	0	0	0	0	0	0	0	0.063122
1587	T449DRAFT_1610	type I restriction enzyme, R subunit	3387	0	0	0	0	0	0	0	0	0	0	0	0	0	0	0	0
1588	T449DRAFT_1611	DNA-binding transcriptional response regulator, NtrC family, contains REC, AAA-type ATPase, and a Fis-type DNA-binding domains	1515	0	0	0	0.0135053	0	0.0153952	0	0	0	0	0	0	0	0	0	0
1589	T449DRAFT_1612	hypothetical protein	1554	0	0	0	0	0	0	0	0	0	0	0	0	0.00822228	0	0	0
1590	T449DRAFT_1613	hypothetical protein	540	0	0	0	0	0	0	0	0	0	0	0	0	0	0	0	0
1591	T449DRAFT_1614	hypothetical protein	252	0	0	0	0	0	0	0	0	0	0	0	0	0	0	0	0
1592	T449DRAFT_1615	Calcineurin-like phosphoesterase superfamily domain-containing protein	834	0	0	0	0	0	0	0	0	0	0	0	0	0	0	0	0
1593	T449DRAFT_1616	hypothetical protein	327	0	0	0	0	0	0	0	0	0	0	0	0	0	0	0	0
1594	T449DRAFT_1617	Calcineurin-like phosphoesterase	672	0	0	0	0	0	0	0	0	0	0	0	0	0	0	0	0
1595	T449DRAFT_1618	ATPase family associated with various cellular activities (AAA)	1692	0	0	0	0	0	0	0	0	0	0	0	0	0	0	0	0
1596	T449DRAFT_1619	hypothetical protein	822	0	0	0	0	0	0	0	0	0	0	0	0	0	0	0	0
1597	T449DRAFT_1620	ABC-type nitrate/sulfonate/bicarbonate transport system, substrate-binding protein	1191	0	0	0	0	0	0	0	0	0	0	0	0	0.0107283	0	0	0.0855406
1598	T449DRAFT_1621	diguanylate cyclase (GGDEF) domain-containing protein	1410	0.726515	0.911589	1.48003	1.30599	0.53331	0.430083	0.541326	1.19187	0.75688	0.694678	1.56906	1.17015	0.4531	0.409877	0.256241	1.51735
1599	T449DRAFT_1622	hypothetical protein	285	0.119811	0.0506738	0.325434	0.215375	0.473573	0.163675	0	0	0.0693438	0.0747137	0	0	0.179332	0.270375	0.543308	0.35747
1600	T449DRAFT_1623	TonB-dependent siderophore receptor	1005	0	0	0	0	0	0	0	0	0	0	0	0	0	0	0	0
1601	T449DRAFT_1624	RNA polymerase sigma-70 factor, ECF subfamily	501	0	0	0	0	0	0	0	0	0	0	0	0	0	0	0	0
1602	T449DRAFT_1625	FecR family protein	978	0	0	0	0	0.0197149	0	0	0	0	0	0	0	0	0	0	0
1603	T449DRAFT_1626	iron complex outermembrane recepter protein	2463	0	0	0	0	0	0	0	0	0	0	0	0	0	0	0	0
1604	T449DRAFT_1627	Uncharacterized iron-regulated membrane protein	1269	0	0	0	0	0	0	0	0	0	0	0	0	0	0	0	0
1605	T449DRAFT_1628	RNA polymerase sigma-70 factor, ECF subfamily	516	0	0	0	0	0	0	0	0	0	0	0	0	0	0	0	0
1606	T449DRAFT_1629	FecR family protein	972	0	0	0	0	0	0	0	0	0	0	0	0	0	0	0	0
1607	T449DRAFT_1630	iron complex outermembrane recepter protein	2343	0	0	0	0	0	0	0	0	0	0	0	0	0	0	0	0.0434822
1608	T449DRAFT_1631	cyclohexyl-isocyanide hydratase	876	0	0	0	0	0	0	0	0	0	0	0	0	0	0	0	0
1609	T449DRAFT_1632	Transposase and inactivated derivatives, IS30 family	957	0	0	0	0	0	0	0	0	0	0	0	0	0	0	0	0
1610	T449DRAFT_1633	PepSY-associated TM region	240	0	0	0	0	0	0	0	0	0	0	0	0	0	0	0	0
1611	T449DRAFT_1634	periplasmic chaperone for outer membrane proteins Skp	501	0	0	0	0	0.153942	0	0	0.0453293	0	0.0425018	0	0	0	0	0	0
1612	T449DRAFT_1635	hypothetical protein	342	0	0	0	0	0	0	0	0	0	0	0	0	0	0	0	0
1613	T449DRAFT_1636	transposase	309	0	0	0	0	0	0	0	0	0	0	0	0	0	0	0	0
1614	T449DRAFT_1637	Transposase InsO and inactivated derivatives	807	0	0	0	0	0	0	0	0	0	0	0	0	0	0	0	0
1615	T449DRAFT_1638	hypothetical protein	309	0	0.046738	0	0	0	0	0	0	0	0.0689107	0	0	0.0413509	0	0	0
1616	T449DRAFT_1640	glucokinase	1065	78.2317	82.9637	112.626	78.9798	29.7999	83.177	42.8034	59.0886	75.8601	85.2136	107.625	84.0638	28.0623	73.6382	40.4675	61.1273
1617	T449DRAFT_1641	Uncharacterized conserved protein	456	104.348	101.886	83.6466	71.971	71.332	145.671	73.0139	48.9061	101.372	119.402	81.3341	82.5405	60.4686	135.948	73.3465	75.7389
1618	T449DRAFT_1642	uroporphyrinogen decarboxylase	1068	71.01	85.1106	112.136	64.2554	49.5751	81.3928	48.7456	56.8175	71.6871	84.1966	110.302	75.0993	61.2431	88.4387	54.079	72.3073
1619	T449DRAFT_1643	Cell division protein DamX, binds to the septal ring, contains C-terminal SPOR domain	1887	68.3919	97.0379	100.17	85.9735	57.3327	65.0889	67.5635	75.2546	69.6784	98.9516	90.6196	87.3151	64.5439	76.72	85.4767	102.959
1620	T449DRAFT_1644	3-dehydroquinate synthase	1083	122.349	179.692	211.168	145.756	70.306	127.516	74.0012	118.96	120.366	182.006	204.397	150.613	76.9123	128.873	80.1141	111.85
1621	T449DRAFT_1645	shikimate kinase	525	193.528	324.959	306.247	388.049	128.431	243.9	111.996	273.644	193.564	347.833	285.798	357.715	142.961	253.884	135.082	343.477
1622	T449DRAFT_1646	type IV pilus assembly protein PilQ	2358	50.2346	132.698	65.8444	178.956	93.2906	325.078	89.0269	171.452	50.5557	154.427	61.9661	183.568	124.826	407.351	138.076	216.028
1623	T449DRAFT_1647	type IV pilus assembly protein PilP	720	34.407	83.2021	42.6386	98.637	37.1163	211.274	33.9962	89.6729	34.6676	97.8905	36.6658	107.33	42.0058	244.977	57.2058	124.094
1624	T449DRAFT_1648	type IV pilus assembly protein PilO	618	43.5392	116.681	39.8834	141.436	65.3002	325.438	70.782	110.61	47.2968	144.333	36.4425	142.298	61.8816	289.618	67.8168	123.804
1625	T449DRAFT_1649	type IV pilus assembly protein PilN	576	36.0136	104.153	42.4695	118.323	24.3023	181.812	29.1984	108.976	36.438	122.03	40.1787	119.876	26.5087	171.204	25.9863	121.689
1626	T449DRAFT_1650	type IV pilus assembly protein PilM	1062	69.7714	158.699	66.2864	197.285	96.5694	315.046	101.735	177.595	72.1293	181.194	69.4717	193.848	94.6636	244.376	81.601	173.156
1627	T449DRAFT_1651	penicillin-binding protein 1A	2346	20.2898	27.1542	32.3098	19.4227	9.79676	17.3188	10.9048	16.8921	19.9315	30.2065	30.8555	21.8282	8.32765	15.3309	7.65633	15.9376
1628	T449DRAFT_1652	preprotein translocase subunit SecA	2727	312.631	427.192	496.198	135.579	171.876	193.338	128.326	95.0538	304.902	421.8	475.924	134.301	194.604	250.915	171.726	111.816
1629	T449DRAFT_1653	putative peptide zinc metalloprotease protein	2115	34.6386	51.09	70.4823	63.1424	36.885	49.4816	43.7292	49.2962	36.1434	53.1076	66.688	62.6905	53.5443	73.3407	72.3087	60.3084
1630	T449DRAFT_1654	HlyD family secretion protein	1374	81.3644	107.558	194.779	128.556	68.5647	107.096	132.499	92.9721	80.9793	100.655	184.898	134.67	108.506	158.194	238.913	116.041
1631	T449DRAFT_1655	RND family efflux transporter, MFP subunit	792	166.98	167.724	271.424	220.132	185.849	211.415	337.835	177.436	161.223	192.178	264.494	237.252	172.156	240.633	307.079	161.308
1632	T449DRAFT_1656	Outer membrane protein TolC	1560	139.868	187.793	258.15	376.173	299.909	280.453	471.78	290.833	138.936	207.106	245.793	369.113	298.508	332.444	664.566	337.441
1633	T449DRAFT_1657	protein of unknown function (DUF4347)	8919	111.723	157.615	241.241	509.677	293.241	263.907	706.071	404.657	112.03	152.991	230.22	483.37	430.318	375.718	1118.36	543.365
1634	T449DRAFT_1658	sulfotransferase	120	196.056	263.567	333.702	718.337	171.603	199.029	603.378	654.994	170.456	256.94	318.806	667.352	179.949	168.562	571.628	892.289
1635	T449DRAFT_1659	hypothetical protein	123	38.4492	51.5451	52.0297	158.528	104.714	47.4059	157.704	155.646	50.7732	60.591	45.6743	153.924	97.5447	36.649	62.5246	75.3738
1636	T449DRAFT_1660	hypothetical protein	145	9.41964	12.2508	11.9933	55.5963	19.9461	15.2811	30.313	55.9135	14.72	13.5103	10.4576	54.0486	11.015	13.4185	20.6457	42.1568
1637	T449DRAFT_1661	Endonuclease, Uma2 family (restriction endonuclease fold)	594	133.682	152.662	103.952	96.5161	146.816	181.446	159.07	93.8603	137.343	172.498	97.2983	93.0502	140.917	165.465	136.769	102.05
1638	T449DRAFT_1662	hypothetical protein	951	20.915	22.0958	126.493	36.1018	14.4356	15.6963	42.3716	23.7607	18.7031	22.7712	123.69	41.0958	16.9156	18.9604	66.1053	36.4236
1639	T449DRAFT_1663	Microcystin-dependent protein	675	260.093	373.161	1532.65	1356.64	259.796	332.544	1434.64	881.046	266.288	381.893	1497.45	1380.91	360.342	454.721	2513.42	1223.9
1640	T449DRAFT_1664	Aspartyl/Asparaginyl beta-hydroxylase	711	32.7295	32.2153	63.6913	73.7271	21.071	30.0486	84.4006	60.5599	33.2718	32.6738	58.3869	79.5366	19.247	28.0158	79.8533	71.2149
1641	T449DRAFT_1665	Ribosomal protein S18 acetylase RimI	486	35.8324	39.9087	64.5041	108.407	46.5764	35.5615	195.285	97.709	35.9068	42.0172	65.7769	105.877	50.1632	33.9304	214.104	121.165
1642	T449DRAFT_1666	hypothetical protein	306	289.629	433.261	431.16	432.48	63.4515	196.651	134.609	349.333	281.59	455.094	386.438	430.674	61.507	151.155	136.457	476.434
1643	T449DRAFT_1667	hypothetical protein	495	97.8168	105.937	203.906	212.418	79.384	57.202	251.446	182.643	92.347	113.393	203.033	226.612	81.2076	58.8045	349.934	257.27
1644	T449DRAFT_1668	cold shock protein (beta-ribbon, CspA family)	201	1983.03	3028.08	2357.94	1680.52	2150.57	1217.94	2251.71	1871.82	1976.4	2778.52	2235.87	1751.07	2192.57	1399.68	2364.5	2602.73
1645	T449DRAFT_1669	hypothetical protein	174	689.891	213.559	582.344	3587.3	9948.54	1937.88	13115.1	5039.4	719.077	202.654	565.451	3658.24	8982.23	1421.46	8904.94	7075.9
1646	T449DRAFT_1671	ATP-binding cassette, subfamily F, uup	1917	75.4886	99.03	139.534	119.636	92.0207	103.515	111.8	94.3939	74.2271	99.1803	133.42	118.439	111.198	118.54	152.85	96.5112
1647	T449DRAFT_1672	molybdenum cofactor synthesis domain-containing protein/competence/damage-inducible protein CinA N-terminal domain-containing protein	1227	35.3011	40.8897	56.2765	57.8299	42.4595	45.0887	54.8916	48.9736	36.7073	38.7515	56.3006	57.4677	47.3504	53.0983	59.7329	45.667
1648	T449DRAFT_1673	hypothetical protein	921	17.0731	23.7251	24.9495	29.6801	25.8339	22.6906	27.0341	27.6909	16.3297	21.987	21.0525	30.4767	42.1891	34.7216	46.3463	35.287
1649	T449DRAFT_1674	Rhodanese-related sulfurtransferase	384	164.996	216.63	133.87	176.366	120.256	154.034	115.56	184.282	164.846	226.908	125.197	189.159	107.443	122.408	97.9864	188.104
1650	T449DRAFT_1675	orotidine-5'-phosphate decarboxylase	726	211.838	259.857	243.497	201.618	68.3075	206.123	121.81	156.217	214.562	266.167	231.496	209.846	66.0871	172.9	119.651	174.569
1651	T449DRAFT_1676	hypothetical protein	729	105.155	117.814	131.585	64.5813	47.8195	96.7183	46.8266	55.046	109.849	120.487	126.575	70.5849	48.7435	86.438	41.7728	65.5435
1652	T449DRAFT_1677	regulatory protein, Fis family	960	253.749	414.937	380.486	264.964	247.101	325.536	436.632	231.665	259.513	438.045	353.995	265.037	243.916	280.375	416.839	265.734
1653	T449DRAFT_1678	protein phosphatase	735	30.9174	44.2299	78.8678	56.4267	23.3735	35.6361	44.6181	45.4509	30.0075	49.3369	68.3514	58.2798	26.1807	49.0124	63.482	60.4343
1654	T449DRAFT_1679	pyridoxine 5-phosphate synthase	888	73.2913	103.095	83.8184	79.8838	64.8135	98.2065	80.0556	79.9453	79.0297	97.211	80.1451	82.9133	84.7511	119.425	126.827	101.879
1655	T449DRAFT_1680	DNA replication and repair protein RecO	750	55.0209	79.4119	104.064	95.1826	54.7329	83.0014	70.5367	75.6696	56.3113	89.0348	90.2516	99.8742	57.5836	99.2236	95.039	74.847
1656	T449DRAFT_1681	GTP-binding protein Era	882	131.881	161.138	175.639	205.186	90.2194	201.24	156.217	167.235	130.61	171.409	171.611	217.439	90.8617	183.971	135.531	152.703
1657	T449DRAFT_1682	ribonuclease-3	684	28.1307	48.5201	45.1539	77.6844	35.067	68.198	45.8285	62.6184	26.8707	47.7856	44.483	68.4445	110.868	147.242	155.446	137.328
1658	T449DRAFT_1683	protein of unknown function (DUF4845)	378	52.3485	110.722	71.5244	133.535	70.8508	182.024	83.067	106.941	50.4531	123.141	73.7853	146.713	111.752	198.401	183.654	211.574
1659	T449DRAFT_1684	signal peptidase I	777	96.0005	128.231	142.226	165.344	108.665	145.045	113.815	124.686	94.8725	146.478	134.848	168.6	111.313	144.395	152.053	144.623
1660	T449DRAFT_1685	GTP-binding protein LepA	1800	65.6461	92.5975	141.339	118.626	79.8027	89.7315	89.3552	94.9277	64.065	93.7619	129.069	118.22	110.07	120.466	178.901	126.217
1661	T449DRAFT_1686	Protein of unknown function (DUF3530)	786	23.4158	41.4703	42.3623	75.9072	28.0878	61.3954	57.7961	65.2117	26.3506	44.6186	41.367	83.02	25.1484	54.0673	85.8267	85.4175
1662	T449DRAFT_1687	Predicted PurR-regulated permease PerM	1056	62.4074	79.3628	85.6124	140.24	78.0012	148.203	170.38	123.98	66.3445	89.3274	85.4028	146.222	72.9862	123.065	171.119	108.729
1663	T449DRAFT_1688	Cold shock protein, CspA family	324	217.102	340.368	211.833	490.675	606.346	570.639	677.487	501.091	218.369	378.549	199.709	470.274	598.882	559.257	690.261	552.473
1664	T449DRAFT_1689	hypothetical protein	372	218.829	324.868	213.546	259.222	324.826	532.182	393.097	219.774	228.868	376.069	186.436	260.902	400.222	586.886	565.675	378.486
1665	T449DRAFT_1690	cob(I)alamin adenosyltransferase	537	41.5859	56.6655	45.338	55.2474	17.9168	51.1211	23.2319	46.6464	42.0285	69.1936	42.1709	58.2997	14.2051	42.9051	14.3213	34.5288
1666	T449DRAFT_1691	hypothetical protein	192	2.57875	3.23441	6.88368	9.80403	3.01269	2.06512	15.7644	14.0755	2.98503	2.77258	8.28605	9.88224	3.5271	1.50502	13.4412	13.7961
1667	T449DRAFT_1692	HDIG domain-containing protein	1215	19.2652	25.4489	32.8818	54.9489	34.5633	27.7965	77.1393	48.4853	18.4129	23.9923	34.3104	57.1356	36.902	26.7004	100.382	67.6677
1668	T449DRAFT_1693	Protein of unknown function with HXXEE motif-containing protein	603	20.7539	38.536	50.4118	45.5358	10.1682	26.7275	28.3711	40.6746	22.7782	36.1952	43.6563	49.8665	11.8451	31.2445	37.4909	56.7683
1669	T449DRAFT_1694	hypothetical protein	561	24.5901	33.2604	58.0712	76.7363	21.034	54.6715	45.7427	62.0982	26.4915	36.8934	52.109	73.9296	19.3142	52.8822	35.6975	68.4641
1670	T449DRAFT_1695	Uncharacterized conserved protein	402	48.9684	63.4443	80.7512	121.186	26.7635	93.2369	70.1203	109.2	51.0298	72.567	78.7793	127.693	26.4448	71.0189	39.2885	82.8716
1671	T449DRAFT_1696	putative transposase	528	79.0278	85.6401	329.495	300.515	72.7792	123.156	243.856	278.799	82.196	85.8995	300.699	306.662	78.4795	117.92	300.301	359.277
1672	T449DRAFT_1697	hypothetical protein	237	54.1729	37.7199	164.854	182.505	51.2538	41.8252	166.58	147.759	50.3664	39.532	155.547	182.221	33.4262	26.1733	123.047	100.589
1673	T449DRAFT_1698	Protein of unknown function (DUF1488)	270	0	0	0	0	0	0	0	0	0	0	0	0	0	0	0	0
1674	T449DRAFT_1699	hypothetical protein	669	0	0	0	0	0	0	0	0	0	0	0	0	0	0	0	0
1675	T449DRAFT_1700	trans-2,3-dihydro-3-hydroxyanthranilate isomerase	918	63.1965	17.5727	145.968	47.563	53.8949	25.6104	47.5646	38.8642	64.8432	18.9507	137.505	47.1562	52.5572	26.4201	52.2889	41.3952
1676	T449DRAFT_1701	nitrite reductase (NADH) small subunit	363	34.5695	12.0549	70.3918	35.6228	40.7402	12.5293	30.1625	29.6543	33.4827	11.3213	66.4253	31.2482	43.7178	16.4515	46.3533	25.8205
1677	T449DRAFT_1702	nitrite reductase (NADH) large subunit	2538	78.8942	14.6469	142.823	41.5419	84.6382	15.7789	63.2169	34.5392	76.2487	14.7577	138.708	39.0292	80.3397	19.6969	67.6598	44.6774
1678	T449DRAFT_1703	response regulator receiver and ANTAR domain protein	576	8.2105	7.47174	17.6721	14.7771	8.87069	5.14256	20.5165	14.1543	8.09733	6.87599	18.7299	14.8592	7.58659	4.44816	21.3267	18.2179
1679	T449DRAFT_1704	hypothetical protein	1326	8.00865	14.7252	11.4537	43.6832	26.7988	29.8846	34.815	44.6664	8.01846	14.4044	11.6605	43.2851	25.7572	26.5719	30.7116	49.2491
1680	T449DRAFT_1705	hypothetical protein	483	3.6055	6.39875	6.76892	18.2154	12.2154	8.1126	21.5788	14.7638	4.5418	4.89351	7.41112	16.1831	12.1161	7.13933	18.4871	12.8667
1681	T449DRAFT_1706	hypothetical protein	693	1.60137	2.73002	2.10792	5.34396	5.39762	3.43293	8.46938	5.14497	2.0533	2.08939	2.04461	6.39844	5.0704	4.08635	13.1084	8.82068
1682	T449DRAFT_1707	hypothetical protein	363	2.58683	1.67098	2.81056	7.89113	3.55879	1.79908	6.52553	5.19264	1.46997	1.81844	2.53375	6.98823	4.61113	1.80436	8.10472	8.13908
1683	T449DRAFT_1708	hypothetical protein	1002	4.75389	6.4427	6.54886	9.74022	7.23526	7.35559	8.22161	11.287	4.63503	8.13909	6.07809	10.5177	12.6244	6.24838	13.7535	14.2346
1684	T449DRAFT_1709	hypothetical protein	906	46.0936	48.6502	60.4248	75.7222	53.6085	49.0931	70.4762	71.0877	43.2342	50.0841	56.9323	81.2205	60.7844	51.0736	90.0116	76.6903
1685	T449DRAFT_1710	hypothetical protein	966	7.52913	4.03659	26.4036	12.8143	6.32727	2.53519	5.4492	14.6228	8.51076	3.76933	23.52	13.1941	8.21406	3.92863	11.2739	19.9328
1686	T449DRAFT_1711	EAL domain, c-di-GMP-specific phosphodiesterase class I (or its enzymatically inactive variant)	1275	42.5555	14.8045	68.9795	35.5773	21.6252	16.5919	40.1504	33.308	40.7505	16.2498	66.1324	35.4244	19.4818	12.8277	36.7979	33.9596
1687	T449DRAFT_1712	hypothetical protein	918	26.6698	18.9729	54.9369	49.3461	28.8168	20.1224	80.5072	44.9252	28.0083	19.6465	51.2868	51.4472	30.0228	22.2441	84.4494	50.8285
1688	T449DRAFT_1713	methyl-accepting chemotaxis protein	2241	26.5734	10.9362	44.098	36.2192	15.3578	10.21	11.1221	36.948	27.259	10.889	43.2272	39.0665	15.3888	10.0232	12.5754	44.2339
1689	T449DRAFT_1714	Protein of unknown function (DUF2721)	399	31.9211	25.5541	36.4369	38.7161	8.02175	18.2381	6.46448	31.5891	31.1552	29.3518	33.7049	36.9058	8.74245	13.3739	7.37346	38.045
1690	T449DRAFT_1715	nitrate/nitrite transport system substrate-binding protein	1401	107.642	11.2464	218.747	20.8841	47.1777	11.6535	11.0088	22.2075	100.691	15.6243	206.796	24.6426	42.5823	8.82772	11.7154	24.3608
1691	T449DRAFT_1716	nitrate/nitrite transport system permease protein	1017	48.7012	13.4622	122.753	36.9779	39.5103	16.1225	45.4189	32.0441	43.6845	15.8706	111.752	37.4352	35.9703	14.2635	46.3361	35.7628
1692	T449DRAFT_1717	nitrate/nitrite transport system ATP-binding protein	1866	48.5659	22.3751	109.487	73.1362	50.9722	29.6109	51.652	67.4971	48.6449	21.8069	101.338	72.8686	49.7196	26.2225	49.7333	81.5686
1693	T449DRAFT_1718	Alginate export	1281	118.192	38.0498	217.336	111.359	79.6234	75.4152	67.2065	94.7224	115.693	42.005	193.335	115.886	67.3882	63.8832	60.1159	115.161
1694	T449DRAFT_1719	hypothetical protein	252	4.81028	4.01167	14.538	7.30735	3.06051	2.68408	4.28217	9.10201	7.13663	3.97139	12.6264	11.8669	3.95492	3.51649	5.12046	10.107
1695	T449DRAFT_1720	MFS transporter, NNP family, nitrate/nitrite transporter	1479	27.5317	7.88013	58.4147	18.759	30.3493	10.1558	13.1509	17.1975	26.5511	8.86865	59.2797	19.076	29.9781	10.6285	12.8425	16.3943
1696	T449DRAFT_1721	Serine/threonine protein phosphatase PrpC	1737	31.0599	20.8607	56.119	37.5994	23.8545	26.7343	49.9876	27.5997	30.0939	24.2477	54.0811	38.6355	21.5899	25.3973	46.117	37.3028
1697	T449DRAFT_1722	tellurite resistance protein TerB	453	129.235	154.463	101.604	108.897	116.666	187.002	187.201	101.117	126.387	166.681	101.847	119.736	109.581	166.361	193.24	132.915
1698	T449DRAFT_1723	Citrate lyase beta subunit	969	54.8137	57.3359	84.6845	88.1557	65.4446	75.9646	95.6905	72.9579	54.7816	55.2661	82.3731	91.4344	67.5529	78.4287	96.9964	72.0196
1699	T449DRAFT_1724	PELOTA RNA binding domain-containing protein	1110	21.6413	27.3358	45.9774	25.8614	14.3306	23.5969	17.6887	21.7893	21.5434	25.4178	42.6619	28.8919	15.943	27.7162	26.1326	24.1389
1700	T449DRAFT_1725	Hydroxymethylpyrimidine pyrophosphatase	765	28.232	38.8141	65.4393	41.4026	31.1524	29.0251	38.9806	33.7236	27.7715	36.2405	63.6238	47.4482	38.1318	36.7154	55.9323	36.3568
1701	T449DRAFT_1726	TRSP domain C terminus to PRTase_2	1191	71.5895	71.7615	136.553	63.8899	64.0602	73.6528	88.4172	50.3395	70.1743	75.4119	129.279	70.5989	70.5172	82.4755	96.2512	48.416
1702	T449DRAFT_1727	Glutathione synthase/RimK-type ligase, ATP-grasp superfamily	1023	133.013	149.375	184.432	130.864	92.9569	161.169	141.606	93.0376	127.619	159.003	178.624	136.766	111.512	181.626	160.544	100.485
1703	T449DRAFT_1728	tellurium resistance protein TerZ	603	245.139	351.638	186.151	173.423	134.713	320.808	169.266	115.659	242.334	375.759	173.183	184.622	152.312	324.233	231.964	179.26
1704	T449DRAFT_1729	hypothetical protein	141	0.847601	3.68733	0.657791	1.01577	0.136746	1.48875	0.186664	2.57702	0.420489	2.86932	2.29189	1.46268	0.9062	1.50288	1.46423	1.44509
1705	T449DRAFT_1730	tellurium resistance protein TerD	576	615.136	1520.25	323.614	411.947	299.361	922.016	483.761	287.305	625.313	1649.68	288.933	415.914	274.138	921.773	408.882	342.78
1706	T449DRAFT_1731	assimilatory nitrate reductase catalytic subunit	2643	98.1364	36.3592	97.6088	64.2693	112.922	58.905	104.044	58.8071	96.3473	36.2141	94.871	64.6025	107.968	62.4065	96.3934	58.3597
1707	T449DRAFT_1732	Pyridine nucleotide-disulphide oxidoreductase	1257	56.598	19.0607	67.6983	38.0401	62.7368	24.8267	53.2884	37.9042	51.302	19.5316	69.7887	39.7053	55.4806	24.9653	50.0539	39.7952
1708	T449DRAFT_1733	hypothetical protein	171	3.39465	3.2938	2.30515	7.89707	12.5159	5.18305	15.8534	9.96052	5.5475	3.36211	3.63423	7.59825	14.9444	5.74547	18.7139	3.5747
1709	T449DRAFT_1734	two-component system, NtrC family, nitrogen regulation sensor histidine kinase GlnL	1056	13.8234	18.2987	26.1953	21.0225	10.5535	22.2636	8.24981	18.7314	14.6538	20.4062	26.9061	22.0886	10.3333	18.0602	9.48216	20.7424
1710	T449DRAFT_1735	two-component system, NtrC family, nitrogen regulation response regulator GlnG	1416	21.5946	24.0598	39.9389	27.5264	21.242	35.2327	13.6431	25.8214	21.1726	25.4889	40.8685	30.7755	18.3721	36.8687	11.5913	23.4552
1711	T449DRAFT_1736	hypothetical protein	2589	3.61377	5.31047	4.92581	19.8521	8.61659	4.53141	10.6844	14.2716	3.50375	6.32469	4.92554	18.0189	9.11545	5.6178	11.7224	18.7703
1712	T449DRAFT_1737	Multicopper oxidase with three cupredoxin domains (includes cell division protein FtsP and spore coat protein CotA)	1929	2.3012	4.28245	2.27183	15.889	5.65742	4.8848	6.08531	13.115	2.52032	4.53685	2.15205	16.1013	5.12687	3.44539	4.81626	11.091
1713	T449DRAFT_1738	protein SCO1/2	660	3.36288	6.71773	3.79426	21.6386	7.85855	9.43551	11.804	23.0197	3.9526	8.61414	3.42741	22.9987	7.3567	7.88082	6.8819	18.3691
1714	T449DRAFT_1739	two component transcriptional regulator, LuxR family	738	11.1276	16.3402	9.95979	29.2769	39.8426	22.8813	34.4866	30.2492	10.4439	16.9943	9.56601	30.1253	40.8774	23.5974	51.3345	45.1415
1715	T449DRAFT_1740	hypothetical protein	882	55.1295	82.051	64.5927	111.698	66.2381	64.7352	95.0133	93.801	53.8216	84.908	64.2028	112.519	56.3829	57.6835	79.5866	89.9815
1716	T449DRAFT_1741	hypothetical protein	1230	19.9186	26.6532	30.1998	24.6192	13.732	25.22	18.1028	22.1561	19.5541	28.27	29.5873	25.9726	13.3488	26.6567	21.3591	31.2263
1717	T449DRAFT_1742	hypothetical protein	624	12.3944	21.0613	31.2135	26.7889	18.725	15.9977	20.8786	19.6893	14.4738	18.9388	32.6263	27.5645	21.7462	24.5742	35.4848	30.2045
1718	T449DRAFT_1743	Protein of unknown function (DUF3584)	3651	29.194	34.6237	56.3134	35.5244	24.4461	40.4508	34.3648	24.4019	29.1383	36.5504	55.0474	34.39	28.0116	46.5803	41.4215	29.7461
1719	T449DRAFT_1744	hypothetical protein	174	29.2401	78.4351	108.34	25.5169	1.77298	4.42346	4.8404	24.0151	25.7827	88.8448	86.8606	30.9357	0.881201	3.09999	2.07643	12.2957
1720	T449DRAFT_1745	arsenite transporter, ACR3 family	1089	19.315	37.8622	94.5584	32.4288	11.9512	27.029	41.4976	25.6087	18.7467	39.3214	87.7225	33.5965	11.0409	26.0748	45.3106	26.7561
1721	T449DRAFT_1746	arsenate reductase	480	21.8038	39.2643	105.791	37.4258	22.4947	39.9419	71.8307	35.1532	21.4099	39.9251	95.6003	34.9745	24.2505	40.4549	58.2811	42.6618
1722	T449DRAFT_1747	ArsR family transcriptional regulator	354	34.0015	38.9608	43.4923	29.8817	15.9587	29.3853	64.7582	25.9818	31.4868	39.3386	37.3574	33.9652	15.4123	26.2842	61.383	29.6427
1723	T449DRAFT_1748	Uncharacterized membrane protein, Fun14 family	348	48.7172	55.7346	61.0328	72.1412	125.439	51.0709	163.59	64.0186	48.3284	65.7158	57.8595	73.4871	102.146	42.2927	119.543	57.0873
1724	T449DRAFT_1749	PAS domain S-box-containing protein/diguanylate cyclase (GGDEF) domain-containing protein/hemerythrin-like metal-binding domain protein	2649	40.3529	51.2913	43.0131	59.8447	68.2448	83.6713	101.364	54.4302	37.1013	51.461	36.4098	61.7079	70.7799	87.9653	94.7722	54.0739
1725	T449DRAFT_1750	phosphoribosylformylglycinamidine cyclo-ligase	1044	257.601	327.947	308.651	217.933	211.595	251.802	220.944	181.615	264.283	329.13	293.702	214.515	252.636	293.097	303.901	196.146
1726	T449DRAFT_1751	hypothetical protein	405	203.317	322.646	129.791	349.042	375.436	507.651	316.226	302.239	197.874	384.701	124.413	364.099	380.799	527.459	295.412	455.059
1727	T449DRAFT_1752	guanine deaminase	468	143.188	163.738	110.684	194.682	99.7019	162.967	139.19	168.481	138.679	161.566	101.876	198.13	94.2198	162.182	139.733	169.58
1728	T449DRAFT_1753	homoserine O-succinyltransferase	1065	68.3726	94.8834	61.005	153.368	70.6072	151.002	98.2353	121.76	65.7096	98.5094	57.9556	151.048	88.3742	188.03	157.605	158.893
1729	T449DRAFT_1754	shikimate kinase	846	120.258	151.471	105.411	267.245	127.698	291.133	214.29	233.918	124.301	184.669	94.6431	280.713	106.796	232.628	209.141	248.676
1730	T449DRAFT_1755	hypothetical protein	300	263.097	374.385	183.797	381.726	322.189	479.691	464.63	352.459	261.201	358.368	182.127	418.045	375.528	426.703	600.618	623.838
1731	T449DRAFT_1756	4-hydroxybenzoate polyprenyltransferase	867	27.5887	45.8747	39.608	35.3989	29.4889	37.8506	29.4768	36.2783	31.2287	48.0636	36.126	41.2476	30.6393	32.6181	30.7185	30.9044
1732	T449DRAFT_1757	arsenate reductase	348	221.116	258.877	147.452	119.118	147.878	185.92	107.396	93.8418	214.667	274.611	136.291	115.446	125.718	140.884	96.4059	119.151
1733	T449DRAFT_1758	NAD(P)H dehydrogenase (quinone)	594	106.491	136.762	148.413	133.269	80.1436	118.896	67.1727	109.23	102.907	145.361	133.707	124.993	60.9616	94.4077	53.0045	96.2189
1734	T449DRAFT_1759	Uncharacterized membrane protein	354	40.3678	58.9104	58.7539	39.245	12.9086	44.4073	15.6134	29.0611	40.3075	66.5268	54.6317	42.1215	13.391	29.2773	14.5803	31.6573
1735	T449DRAFT_1760	regulatory inactivation of DnaA Hda protein	705	35.1633	47.1158	52.8864	26.323	7.43899	29.6757	6.38392	22.6456	33.2467	53.0976	47.5302	29.0489	6.869	23.3903	8.63898	21.6764
1736	T449DRAFT_1761	2-dehydropantoate 2-reductase	927	83.3948	99.4739	124.465	86.1242	62.9395	62.7501	65.7849	66.3171	85.3624	103.848	115.334	90.6602	60.7858	57.3147	66.8145	74.5134
1737	T449DRAFT_1762	Protein of unknown function (DUF3455)	513	186.074	226.54	235.081	182.311	218.595	160.356	169.154	153.923	188.769	257.015	210.01	194.338	212.384	175.594	192.371	147.556
1738	T449DRAFT_1763	Short-chain dehydrogenase	693	239.294	290.904	277.543	242.958	206.278	195.307	151.044	199.736	236.699	334.764	263.36	238.945	233.146	238.482	207.053	220.811
1739	T449DRAFT_1764	superoxide dismutase, Fe-Mn family	582	1557.55	2230.15	1248.4	995.115	761.409	633.387	499.621	649.849	1595.2	2506.03	1169.19	1003.41	696.808	660.478	443.776	723.655
1740	T449DRAFT_1765	hypothetical protein	264	13.7749	18.7637	45.4081	36.5035	8.83722	9.98326	29.1111	27.0971	13.9988	18.9543	37.4755	39.0602	5.61432	7.22409	25.8071	30.8724
1741	T449DRAFT_1766	Oxidoreductase molybdopterin binding domain-containing protein	473	11.9837	17.6174	28.8246	28.4631	12.4737	9.02377	24.2052	23.6222	12.9107	18.1872	27.9063	28.385	10.9945	11.4445	32.2998	29.0775
1742	T449DRAFT_1767	Signal transduction histidine kinase	2916	10.5975	17.2997	21.4934	27.4913	12.2194	16.093	25.8503	24.1897	11.0879	16.0723	23.0594	28.1774	14.0131	20.242	41.6666	34.8331
1743	T449DRAFT_1768	G/U mismatch-specific uracil-DNA glycosylase	528	52.254	70.4049	63.4572	67.0394	33.3404	40.419	49.0503	60.5599	56.1074	72.7524	56.5899	70.7381	34.8233	35.5367	47.6063	61.1659
1744	T449DRAFT_1769	tRNA 2-thiouridine synthesizing protein A	231	98.8171	114.473	59.8248	76.705	99.1604	79.5632	99.6956	63.0177	105.231	123.428	66.5036	78.924	86.5103	68.1337	79.3206	115.992
1745	T449DRAFT_1770	uroporphyrin-III C-methyltransferase / precorrin-2 dehydrogenase / sirohydrochlorin ferrochelatase	1395	125.754	153.251	145.622	150.088	71.1538	136.047	81.7513	121.625	126.88	166.287	134.715	153.71	63.3467	108.888	68.449	113.856
1746	T449DRAFT_1771	hypothetical protein	339	3906.62	11454.9	3008.79	3295.36	4194.14	5978.92	3218.53	4196.39	3902.69	11554.8	3019.27	3347.75	4351.33	6421.24	3217.44	5461.49
1747	T449DRAFT_1772	hypothetical protein	612	241.981	317.111	301.698	280.363	117.672	199.471	137.318	234.299	246.553	342.608	303.537	271.816	134.351	249.963	143.963	315.958
1748	T449DRAFT_1773	hypothetical protein	168	27.134	34.2139	46.2363	36.0496	17.3301	37.6234	25.223	34.7409	31.1737	45.7554	49.2724	40.02	15.7436	35.7764	29.8011	30.9275
1749	T449DRAFT_1774	argininosuccinate synthase	1215	194.788	267.088	324.544	313.443	162.565	406.485	180.837	254.688	192.164	284.262	301.51	326.365	169.335	426.699	256.457	259.854
1750	T449DRAFT_1775	hypothetical protein	183	3.35864	4.3405	9.50293	19.0071	5.47881	6.3726	13.5194	16.381	3.02384	3.25801	12.497	19.046	5.23665	7.15829	19.7432	14.4746
1751	T449DRAFT_1776	PAS domain S-box-containing protein/diguanylate cyclase (GGDEF) domain-containing protein	3657	32.0593	37.0943	85.9642	100.759	40.0176	39.8104	129.597	81.4007	31.009	34.9766	83.649	102.961	48.9993	49.3801	196.761	99.6781
1752	T449DRAFT_1777	molybdopterin-guanine dinucleotide biosynthesis protein A	600	10.0162	13.1422	17.0812	28.2356	2.6351	11.1954	14.3003	22.5586	9.38741	13.9117	17.0278	28.7015	3.13047	7.06355	19.5274	28.3563
1753	T449DRAFT_1778	hypothetical protein	399	393.238	467.502	227.28	677.199	805.993	596.362	628.373	617.21	411.258	533.242	193.258	671.075	699.492	517.913	517.824	672.043
1754	T449DRAFT_1779	formate dehydrogenase subunit gamma	477	641.584	633.784	637.136	766.65	360.967	564.806	445.006	673.872	643.436	656.836	578.616	777.911	325.784	452.406	410.642	867.145
1755	T449DRAFT_1780	formate dehydrogenase iron-sulfur subunit	1554	500.646	411.97	456.894	563.588	512.751	475.66	486.778	445.913	486.164	422.113	425.372	534.892	515.553	544.58	481.534	466.453
1756	T449DRAFT_1781	formate dehydrogenase major subunit	2850	448.244	423.82	522.492	794.904	731.048	585.164	628.578	549.438	440.167	435.095	481.105	774.478	808.214	722.158	681.724	601.586
1757	T449DRAFT_1782	FdhD protein	861	264.008	223.038	274.772	298.544	317.457	228.334	317.884	220.11	258.158	230.79	248.033	286.985	312.95	255.76	285.107	257.36
1758	T449DRAFT_1783	formate dehydrogenase subunit delta	213	290.644	289.383	269.21	223.145	51.5071	128.773	57.3348	151.72	305.63	293.809	253.6	195.781	41.8116	96.9542	56.4606	202.323
1759	T449DRAFT_1784	NlpC/P60 family protein	537	65.6854	86.5984	80.9607	91.6344	60.5006	118.139	71.166	81.7052	62.8956	89.6146	69.575	99.3553	58.01	96.9669	73.2403	99.2228
1760	T449DRAFT_1785	NitT/TauT family transport system substrate-binding protein	960	93.0128	110.151	113.182	85.1885	54.6301	73.1539	63.3042	74.9902	93.73	126.496	105.466	95.1703	47.7157	59.1773	43.9796	83.8378
1761	T449DRAFT_1786	NitT/TauT family transport system permease protein	747	45.9397	53.2828	54.0412	32.7314	14.248	21.4503	23.2191	27.8174	46.775	53.8178	48.4517	33.4067	15.1892	23.7773	19.4158	30.4136
1762	T449DRAFT_1787	NitT/TauT family transport system ATP-binding protein	729	51.8517	70.0111	80.5348	114.54	41.3131	42.2003	152.647	112.304	50.9663	65.0193	78.223	118.141	44.2915	47.6453	150.453	124.239
1763	T449DRAFT_1788	hypothetical protein	243	535.028	722.874	330.631	655.917	317.227	514.082	521.627	613.917	509.039	755.083	312.005	636.707	295.09	443.157	387.425	669.13
1764	T449DRAFT_1789	flagellar hook-associated protein 3 FlgL	1284	26.4607	56.7446	56.1078	232.508	160.061	107.355	249.688	214.949	28.5978	57.7774	55.7372	227.842	208.509	138.93	326.368	252.476
1765	T449DRAFT_1790	flagellar hook-associated protein 1 FlgK	1839	26.5148	61.8361	51.1908	331.497	224.224	118.369	341.683	372.646	25.867	56.5045	48.4457	326.538	336.882	194.381	503.962	467.513
1766	T449DRAFT_1791	flagellar protein FlgJ	1053	17.2352	44.1078	40.1866	200.467	194.112	80.9796	287.417	221.492	17.1167	45.3774	36.1659	203.339	234.629	119.921	347.722	257.551
1767	T449DRAFT_1792	flagellar P-ring protein precursor FlgI	1104	18.1711	42.031	47.5714	239.67	175.382	105.612	259.835	252.155	18.85	45.0363	45.1229	238.519	222.147	145.529	367.424	308.036
1768	T449DRAFT_1793	flagellar L-ring protein precursor FlgH	708	13.1907	30.7403	26.4294	153.628	98.9115	64.3708	174.498	160.445	12.5612	28.7521	26.7892	144.949	141.093	109.246	287.888	306.356
1769	T449DRAFT_1794	flagellar basal-body rod protein FlgG	789	60.3726	98.8977	85.6954	444.583	769.806	281.747	1086.38	488.365	63.3718	96.7783	88.0589	451.685	664.928	348.978	822.361	485.248
1770	T449DRAFT_1795	flagellar basal-body rod protein FlgF	741	16.2897	55.4683	72.6906	588.304	134.266	139.313	178.732	691.811	16.4558	53.3053	68.7037	559.181	292.57	319.849	412.705	975.892
1771	T449DRAFT_1796	flagellar hook protein FlgE	1788	33.621	83.9948	103.175	765.876	301.652	250.613	370.109	638.318	34.132	85.0187	94.9698	735.975	385.867	362.336	526.13	730.645
1772	T449DRAFT_1797	flagellar basal-body rod modification protein FlgD	696	18.7657	51.6261	49.306	479.295	123.278	137.831	194.259	405.158	18.1445	46.5946	52.8593	468.777	231.976	207.838	368.864	565.896
1773	T449DRAFT_1798	flagellar basal-body rod protein FlgC	417	28.8646	70.998	67.4484	422.067	161.416	145.424	292.609	461.334	30.9004	69.9056	64.9173	435.375	197.881	156.193	346.942	607.853
1774	T449DRAFT_1799	flagellar basal-body rod protein FlgB	393	66.5547	150.226	80.8305	617.097	526.872	285.285	700.25	563.704	68.6424	153.497	80.6466	631.781	577.975	326.806	711.305	728.447
1775	T449DRAFT_1800	flagella basal body P-ring formation protein FlgA	699	24.938	35.7642	31.0157	36.9988	7.88902	28.162	13.8941	30.6698	23.2406	38.0174	24.0758	37.9726	7.56774	19.8154	12.0359	43.4333
1776	T449DRAFT_1801	anti-sigma-28 factor, FlgM family	309	88.0177	209.76	93.499	226.854	4723.21	475.381	4624.76	257.674	100.734	221.41	83.9063	246.685	4241.32	697.191	4496.95	297.394
1777	T449DRAFT_1802	flagella synthesis protein FlgN	495	59.6007	113.261	74.4799	135.949	979.719	133.346	1538.34	144.243	61.0456	121.007	65.0329	146.158	990.315	164.193	1553.85	193.467
1778	T449DRAFT_1804	ATP-dependent RNA helicase RhlE	1260	35.6096	41.5724	73.4627	47.1243	17.7662	34.782	23.7295	36.4621	39.3064	43.229	72.1478	46.7473	17.645	28.2695	19.7445	31.3722
1779	T449DRAFT_1805	ATP-independent RNA helicase DbpA	1389	58.201	74.2688	122.446	57.0804	46.5164	53.8847	47.2958	43.3435	58.6344	71.8824	116.488	60.8024	64.7518	74.9904	76.4738	59.191
1780	T449DRAFT_1806	acyl-[acyl-carrier-protein]--UDP-N-acetylglucosamine O-acyltransferase	774	57.9471	77.36	110.723	86.1776	63.0002	58.4298	68.4515	75.7879	56.327	79.3963	111.155	77.1661	104.762	90.2731	123.701	110.961
1781	T449DRAFT_1807	integrase/recombinase XerD	885	80.1375	96.7371	165.454	111.181	62.5277	69.6549	81.2786	95.2023	79.5432	95.8323	154.654	110.693	80.6782	77.6011	108.244	124.672
1782	T449DRAFT_1808	methylated-DNA-[protein]-cysteine S-methyltransferase	486	79.3934	110.99	272.377	147.097	69.6662	70.1631	67.9112	119.718	80.9225	115.449	259.988	142.754	112	89.9394	125.106	147.578
1783	T449DRAFT_1809	large subunit ribosomal protein L19	342	632.254	1067.87	762.125	398.622	418.661	336.012	203.708	339.919	657.61	1113.23	745.744	399.993	441.942	391.368	253.544	491.819
1784	T449DRAFT_1810	tRNA (guanine37-N1)-methyltransferase	738	165.734	310.367	806.303	263.686	132.957	129.323	117.796	193.496	164.665	288.269	818.971	265.874	239.793	220.155	309.825	310.468
1785	T449DRAFT_1811	16S rRNA processing protein RimM	507	242.66	422.55	614.985	202.87	43.088	108.246	41.0109	123.091	240.313	438.005	651.264	186.957	117.845	198.076	213.99	247.966
1786	T449DRAFT_1812	small subunit ribosomal protein S16	252	589.361	916.438	777.229	363.175	134.662	243.048	146.22	262.877	613.593	1002.06	733.71	355.515	146.129	209.078	183.722	303.615
1787	T449DRAFT_1813	signal recognition particle subunit FFH/SRP54 (srp54)	1395	227.005	361.392	364.246	245.864	98.5483	211.953	96.279	183.08	233.954	393.493	349.903	243.302	111.699	234.402	151.55	245.751
1788	T449DRAFT_1814	ABC-type uncharacterized transport system, permease component	795	34.2751	51.2828	61.1324	100.373	43.7768	42.7455	80.846	80.6704	35.4491	50.5417	58.3463	102.211	55.3367	47.0823	130.237	115.335
1789	T449DRAFT_1815	hypothetical protein	201	155.697	232.438	96.3247	255.605	366.055	328.505	370.308	257.267	158.497	206.578	124.909	245.434	667.477	373.975	846.371	477.462
1790	T449DRAFT_1816	Glutamate or tyrosine decarboxylase	1461	64.5763	68.0881	75.2114	58.3288	38.668	67.7043	46.7124	45.3422	63.0494	61.5337	66.986	63.3395	45.9672	62.6186	48.1168	55.7858
1791	T449DRAFT_1817	Glutathione synthase/RimK-type ligase, ATP-grasp superfamily	1215	52.0905	61.1914	49.5995	55.1173	44.7832	64.8841	43.6495	49.4386	52.4736	60.8483	43.5785	57.3732	42.6229	58.5855	42.226	46.2019
1792	T449DRAFT_1818	hypothetical protein	1491	39.2647	54.0777	51.9106	59.9957	34.1785	63.6827	54.0338	50.9032	40.5731	52.3409	50.5332	58.5794	34.2188	63.3614	49.6411	48.5138
1793	T449DRAFT_1819	Radical SAM superfamily enzyme YgiQ, UPF0313 family	1575	82.7747	108.421	83.7534	148.693	111.525	224.1	131.999	132.367	83.8201	120.027	81.1401	151.647	119.937	232.455	149.37	151.104
1794	T449DRAFT_1820	Protein of unknown function DUF115	1026	116.716	168.138	108.636	197.467	159.474	300.003	208.967	163.131	118.616	196.123	98.9965	204.891	157.538	276.59	213.5	184.891
1795	T449DRAFT_1821	hypothetical protein	189	91.9599	180.793	84.5288	134.563	124.359	220.897	141.903	102.495	108.435	200.879	77.731	122.215	153.261	260.832	225.027	161.713
1796	T449DRAFT_1822	Uncharacterized conserved protein	2517	36.0455	58.1698	56.2498	105.66	37.6661	62.7155	85.5153	102.272	36.66	61.4776	50.1903	107.839	39.1293	50.3304	85.2445	115.317
1797	T449DRAFT_1823	protein FliT	336	84.5017	144.205	160.861	272.625	639.321	197.002	881.003	288.538	93.6977	144.491	163.132	260.069	812.849	213.856	758.852	319.281
1798	T449DRAFT_1824	flagellar protein FliS	390	90.6188	162.565	96.3753	298.095	852.18	363.79	1127.7	312.524	88.528	182.14	90.6366	288.839	974.491	426.876	1239.4	369.376
1799	T449DRAFT_1825	flagellar hook-associated protein 2	1389	194.294	367.227	331.765	1215.84	2361.86	965.978	3299.37	1156.46	205.285	414.018	318.968	1204.12	2767.42	1083.96	4555.47	1460.63
1800	T449DRAFT_1826	flagellar protein FlaG	414	292.47	561.111	503.844	1477.07	5554.06	1524.61	7993.35	1566.88	305.897	672.696	490.858	1486.71	6314.05	1793.99	10635.5	1973.1
1801	T449DRAFT_1827	flagellin	855	463.53	1072.83	554.295	2268.66	9877.61	2802.58	11079.1	1844.74	478.033	1191.09	561.3	2267	13268.6	3594.82	19732.6	2834.38
1802	T449DRAFT_1828	CBS domain-containing protein	1053	42.6098	81.1935	120.053	609.29	150.093	201.054	368.25	615.197	42.116	89.1775	112.747	613.289	203.237	229.579	482.076	655.005
1803	T449DRAFT_1829	UDP-perosamine 4-acetyltransferase	648	12.515	29.1069	31.9181	160.369	54.2432	48.3751	132.736	191.983	12.1994	25.0395	27.6585	141.47	79.6025	69.0004	167.826	128.135
1804	T449DRAFT_1830	N-acetylneuraminate synthase	1101	20.7948	38.1973	49.1332	78.9433	58.6842	57.2819	98.2266	56.6409	21.7734	44.5208	46.1941	78.2056	63.8871	64.774	127.606	58.851
1805	T449DRAFT_1831	GDP/UDP-N,N'-diacetylbacillosamine 2-epimerase (hydrolysing)	1179	12.613	20.677	31.3489	32.2441	12.7887	30.2872	24.7123	27.2751	13.4938	20.4084	28.0629	35.2476	15.1833	31.4208	30.5133	28.9478
1806	T449DRAFT_1832	aminotransferase, LLPSF_NHT_00031 family	1149	11.174	20.5758	33.9432	50.0563	8.22262	26.6122	19.1728	45.3211	11.4725	17.8279	33.6202	50.6531	16.6585	36.3992	67.2018	79.2687
1807	T449DRAFT_1833	NAD dependent epimerase/dehydratase, LLPSF_EDH_00030 family	981	18.9005	33.1975	48.4306	65.136	17.4337	52.9479	44.4563	58.0598	18.3931	35.3588	49.0828	65.6346	18.9642	48.8773	69.1873	66.5692
1808	T449DRAFT_1834	CMP-N,N'-diacetyllegionaminic acid synthase	705	13.3921	25.3811	35.0274	50.5275	9.07994	26.6651	22.997	43.906	11.7176	21.1726	33.6378	58.6535	16.1304	32.6262	66.6958	67.6302
1809	T449DRAFT_1835	hypothetical protein	1461	20.053	32.9073	39.4229	58.6369	11.8511	27.0115	27.8509	43.1661	19.4519	36.0282	33.6376	61.3774	13.3022	27.6503	41.899	54.4609
1810	T449DRAFT_1836	hypothetical protein	1188	18.7977	32.373	33.8048	52.6154	11.9615	28.9191	31.8361	39.2454	19.946	37.8549	36.8478	54.6323	16.3697	35.7231	51.397	54.4555
1811	T449DRAFT_1837	CDP-Glycerol:Poly(glycerophosphate) glycerophosphotransferase	1110	30.747	50.8463	59.4928	106.506	106.186	48.9168	197.492	76.1909	31.8522	63.2855	52.6948	113.988	108.62	49.8961	199.203	87.1019
1812	T449DRAFT_1838	hypothetical protein	1329	28.0312	39.2402	37.1797	45.3243	24.9829	57.8969	40.2617	31.1344	27.912	51.431	35.3887	48.5412	30.3524	57.6912	62.5274	40.1689
1813	T449DRAFT_1839	Choline kinase	714	36.6809	59.7503	48.6151	69.0043	36.8881	73.1725	51.0174	46.724	35.5955	64.6556	43.2058	68.6883	41.9293	75.6539	64.8431	51.9383
1814	T449DRAFT_1840	putative glutamine amidotransferase	609	25.6797	47.0018	65.8682	69.5458	31.9137	58.4817	58.0415	46.5387	28.5573	46.6776	62.9413	74.3676	44.4587	51.6876	97.0415	48.681
1815	T449DRAFT_1841	PEP-utilising enzyme, mobile domain	2319	40.0434	46.1908	65.8619	69.5166	54.5428	71.1177	76.7912	44.284	37.7704	47.2329	61.9578	75.7451	56.5204	77.1732	110.217	42.4825
1816	T449DRAFT_1842	Methyltransferase domain-containing protein	750	11.9284	25.1291	26.6807	32.7915	18.7413	37.0381	22.0032	26.0408	12.5429	25.6372	24.5267	35.198	51.0415	78.5724	103.641	51.7545
1817	T449DRAFT_1843	adenylylsulfate kinase (EC 2.7.1.25)	537	22.7006	34.3704	44.2585	65.9539	31.13	55.4644	51.0219	47.4922	23.6272	39.256	44.578	70.8583	51.1811	74.187	108.227	79.1127
1818	T449DRAFT_1844	Radical SAM superfamily enzyme YgiQ, UPF0313 family	1914	28.812	42.1641	35.556	35.5762	22.2731	50.1813	29.9224	24.2287	28.8701	48.1048	34.5858	39.265	23.7724	58.1852	34.5443	31.4579
1819	T449DRAFT_1845	Glycosyl transferases group 1	3861	46.6426	67.2166	43.1253	53.5547	43.4464	72.3936	47.1722	41.8379	47.1578	73.5976	41.7779	57.267	38.362	72.8658	38.9546	43.1158
1820	T449DRAFT_1846	hypothetical protein	1818	44.561	69.112	60.8503	66.2549	81.4413	56.9109	86.8056	52.4778	46.5376	73.1916	56.6623	69.5061	87.4951	65.2419	106.862	62.9878
1821	T449DRAFT_1847	Radical SAM superfamily enzyme, MoaA/NifB/PqqE/SkfB family	1395	72.0742	100.597	80.8641	95.424	269.577	132.134	259.612	77.0186	69.7584	93.6451	73.5053	98.5803	335.355	164.706	308.834	93.7724
1822	T449DRAFT_1848	pyruvate dehydrogenase E1 component beta subunit	1071	45.5602	58.4423	63.3479	78.308	59.3018	64.8535	75.7888	63.6346	45.2832	56.504	59.0004	80.3578	94.9538	94.2886	145.445	61.1654
1823	T449DRAFT_1849	pyruvate dehydrogenase E1 component alpha subunit	1029	49.079	76.4066	105.931	116.301	66.9689	82.6644	83.3328	96.3795	48.572	68.0602	109.7	112.158	111.359	121.838	183.584	117.324
1824	T449DRAFT_1850	rfaE bifunctional protein, domain I/rfaE bifunctional protein, domain II	1521	53.6663	78.325	76.1624	78.1968	65.8552	91.2401	96.9899	61.5902	55.8457	73.5539	73.3814	80.9224	90.03	117.017	130.478	84.1958
1825	T449DRAFT_1851	D-sedoheptulose 7-phosphate isomerase	564	33.2683	48.1657	49.951	49.3376	51.9635	51.5686	67.1058	43.5275	31.7469	45.0786	45.9259	51.3767	111.032	94.2718	158.961	68.8224
1826	T449DRAFT_1852	UDP-glucose 4-epimerase	987	61.5808	86.5205	93.3359	82.5471	85.6421	101.849	135.065	65.5989	62.6929	86.9642	84.4975	84.543	95.8501	117.771	161.484	65.2355
1827	T449DRAFT_1853	radical SAM additional 4Fe4S-binding SPASM domain-containing protein	1101	78.9302	110.079	116.42	138.652	474.219	124.139	672.239	123.739	79.734	105.964	111.128	142.512	547.63	150.229	810.217	133.618
1828	T449DRAFT_1854	alanine racemase	1089	49.1969	66.3219	89.2779	58.6574	58.2508	65.7091	68.6873	41.0823	53.0461	69.883	87.8595	61.9282	61.0594	69.2911	77.7294	40.2277
1829	T449DRAFT_1855	replicative DNA helicase	1392	72.6588	97.7534	137.374	88.3832	60.0875	113.251	78.2783	67.0205	75.3606	105.687	121.63	92.3479	67.5771	113.689	87.3215	61.0395
1830	T449DRAFT_1856	hypothetical protein	396	58.2038	90.5909	77.1734	102.096	57.6488	54.422	78.8925	90.4958	56.9433	98.6701	66.6022	98.7964	55.9496	51.5659	63.0841	91.5881
1831	T449DRAFT_1857	hypothetical protein	162	70.8218	95.8344	127.243	72.7487	20.9475	23.8996	32.1685	51.0274	71.8543	94.9002	127.513	76.5118	20.7436	13.5563	29.6304	59.1149
1832	T449DRAFT_1858	hypothetical protein	237	57.4146	75.196	99.4014	42.0435	11.227	9.74282	13.1043	31.0466	56.3704	70.0795	85.4826	43.075	9.32698	11.0546	21.5604	32.67
1833	T449DRAFT_1859	large subunit ribosomal protein L17	378	1575.33	2312.14	1389.88	786.541	314.059	894.199	206.658	567.87	1593.38	2520	1299.27	744.967	342.489	951.694	234.176	855.19
1834	T449DRAFT_1860	DNA-directed RNA polymerase subunit alpha	1014	1282.07	1482.83	1269.99	557.117	334.93	632.846	226.858	399.687	1310.01	1784.36	1170.44	552.043	290.907	593.543	218.775	456.044
1835	T449DRAFT_1861	small subunit ribosomal protein S4	621	1916.28	2337.49	2193.48	772.329	375.719	930.32	331.475	471.643	1941.58	2685.61	2055.02	770.985	393.981	833.604	342.931	692.645
1836	T449DRAFT_1862	small subunit ribosomal protein S11	387	1477.55	1734.42	2128.36	752.283	335.752	784.388	282.987	423.039	1478.14	2001.69	2041	731.106	339.477	777.09	365.701	602.323
1837	T449DRAFT_1863	small subunit ribosomal protein S13	357	2259.63	3174.45	2784.47	1221.96	751.535	1103.4	552.786	845.358	2294.55	3374.02	2664.56	1214.55	763.209	1077.39	705.395	1118.38
1838	T449DRAFT_1864	large subunit ribosomal protein L36	114	736.24	937.338	872.772	464.85	356.364	513.327	298.289	239.052	750.473	1084.1	815.958	480.86	435.777	541.595	556.438	509.394
1839	T449DRAFT_1865	protein translocase subunit secY/sec61 alpha	1323	270.86	402.041	672.374	462.567	208.333	268.99	205.305	337.526	271.752	491.647	611.007	477.372	512.372	400.253	824.111	639.534
1840	T449DRAFT_1866	LSU ribosomal protein L15P	435	55.8899	193.224	531.279	240.259	88.3389	132.007	78.4749	187.84	54.1097	175.83	543.965	229.185	365.963	384.133	1067.64	578.25
1841	T449DRAFT_1867	large subunit ribosomal protein L30	186	90.5058	205.217	464.491	177.875	59.9168	125.146	83.9116	130.521	87.6584	197.822	455.599	154.235	168.648	202.792	466.193	449.691
1842	T449DRAFT_1868	small subunit ribosomal protein S5	507	495.086	864.642	982.321	658.895	272.941	596.894	306.647	451.422	484.446	966.896	1002.42	664.721	451.292	755.447	683.201	605.245
1843	T449DRAFT_1869	large subunit ribosomal protein L18	354	659.581	980.344	1255.71	738.084	276.691	612.742	342.155	476.91	663.511	1136.49	1218.89	718.047	394.981	750.815	620.246	869.136
1844	T449DRAFT_1870	large subunit ribosomal protein L6	534	1239.3	1580.32	1394.53	788.882	2245.21	961.252	1208.54	644.895	1241.85	1837.01	1300.16	800.737	2147.61	1037.49	1165.09	874.365
1845	T449DRAFT_1871	small subunit ribosomal protein S8	396	914.963	1069.77	1020.12	548.974	247.004	623.556	265.39	379.245	911.842	1325.62	945.677	572.363	262.711	617.234	299.258	542.068
1846	T449DRAFT_1872	small subunit ribosomal protein S14	306	1370.14	1671.59	2723.05	993.207	323.748	919.991	372.862	785.943	1357.51	1954.26	2704.01	1044.94	370.378	793.233	472.962	1065.07
1847	T449DRAFT_1873	large subunit ribosomal protein L5	540	1050.19	1155.01	1736.33	845.401	248.478	606.762	335.186	534.988	1080.82	1496.41	1643.26	813.8	236.548	537.187	330.713	754.47
1848	T449DRAFT_1874	large subunit ribosomal protein L24	318	972.362	1117.03	1366.22	673.011	430.432	570.184	456.373	546.468	1006.17	1439.38	1387.83	704.906	409.199	579.502	524.096	628.894
1849	T449DRAFT_1875	LSU ribosomal protein L14P	369	731.275	1028.12	899.334	592.858	367.963	556.862	343.725	380.777	756.992	1086.83	840.933	589.651	544.373	658.377	630.841	687.751
1850	T449DRAFT_1876	small subunit ribosomal protein S17	264	422.883	606.456	637.559	285.828	164.109	242.16	122.227	194.927	437.256	613.556	668.628	278.89	273.698	429.359	482.71	537.18
1851	T449DRAFT_1877	large subunit ribosomal protein L29	192	217.682	349.542	411.693	133.313	61.3584	103.863	45.374	94.6249	214.614	351.119	420.128	124.495	125.312	202.575	201.349	376.209
1852	T449DRAFT_1878	large subunit ribosomal protein L16	414	853.531	1297.79	1726.88	713.501	534.751	583.262	445.145	564.348	856.73	1436.79	1626.65	709.828	635.291	673.271	610.768	901.407
1853	T449DRAFT_1879	small subunit ribosomal protein S3	672	1261.02	1697.99	2223.58	679.918	496.433	805.328	490.047	486.44	1268.74	1864.03	2183.08	662.448	567.378	869.47	685.578	651.297
1854	T449DRAFT_1880	large subunit ribosomal protein L22	336	729.824	831.921	939.148	373.771	257.714	384.703	263.51	274.885	717.643	1073.16	930.849	347.72	247.639	451.391	344.556	418.128
1855	T449DRAFT_1881	small subunit ribosomal protein S19	273	488.053	672.903	643.634	295.592	326.509	303.465	249.892	197.568	489.876	797.527	632.107	277.855	371.2	381.333	401.003	411.994
1856	T449DRAFT_1882	large subunit ribosomal protein L2	828	982.301	1433.56	1328.72	700.602	1142.97	666.135	688.507	495.588	991.013	1565.94	1242.97	661.357	1476.58	876.732	1496.44	820.814
1857	T449DRAFT_1883	large subunit ribosomal protein L23	300	173.577	300.827	468.689	204.81	181.115	176.638	143.53	119.379	194.797	387.753	510.669	198.401	241.919	201.44	396.053	294.43
1858	T449DRAFT_1884	large subunit ribosomal protein L4	621	224.782	391.493	721.751	343.909	262.796	211.228	208.862	240.192	216.788	437.355	707.877	348.977	626.875	315.921	757.341	495.942
1859	T449DRAFT_1885	large subunit ribosomal protein L3	651	676.394	935.227	1522.19	518.303	734.522	531.931	506.38	369.848	675.584	1036.31	1532.65	533.685	1122.45	824.337	1119.74	687.8
1860	T449DRAFT_1886	small subunit ribosomal protein S10	312	709.136	843.933	1213.83	386.784	439.698	486.135	373.452	290.207	684.293	1005.57	1253.74	407.717	533.457	606.453	679.091	486.21
1861	T449DRAFT_1887	translation elongation factor 1A (EF-1A/EF-Tu)	1191	862.658	1095.31	1068.96	391.225	406.913	502.958	331.482	240.657	831.721	1153.65	984.579	389.047	565.543	679.375	652.957	401.528
1862	T449DRAFT_1888	elongation factor G	2097	268.114	453.075	919.513	342.688	263.684	187.602	226.598	222.66	267.766	471.003	912.591	333.256	567.477	400.874	921.032	526.593
1863	T449DRAFT_1889	small subunit ribosomal protein S7	471	824.874	1233.61	1890.71	738.623	670.707	652.718	686.658	506.177	827.402	1351.02	1881.2	741.275	962.077	811.92	1269.32	643.935
1864	T449DRAFT_1890	small subunit ribosomal protein S12	375	1257.58	1785.19	1699.9	647.755	570.981	696.104	536.079	508.461	1194.58	1815.28	1563.88	666.947	910.025	921.344	1043.57	729.996
1865	T449DRAFT_1891	DNA-directed RNA polymerase subunit beta'	4194	359.248	540.77	749.59	501.348	629.301	424.637	537.294	358.134	354.499	588.599	726.701	508.686	996.127	655.466	1253.12	521.589
1866	T449DRAFT_1892	DNA-directed RNA polymerase subunit beta	4095	835.819	967.856	1222.59	475.03	868.897	669.206	730.105	340.683	832.984	1082.24	1169.3	475.592	888.872	831.166	817.118	425.602
1867	T449DRAFT_1893	large subunit ribosomal protein L7/L12	369	1754.18	2173.54	1688.7	908.971	2182.17	1444.17	1953.43	753.799	1770.63	2365.3	1546.12	880.34	2259.21	1655.63	1912.38	937.341
1868	T449DRAFT_1894	large subunit ribosomal protein L10	495	1739.97	2011.99	2738.89	1110.7	1940.86	1073.08	2028.58	758.972	1769.61	2171.11	2554.01	1119.02	2172.06	1355.89	2730.86	1152.98
1869	T449DRAFT_1895	large subunit ribosomal protein L1	696	379.754	676.14	1058.55	489.79	731.55	349.487	640.294	358.922	375.582	712.503	1041.61	481.459	1265.48	780.063	1648.99	735.548
1870	T449DRAFT_1896	large subunit ribosomal protein L11	432	471.328	733.936	1031.67	462.589	319.702	344.457	202.393	311.684	474.769	853.707	1056.7	443.412	462.856	620.067	443.142	635.092
1871	T449DRAFT_1897	transcription antitermination protein nusG	534	490.388	922.018	1236.47	396.491	231.916	421.312	173.197	254.488	477.42	971.84	1192.91	410.738	331.112	596.47	308.622	395.878
1872	T449DRAFT_1898	preprotein translocase subunit SecE	378	589.248	1084.99	1451.9	429.293	70.3917	331.345	67.9576	287.9	604.653	1132.44	1380.68	447.395	126.794	449.652	189.525	420.722
1873	T449DRAFT_1900	translation elongation factor 1A (EF-1A/EF-Tu)	1191	219.313	281.504	340.837	117.524	46.3332	119.967	46.1423	85.0814	206.541	306.707	320.15	112.937	51.7963	136.176	51.1375	98.7994
1874	T449DRAFT_1904	peptidyl-tRNA hydrolase, PTH1 family	570	36.3028	62.5061	158.283	36.4342	8.45667	13.6669	7.48032	24.463	38.3818	62.0497	161.578	34.1559	21.4526	22.9819	47.0867	72.3876
1875	T449DRAFT_1905	large subunit ribosomal protein L25	600	257.918	567.066	1043.23	496.237	171.86	301.964	159.892	355.033	251.682	592.524	1002.2	471.976	405.044	532.206	686.125	530.449
1876	T449DRAFT_1906	ribose-phosphate pyrophosphokinase	954	390.802	733.334	1209.81	368.998	113.808	248.591	104.23	282.137	389.128	748.773	1141.26	371.769	196.711	304.775	273.977	368.75
1877	T449DRAFT_1908	4-diphosphocytidyl-2-C-methyl-D-erythritol kinase	879	158.669	387.306	302.224	150.184	38.2114	69.3609	33.0867	130.033	151.876	317.342	282.602	142.161	84.7903	142.126	144.508	260.434
1878	T449DRAFT_1909	outer membrane lipoprotein LolB	594	7.07068	13.2507	19.4397	29.8642	7.95268	13.1932	6.60207	22.213	6.95364	13.8371	20.5059	29.5122	47.1087	40.2149	169.18	99.4777
1879	T449DRAFT_1910	Flp pilus assembly protein TadD, contains TPR repeats	1746	77.5135	134.817	118.778	187.157	105.207	155.986	124.755	159.412	78.3954	150.615	111.378	188.402	145.762	194.871	242.108	229.49
1880	T449DRAFT_1911	glutamyl-tRNA reductase	1260	41.7749	55.8081	57.6366	53.506	14.3232	44.5372	17.3375	42.5542	39.9338	55.0586	53.8001	51.9033	15.3532	33.269	17.7373	49.1606
1881	T449DRAFT_1912	peptide chain release factor 1	1086	40.5919	52.4355	61.8964	54.863	16.618	66.2772	29.3733	45.1481	39.0528	54.1354	57.453	58.0923	17.1424	60.2406	28.8488	50.0951
1882	T449DRAFT_1913	release factor glutamine methyltransferase	855	23.3632	31.2657	35.6892	38.7435	12.155	24.715	24.0109	33.547	22.9066	29.6613	35.6736	41.127	16.8273	24.176	34.651	42.8964
1883	T449DRAFT_1914	Proteasome lid subunit RPN8/RPN11, contains Jab1/MPN metalloenzyme (JAMM) motif	423	33.4601	45.8867	39.2482	52.0947	15.7714	37.715	38.0173	45.9568	33.2186	48.7785	37.3166	59.8724	15.0429	27.2796	29.8948	43.5936
1884	T449DRAFT_1915	MSHA biogenesis protein MshI	966	66.0832	61.6552	89.3881	60.4286	15.2294	28.1285	30.679	50.5685	67.7383	62.6237	88.9335	58.242	14.0075	22.4151	24.8988	57.5837
1885	T449DRAFT_1916	Fimbrial assembly protein (PilN)	624	16.9363	18.5154	31.2878	14.8208	1.88486	8.37262	5.94723	10.0812	18.8445	17.1985	30.1564	15.8975	2.92816	4.72344	21.4232	24.8167
1886	T449DRAFT_1917	MSHA biogenesis protein MshJ	636	15.9456	12.9887	23.2965	16.021	2.54657	7.84792	9.47673	12.6762	13.6725	12.2537	19.6598	16.8298	2.893	5.17953	11.5239	18.7419
1887	T449DRAFT_1918	hypothetical protein	627	16.2834	16.7223	21.486	17.4258	2.33711	9.48572	4.99528	16.5526	17.9348	17.1841	19.2284	17.1701	4.95201	7.77329	12.8418	23.8855
1888	T449DRAFT_1919	MSHA biogenesis protein MshL	1647	29.0564	29.3839	33.8445	36.3122	23.3786	22.5732	33.8304	32.5965	29.2185	29.4772	32.5405	39.4945	23.3904	17.8372	36.1958	40.8876
1889	T449DRAFT_1920	MSHA biogenesis protein MshM	909	58.8637	69.6045	58.9754	122.268	51.3105	58.9379	86.2555	106.555	63.1154	73.7187	58.2485	122.518	47.4971	48.2136	76.3141	131.58
1890	T449DRAFT_1921	Tetratricopeptide repeat-containing protein	1098	37.4116	37.6045	56.3207	46.4556	15.8218	31.3957	19.2963	40.8697	36.0161	41.4426	51.5048	56.0487	15.3841	25.9137	21.7175	41.9392
1891	T449DRAFT_1922	Protein of unknown function (DUF1097)	519	2176.34	2537.87	1594.37	2927.64	2360.07	3854.08	1793.84	2501.69	2260.33	3121.51	1447.9	3035.32	1783.74	3381.56	1261.32	2121.2
1892	T449DRAFT_1923	hypothetical protein	135	567.08	625.928	829.756	522.427	223.948	536.791	263.002	374.462	589.376	739.59	778.336	535.15	209.076	563.514	235.896	446.003
1893	T449DRAFT_1924	transaldolase	987	1245.59	1507.6	1086.55	742.738	1005.83	2001.28	878.948	555.209	1249.51	1687.53	1050.26	779.547	1009.26	1967.31	929.841	784.787
1894	T449DRAFT_1925	hypothetical protein	1158	518.71	822.198	994.504	634.79	350.924	870.37	432.092	499.012	526.159	914.034	973.052	647.459	493.983	1183.67	745.286	718.871
1895	T449DRAFT_1926	hypothetical protein	666	776.237	1219.42	911.784	781.527	1371.14	1476.68	985.05	586.231	779.154	1354.02	906.688	775.623	1762.65	2353.74	1760.62	972.897
1896	T449DRAFT_1927	transketolase	1986	2507.62	3096.49	1873.1	1439.8	1734.52	3591.16	1571.65	1137.07	2537.88	3526.81	1765.47	1471.74	1863.2	3839.76	1786.67	1364.28
1897	T449DRAFT_1928	6-phospho-3-hexuloisomerase	534	3729.99	4028.19	1876.38	1864.52	3289.5	4488.38	2993.1	1670.71	3772.73	4479.03	1763.07	1864.87	3228.09	4619.05	3015.08	2089.66
1898	T449DRAFT_1929	3-hexulose-6-phosphate synthase	642	4308.03	5094.59	1554.95	1599.75	2216.35	5570.3	2190.64	1313.43	4419.03	5625.9	1455.67	1628.06	2055.02	4626.96	2283.01	1844.77
1899	T449DRAFT_1930	4-nitrophenyl phosphatase	828	48.1264	86.9836	62.6445	95.0132	25.9178	99.6892	44.7561	77.0987	49.6461	88.9282	55.8408	101.226	27.3295	81.8032	56.4764	100.895
1900	T449DRAFT_1931	dihydroxyacetone kinase, N-terminal domain	990	70.2757	95.1715	102.726	213.803	84.3698	174.103	160.257	160.644	66.9146	96.5085	100.864	215.738	108.531	182.757	227.885	177.619
1901	T449DRAFT_1932	dihydroxyacetone kinase, C-terminal domain	648	21.2096	28.2823	35.7111	94.5355	42.8471	53.7381	69.6983	76.3308	21.4099	27.8654	33.5662	90.8657	87.2532	76.8488	245.008	116.972
1902	T449DRAFT_1933	repressor LexA	636	29.9048	37.8308	30.4787	41.0498	42.4429	35.9757	57.8536	43.099	31.0428	37.1965	27.4768	39.7884	47.3126	35.5601	68.0886	58.7886
1903	T449DRAFT_1934	hypothetical protein	153	31.3565	43.4205	20.1561	22.4665	22.1797	19.2078	25.8036	22.5615	28.8049	39.8033	16.4096	23.0501	20.1265	14.6056	31.7107	28.6326
1904	T449DRAFT_1935	myo-inositol-1(or 4)-monophosphatase	765	136.384	177.609	169.827	243.227	95.4734	156.985	278.644	185.628	133.174	203.164	156.07	249.75	109.852	145.3	306.11	175.791
1905	T449DRAFT_1936	hypothetical protein	132	274.722	388.512	318.648	433.547	336.837	424.598	510.641	322.757	277.879	421.512	293.401	455.599	410.233	444.829	491.117	334.965
1906	T449DRAFT_1937	hypothetical protein	204	150.896	194.967	92.2939	141.018	174.57	168.182	220.75	155.964	157.716	209.803	92.8525	150.938	223.48	207.468	324.36	381.047
1907	T449DRAFT_1938	TPR repeat-containing protein	1668	37.9846	20.0786	49.4047	48.6981	38.7358	62.9796	56.5683	34.5687	37.6302	19.1104	43.1292	55.4049	49.3784	80.7873	68.0763	36.4638
1908	T449DRAFT_1939	type IV pilus assembly protein PilA	465	295.42	126.779	104.217	108.595	203.303	378.496	148.522	96.0168	300.865	113.702	106.061	136.25	183.418	221.311	147.184	184.477
1909	T449DRAFT_1940	Sel1 repeat-containing protein	459	20.9043	33.3205	37.837	49.7027	29.4469	20.0716	46.6185	49.4276	19.7199	32.0561	39.1015	49.5151	30.6769	21.1109	58.1363	66.5875
1910	T449DRAFT_1941	antitoxin CcdA	240	26.819	45.8534	49.0794	60.444	20.5666	18.3674	39.8085	58.2889	25.4448	33.4484	36.1479	65.3087	37.374	21.5117	60.8618	95.087
1911	T449DRAFT_1942	toxin CcdB	273	17.4483	24.1758	35.6725	25.7818	12.2891	13.4987	25.452	24.7065	17.0121	19.9674	34.6921	27.725	16.5685	19.6876	39.8923	45.9015
1912	T449DRAFT_1943	aspartyl/glutamyl-tRNA(Asn/Gln) amidotransferase subunit B	1437	128.066	155.335	142.608	122.692	144.777	175.975	156.141	100.859	131.987	156.804	136.521	126.283	159.873	197.2	178.944	116.484
1913	T449DRAFT_1944	aspartyl/glutamyl-tRNA(Asn/Gln) amidotransferase subunit A	1452	111.692	125.453	128.982	88.3525	119.711	123.526	152.299	73.5103	110.547	145.153	119.874	87.3245	109.215	129.795	129.747	66.3756
1914	T449DRAFT_1945	aspartyl/glutamyl-tRNA(Asn/Gln) amidotransferase subunit C	288	98.2296	143.217	96.291	60.6003	128.474	84.6295	120.358	53.1477	95.5211	149.571	85.1046	65.452	138.821	88.0268	160.936	89.144
1915	T449DRAFT_1946	rod shape-determining protein MreB	1044	605.932	770.241	482.066	522.764	419.717	436.203	332.802	450.893	611.384	824.283	458.352	514.272	404.949	483.746	384.783	508.223
1916	T449DRAFT_1947	rod shape-determining protein MreC	1218	121.909	162.455	198.823	97.0618	45.4327	59.7646	60.3753	77.956	120.525	151.257	191.885	102.289	55.0961	55.1672	54.962	77.8729
1917	T449DRAFT_1948	rod shape-determining protein MreD	486	28.1741	33.8466	40.4582	28.6701	32.0957	25.8193	43.8119	29.7192	30.4578	41.0095	35.5482	34.4155	25.4234	19.5417	40.7816	29.1382
1918	T449DRAFT_1949	penicillin-binding protein 2	1839	36.7457	51.4463	47.2821	41.4107	27.1342	32.4554	37.3971	34.9356	37.6023	52.8687	44.7555	44.0513	21.9488	30.0434	27.7577	36.0648
1919	T449DRAFT_1950	rod shape determining protein RodA	1134	31.4061	46.0897	45.6177	41.7692	35.944	37.0629	63.7103	33.9248	32.1889	46.6051	39.8739	40.3383	43.0196	43.8966	68.7735	39.1704
1920	T449DRAFT_1951	membrane-bound lytic murein transglycosylase B	1020	71.8409	105.667	62.9917	107.659	68.3915	80.5812	112.658	119.806	68.2985	112.98	56.7107	114.907	78.3055	76.4525	115.778	216.842
1921	T449DRAFT_1952	rare lipoprotein A	798	316.323	413.263	313.578	496.746	21.0692	170.485	12.5332	493.529	308.827	483.771	292.317	553.819	29.6058	115.875	25.5484	625.444
1922	T449DRAFT_1953	D-alanyl-D-alanine carboxypeptidase (penicillin-binding protein 5/6)	1170	200.003	235.664	242.692	284.629	66.001	146.282	62.3348	260.252	210.45	281.837	225.529	304.228	56.0459	105.163	49.8055	301.805
1923	T449DRAFT_1954	D-alanine transaminase	843	155.541	197.083	138.573	118.492	39.0885	97.1683	40.9625	101.966	154.118	225.715	130.572	129.492	36.4679	82.1529	43.7772	144.419
1924	T449DRAFT_1955	hypothetical protein	264	52.4481	58.4246	46.9013	37.8986	4.74726	20.1432	6.879	27.8713	50.3806	62.9123	38.8879	40.4664	5.27553	17.9508	8.40686	42.4495
1925	T449DRAFT_1956	lipoyl(octanoyl) transferase	609	29.2682	36.0695	44.3564	29.8677	4.97069	15.7789	9.9401	19.9132	31.5429	41.398	39.4302	28.7176	6.81882	14.3612	14.6622	30.4466
1926	T449DRAFT_1957	lipoic acid synthetase	963	31.2032	38.2121	34.1667	24.9011	7.60836	19.8603	10.0304	21.295	31.9122	42.432	32.6021	29.126	12.5121	17.3438	23.5828	26.5541
1927	T449DRAFT_1958	putative addiction module component, TIGR02574 family	225	33.008	44.4173	52.6606	60.8361	43.9611	28.8178	63.986	58.945	31.9721	42.3975	44.3027	60.5882	41.5692	19.2642	47.2557	52.977
1928	T449DRAFT_1959	YozE SAM-like fold	675	53.7234	75.7832	96.5616	88.8747	27.1936	51.0358	71.6284	75.8009	57.2394	79.4953	93.3561	94.8084	24.5894	48.0036	61.6312	99.7658
1929	T449DRAFT_1960	hypothetical protein	606	148.728	200.306	180.944	236.141	150.686	206.604	200.003	201.242	147.733	193.362	173.392	242.449	174.498	215.912	235.16	287.984
1930	T449DRAFT_1961	Glutaredoxin-like domain (DUF836)	240	104.075	141.111	131.877	111.169	99.3785	132.945	98.3697	87.6227	111.99	151.272	113.933	121.251	125.698	203.398	168.607	125.226
1931	T449DRAFT_1962	methionine synthase (B12-dependent)	3681	271.63	312.228	305.439	344.45	385.079	434.071	393.193	271.212	270.411	334.163	280.287	347.529	373.162	496.348	403.856	291.66
1932	T449DRAFT_1963	Protein of unknown function (DUF2970)	192	449.058	832.372	423.407	551.477	208.88	509.235	255.109	507.899	454.137	850.072	402.132	568.229	231.99	411.873	285.491	843.154
1933	T449DRAFT_1964	hypothetical protein	432	130.617	196.438	89.8502	264.709	271.276	211.803	252.596	218.216	133.309	195.584	95.7499	248.966	926.481	505.552	1247.94	688.154
1934	T449DRAFT_1965	hypothetical protein	384	187.982	381.849	325.948	408.625	138.684	310.922	216.452	393.285	204.938	407.735	326.522	425.903	205.77	317.007	363.047	503.558
1935	T449DRAFT_1966	hypothetical protein	132	4072.06	10591.3	3656.01	1457.82	1037.53	2251.09	495.288	1308.4	4357.44	9771.73	3564.51	1471.32	1196.24	1315.37	595.91	2161.07
1936	T449DRAFT_1967	Predicted thiol-disulfide oxidoreductase YuxK, DCC family	1893	22.8814	40.9305	44.9657	49.6761	31.3001	57.2435	36.9003	47.4954	22.7279	46.0176	39.3292	48.3074	42.5779	52.5212	64.4292	54.3569
1937	T449DRAFT_1968	hypothetical protein	180	48.3738	51.9111	68.1444	41.3758	18.5314	10.4957	11.259	25.738	45.3451	69.795	53.0307	43.1954	6.4597	5.88629	1.72047	8.48991
1938	T449DRAFT_1969	trk system potassium uptake protein TrkH	1458	42.308	68.0202	83.9699	40.9352	39.0517	27.371	36.5912	35.9497	41.7083	69.4591	77.5069	42.9875	39.3488	34.5778	33.7369	32.4922
1939	T449DRAFT_1970	trk system potassium uptake protein TrkA	1362	47.396	76.2395	128.346	31.2767	27.761	26.2692	25.6047	25.4612	48.1741	75.8714	118.067	30.1937	42.8166	45.6146	52.7511	29.7708
1940	T449DRAFT_1971	malate thiokinase small subunit	888	149.563	172.215	308.3	92.6947	143.979	90.931	121.284	71.3523	145.463	189.914	279.85	90.3221	134.926	112.353	115.783	72.9673
1941	T449DRAFT_1972	malate thiokinase large subunit	1194	149.754	203.35	390.647	82.5106	108.711	90.5406	87.8203	62.2717	153.966	208.797	360.339	88.5926	131.648	130.187	122.984	68.8578
1942	T449DRAFT_1973	beta-methylmalyl-CoA/L-malyl-CoA lyase	948	182.203	264.588	326.308	114.087	76.4129	94.7957	56.3041	79.6766	179.034	261.069	303.568	108.21	87.555	104.104	73.5013	95.5383
1943	T449DRAFT_1974	alanine-glyoxylate transaminase / serine-glyoxylate transaminase / serine-pyruvate transaminase	1167	488.888	743.795	867.044	235.551	170.805	271.57	104.173	155.117	469.231	808.018	795.887	229.036	189.504	289.574	125.166	171.719
1944	T449DRAFT_1975	Lactate dehydrogenase	972	183.36	263.344	457.135	143.687	82.7981	115.971	84.1308	99.4379	174.471	270.855	426.169	139.826	82.3697	121.452	81.9349	109.74
1945	T449DRAFT_1976	hypothetical protein	120	125.345	178.72	281.724	87.9805	49.6491	49.1742	43.6468	64.3449	112.155	199.271	293.326	93.6665	40.0359	34.3545	59.7865	104.426
1946	T449DRAFT_1977	RNA recognition motif. (a.k.a. RRM, RBD, or RNP domain)	261	65.545	114.485	129.528	78.5498	25.9299	27.8812	38.1181	62.3002	61.5605	104.427	126.862	70.9586	34.5137	28.638	54.1851	81.5812
1947	T449DRAFT_1978	Outer membrane protein TolC	1419	15.5932	12.1826	24.6905	15.5437	20.7895	11.177	48.9668	12.5313	14.3313	12.0347	24.1049	16.3653	25.7259	10.9829	49.6501	12.9233
1948	T449DRAFT_1979	hypothetical protein	147	1.97444	1.17894	2.52377	3.47969	0.524658	0.634659	0	1.23592	1.34442	0.579412	3.04385	1.96417	0.347685	0.262098	0	0
1949	T449DRAFT_1980	membrane fusion protein, multidrug efflux system	1050	11.7398	8.22508	13.9785	23.7927	14.5803	14.0387	27.4226	23.7049	10.9355	8.76071	13.1867	24.7879	15.5519	14.861	28.7565	23.7717
1950	T449DRAFT_1981	heavy metal efflux pump, CzcA family	3132	9.71946	7.66829	9.72794	17.3771	11.1612	11.9746	16.6725	16.1479	9.26311	8.1176	8.77019	18.543	17.0406	16.2996	27.2079	16.0365
1951	T449DRAFT_1982	cobalt-zinc-cadmium efflux system protein	966	41.8698	53.2382	40.3015	108.001	42.3947	85.4962	54.7917	84.4454	42.3902	55.3275	38.4967	107.282	53.4641	90.0792	81.0012	98.3985
1952	T449DRAFT_1983	MFS-type transporter involved in bile tolerance, Atg22 family	1179	24.7046	27.1814	27.4745	73.2694	27.4908	47.1222	38.4861	55.1088	24.2889	28.7163	26.0389	74.6935	34.1923	54.7045	49.7756	55.8217
1953	T449DRAFT_1984	two-component system, OmpR family, copper resistance phosphate regulon response regulator CusR	672	24.1615	28.6262	35.4018	61.2599	24.704	40.2959	30.8238	42.9192	28.5269	31.2113	30.0739	59.1093	25.0605	34.4004	29.6475	36.8401
1954	T449DRAFT_1985	two-component system, OmpR family, heavy metal sensor histidine kinase CusS	1389	18.9046	24.8706	25.1737	34.646	17.3795	29.671	24.0079	24.8191	19.9337	25.5858	23.7307	34.3136	15.6107	29.2777	19.7687	23.3243
1955	T449DRAFT_1986	putative ABC transport system permease protein	792	25.3294	31.7287	28.9839	19.6081	13.4384	27.9472	26.5523	17.1472	25.9514	32.5047	24.1049	23.8007	13.7615	31.6449	23.2655	17.7516
1956	T449DRAFT_1987	putative ABC transport system ATP-binding protein	663	32.8329	44.0885	47.7033	29.6262	14.3955	32.7869	36.6808	20.415	31.5671	44.289	52.0034	30.0181	16.073	30.9448	29.0379	29.9644
1957	T449DRAFT_1988	malate dehydrogenase	981	312.067	413.431	288.007	318.505	287.449	374.392	366.409	260.598	321.002	460.445	272.046	329.476	273.575	331.203	403.233	274.793
1958	T449DRAFT_1989	5,10-methylenetetrahydrofolate dehydrogenase (NADP+)	858	143.45	171.099	214.873	184.646	83.417	156.144	107.671	133.163	139.608	178.909	206.166	176.24	72.4501	121.333	80.0081	115.771
1959	T449DRAFT_1990	hydroxypyruvate reductase	1434	64.9826	77.6888	114.432	85.0812	33.7623	75.4849	50.8957	70.6163	60.9979	79.3676	107.996	84.1636	34.2335	75.4314	46.8991	77.5104
1960	T449DRAFT_1991	glycine hydroxymethyltransferase	1254	110.213	147.599	170.242	131.199	44.2668	224.235	61.3705	84.4833	109.831	154.131	150.814	136.143	43.7632	193.026	57.4589	99.1979
1961	T449DRAFT_1992	Protein of unknown function (DUF2281)	243	56.4185	81.1844	59.3514	52.2039	30.3897	95.2145	44.8409	38.1303	57.337	88.7663	60.0483	57.4581	37.3332	106.469	43.9677	56.5994
1962	T449DRAFT_1993	mRNA interferase MazF	339	38.6285	53.0819	58.2756	52.6302	9.55528	76.6449	20.5744	35.7732	37.4272	63.2521	52.5761	60.2288	10.1013	70.1809	16.748	60.1055
1963	T449DRAFT_1994	Formate-tetrahydrofolate ligase	1674	97.3901	130.203	139.081	110.358	67.0811	154.502	86.6001	96.28	98.0829	128.104	134.032	116.573	82.6563	176.784	97.5244	120.319
1964	T449DRAFT_1995	spermidine synthase	810	43.821	53.2572	60.7732	41.8053	67.9127	39.3336	70.6081	41.7751	46.4796	49.9737	60.795	42.6989	74.5192	34.5567	71.3678	49.4301
1965	T449DRAFT_1996	uncharacterized radical SAM protein YgiQ	2166	42.9508	45.8798	51.9409	40.5339	34.5477	41.2957	51.412	37.8709	41.4694	38.1433	51.3689	41.9903	39.5888	41.1344	52.7819	42.9904
1966	T449DRAFT_1998	hypothetical protein	717	0	0	0	0	0	0	0	0	0	0	0	0	0	0	0	0
1967	T449DRAFT_1999	hypothetical protein	516	0	0	0	0	0	0	0	0	0	0	0	0	0	0	0	0
1968	T449DRAFT_2000	hypothetical protein	162	0	0	0	0	0	0	0	0	0	0	0	0	0	0	0	0
1969	T449DRAFT_2001	hypothetical protein	195	0	0	0	0	0	0	0	0	0	0	0	0	0	0	0	0
1970	T449DRAFT_2002	hypothetical protein	267	0	0	0	0	0	0	0	0	0	0	0	0	0	0	0	0
1971	T449DRAFT_2003	hypothetical protein	180	0	0	0	0	0	0	0	0	0	0	0	0	0	0	0	0
1972	T449DRAFT_2004	hypothetical protein	294	0	0	0	0	0	0	0	0	0	0	0	0	0	0	0	0
1973	T449DRAFT_2005	Protein of unknown function (DUF3631)	1518	0	0	0	0	0	0	0	0	0	0	0	0	0	0	0	0
1974	T449DRAFT_2006	hypothetical protein	474	0	0	0	0	0	0	0	0	0	0	0	0	0	0	0	0
1975	T449DRAFT_2007	hypothetical protein	174	0	0	0	0	0	0	0	0	0	0	0	0	0	0	0	0
1976	T449DRAFT_2008	hypothetical protein	258	0	0	0	0	0	0	0	0	0	0	0	0	0	0	0	0
1977	T449DRAFT_2009	hypothetical protein	423	0	0	0	0	0	0	0	0	0	0	0	0	0	0	0	0
1978	T449DRAFT_2010	Phage integrase family protein	1215	0	0	0	0	0	0	0	0	0	0	0	0	0	0	0	0
1979	T449DRAFT_2011	transposase	231	29.1943	37.8244	91.7448	42.6926	13.6888	6.46198	38.2831	39.4229	27.5484	34.1063	89.64	43.3904	10.1224	4.50333	30.611	48.9548
1980	T449DRAFT_2012	Acetyltransferase (GNAT) domain-containing protein	435	18.8	23.5388	135.285	76.6213	22.9158	25.8974	165.057	50.9539	18.718	26.629	128.577	79.4135	18.8283	17.4485	175.726	59.2537
1981	T449DRAFT_2013	hypothetical protein	200	6.82924	9.45953	474.757	304.249	8.86935	5.36446	1248.47	209.272	6.02771	11.0726	444.215	335.962	5.74984	5.0087	1127.51	214.455
1982	T449DRAFT_2014	N-acyl-L-homoserine lactone synthetase	576	9.36649	16.2724	691.669	638.896	4.48556	5.22354	4698.19	481.798	10.9794	15.5634	657.619	656.381	3.10562	3.91305	5546.65	596.416
1983	T449DRAFT_2015	transposase, IS5 family	315	6.01624	9.44463	12.2193	17.8624	15.5474	6.66392	25.1499	16.7982	7.2778	12.438	10.5746	16.8264	14.116	4.83135	26.8722	18.1118
1984	T449DRAFT_2016	imidazole glycerol phosphate synthase subunit hisH (EC 2.4.2.-)	666	207.902	287.583	364.971	209.183	41.747	138.156	90.538	157.572	207.719	318.889	341.184	214.785	36.2027	92.6766	72.9264	167.198
1985	T449DRAFT_2017	Integrase core domain-containing protein	161	68.7166	95.9812	134.946	122.891	10.8981	16.5149	58.361	103.253	66.8995	87.951	139.576	109.396	11.5076	12.8029	30.7762	121.495
1986	T449DRAFT_2019	RNA-directed DNA polymerase	1242	0	0	0	0	0	0	0	0	0	0	0	0	0	0	0	0
1987	T449DRAFT_2020	Transposase InsO and inactivated derivatives	888	0	0	0	0	0	0	0	0	0	0	0	0	0	0	0	0.458914
1988	T449DRAFT_2021	transposase	297	0	0	0	0	0	0	0	0	0	0	0	0	0	0	0	0
1989	T449DRAFT_2023	Transposase InsO and inactivated derivatives	699	12.3346	17.8924	43.3888	67.9092	7.64076	8.77559	100.271	53.6722	11.281	18.1253	38.8697	63.4647	6.9828	7.88207	99.3888	57.571
1990	T449DRAFT_2024	transposase	201	3.31269	5.60437	18.1113	60.0584	7.48226	4.98965	154.251	39.8837	6.68598	6.03842	17.3141	57.2542	8.0733	3.35447	154.843	56.7683
1991	T449DRAFT_2025	hypothetical protein	168	1.62601	2.83683	19.7367	97.3095	7.57476	1.38832	135.985	82.8644	1.05873	2.66167	23.3785	93.0527	6.08449	2.06402	142.554	85.5055
1992	T449DRAFT_2026	N-acyl-L-homoserine lactone synthetase	578	1.56553	3.04832	659.55	516.187	4.63683	1.85621	992.907	362.888	2.01733	3.20506	628.292	559.876	4.28861	2.46635	997.994	471.498
1993	T449DRAFT_2027	HAD-superfamily subfamily IB hydrolase, TIGR01490	696	0.883092	1.6185	697.513	584.42	8.671	3.35111	906.175	388.484	1.1642	2.5087	689.171	646.865	8.1144	2.07589	900.579	454.942
1994	T449DRAFT_2028	Delta-aminolevulinic acid dehydratase, porphobilinogen synthase	1152	7.01005	13.1382	1136.01	636.338	12.2516	9.59674	1235.54	412.584	8.88648	15.0089	1141.92	683.934	11.2912	7.59198	1243.04	534.334
1995	T449DRAFT_2029	A-factor biosynthesis hotdog domain-containing protein	699	11.0157	19.0081	1287.77	557.06	6.81324	10.3439	642.591	338.505	12.1292	19.2219	1360.33	602.221	5.02688	8.76398	715.068	499.483
1996	T449DRAFT_2030	2-polyprenyl-6-methoxyphenol hydroxylase	1596	7.98029	14.5416	685.11	306.191	10.3655	9.03137	468.196	204.276	8.66797	16.4237	672.821	324.502	9.50301	7.21805	474.586	279.082
1997	T449DRAFT_2031	Predicted oxidoreductase	990	9.79548	17.4909	251.78	128.261	10.6728	15.7847	107.99	91.551	9.56209	19.3146	256.089	145.7	11.2932	13.7379	113.864	144.997
1998	T449DRAFT_2032	MFS transporter, DHA2 family, multidrug resistance protein	1542	5.77961	10.6676	221.812	139.947	2.97596	7.1393	76.4157	99.6617	6.66456	10.7572	218.597	156.819	2.57703	6.77121	81.7393	100.491
[truncated: 2,605 more rows]

## Sheet: Sheet1
	locus_tag	product	length	1-WTNH1.summary	2-WTAH1.summary	3-MUNH1.summary	4-MUAH1.summary	5-WTNL1.summary	6-WTAL1.summary	7-MUNL1.summary	8-MUAL1.summary	9-WTNH2.summary	10-WTAH2.summary	11-MUNH2.summary	12-MUAH2.summary	13-WTNL2.summary	14-WTAL2.summary	15-MUNL2.summary	16-MUAL2.summary
2405	T449DRAFT_2448	hemerythrin	438	51.6091	73.562	61.4089	34.0543	15.8476	35.1986	32.8094	26.1839	49.3623	78.9995	53.9728	37.104	14.9362	34.9659	25.1001	38.1464
2406	T449DRAFT_2449	PAS domain S-box-containing protein/diguanylate cyclase (GGDEF) domain-containing protein	2703	91.2081	114.227	48.9049	134.133	176.17	144.498	68.1214	134.193	93.8211	115.392	44.4283	138.194	180.382	175.352	73.8792	147.673
2407	T449DRAFT_2450	Ferredoxin-NADP reductase	1038	1.52967	2.54614	3.17204	8.27885	81.4157	35.3002	13.0077	7.65751	1.58028	3.44633	2.20323	9.13965	102.749	69.3921	14.7682	6.7723
2408	T449DRAFT_2451	hydroxylamine reductase precursor (EC 1.7.99.1)	1668	2.6408	5.83569	0.0139012	0.147198	244.656	144.627	0.094675	0.231457	1.99052	6.17866	0.119224	0.234924	271.742	273.222	0.587932	0.855099
2409	T449DRAFT_2452	anaerobic nitric oxide reductase transcription regulator	1545	11.7136	13.7036	48.2202	76.267	30.3757	17.9495	106.948	61.0744	9.77276	13.4927	46.7719	76.1412	30.2523	19.2518	104.932	58.094
1706	T449DRAFT_1731	assimilatory nitrate reductase catalytic subunit	2643	98.1364	36.3592	97.6088	64.2693	112.922	58.905	104.044	58.8071	96.3473	36.2141	94.871	64.6025	107.968	62.4065	96.3934	58.3597
3138	T449DRAFT_3186	nitrate reductase alpha subunit	3741	41.3981	55.004	41.3352	110.622	76.2228	103.195	184.406	81.9465	42.5424	62.5653	41.0183	108.037	72.1151	102.732	155.698	85.7297
4091	T449DRAFT_4154	mxaJ protein	840	1964.4	1810.39	3267.43	10.3764	1944.07	149.438	944.907	25.9272	1916.16	1491.58	2981.65	11.4168	2227.45	398.219	1467.13	44.3901
4092	T449DRAFT_4155	methanol dehydrogenase (cytochrome) large subunit apoprotein	1815	6400.79	4456.23	6156.18	39.8615	4835.42	395.707	2672.74	66.3782	6306.03	3405.7	5788.29	41.7817	5326.73	857.147	2947.3	81.5031
4562	T449DRAFT_4628	methane/ammonia monooxygenase subunit C	774	7.01453	8.15396	7.04002	860.719	173.606	49.7814	230.246	1348.34	7.48133	8.94102	6.26271	849.227	228.788	45.7961	229.663	1105.53
4563	T449DRAFT_4629	methane/ammonia monooxygenase subunit B	1239	4.43708	4.76738	5.63303	671.566	144.337	27.1828	189.994	1175.33	4.48216	6.15257	5.3769	636.691	315.383	42.7731	421.495	1748.06
4564	T449DRAFT_4630	methane/ammonia monooxygenase subunit A	753	9.65889	12.5433	9.79218	893.744	326.09	39.1207	323.176	1435.25	10.1571	12.4141	7.82388	874.389	532.494	64.342	721.571	1683.1
3867	T449DRAFT_3928	PQQ-dependent dehydrogenase, methanol/ethanol family	1857	178.564	976.552	235.567	1709.75	233.472	2254.58	465.462	1507.72	168.917	1376.49	217.298	1690.8	313.387	1987.08	1047.35	2479.38
