# Supplementary material for: A Complex Interplay between Nitric Oxide, Quorum Sensing, and the Unique Secondary Metabolite Tundrenone Constitutes the Hypoxia Response in Methylobacter
Source: mSystems. 2020 Jan 21;5(1):e00770-19. doi: 10.1128/mSystems.00770-19 (PMC6977074; doi:10.1128/mSystems.00770-19)
Supplement: TABLE S4 [file mSystems.00770-19-st004.xlsx]

## Sheet: Sheet1
	locus_tag	product	length	AMS_Rep_1	AMS_Rep_2	NMS_Rep_1	NMS_Rep_2
0	T449DRAFT_0001	hypothetical protein	1589	16.5275	15.0441	6.04514	5.88725
1	T449DRAFT_0002	Outer membrane cobalamin receptor protein	1823	26.578	24.8264	6.76343	8.14815
2	T449DRAFT_0003	hypothetical protein	569	85.5335	89.2829	105.606	107.338
3	T449DRAFT_0004	iojap-like ribosome-associated protein	353	310.046	328.401	200.788	201.869
4	T449DRAFT_0005	nicotinate-nucleotide adenylyltransferase (EC 2.7.7.18)	635	101.297	99.3282	47.6956	46.2039
5	T449DRAFT_0006	glutamate-5-semialdehyde dehydrogenase (EC 1.2.1.41)	1256	265.62	266.53	197.446	204.573
6	T449DRAFT_0007	hypothetical protein	347	70.6408	76.4624	150.393	147.722
7	T449DRAFT_0008	hypothetical protein	200	664.141	652.225	865.77	855.991
8	T449DRAFT_0009	ABC-type uncharacterized transport system, auxiliary component	545	38.3567	35.1958	29.1342	27.2552
9	T449DRAFT_0010	ABC-type transport system involved in resistance to organic solvents, periplasmic component	914	39.3895	39.5139	27.764	32.453
10	T449DRAFT_0011	ABC-type transport system involved in resistance to organic solvents, ATPase component	836	45.9727	48.2692	23.0445	23.7948
11	T449DRAFT_0012	conserved hypothetical integral membrane protein	1139	43.9256	45.1756	35.0084	36.5751
12	T449DRAFT_0013	Uncharacterized protein conserved in bacteria	794	79.9005	77.85	81.3899	82.7443
13	T449DRAFT_0014	VanZ like family	350	110.03	128.442	107.22	103.445
14	T449DRAFT_0015	Response regulator containing CheY-like receiver, AAA-type ATPase, and DNA-binding domains	1472	86.2707	91.558	95.2912	98.5315
15	T449DRAFT_0016	His Kinase A (phospho-acceptor) domain/Histidine kinase-, DNA gyrase B-, and HSP90-like ATPase	1451	45.0242	44.076	63.4835	69.1721
16	T449DRAFT_0017	hypothetical protein	149	56.3271	66.6616	50.2754	50.2067
17	T449DRAFT_0018	Transposase IS116/IS110/IS902 family/Transposase	1319	20.2746	21.0022	21.9429	23.583
18	T449DRAFT_0019	hypothetical protein	287	17.3192	16.9337	14.4868	16.9667
19	T449DRAFT_0020	hypothetical protein	536	32.4717	30.9416	27.8179	29.8622
20	T449DRAFT_0021	hypothetical protein	275	8.22099	7.84224	5.47409	4.63623
21	T449DRAFT_0022	hypothetical protein	296	60.7358	58.1843	110.191	111.782
22	T449DRAFT_0023	hypothetical protein	287	106.235	96.4693	104.155	113.736
23	T449DRAFT_0024	hypothetical protein	338	97.5356	92.3828	137.908	135.249
24	T449DRAFT_0025	hypothetical protein	542	43.8258	44.1332	54.9537	55.6056
25	T449DRAFT_0026	hypothetical protein	482	27.018	30.879	21.7136	24.4119
26	T449DRAFT_0027	hypothetical protein	194	23.5464	19.4932	23.5561	26.9213
27	T449DRAFT_0028	hypothetical protein	410	29.0811	27.3003	32.0832	29.5605
28	T449DRAFT_0029	hypothetical protein	350	56.2317	57.1048	92.6779	96.3792
29	T449DRAFT_0030	HNH endonuclease	938	26.1326	25.9708	34.524	35.4547
30	T449DRAFT_0031	hypothetical protein	266	40.1672	41.0518	67.3053	66.7568
31	T449DRAFT_0032	hypothetical protein	266	58.2133	61.8346	84.9569	83.8502
32	T449DRAFT_0033	Barstar (barnase inhibitor)	326	87.2561	94.6187	83.7236	81.7054
33	T449DRAFT_0034	hypothetical protein	275	21.2282	23.0849	10.8178	13.406
34	T449DRAFT_0035	hypothetical protein	440	25.9018	29.7191	18.7765	21.261
35	T449DRAFT_0036	hypothetical protein	215	44.0055	49.8713	29.6741	32.9368
36	T449DRAFT_0037	Predicted membrane-bound metal-dependent hydrolase (DUF457)	536	33.9162	34.1151	31.2282	32.5275
37	T449DRAFT_0038	Transposase and inactivated derivatives	296	0	0	0	0
38	T449DRAFT_0039	Transposase and inactivated derivatives	887	0	0	0	0
39	T449DRAFT_0040	integron integrase	953	71.0543	73.0208	20.0837	20.2449
40	T449DRAFT_0041	FeoC like transcriptional regulator	224	49.9107	48.8168	24.9616	23.3844
41	T449DRAFT_0042	ferrous iron transporter FeoB	2345	63.8605	63.6124	55.3224	59.1709
42	T449DRAFT_0043	Fe2+ transport system protein A	233	108.659	111.527	91.9131	91.3748
43	T449DRAFT_0044	Transposase and inactivated derivatives	296	13.026	11.7497	17.8606	17.852
44	T449DRAFT_0045	Transposase and inactivated derivatives	887	15.5022	13.7663	12.7489	14.4431
45	T449DRAFT_0046	DNA-binding protein H-NS	314	528.306	582.927	717.987	767.952
46	T449DRAFT_0047	Protein of unknown function (DUF2914)	821	41.0789	41.2521	66.3366	68.0486
47	T449DRAFT_0048	2-oxoglutarate dehydrogenase, E1 component	2828	48.7868	50.7662	101.278	104.816
48	T449DRAFT_0049	2-oxoglutarate dehydrogenase E2 component (EC 2.3.1.61)	1268	34.169	34.9263	59.1906	57.4947
49	T449DRAFT_0050	dihydrolipoamide dehydrogenase	1427	24.1875	23.6592	24.326	21.5721
50	T449DRAFT_0051	alpha-L-glutamate ligases, RimK family	1076	88.4616	92.5079	56.5115	59.3739
51	T449DRAFT_0052	Rubredoxin	170	61.939	67.0034	44.0649	49.3359
52	T449DRAFT_0053	hypothetical protein	713	39.3525	43.3683	26.6932	24.4742
53	T449DRAFT_0054	Uncharacterized protein involved in response to NO	1175	111.503	115.502	86.3875	93.9047
54	T449DRAFT_0055	Protein of unknown function (DUF2721)	428	78.4368	80.1244	48.7807	51.0717
55	T449DRAFT_0056	Uncharacterized protein conserved in bacteria (DUF2191)	197	56.7512	54.5052	40.2088	47.3306
56	T449DRAFT_0057	Predicted nucleic acid-binding protein, contains PIN domain	308	80.39	75.4441	55.1598	52.5166
57	T449DRAFT_0058	addiction module toxin, RelE/StbE family	266	79.6358	79.5913	139.866	160.02
58	T449DRAFT_0059	Ribbon-helix-helix protein, copG family	215	83.6176	80.3875	127.282	126.532
59	T449DRAFT_0060	hypothetical protein	455	80.2144	78.6409	87.5181	85.9878
60	T449DRAFT_0061	lipid-A-disaccharide kinase (EC 2.7.1.130)	1001	89.5052	88.8943	51.7761	54.2929
61	T449DRAFT_0062	Biopolymer transport protein	431	75.1244	86.5437	36.2165	42.0912
62	T449DRAFT_0063	Biopolymer transport proteins	614	122.693	115.588	128.775	124.664
63	T449DRAFT_0064	Major Facilitator Superfamily/MFS_1 like family	1172	27.8646	25.1526	7.79844	8.40136
64	T449DRAFT_0065	hypothetical protein	221	147.28	154.967	43.9514	43.1637
65	T449DRAFT_0066	chorismate synthase (EC 4.2.3.5)	1088	142.28	145.928	81.8146	89.1869
66	T449DRAFT_0067	protein-(glutamine-N5) methyltransferase, ribosomal protein L3-specific	932	118.163	125.557	79.4337	82.0132
67	T449DRAFT_0068	Predicted signal transduction protein	881	92.2933	102.416	59.0523	62.1588
68	T449DRAFT_0069	Flagellar hook-length control protein FliK	1757	23.8661	24.2377	17.3193	17.5554
69	T449DRAFT_0070	Predicted transcriptional regulators	1028	47.6894	50.1274	55.1755	59.4865
70	T449DRAFT_0071	peptide chain release factor 3	1586	157.962	165.156	56.3284	59.3519
71	T449DRAFT_0072	EAL domain	258	16.6851	15.4229	21.1858	23.0415
72	T449DRAFT_0073	PilZ domain	281	109.936	109.663	77.1693	74.837
73	T449DRAFT_0074	Malate/lactate dehydrogenases	941	96.792	96.5476	82.2544	80.9349
74	T449DRAFT_0075	Response regulators consisting of a CheY-like receiver domain and a winged-helix DNA-binding domain	836	34.1553	37.8778	27.5462	28.1679
75	T449DRAFT_0076	Deacetylases, including yeast histone deacetylase and acetoin utilization protein	932	54.6618	60.5379	50.9176	52.5933
76	T449DRAFT_0077	HD-GYP domain	1643	39.5365	40.9127	54.1779	57.6201
77	T449DRAFT_0078	Predicted transmembrane sensor domain	2234	13.3152	14.4464	8.30276	8.19619
78	T449DRAFT_0079	filamentous hemagglutinin family N-terminal domain	4457	30.2851	32.3649	31.8254	32.3591
79	T449DRAFT_0080	FecR family protein	1334	20.5806	21.563	9.25612	9.09684
80	T449DRAFT_0081	Hemolysin activation/secretion protein	1625	23.9084	24.5709	16.4764	16.5331
81	T449DRAFT_0082	PAS domain S-box	2282	23.4646	24.4383	58.8837	61.4036
82	T449DRAFT_0083	hypothetical protein	182	76.9983	80.3599	61.5423	56.4643
83	T449DRAFT_0084	Phosphatidylglycerophosphatase A and related proteins	506	89.2974	90.5544	27.0942	30.722
84	T449DRAFT_0085	thiamine-monophosphate kinase	935	160.644	160.63	21.7737	23.444
85	T449DRAFT_0086	NusB antitermination factor	434	133.832	129.023	31.0523	36.6682
86	T449DRAFT_0087	6,7-dimethyl-8-ribityllumazine synthase (EC 2.5.1.78)	476	302.148	308.79	84.7112	86.7444
87	T449DRAFT_0088	3,4-dihydroxy-2-butanone 4-phosphate synthase	1103	241.719	237.106	63.5607	68.2958
88	T449DRAFT_0089	riboflavin synthase alpha chain (EC 2.5.1.9)	656	154.635	152.777	22.1829	23.4161
89	T449DRAFT_0090	riboflavin biosynthesis protein RibD	1085	183.319	185.315	31.9938	31.6422
90	T449DRAFT_0091	transcriptional regulator NrdR	554	310.561	327.298	54.5721	50.7412
91	T449DRAFT_0092	Class II Aldolase and Adducin N-terminal domain	650	35.7579	31.7067	19.4651	18.1023
92	T449DRAFT_0093	Glutaredoxin, GrxC family	257	500.573	497.935	196.435	187.978
93	T449DRAFT_0094	O-succinylhomoserine sulfhydrylase (EC 2.5.1.-)	1181	198.247	203.455	46.1306	47.7218
94	T449DRAFT_0095	amidophosphoribosyltransferase (EC 2.4.2.14)	1508	144.928	149.931	44.5533	48.4869
95	T449DRAFT_0096	Uncharacterized membrane protein, required for colicin V production	491	245.359	234.06	102.38	95.2944
96	T449DRAFT_0097	Sporulation related domain	944	408.41	427.533	213.402	226.754
97	T449DRAFT_0098	folylpolyglutamate synthase/dihydrofolate synthase	1271	330.15	321.087	135.896	141.911
98	T449DRAFT_0099	acetyl-CoA carboxylase, carboxyl transferase, beta subunit	962	345.622	357.599	77.1056	80.1422
99	T449DRAFT_0100	tryptophan synthase, alpha chain (EC 4.2.1.20)	803	337.695	339.911	66.6854	72.7686
100	T449DRAFT_0101	tryptophan synthase, beta subunit	1202	532.832	535.313	101.548	105.584
101	T449DRAFT_0102	phosphoribosylanthranilate isomerase (EC 5.3.1.24)	632	606.037	628.549	86.77	90.1243
102	T449DRAFT_0103	Predicted membrane protein	641	84.9125	87.1915	111.944	118.79
103	T449DRAFT_0104	tRNA pseudouridine(38-40) synthase	803	72.8921	75.54	53.2278	54.806
104	T449DRAFT_0105	L,D-transpeptidase catalytic domain	506	58.2667	56.5777	40.0215	39.89
105	T449DRAFT_0106	23S rRNA (uracil-5-)-methyltransferase RumA	1334	73.1753	71.7476	75.0699	76.2752
106	T449DRAFT_0107	Protein of unknown function (DUF1318)	587	70.0111	71.8493	115.098	123.228
107	T449DRAFT_0108	hypothetical protein	242	6.91055	7.09166	5.10974	5.26844
108	T449DRAFT_0109	diguanylate cyclase (GGDEF) domain	4922	13.3077	12.8578	13.6793	14.2406
109	T449DRAFT_0110	Outer membrane receptor proteins, mostly Fe transport	2315	20.769	20.7113	16.7135	16.8473
110	T449DRAFT_0111	Outer membrane protein	1499	8.67724	8.04458	9.36107	8.3517
111	T449DRAFT_0112	ABC-type bacteriocin/lantibiotic exporters, contain an N-terminal double-glycine peptidase domain	2141	7.27588	7.46249	6.7968	7.57646
112	T449DRAFT_0113	RTX toxins and related Ca2+-binding proteins	11228	11.917	11.1309	15.3993	15.6825
113	T449DRAFT_0114	Protein of unknown function (DUF1311)	1061	8.2021	8.78896	12.0431	12.6247
114	T449DRAFT_0115	hypothetical protein	179	7.78563	8.39976	12.0142	13.1298
115	T449DRAFT_0116	Radical SAM superfamily	794	7.68387	6.86687	8.35116	9.88598
116	T449DRAFT_0117	Glycosyl transferases, related to UDP-glucuronosyltransferase	1190	6.37607	4.95187	7.72566	8.75189
117	T449DRAFT_0118	type I secretion membrane fusion protein, HlyD family	1340	7.47659	6.551	5.99154	6.75196
118	T449DRAFT_0119	VCBS repeat	13169	13.6669	12.4115	19.3868	20.1598
119	T449DRAFT_0120	hypothetical protein	719	22.7641	23.1931	69.2668	72.9807
120	T449DRAFT_0121	hypothetical protein	530	12.7968	13.8979	17.0758	14.4625
121	T449DRAFT_0122	hypothetical protein	431	0	0	0	0
122	T449DRAFT_0123	Transposase and inactivated derivatives	1022	0	0	0	0
123	T449DRAFT_0124	hypothetical protein	218	0	0	0	0
124	T449DRAFT_0125	hypothetical protein	470	0.0329463	0	0	0
125	T449DRAFT_0126	hypothetical protein	485	0	0.0313143	0	0
126	T449DRAFT_0127	hypothetical protein	287	14.9992	18.045	29.8477	28.0458
127	T449DRAFT_0128	hypothetical protein	791	7.83047	5.72169	9.62893	8.68061
128	T449DRAFT_0129	Hemolysin-type calcium-binding repeat (2 copies)/Haemolysin-type calcium binding protein related domain	905	8.74332	8.82718	11.2477	11.6438
129	T449DRAFT_0130	hypothetical protein	296	15.4324	15.8031	21.2511	19.2531
130	T449DRAFT_0131	Transposase and inactivated derivatives	504	18.4342	15.8805	31.5753	30.3562
131	T449DRAFT_0132	hypothetical protein	2051	22.5212	21.8667	27.9171	29.1042
132	T449DRAFT_0133	cysteine synthase B	899	105.121	112.478	42.301	44.1351
133	T449DRAFT_0134	HAD-superfamily subfamily IB hydrolase, TIGR01490	686	100.222	106.401	71.998	75.551
134	T449DRAFT_0135	NTP pyrophosphohydrolases including oxidative damage repair enzymes	548	224.048	228.698	207.794	210.681
135	T449DRAFT_0136	hypothetical protein	296	58.5909	63.7257	32.9361	32.3307
136	T449DRAFT_0137	NAD-dependent DNA ligase (contains BRCT domain type II)	1958	36.2602	38.3332	8.87819	9.05341
137	T449DRAFT_0138	hypothetical protein	188	143.152	125.62	143.75	130.814
138	T449DRAFT_0139	ZipA, C-terminal FtsZ-binding domain	704	220.372	238.296	260.824	272.483
139	T449DRAFT_0140	condensin subunit Smc	3533	99.2724	103.058	47.9503	51.3221
140	T449DRAFT_0141	7-cyano-7-deazaguanine reductase	389	220.966	233.121	63.4841	66.6959
141	T449DRAFT_0142	Uncharacterized homolog of the cytoplasmic domain of flagellar protein FhlB	284	44.764	52.7282	8.20334	8.16729
142	T449DRAFT_0143	phosphatidylserine decarboxylase precursor	863	45.3956	50.7011	8.05724	8.86416
143	T449DRAFT_0144	hypothetical protein	212	176.541	185.831	266.788	260.63
144	T449DRAFT_0145	Domain of unknown function (DUF4145)	812	68.5181	77.0781	96.3813	97.3304
145	T449DRAFT_0146	Predicted nucleotidyltransferases	290	45.6533	45.3528	69.1509	83.0553
146	T449DRAFT_0147	Uncharacterized conserved protein	317	64.9675	77.9015	83.1608	83.7343
147	T449DRAFT_0148	hydrolase, TatD family	779	48.0842	53.4972	22.8443	23.6232
148	T449DRAFT_0149	Tfp pilus assembly protein PilZ	350	95.9612	98.7618	58.5765	60.0395
149	T449DRAFT_0150	DNA polymerase III, delta' subunit	1013	46.546	50.27	11.3931	10.4934
150	T449DRAFT_0151	thymidylate kinase	671	66.3929	75.5977	13.9416	15.7502
151	T449DRAFT_0152	conserved hypothetical protein, YceG family	1055	82.6196	83.8404	26.1937	25.3493
152	T449DRAFT_0153	aminodeoxychorismate lyase	851	206.888	207.252	16.805	18.8989
153	T449DRAFT_0154	beta-ketoacyl-acyl-carrier-protein synthase II	1244	502.707	497.401	51.1703	56.0849
154	T449DRAFT_0155	acyl carrier protein	230	5712.12	4684.6	1188.17	1211.58
155	T449DRAFT_0156	3-oxoacyl-[acyl-carrier-protein] reductase (EC 1.1.1.100)	728	533.118	521.38	79.8327	85.6248
156	T449DRAFT_0157	malonyl CoA-acyl carrier protein transacylase	956	440.473	442.469	102.559	106.916
157	T449DRAFT_0158	3-oxoacyl-(acyl-carrier-protein) synthase III	968	311.247	324.396	29.3995	32.9753
158	T449DRAFT_0159	phosphate:acyl-[acyl carrier protein] acyltransferase	1028	603.047	612.004	42.6586	45.7692
159	T449DRAFT_0160	ribosomal protein L32	182	1545.33	1587.76	187.286	195.473
160	T449DRAFT_0161	Predicted metal-binding, possibly nucleic acid-binding protein	527	1131.94	1169.4	139.526	143.758
161	T449DRAFT_0162	TLP18	503	59.5378	59.7534	178.249	182.958
162	T449DRAFT_0163	Beta-propeller domains of methanol dehydrogenase type	845	27.1395	27.4632	151.471	160.881
163	T449DRAFT_0164	Uncharacterized conserved protein	605	49.1417	48.0726	260.404	282.007
164	T449DRAFT_0165	vacuolar-type H(+)-translocating pyrophosphatase	2126	32.9506	32.4965	143.58	151.081
165	T449DRAFT_0166	hypothetical protein	479	32.0363	33.1968	170.531	168.201
166	T449DRAFT_0167	Predicted transcriptional regulator	917	5.91021	5.96235	6.37109	6.80105
167	T449DRAFT_0168	CRISPR-associated helicase, Cas3 family	2786	1.42842	1.2211	2.30929	2.21648
168	T449DRAFT_0169	hypothetical protein	275	0	0	0	0
169	T449DRAFT_0170	CRISPR type I-E/ECOLI-associated protein CasA/Cse1	1562	0	0	0	0
170	T449DRAFT_0171	CRISPR type I-E/ECOLI-associated protein CasB/Cse2	566	0	0	0	0
171	T449DRAFT_0172	CRISPR-associated protein, Cse4 family	1082	0.0572449	0	0	0
172	T449DRAFT_0173	CRISPR-associated protein Cas5/CasD, subtype I-E/ECOLI	743	0	0	0	0
173	T449DRAFT_0174	CRISPR-associated protein Cas6/Cse3/CasE, subtype I-E/ECOLI	683	1.74572	1.53431	1.8892	1.48437
174	T449DRAFT_0175	prevent-host-death family protein	275	84.5749	90.5171	131.9	130.038
175	T449DRAFT_0176	Plasmid stabilization system protein	326	59.659	53.389	121.38	125.715
176	T449DRAFT_0177	CRISPR-associated endonuclease Cas1	1097	21.5544	23.4111	17.7578	19.4778
177	T449DRAFT_0178	CRISPR-associated endoribonuclease Cas2, subtype I-E/ECOLI	305	16.6017	12.4985	7.87355	8.05822
178	T449DRAFT_0179	Cytochrome c peroxidase	1004	363.197	379.898	453.99	470.009
179	T449DRAFT_0180	Predicted periplasmic lipoprotein (DUF2279)	1268	69.95	74.6077	31.3478	30.7099
180	T449DRAFT_0181	exopolyphosphatase	1499	97.3711	102.776	31.1318	32.0951
181	T449DRAFT_0182	ABC-type multidrug transport system, ATPase component	941	115.305	123.243	40.832	41.4143
182	T449DRAFT_0183	ABC-type polysaccharide/polyol phosphate export systems, permease component	764	56.7909	61.8232	21.0175	20.7695
183	T449DRAFT_0184	Predicted chitinase	602	67.0834	70.8663	17.3853	17.1471
184	T449DRAFT_0185	hypothetical protein	326	51.9641	55.3456	20.7797	23.8425
185	T449DRAFT_0186	Predicted phosphohydrolases	803	52.2008	55.0568	18.7692	18.6895
186	T449DRAFT_0187	N-acetylglutamate synthase (EC 2.3.1.1)	1316	90.3669	91.4478	35.066	38.5892
187	T449DRAFT_0188	toxin-antitoxin system, toxin component, Txe/YoeB family	260	77.9597	79.5004	40.6672	44.3696
188	T449DRAFT_0189	hypothetical protein	233	118.229	108.137	74.7611	75.2886
189	T449DRAFT_0190	dihydroxy-acid dehydratase	1688	217.062	219.057	114.258	119.712
190	T449DRAFT_0191	SH3 domain protein	671	210.648	229.373	152.61	160.043
191	T449DRAFT_0192	ornithine carbamoyltransferase	908	156.144	174.488	57.3753	67.3143
192	T449DRAFT_0193	transaminase, acetylornithine/succinylornithine family	1187	344.239	347.29	111.935	117.013
193	T449DRAFT_0194	coproporphyrinogen oxidase (EC 1.3.3.3)	914	78.6266	84.2787	70.8414	75.5277
194	T449DRAFT_0195	Uncharacterized conserved protein, contains double-stranded beta-helix domain	395	59.6261	61.2112	76.5391	76.9216
195	T449DRAFT_0196	Permeases of the drug/metabolite transporter (DMT) superfamily	905	31.7052	30.056	30.4956	27.9383
196	T449DRAFT_0197	cAMP-binding proteins - catabolite gene activator and regulatory subunit of cAMP-dependent protein kinases	767	70.3375	71.1651	86.5915	92.6666
197	T449DRAFT_0198	hypothetical protein	422	71.2959	81.3356	53.2538	59.2235
198	T449DRAFT_0199	Predicted periplasmic or secreted lipoprotein	473	88.7836	101.656	61.9094	64.7565
199	T449DRAFT_0200	Outer membrane protein beta-barrel domain/OmpA family	1091	646.314	634.629	335.672	343.053
200	T449DRAFT_0201	competence/damage-inducible protein CinA C-terminal domain	482	27.8533	29.7447	18.2929	18.6117
201	T449DRAFT_0202	DNA mismatch repair protein MutS	2570	81.0449	85.0083	32.3347	34.5473
202	T449DRAFT_0203	Protein-disulfide isomerase	722	268.345	274.005	77.6665	85.5279
203	T449DRAFT_0204	RIP metalloprotease RseP	1361	241.828	247.15	57.2528	61.4327
204	T449DRAFT_0205	1-deoxy-D-xylulose 5-phosphate reductoisomerase (EC 1.1.1.267)	1184	338.415	357.277	75.0296	78.8288
205	T449DRAFT_0206	CDP-diglyceride synthetase	881	256.263	248.533	64.8293	70.2839
206	T449DRAFT_0207	undecaprenyl diphosphate synthase	788	299.614	310.186	45.7125	46.9602
207	T449DRAFT_0208	ribosome recycling factor	557	272.498	268.63	36.904	40.2088
208	T449DRAFT_0209	uridylate kinase (EC 2.7.4.22)	731	594.309	629.167	80.9515	84.3488
209	T449DRAFT_0210	translation elongation factor Ts	887	1080	1122.64	100.375	112.653
210	T449DRAFT_0211	ribosomal protein S2, bacterial type	737	1739.25	1824.9	122.287	129.141
211	T449DRAFT_0212	methionine aminopeptidase, type I	764	90.3142	98.4401	27.82	28.45
212	T449DRAFT_0213	UTP--GlnB (protein PII) uridylyltransferase, GlnD	2645	72.9217	74.5476	63.9605	67.4373
213	T449DRAFT_0214	PilZ domain	377	189.308	181.524	376.819	393.355
214	T449DRAFT_0215	Ubiquinone biosynthesis hydroxylase, UbiH/UbiF/VisC/COQ6 family	1217	35.2828	36.5647	20.4981	20.1826
215	T449DRAFT_0216	Glutamate synthase domain 2	4619	520.336	539.57	145.65	145.615
216	T449DRAFT_0217	glutamate synthase (NADH) small subunit (EC 1.4.1.14)	1442	470.051	489.884	99.8836	94.5308
217	T449DRAFT_0218	hypothetical protein	185	142.46	138.083	39.3296	35.3718
218	T449DRAFT_0219	transcriptional regulator, TetR family	599	149.212	155.018	44.7879	44.1596
219	T449DRAFT_0220	CDP-diacylglycerol--glycerol-3-phosphate 3-phosphatidyltransferase	563	149.457	156.541	110.392	113.448
220	T449DRAFT_0221	Excinuclease ABC subunit C	1841	53.1578	57.9284	31.3936	34.3515
221	T449DRAFT_0222	DNA topoisomerase IV, B subunit, proteobacterial	1892	66.0966	70.4145	65.1772	68.7916
222	T449DRAFT_0223	Exodeoxyribonuclease VII small subunit (EC 3.1.11.6)	233	192.994	219.859	129.986	143.655
223	T449DRAFT_0224	Geranylgeranyl pyrophosphate synthase	896	226.119	250.339	122.088	130.98
224	T449DRAFT_0225	NACHT domain	3359	31.9191	34.1729	33.1053	32.4963
225	T449DRAFT_0226	hypothetical protein	641	62.8328	62.1951	59.3271	64.8229
226	T449DRAFT_0227	hypothetical protein	203	77.4237	71.2987	669.968	712.886
227	T449DRAFT_0228	copper-(or silver)-translocating P-type ATPase	2240	70.8704	72.0997	205.605	217.961
228	T449DRAFT_0229	Copper chaperone	215	72.6703	73.6061	161.123	168.185
229	T449DRAFT_0230	Predicted signal transduction protein containing EAL and modified HD-GYP domains	1199	139.711	155.928	103.043	110.269
230	T449DRAFT_0231	Uncharacterized protein involved in purine metabolism	623	78.8653	87.1267	38.3737	38.686
231	T449DRAFT_0232	ABC-type multidrug transport system, ATPase component	929	61.0389	63.5453	29.1291	33.3841
232	T449DRAFT_0233	ABC-2 family transporter protein	752	31.0519	35.2017	35.9138	35.604
233	T449DRAFT_0234	ABC-type uncharacterized transport system	1382	48.359	47.936	81.0212	80.8175
234	T449DRAFT_0235	diguanylate cyclase (GGDEF) domain	1115	61.1057	62.0982	242.008	255.543
235	T449DRAFT_0236	hypothetical protein	188	10.7075	8.7247	9.81849	12.9098
236	T449DRAFT_0237	transcriptional regulator, AraC family	830	51.622	52.9731	144.88	151.685
237	T449DRAFT_0238	Polyketide cyclase / dehydrase and lipid transport	425	148.253	162.202	437.191	470.444
238	T449DRAFT_0239	Sigma-54 interaction domain/Bacterial regulatory protein, Fis family	953	66.651	64.5586	129.322	128.965
239	T449DRAFT_0240	Uncharacterized protein involved in tellurite resistance	1145	48.3746	49.5681	145.216	152.59
240	T449DRAFT_0241	5-bromo-4-chloroindolyl phosphate hydrolysis protein	848	101.527	96.3185	569.419	601.361
241	T449DRAFT_0242	hypothetical protein	149	95.9223	87.9648	237.786	243.817
242	T449DRAFT_0243	Transposase IS200 like	304	0	0	0	0
243	T449DRAFT_0244	hypothetical protein	449	0	0	0	0
244	T449DRAFT_0245	hypothetical protein	518	0	0	0	0.0296544
245	T449DRAFT_0246	hypothetical protein	788	0	0	0	0
246	T449DRAFT_0247	PAS domain S-box	1814	40.6496	42.0627	110.313	117.248
247	T449DRAFT_0248	PAS domain S-box/diguanylate cyclase (GGDEF) domain	1976	21.8871	23.8572	53.8722	55.2949
248	T449DRAFT_0249	Signal transduction histidine kinase	2021	22.1813	22.6722	21.9558	25.0291
249	T449DRAFT_0250	Protein of unknown function (DUF1638)	596	34.9966	40.5168	47.93	46.7531
250	T449DRAFT_0251	Uroporphyrinogen-III decarboxylase	1028	33.9821	35.723	57.7381	60.383
251	T449DRAFT_0252	Predicted cobalamin binding protein	680	140.387	150.557	104.707	106.917
252	T449DRAFT_0253	Domain of unknown function (DUF4445)/2Fe-2S iron-sulfur cluster binding domain	1562	41.101	39.359	47.3499	51.3049
253	T449DRAFT_0254	Response regulator containing a CheY-like receiver domain and an HD-GYP domain	1058	37.7898	40.2223	71.4982	73.8286
254	T449DRAFT_0255	prolyl-tRNA synthetase (EC 6.1.1.15)	1709	157.412	169.461	58.1781	62.8461
255	T449DRAFT_0256	hypothetical protein	521	44.671	43.172	21.5329	23.3216
256	T449DRAFT_0257	hypothetical protein	545	69.1273	69.3328	29.9891	31.3702
257	T449DRAFT_0258	CBS-domain-containing membrane protein	1160	29.2341	30.0999	37.7271	40.2696
258	T449DRAFT_0259	adenine phosphoribosyltransferase (EC 2.4.2.7)	515	142.219	146.419	77.8786	81.8159
259	T449DRAFT_0260	Surface lipoprotein	980	440.841	465.666	274.577	290.856
260	T449DRAFT_0261	hopanoid biosynthesis associated membrane protein HpnM	617	292.202	316.155	196.813	199.046
261	T449DRAFT_0262	hopanoid biosynthesis associated radical SAM protein HpnH	1109	500.022	482.246	383.163	390.175
262	T449DRAFT_0263	Phytoene/squalene synthetase	1199	256.757	265.369	58.7407	61.7258
263	T449DRAFT_0264	squalene-hopene cyclase	1955	227.867	238.711	41.5165	42.2329
264	T449DRAFT_0265	Nucleoside phosphorylase	719	90.6687	96.8912	19.0428	20.9371
265	T449DRAFT_0266	hopanoid biosynthesis associated RND transporter like protein HpnN	2570	75.4053	79.7725	27.5163	29.0364
266	T449DRAFT_0267	Ornithine/acetylornithine aminotransferase	1385	165.715	176.788	57.8134	63.8174
267	T449DRAFT_0268	Uncharacterized protein, homolog of Cu resistance protein CopC	356	121.355	114.076	36.7484	33.6992
268	T449DRAFT_0269	Putative copper export protein	1637	95.4719	92.8132	20.6142	22.8585
269	T449DRAFT_0270	1-deoxy-D-xylulose-5-phosphate synthase (EC 2.2.1.7)	1862	145.475	149.419	26.5833	27.9913
270	T449DRAFT_0271	hydroxyacylglutathione hydrolase	764	69.7016	71.7229	93.9921	96.6898
271	T449DRAFT_0272	lysyl-tRNA synthetase, class II (EC 6.1.1.6)	1499	181.458	178.744	66.0894	71.1893
272	T449DRAFT_0273	peptide chain release factor 2	1098	185.817	207.285	99.0232	104.183
273	T449DRAFT_0274	Uncharacterized conserved protein	749	80.008	80.3779	11.5327	12.2847
274	T449DRAFT_0275	Predicted ATPase of the PP-loop superfamily implicated in cell cycle control	854	115.519	121.464	33.429	36.5678
275	T449DRAFT_0276	3-oxoacyl-(acyl-carrier-protein) synthase	1223	519.29	533.709	395.745	431.376
276	T449DRAFT_0277	3-hydroxydecanoyl-[acyl-carrier-protein] dehydratase (EC 4.2.1.60)	515	394.786	436.248	151.407	168.523
277	T449DRAFT_0278	Soluble lytic murein transglycosylase and related regulatory proteins (some contain LysM/invasin domains)	1991	75.4094	74.4268	97.5626	103.415
278	T449DRAFT_0279	ABC-type multidrug transport system, ATPase and permease components	1853	46.2203	47.013	23.9754	25.2839
279	T449DRAFT_0280	Predicted metal-dependent phosphoesterases (PHP family)	833	52.3656	59.984	24.3108	26.997
280	T449DRAFT_0281	Uncharacterized conserved protein	428	53.6901	64.5111	30.3571	29.0351
281	T449DRAFT_0282	Conserved protein/domain typically associated with flavoprotein oxygenases, DIM6/NTAB family	536	58.01	58.5963	57.6753	60.8708
282	T449DRAFT_0283	hypothetical protein	311	73.5899	73.8373	75.603	88.3133
283	T449DRAFT_0284	poly-beta-1,6-N-acetyl-D-glucosamine biosynthesis protein PgaD	449	68.3536	61.7983	21.7129	19.5348
284	T449DRAFT_0285	poly-beta-1,6 N-acetyl-D-glucosamine synthase	1328	68.0023	67.7259	12.6042	13.2905
285	T449DRAFT_0286	poly-beta-1,6-N-acetyl-D-glucosamine N-deacetylase PgaB	1940	193.551	203.465	108.127	110.235
286	T449DRAFT_0287	hypothetical protein	248	430.763	460.584	752.832	812.274
287	T449DRAFT_0288	hypothetical protein	593	53.8702	61.1083	44.002	41.498
288	T449DRAFT_0289	Pterin-4a-carbinolamine dehydratase	383	79.8495	82.6387	160.963	166.324
289	T449DRAFT_0290	hypothetical protein	728	13.6768	12.4754	9.77293	9.89602
290	T449DRAFT_0291	hypothetical protein	1223	7.81201	7.28947	7.97146	8.89254
291	T449DRAFT_0292	Predicted GTPase	536	9.50463	10.2289	5.31616	6.24757
292	T449DRAFT_0293	hypothetical protein	638	8.25206	6.61772	5.42128	6.69335
293	T449DRAFT_0294	Uncharacterized distant relative of homeotic protein bithoraxoid	362	9.92393	10.9081	6.98033	7.51076
294	T449DRAFT_0295	PAS domain S-box	476	10.6702	9.69954	17.1305	16.555
295	T449DRAFT_0296	ABC-type phosphate/phosphonate transport system, periplasmic component	746	19.1587	19.2388	22.6056	22.362
296	T449DRAFT_0297	Putative Mg2+ and Co2+ transporter CorC	842	124.375	134.901	26.7114	28.0219
297	T449DRAFT_0298	probable rRNA maturation factor YbeY	461	87.467	96.1981	19.9037	20.859
298	T449DRAFT_0299	Phosphate starvation-inducible protein PhoH, predicted ATPase	974	196.024	204.032	59.4672	61.4439
299	T449DRAFT_0300	tRNA-N(6)-(isopentenyl)adenosine-37 thiotransferase enzyme MiaB	1316	254.38	262.687	98.43	102.134
300	T449DRAFT_0301	Methyl-accepting chemotaxis protein	1751	113.266	118.091	107.772	113.519
301	T449DRAFT_0302	PAS domain S-box	530	61.2962	73.0143	51.2274	53.9084
302	T449DRAFT_0303	hypothetical protein	542	34.6264	34.578	15.0114	15.446
303	T449DRAFT_0304	transcription-repair coupling factor (mfd)	3464	92.7386	92.0059	35.149	39.2007
304	T449DRAFT_0305	hypothetical protein	392	703.568	746.315	788.21	787.956
305	T449DRAFT_0306	Protein of unknown function (DUF2721)	434	64.722	72.4728	64.9538	64.0277
306	T449DRAFT_0307	Predicted membrane protein	1313	33.9768	36.3434	47.6759	49.6863
307	T449DRAFT_0308	hypothetical protein	224	397.488	414.061	893.496	956.907
308	T449DRAFT_0309	hypothetical protein	329	3455.17	3654.45	681.275	727.803
309	T449DRAFT_0310	Methyltransferase domain	830	66.771	67.9958	10.0402	11.2339
310	T449DRAFT_0311	Uncharacterized protein conserved in bacteria	1556	37.03	37.9588	78.1458	84.3768
311	T449DRAFT_0312	Response regulator containing a CheY-like receiver domain and an HD-GYP domain	1100	51.4938	56.6353	62.724	67.3509
312	T449DRAFT_0313	PAS domain S-box	2975	17.7489	17.0406	10.5238	11.7208
313	T449DRAFT_0314	PAS domain S-box	2462	7.88074	7.2236	5.74321	6.71965
314	T449DRAFT_0315	Response regulator receiver domain	443	8.63371	7.57658	4.77357	6.96966
315	T449DRAFT_0316	PAS domain S-box	3560	11.4091	10.4136	10.1486	11.456
316	T449DRAFT_0317	hypothetical protein	206	101.628	120.025	1175.84	1162.81
317	T449DRAFT_0318	Phosphoribosyl-ATP pyrophosphohydrolase	488	83.5161	85.2426	1053.78	1057.42
318	T449DRAFT_0319	Uncharacterized protein, possibly involved in utilization of glycolate and propanediol	434	140.112	153.764	444.56	450.636
319	T449DRAFT_0320	fumarase, class II (EC 4.2.1.2)	1403	26.2457	26.8784	113.926	117.381
320	T449DRAFT_0321	hypothetical protein	176	13.1092	13.8068	19.2449	20.3359
321	T449DRAFT_0322	aconitase (EC 4.2.1.3)	2696	11.1196	11.3511	38.9532	39.0919
322	T449DRAFT_0323	Uncharacterized protein conserved in bacteria	371	9.18233	10.7254	28.6448	29.0244
323	T449DRAFT_0324	Arginase family	866	7.65297	7.50603	16.1828	16.7091
324	T449DRAFT_0325	pterin-4-alpha-carbinolamine dehydratase (EC 4.2.1.96)	335	15.3461	17.2729	38.945	42.0478
325	T449DRAFT_0326	Predicted ornithine cyclodeaminase, mu-crystallin homolog	1010	9.42883	10.3756	27.3075	26.3874
326	T449DRAFT_0327	Metallo-beta-lactamase superfamily	713	12.1402	11.4811	36.5712	35.6125
327	T449DRAFT_0328	Pyrimidine reductase, riboflavin biosynthesis	842	48.3485	55.3025	215.458	225.708
328	T449DRAFT_0329	hypothetical protein	338	794.028	855.844	7561.02	7406.09
329	T449DRAFT_0330	Lipid A core - O-antigen ligase and related enzymes	1214	71.5564	71.6587	38.9718	40.7307
330	T449DRAFT_0331	adenylosuccinate lyase	1364	84.5871	91.2583	18.2102	23.6834
331	T449DRAFT_0332	tRNA (5-methylaminomethyl-2-thiouridylate)-methyltransferase	1091	87.3589	91.7232	22.4219	23.3864
332	T449DRAFT_0333	ADP-ribose pyrophosphatase	461	186.052	195.822	49.5261	52.0141
333	T449DRAFT_0334	Uncharacterized conserved protein	323	248.715	271.916	555.167	560.367
334	T449DRAFT_0335	ATP-dependent Clp protease ATP-binding subunit ClpA (EC 3.4.21.92)	2273	259.943	271.376	595.347	613.095
335	T449DRAFT_0336	translation initiation factor IF-1	218	736.165	749.34	213.163	228.865
336	T449DRAFT_0337	peptide deformylase	536	51.0188	53.156	53.8303	50.8116
337	T449DRAFT_0338	polyphosphate kinase 1	2087	55.1945	56.4853	60.0491	64.0127
338	T449DRAFT_0339	1-aminocyclopropane-1-carboxylate deaminase	953	56.6907	54.8055	34.0934	37.8625
339	T449DRAFT_0340	Uncharacterized conserved protein	653	75.503	76.193	51.2111	58.6917
340	T449DRAFT_0341	Exo-beta-1,3-glucanase	2630	209.162	214.189	115.642	122.666
341	T449DRAFT_0342	dihydrolipoamide dehydrogenase	1433	265.261	279.129	65.1564	66.7179
342	T449DRAFT_0343	pyruvate dehydrogenase complex dihydrolipoamide acetyltransferase, long form	1286	315.559	327.203	61.0238	60.6795
343	T449DRAFT_0344	pyruvate dehydrogenase E1 component, homodimeric type	2678	345.712	345.046	103.465	111.049
344	T449DRAFT_0345	undecaprenyl-diphosphatase UppP	827	82.1796	90.0044	82.5196	80.9099
345	T449DRAFT_0346	PAS domain S-box/diguanylate cyclase (GGDEF) domain	2624	35.6314	34.8373	21.3018	19.7925
346	T449DRAFT_0347	hydrogenase maturation protease	452	19.4244	21.6387	11.1809	13.3899
347	T449DRAFT_0348	Ni,Fe-hydrogenase I large subunit	1538	32.6408	34.1471	21.2537	21.2137
348	T449DRAFT_0349	Ni,Fe-hydrogenase I small subunit	941	72.8326	77.761	49.9925	52.6779
349	T449DRAFT_0350	hypothetical protein	164	16.7122	15.7431	12.7852	18.8266
350	T449DRAFT_0351	Transglutaminase-like enzymes, putative cysteine proteases	896	16.0896	17.4927	18.6612	18.0183
351	T449DRAFT_0352	Predicted periplasmic or secreted lipoprotein	476	7.7749	5.71124	5.91096	7.61595
352	T449DRAFT_0353	alpha-glucan phosphorylases	2543	5.31584	4.27613	7.09657	7.69559
353	T449DRAFT_0354	hypothetical protein	164	4.24886	3.61165	9.61622	9.36646
354	T449DRAFT_0355	Uncharacterized NAD(FAD)-dependent dehydrogenases	1205	5.67988	5.69687	13.5041	16.521
355	T449DRAFT_0356	Uncharacterized protein conserved in bacteria	1289	6.15065	4.94858	10.191	10.6776
356	T449DRAFT_0357	Pyruvate/2-oxoglutarate dehydrogenase complex, dihydrolipoamide dehydrogenase (E3) component, and related enzymes	1598	8.3044	6.71935	11.3829	11.1699
357	T449DRAFT_0358	Uncharacterized conserved protein	245	7.26835	7.87267	18.0674	19.1229
358	T449DRAFT_0359	Uncharacterized conserved protein	230	4.8474	4.62226	12.311	13.0234
359	T449DRAFT_0360	Predicted membrane protein	440	4.22311	5.48819	8.55327	9.74026
360	T449DRAFT_0361	hypothetical protein	422	7.66899	6.76597	17.6239	19.8746
361	T449DRAFT_0362	Peptidase S24-like	173	7.25008	5.79405	19.5786	19.4454
362	T449DRAFT_0363	impB/mucB/samB family C-terminal domain/Domain of unknown function (DUF4113)	562	20.2238	21.6732	14.7961	18.1216
363	T449DRAFT_0364	hypothetical protein	890	54.475	57.7123	51.7297	56.2143
364	T449DRAFT_0365	Domain of unknown function (DUF4415)/Protein of unknown function (DUF497)	572	106.444	112.684	282.884	297.659
365	T449DRAFT_0366	Helix-turn-helix	332	41.1372	49.7251	58.6215	68.3379
366	T449DRAFT_0367	Cytotoxic translational repressor of toxin-antitoxin stability system	257	14.7617	14.5965	17.7119	19.7242
367	T449DRAFT_0368	hypothetical protein	992	0	0	0	0
368	T449DRAFT_0369	Protein of unknown function (DUF3696)/AAA domain	1604	0.0193077	0	0.0111728	0
369	T449DRAFT_0370	BRO family, N-terminal domain	422	38.7853	37.6087	41.8301	43.9353
370	T449DRAFT_0371	hypothetical protein	149	7.37864	6.62539	13.952	12.4744
371	T449DRAFT_0372	hypothetical protein	317	37.222	41.9212	83.0478	92.5051
372	T449DRAFT_0373	Uncharacterized protein conserved in bacteria	287	7.17586	8.99604	19.9818	19.9639
373	T449DRAFT_0374	CsbD-like	185	4.68727	7.1422	8.42778	8.13717
374	T449DRAFT_0375	Streptococcal 67 kDa myosin-cross-reactive antigen like family	692	5.03478	5.75016	8.85698	8.52402
375	T449DRAFT_0376	hypothetical protein	221	11.2107	12.8509	12.6502	18.3498
376	T449DRAFT_0377	hypothetical protein	146	24.6059	21.1168	39.8929	46.2934
377	T449DRAFT_0378	CsbD-like	182	24.8437	25.6184	43.2273	49.037
378	T449DRAFT_0379	Protein of unknown function (DUF3309)	158	11.8586	10.958	20.7568	23.4304
379	T449DRAFT_0380	Protein of unknown function (DUF3096)	140	18.0287	20.503	23.1695	28.1984
380	T449DRAFT_0381	hypothetical protein	107	13.7481	12.4906	11.7241	11.6284
381	T449DRAFT_0382	LTXXQ motif family protein	464	15.6516	15.5475	9.46267	10.9248
382	T449DRAFT_0383	hypothetical protein	347	24.5435	22.8906	8.98639	9.07493
383	T449DRAFT_0384	squalene-hopene cyclase	2006	49.5188	50.1579	16.9831	19.519
384	T449DRAFT_0385	hypothetical protein	146	68.4086	64.8067	34.8603	41.9797
385	T449DRAFT_0386	transcriptional regulator, Crp/Fnr family	806	137.038	139.438	45.0474	51.7242
386	T449DRAFT_0387	Transposase and inactivated derivatives, IS1 family	431	133.902	139.189	47.7342	49.7539
387	T449DRAFT_0388	InsA C-terminal domain/InsA N-terminal domain	281	220.148	212.516	10.7782	11.9717
388	T449DRAFT_0391	Signal transduction histidine kinase	1334	120.558	125.587	9.06804	8.9932
389	T449DRAFT_0392	two component transcriptional regulator, LuxR family	644	102.502	107.892	10.7137	10.0896
390	T449DRAFT_0393	hypothetical protein	1808	56.8259	61.111	63.0709	62.9308
391	T449DRAFT_0394	hypothetical protein	521	75.046	83.1957	233.697	242.179
392	T449DRAFT_0395	Methyl-accepting chemotaxis protein	2387	7.22016	7.76869	11.8698	12.227
393	T449DRAFT_0396	diguanylate cyclase/phosphodiesterase	1796	10.3117	7.78821	15.7658	17.5762
394	T449DRAFT_0397	hypothetical protein	392	95.6736	98.6021	146.432	147.536
395	T449DRAFT_0398	hypothetical protein	269	37.1864	43.4733	2391.04	2386.32
396	T449DRAFT_0399	NlpE N-terminal domain	536	89.3551	99.3701	57.7087	63.9372
397	T449DRAFT_0400	hypothetical protein	503	85.2123	89.3734	86.506	90.9138
398	T449DRAFT_0401	hypothetical protein	332	80.4087	86.9618	231.787	225.927
399	T449DRAFT_0402	Bacterial SH3 domain	485	9.03543	8.73669	15.002	17.4513
400	T449DRAFT_0403	Flavinator of succinate dehydrogenase	233	7.57623	8.14777	8.92211	10.878
401	T449DRAFT_0404	succinate dehydrogenase and fumarate reductase iron-sulfur protein	785	29.135	29.1754	53.3068	56.4149
402	T449DRAFT_0405	succinate dehydrogenase subunit A (EC 1.3.5.1)	1784	52.9641	53.6243	148.342	158.466
403	T449DRAFT_0406	succinate dehydrogenase, hydrophobic membrane anchor protein	380	29.1358	26.8578	95.5951	97.2593
404	T449DRAFT_0407	succinate dehydrogenase subunit C (EC 1.3.5.1)	389	62.5361	62.7409	196.257	210.118
405	T449DRAFT_0408	HicB family	221	89.7555	93.4612	81.2533	92.583
406	T449DRAFT_0409	hypothetical protein	485	53.7337	58.4325	162.251	169.826
407	T449DRAFT_0410	Peptidase family M48	782	186.51	186.211	238.979	256.972
408	T449DRAFT_0411	succinyldiaminopimelate aminotransferase apoenzyme (EC 2.6.1.17)	1199	145.045	151.988	44.1526	47.4282
409	T449DRAFT_0412	2,3,4,5-tetrahydropyridine-2,6-dicarboxylate N-succinyltransferase	818	209.385	212.401	27.517	32.8064
410	T449DRAFT_0413	Uncharacterized protein conserved in cyanobacteria	647	97.7669	98.0963	16.5639	17.1179
411	T449DRAFT_0414	Uncharacterized protein conserved in bacteria	470	67.9023	77.4559	13.0024	13.1385
412	T449DRAFT_0415	hypothetical protein	242	108.521	119.24	12.5892	18.6617
413	T449DRAFT_0416	transcriptional regulator, Spx/MgsR family	887	47.17	50.2538	9.49598	10.3734
414	T449DRAFT_0417	hypothetical protein	134	44.1431	43.2955	12.9728	15.361
415	T449DRAFT_0418	succinyldiaminopimelate desuccinylase (EC 3.5.1.18)	1139	68.3287	71.4036	21.4298	22.7785
416	T449DRAFT_0419	Acetyltransferase (GNAT) domain	851	66.5062	64.9616	44.1605	43.8266
417	T449DRAFT_0420	Uncharacterized protein conserved in bacteria	526	108.246	108.42	96.3176	104.869
418	T449DRAFT_0421	ABC-type uncharacterized transport system, permease and ATPase components	1688	98.1098	100.302	57.3837	56.8393
419	T449DRAFT_0422	Predicted phosphohydrolases	836	24.1347	24.6705	74.8572	77.3194
420	T449DRAFT_0423	acid phosphatase, Burkholderia-type	1355	44.6486	45.0579	80.2946	82.8246
421	T449DRAFT_0424	hypothetical protein	272	21.4623	23.0045	26.2887	29.4231
422	T449DRAFT_0425	hypothetical protein	413	26.2453	27.2491	30.0711	29.9781
423	T449DRAFT_0426	hypothetical protein	512	51.5957	53.245	32.132	29.7919
424	T449DRAFT_0427	plasma-membrane calcium-translocating P-type ATPase	3770	37.9643	37.0864	117.771	119.999
425	T449DRAFT_0428	diguanylate cyclase (GGDEF) domain	1184	71.3815	71.3579	101.851	109.395
426	T449DRAFT_0429	glutamyl-queuosine tRNA(Asp) synthetase	905	58.5341	62.7468	14.8716	13.9352
427	T449DRAFT_0430	transcriptional regulator, TraR/DksA family	434	998.231	940.676	129.949	136.161
428	T449DRAFT_0431	Aspartate/tyrosine/aromatic aminotransferase	1166	59.6017	60.1115	19.5964	21.6714
429	T449DRAFT_0432	Rhodanese-related sulfurtransferase	323	102.497	98.6478	64.4162	71.8114
430	T449DRAFT_0433	hypothetical protein	134	71.877	69.4769	56.8394	72.9074
431	T449DRAFT_0434	lipid-A-disaccharide synthase (EC 2.4.1.182)	1166	60.4649	62.5472	28.5724	29.7866
432	T449DRAFT_0435	Predicted pyridoxal phosphate-dependent enzyme apparently involved in regulation of cell wall biogenesis	1097	138.685	147.347	122.687	131.15
433	T449DRAFT_0436	Predicted dehydrogenases and related proteins	935	139.528	143.119	103.483	113.491
434	T449DRAFT_0437	diguanylate cyclase (GGDEF) domain/uncharacterized domain HDIG	2012	22.3113	24.3739	37.2585	40.4257
435	T449DRAFT_0438	Uncharacterized conserved protein (DUF2276)	968	22.0114	23.2675	10.7564	11.251
436	T449DRAFT_0439	hypothetical protein	1631	13.8803	14.4332	12.3064	12.6862
437	T449DRAFT_0440	hypothetical protein	1580	12.6916	11.4675	11.6487	11.9096
438	T449DRAFT_0441	Uncharacterized protein predicted to be involved in DNA repair (RAMP superfamily)	1868	5.86066	6.41482	5.79463	7.05553
439	T449DRAFT_0442	CRISPR-associated protein	3665	10.7992	12.0339	11.0705	11.899
440	T449DRAFT_0443	hypothetical protein	296	24.6919	24.7822	15.3177	14.5826
441	T449DRAFT_0444	CRISPR-associated endonuclease Cas1	2138	32.8164	32.5628	8.78454	9.79281
442	T449DRAFT_0445	CRISPR-associated endoribonuclease Cas2	278	10.0261	8.30392	1.67608	2.21021
443	T449DRAFT_0446	CRISPR-associated protein, Cas2 family	281	31.6308	34.7528	6.56896	8.41848
444	T449DRAFT_0447	hypothetical protein	467	54.7106	55.2862	292.302	292.056
445	T449DRAFT_0448	phosphoenolpyruvate synthase (EC 2.7.9.2)	2411	36.313	35.3954	72.0116	72.1922
446	T449DRAFT_0449	Nucleoside-diphosphate-sugar epimerases	932	23.8585	24.6226	72.9729	75.9479
447	T449DRAFT_0450	7-keto-8-aminopelargonate synthetase and related enzymes	1223	30.7922	29.1827	58.6723	58.7938
448	T449DRAFT_0451	hypothetical protein	386	51.91	58.9005	121.316	127.982
449	T449DRAFT_0452	Uncharacterized conserved protein, contains double-stranded beta-helix domain	482	78.9337	86.8394	114.703	120.115
450	T449DRAFT_0453	Cysteine-rich secretory protein family	572	101.273	108.064	184.569	187.554
451	T449DRAFT_0454	hypothetical protein	359	136.214	133.387	172.672	182.877
452	T449DRAFT_0455	hypothetical protein	278	871.658	888.902	1390.89	1412.27
453	T449DRAFT_0457	hypothetical protein	1532	48.0108	51.0841	92.2962	93.7602
454	T449DRAFT_0458	hypothetical protein	275	30.1249	27.3926	40.5995	40.7764
455	T449DRAFT_0459	Predicted nucleic acid-binding protein, contains PIN domain	428	0	0	0	0
456	T449DRAFT_0460	Restriction endonuclease	872	0.0710309	0.0174168	0	0
457	T449DRAFT_0461	Transposase and inactivated derivatives	563	0	0	0	0
458	T449DRAFT_0462	ATP-dependent helicase HrpA	3878	27.2241	28.2522	9.58905	10.8493
459	T449DRAFT_0463	SprA-related family	566	82.2114	93.6201	384.608	416.022
460	T449DRAFT_0464	Uncharacterized conserved protein	734	23.628	23.526	75.6643	73.6867
461	T449DRAFT_0465	Domain of unknown function (DUF4186)	362	29.1301	30.4588	28.3174	36.0262
462	T449DRAFT_0466	MIP family channel proteins	689	16.3163	15.7826	20.3921	22.7851
463	T449DRAFT_0467	Amidases related to nicotinamidase	623	10.9363	10.6531	12.4844	11.8844
464	T449DRAFT_0468	Predicted lactoylglutathione lyase	407	8.25599	7.27654	5.28387	6.71807
465	T449DRAFT_0469	Ketosteroid isomerase homolog	446	7.2563	6.74241	5.58529	5.57955
466	T449DRAFT_0470	Polyketide cyclase / dehydrase and lipid transport	530	13.5272	12.0926	6.45837	7.73846
467	T449DRAFT_0471	Uncharacterized protein conserved in bacteria	470	15.5177	17.4171	9.83756	10.0337
468	T449DRAFT_0472	hypothetical protein	353	30.0483	28.4388	18.9873	21.2356
469	T449DRAFT_0473	Phosphomannomutase	1439	58.5816	60.106	43.1776	46.083
470	T449DRAFT_0474	Predicted phosphoesterases, related to the Icc protein	728	78.6149	77.3141	74.2693	75.1802
471	T449DRAFT_0475	4-hydroxy-3-methylbut-2-en-1-yl diphosphate synthase (EC 1.17.4.3)	1217	174.913	184.57	142.574	145.809
472	T449DRAFT_0476	Uncharacterized protein conserved in cyanobacteria	560	95.3418	89.5245	46.3389	48.1677
473	T449DRAFT_0477	Putative multicopper oxidases	1970	85.3783	93.6071	70.3928	72.0797
474	T449DRAFT_0478	hypothetical protein	350	101.845	111.78	264.311	261.268
475	T449DRAFT_0479	hypothetical protein	172	32.2299	34.3483	36.6758	40.9924
476	T449DRAFT_0480	hypothetical protein	605	40.9002	44.5331	68.4261	72.2601
477	T449DRAFT_0481	hypothetical protein	359	98.257	89.2209	69.3383	69.3598
478	T449DRAFT_0482	hypothetical protein	557	0	0	0	0
479	T449DRAFT_0483	hypothetical protein	344	360.47	393.946	81.7391	83.8603
480	T449DRAFT_0484	polyribonucleotide nucleotidyltransferase	2078	810.706	838.854	286.85	306.643
481	T449DRAFT_0485	ribosomal protein S15, bacterial/organelle	269	2389.49	2459.97	4116.46	4320.95
482	T449DRAFT_0486	tRNA pseudouridine(55) synthase	971	523.643	524.162	45.0151	46.6841
483	T449DRAFT_0487	ribosome-binding factor A	362	434.257	423.948	53.6644	51.6842
484	T449DRAFT_0488	translation initiation factor IF-2	2636	770.754	797.56	106.201	116.787
485	T449DRAFT_0489	NusA antitermination factor	1517	558.604	580.577	61.8911	64.5222
486	T449DRAFT_0490	Uncharacterized protein conserved in bacteria	485	478.271	469.558	27.787	29.1067
487	T449DRAFT_0492	Exodeoxyribonuclease I subunit C (EC 3.1.11.1)	1505	176.763	182.855	253.265	274.13
488	T449DRAFT_0493	CBS domain	395	504.019	480.077	1641.94	1709.11
489	T449DRAFT_0494	Uncharacterized protein conserved in bacteria	191	598.554	604.794	521.402	543.505
490	T449DRAFT_0495	NADH:ubiquinone oxidoreductase, Na(+)-translocating, F subunit	1220	817.937	839.504	308.625	317.695
491	T449DRAFT_0496	NADH:ubiquinone oxidoreductase, Na(+)-translocating, E subunit	608	322.556	331.876	96.0019	105.278
492	T449DRAFT_0497	NADH:ubiquinone oxidoreductase, Na(+)-translocating, D subunit	683	355.696	378.307	90.2879	107.459
493	T449DRAFT_0498	NADH:ubiquinone oxidoreductase, Na(+)-translocating, C subunit	923	464.609	480.7	105.818	120.292
494	T449DRAFT_0499	NADH:ubiquinone oxidoreductase, Na(+)-translocating, B subunit	1202	563.119	575.278	107.288	115.297
495	T449DRAFT_0500	NADH:ubiquinone oxidoreductase, Na(+)-translocating, A subunit	1349	715.88	753.743	138.653	147.062
496	T449DRAFT_0501	Methylase of chemotaxis methyl-accepting proteins	2930	17.9898	18.3701	18.5267	17.8512
497	T449DRAFT_0502	PAS domain S-box/diguanylate cyclase (GGDEF) domain	2225	14.2251	14.0475	18.5735	19.1029
498	T449DRAFT_0503	hypothetical protein	1022	15.606	16.4357	21.7088	24.1988
499	T449DRAFT_0504	Predicted acyltransferases	1016	11.7355	11.4354	11.3771	13.335
500	T449DRAFT_0505	Glycosyltransferases, probably involved in cell wall biogenesis	1184	14.1638	12.5194	14.3187	15.867
501	T449DRAFT_0506	Glycosyltransferase	1220	11.4232	10.8802	11.9719	15.0588
502	T449DRAFT_0507	Serine acetyltransferase	536	15.5714	16.6325	16.3831	15.6476
503	T449DRAFT_0508	Lipid A core - O-antigen ligase and related enzymes	1391	6.9353	6.71479	7.47251	7.18907
504	T449DRAFT_0509	Glycosyltransferases involved in cell wall biogenesis	995	9.46204	9.38721	10.2484	10.6678
505	T449DRAFT_0510	Glycosyltransferases involved in cell wall biogenesis	959	10.5923	9.88213	11.1003	10.6678
506	T449DRAFT_0511	hypothetical protein	809	14.8531	15.469	15.4179	17.4876
507	T449DRAFT_0512	Predicted acyltransferases	1055	15.9397	15.3458	18.057	18.5642
508	T449DRAFT_0513	hypothetical protein	161	1.53886	1.22632	1.11311	1.04951
509	T449DRAFT_0514	Membrane protein involved in the export of O-antigen and teichoic acid	1559	14.7001	14.2133	11.8286	12.543
510	T449DRAFT_0515	Polysaccharide pyruvyl transferase	914	16.2641	15.9684	18.2741	16.8399
511	T449DRAFT_0516	chain length determinant protein tyrosine kinase EpsG	881	16.2757	16.7045	22.1115	24.724
512	T449DRAFT_0517	chain length determinant protein EpsF	1388	11.2454	12.2988	16.9011	17.8843
513	T449DRAFT_0518	polysaccharide export protein EpsE	815	12.0458	12.5413	25.0456	26.6508
514	T449DRAFT_0519	Uncharacterized protein conserved in bacteria (DUF2320)	1178	9.43807	10.3141	14.985	15.8565
515	T449DRAFT_0520	bacterial polymer biosynthesis proteins, WecB/TagA/CpsF family	737	12.9005	11.9727	10.2129	10.3796
516	T449DRAFT_0521	Undecaprenyl-phosphate glucose phosphotransferase	1436	8.28154	7.80524	6.58939	6.46103
517	T449DRAFT_0522	hypothetical protein	185	10.5464	13.053	12.012	12.2888
518	T449DRAFT_0523	hypothetical protein	221	14.714	14.7064	11.9204	8.75785
519	T449DRAFT_0524	single-strand binding protein	494	213.464	234.206	239.178	262.07
520	T449DRAFT_0525	GTP cyclohydrolase II	641	16.4027	20.0683	20.1578	23.6526
521	T449DRAFT_0526	Pyrimidine reductase, riboflavin biosynthesis	716	11.3324	12.2603	8.20968	9.56844
522	T449DRAFT_0527	Threonine dehydrogenase and related Zn-dependent dehydrogenases	1040	13.028	13.0992	10.2013	11.5503
523	T449DRAFT_0528	6-pyruvoyl-tetrahydropterin synthase	377	11.6238	10.2324	7.93854	8.7195
524	T449DRAFT_0529	Glycosyltransferase	1091	16.1234	15.9113	12.8125	13.7277
525	T449DRAFT_0530	Cytochrome C'	551	5.73301	6.58766	6.50495	6.80232
526	T449DRAFT_0531	hypothetical protein	470	5.43613	5.4287	3.81301	3.98732
527	T449DRAFT_0532	hypothetical protein	497	4.73578	3.75866	5.98573	7.94321
528	T449DRAFT_0533	hypothetical protein	1052	9.65589	7.49266	14.957	17.011
529	T449DRAFT_0534	hypothetical protein	809	6.14413	5.27524	12.2502	11.8863
530	T449DRAFT_0535	hypothetical protein	431	9.16151	7.858	13.8463	14.9689
531	T449DRAFT_0536	Aminopeptidase N	2648	11.251	9.28567	11.7218	13.0464
532	T449DRAFT_0537	FOG: HEAT repeat	980	12.767	8.95749	11.4842	12.3985
533	T449DRAFT_0538	ABC-type nitrate/sulfonate/bicarbonate transport system, ATPase component	863	6.94391	6.51142	7.78728	9.27355
534	T449DRAFT_0539	ABC-type nitrate/sulfonate/bicarbonate transport system, permease component	818	4.52427	4.28887	5.19231	6.9669
535	T449DRAFT_0540	ABC-type nitrate/sulfonate/bicarbonate transport systems, periplasmic components	1400	4.32467	4.68641	5.33794	6.15537
536	T449DRAFT_0541	Ferredoxin	233	4.4527	3.6502	4.23031	4.28525
537	T449DRAFT_0542	Succinate dehydrogenase/fumarate reductase, flavoprotein subunit	1775	9.1251	8.59053	8.96561	9.10409
538	T449DRAFT_0543	Asp-tRNAAsn/Glu-tRNAGln amidotransferase A subunit and related amidases	1397	11.5277	12.2195	19.7684	20.309
539	T449DRAFT_0544	conserved hypothetical protein	983	8.0653	6.24184	13.8374	14.8609
540	T449DRAFT_0545	Phosphatidylglycerophosphate synthase	1088	7.04499	6.01635	15.5657	15.6998
541	T449DRAFT_0546	Phosphoglycerol transferase and related proteins, alkaline phosphatase superfamily	1646	15.4283	15.169	9.78803	9.90158
542	T449DRAFT_0547	hypothetical protein	226	66.5296	62.0938	35.0493	35.14
543	T449DRAFT_0548	Arabinose efflux permease	1394	84.3885	84.043	79.1538	82.3146
544	T449DRAFT_0549	hypothetical protein	329	54.4084	55.9027	34.0992	34.9241
545	T449DRAFT_0550	excinuclease ABC, A subunit	2816	56.0112	56.3866	22.185	25.3053
546	T449DRAFT_0551	hypothetical protein	1325	0.0701196	0.183396	0.216406	0.0927456
547	T449DRAFT_0552	Uncharacterized archaeal kinase related to aspartokinases, uridylate kinases	632	25.0892	29.0532	7.40097	8.02077
548	T449DRAFT_0553	aminodeoxychorismate synthase, component I, bacterial clade	1388	64.8396	68.1684	12.4338	12.8156
549	T449DRAFT_0554	40-residue YVTN family beta-propeller repeat	1109	239.127	239.726	40.8841	41.9692
550	T449DRAFT_0555	Polyketide cyclase / dehydrase and lipid transport	563	746.926	823.602	224.508	239.419
551	T449DRAFT_0556	ribonuclease D	1169	82.6427	89.2018	33.0368	36.0701
552	T449DRAFT_0557	Zn-dependent hydrolases, including glyoxylases	632	82.6915	89.3704	39.6704	41.3191
553	T449DRAFT_0558	DbpA RNA binding domain	497	88.7024	98.0614	47.5613	50.4409
554	T449DRAFT_0559	periplasmic chaperone for outer membrane proteins SurA	1304	110.376	117.097	82.7753	89.4212
555	T449DRAFT_0560	Organic solvent tolerance protein OstA	2981	121.156	126.426	41.4813	43.6095
556	T449DRAFT_0561	Predicted phosphotransferase related to Ser/Thr protein kinases	998	50.9538	58.2692	47.8376	46.437
557	T449DRAFT_0562	Nucleotidyl transferase	671	76.316	83.9044	88.2168	91.502
558	T449DRAFT_0563	Uncharacterized conserved protein	209	75.4233	90.9066	143.112	153.169
559	T449DRAFT_0564	adenylylsulfate kinase (EC 2.7.1.25)	623	63.4303	67.8681	63.5726	63.8849
560	T449DRAFT_0565	hypothetical protein	956	33.8526	34.6324	28.8313	29.1152
561	T449DRAFT_0566	hypothetical protein	3452	72.1754	76.1704	44.7146	48.0854
562	T449DRAFT_0567	hypothetical protein	1169	28.6117	28.7899	18.1664	19.3556
563	T449DRAFT_0568	Phage-related lysozyme (muraminidase)	719	37.8181	41.38	26.4455	27.3678
564	T449DRAFT_0569	Cytotoxic translational repressor of toxin-antitoxin stability system	232	0	0	0	0
565	T449DRAFT_0570	hypothetical protein	182	0	0	0	0
566	T449DRAFT_0571	SIR2-like domain	1523	0	0	0	0.010086
567	T449DRAFT_0572	ABC-type antimicrobial peptide transport system, permease component	1196	19.7185	21.6256	9.17035	10.7501
568	T449DRAFT_0573	ABC-type antimicrobial peptide transport system, permease component	1205	42.522	39.5252	12.1804	14.6089
569	T449DRAFT_0574	ABC-type antimicrobial peptide transport system, ATPase component	659	56.7461	53.8129	22.0547	21.4448
570	T449DRAFT_0575	RND family efflux transporter, MFP subunit	1145	72.9068	71.7192	38.9726	43.6815
571	T449DRAFT_0576	FecR family protein	977	41.2398	40.3858	56.7717	57.3246
572	T449DRAFT_0577	Protein related to penicillin acylase	2390	19.424	18.46	25.3295	28.6267
573	T449DRAFT_0578	cyclic peptide transporter	1631	20.6305	18.7352	27.7003	28.2262
574	T449DRAFT_0579	RNA polymerase sigma factor, sigma-70 family	512	10.1014	10.916	12.6708	13.2008
575	T449DRAFT_0580	Uncharacterized protein conserved in bacteria	221	33.9123	32.3678	101.688	115.173
576	T449DRAFT_0581	hypothetical protein	3806	18.6053	17.9608	41.6763	43.4313
577	T449DRAFT_0582	hypothetical protein	122	33.1272	37.9686	24.5314	25.9374
578	T449DRAFT_0583	23S rRNA m2A2503 methyltransferase	1037	32.1491	31.1804	29.5863	27.5372
579	T449DRAFT_0584	hypothetical protein	332	46.5009	43.641	66.1247	65.4693
580	T449DRAFT_0585	Predicted endonuclease containing a URI domain	278	24.0626	26.1683	27.1396	23.4283
581	T449DRAFT_0586	Glycosidases	1847	9.66644	8.83947	8.88779	10.2046
582	T449DRAFT_0587	SCP-2 sterol transfer family/Sulfotransferase domain	1217	6.14555	4.90441	5.66938	6.79064
583	T449DRAFT_0588	hypothetical protein	293	2.95954	1.71053	3.85335	3.14559
584	T449DRAFT_0589	Predicted carbamoyl transferase, NodU family	2000	7.04556	7.73041	9.86558	9.71582
585	T449DRAFT_0590	glycosyltransferase, MGT family	1367	6.93245	5.05507	7.77413	9.23682
586	T449DRAFT_0591	hypothetical protein	125	0.61939	0.485998	0.860214	0.368664
587	T449DRAFT_0592	Uncharacterized iron-regulated membrane protein	1199	10.2155	8.70206	10.6421	9.86485
588	T449DRAFT_0593	TonB-dependent siderophore receptor	2504	10.5066	10.5718	11.0075	13.1157
589	T449DRAFT_0594	amino acid adenylation domain	5444	6.62169	5.94218	8.55237	9.30011
590	T449DRAFT_0595	amino acid adenylation domain	6674	8.747	6.98386	8.50945	10.4654
591	T449DRAFT_0596	non-ribosomal peptide synthase domain TIGR01720/amino acid adenylation domain	7889	9.2724	7.92196	8.94126	9.91484
592	T449DRAFT_0597	amino acid adenylation domain	3404	6.43227	5.27813	8.99742	10.2076
593	T449DRAFT_0598	Predicted Zn-dependent hydrolases of the beta-lactamase fold	1604	5.81161	3.9957	6.46904	7.92949
594	T449DRAFT_0599	amino acid adenylation domain	5312	10.3747	8.39998	8.02942	11.006
595	T449DRAFT_0600	Ankyrin repeats (3 copies)	557	11.0645	7.96182	14.768	17.4018
596	T449DRAFT_0601	adenylylsulfate kinase (EC 2.7.1.25)	650	13.5313	10.491	25.2826	23.5378
597	T449DRAFT_0602	Bacterial type II and III secretion system protein	788	38.6726	39.9345	83.0785	90.1776
598	T449DRAFT_0603	alkylphosphonate utilization operon protein PhnA	341	255.249	271.993	55.9181	54.1013
599	T449DRAFT_0604	hypothetical protein	185	226.663	234.461	43.7857	45.2526
600	T449DRAFT_0605	molybdenum cofactor synthesis domain	1244	107.435	107.374	42.9733	41.7364
601	T449DRAFT_0606	molybdopterin-guanine dinucleotide biosynthesis protein MobB	527	75.0437	79.4819	29.7552	30.926
602	T449DRAFT_0607	DnaJ domain	491	28.4781	28.2406	58.6543	62.3512
603	T449DRAFT_0608	Membrane proteins related to metalloendopeptidases	893	28.6112	27.9939	58.3189	60.5495
604	T449DRAFT_0609	RNA polymerase, sigma 38 subunit, RpoS	1028	72.9048	73.4257	248.525	255.757
605	T449DRAFT_0610	Predicted amidohydrolase	878	128.64	131.307	79.8491	81.6862
606	T449DRAFT_0611	Acetyltransferase (GNAT) family	599	124.317	130.855	36.7697	37.8255
607	T449DRAFT_0612	Exo-beta-1,3-glucanase	1706	92.1007	95.7094	83.765	87.5018
608	T449DRAFT_0613	Metallo-beta-lactamase superfamily	770	69.5607	72.7814	93.2597	91.0687
609	T449DRAFT_0614	diguanylate cyclase/phosphodiesterase	2195	36.987	37.2386	27.5144	29.2034
610	T449DRAFT_0615	DnaJ domain/Sel1 repeat	1088	46.0984	47.6003	21.8908	23.6062
611	T449DRAFT_0616	Uncharacterized protein conserved in bacteria	830	52.5549	51.8569	28.0261	27.6868
612	T449DRAFT_0617	Superfamily II DNA/RNA helicases, SNF2 family	2816	83.0381	83.9354	73.6319	77.7159
613	T449DRAFT_0618	Glycine zipper 2TM domain	311	170.432	180.198	464.739	492.144
614	T449DRAFT_0619	Glycine zipper 2TM domain	413	215.737	222.958	875.966	941.967
615	T449DRAFT_0620	Response regulator receiver domain/PAS fold	848	63.8928	70.1524	59.554	62.4221
616	T449DRAFT_0621	uncharacterized domain HDIG	818	36.0995	38.0429	36.0394	33.7829
617	T449DRAFT_0622	PAS domain S-box/hemerythrin-like metal-binding domain	1790	42.5182	47.2338	49.3782	52.8366
618	T449DRAFT_0623	Response regulator containing a CheY-like receiver domain and an HD-GYP domain	1400	39.5525	43.0998	30.6707	30.4696
619	T449DRAFT_0624	HD domain	935	33.9505	38.2204	13.9536	15.2131
620	T449DRAFT_0625	PAS domain S-box/diguanylate cyclase (GGDEF) domain	3086	19.4638	19.3559	17.8805	18.8802
621	T449DRAFT_0626	Signal transduction histidine kinase	2792	13.5214	12.3534	7.92073	8.72583
622	T449DRAFT_0627	ABC-type branched-chain amino acid transport systems, periplasmic component	1223	34.54	33.1193	19.1813	21.3019
623	T449DRAFT_0628	PAS domain S-box	3830	47.9623	47.5926	30.6812	32.2621
624	T449DRAFT_0629	Response regulator receiver domain/Hpt domain	752	65.5425	69.0705	43.087	50.3317
625	T449DRAFT_0630	Response regulator containing a CheY-like receiver domain and an HD-GYP domain	1064	117.605	119.044	166.394	170.27
626	T449DRAFT_0631	PilZ domain	938	161.698	172.437	46.1402	47.4749
627	T449DRAFT_0632	phosphoribosylformylglycinamidine synthase (EC 6.3.5.3)	3917	202.911	206.502	50.0529	56.2047
628	T449DRAFT_0633	Beta-barrel assembly machine subunit BamC	641	175.478	178.672	79.9042	85.456
629	T449DRAFT_0634	dihydrodipicolinate synthase	875	223.989	231.248	125.448	130.998
630	T449DRAFT_0635	hypothetical protein	170	383.84	412.384	1157.28	1137.89
631	T449DRAFT_0636	hypothetical protein	149	31.3852	30.273	49.1929	44.1242
632	T449DRAFT_0637	Type IV leader peptidase family	569	4.8713	4.83115	8.40939	9.79972
633	T449DRAFT_0638	hypothetical protein	1391	4.83133	3.42837	8.37436	9.85047
634	T449DRAFT_0639	Flp pilus assembly protein CpaB	818	4.41069	3.60191	9.24538	7.96217
635	T449DRAFT_0640	Flp pilus assembly protein, secretin CpaC	1526	5.16496	3.71226	7.58653	8.39519
636	T449DRAFT_0641	hypothetical protein	335	3.23562	1.72275	5.93805	6.46537
637	T449DRAFT_0642	Putative Flp pilus-assembly TadE/G-like	1250	5.47541	4.10668	6.46594	7.05377
638	T449DRAFT_0643	TadE-like protein	452	3.5286	3.25925	5.03536	5.50549
639	T449DRAFT_0644	TadE-like protein	482	4.97953	4.53733	6.50664	7.64862
640	T449DRAFT_0645	Flp pilus assembly protein, ATPase CpaE	1190	5.66039	4.45413	6.20463	7.09962
641	T449DRAFT_0646	Flp pilus assembly protein, ATPase CpaF	1403	6.05925	6.33261	7.71516	9.38301
642	T449DRAFT_0647	Flp pilus assembly protein TadB	977	9.33523	9.56016	12.9502	13.7258
643	T449DRAFT_0648	Flp pilus assembly protein TadC	962	11.9274	12.7878	16.5798	17.4368
644	T449DRAFT_0649	Phospholipid methyltransferase	611	9.52907	9.6444	11.8497	12.8218
645	T449DRAFT_0650	Tetratricopeptide repeat/TPR repeat	965	30.8251	31.6812	29.3795	31.1836
646	T449DRAFT_0651	Superfamily II DNA and RNA helicases	1790	216.596	235.634	38.8558	39.1576
647	T449DRAFT_0652	DNA polymerase III, epsilon subunit, Proteobacterial	725	82.3148	85.0916	206.501	219.715
648	T449DRAFT_0653	HNH endonuclease	380	112.468	117.343	237.172	239.308
649	T449DRAFT_0654	hypothetical protein	446	66.2442	67.1176	92.4988	91.7182
650	T449DRAFT_0655	isocitrate dehydrogenase (NADP) (EC 1.1.1.42)	1301	57.7256	61.6603	328.738	336.678
651	T449DRAFT_0656	Isocitrate/isopropylmalate dehydrogenase	1013	264.357	278.906	303.722	316.894
652	T449DRAFT_0657	aconitase (EC 4.2.1.3)	2552	126.317	129.92	95.055	96.4396
653	T449DRAFT_0658	Predicted endonuclease containing a URI domain	380	108.841	111.867	95.5008	96.0466
654	T449DRAFT_0659	Predicted ATPase	1154	19.9933	21.9126	13.6039	14.9084
655	T449DRAFT_0660	Restriction endonuclease/Domain of unknown function (DUF955)	1340	0	0	0	0
656	T449DRAFT_0661	Fatty acid desaturase	1277	46.5512	46.0143	17.5142	18.7171
657	T449DRAFT_0662	hypothetical protein	305	44.1188	44.915	32.7869	34.3482
658	T449DRAFT_0663	Protein of unknown function VcgC/VcgE (DUF2780)	590	104.64	110.405	199.836	221.016
659	T449DRAFT_0664	Soluble lytic murein transglycosylase and related regulatory proteins (some contain LysM/invasin domains)	1613	120.585	121.481	123.559	126.069
660	T449DRAFT_0665	Methyltransferase domain	719	67.84	76.2752	127.666	134.147
661	T449DRAFT_0666	Ribonuclease HI	455	42.8468	37.7183	34.3849	36.9001
662	T449DRAFT_0667	Metallo-beta-lactamase superfamily	728	326.605	341.342	154.865	164.709
663	T449DRAFT_0668	hypothetical protein	608	206.09	193.04	100.335	106.062
664	T449DRAFT_0669	Chemotaxis response regulator containing a CheY-like receiver domain and a methylesterase domain	1118	371.62	398.786	128.942	132.286
665	T449DRAFT_0670	Response regulator receiver domain	419	187.258	216.394	42.0441	45.0565
666	T449DRAFT_0671	Chemotaxis protein	638	216.447	232.525	36.1793	35.2243
667	T449DRAFT_0672	Methylase of chemotaxis methyl-accepting proteins	839	216.196	218	25.0554	26.9687
668	T449DRAFT_0673	Predicted NTP binding protein (contains STAS domain)	554	228.107	245.411	24.3585	24.7606
669	T449DRAFT_0674	ATPases involved in chromosome partitioning	767	219.391	231.831	27.6411	27.6378
670	T449DRAFT_0675	Chemotaxis signal transduction protein	491	251.603	254.598	22.9215	23.9331
671	T449DRAFT_0676	methyl-accepting chemotaxis sensory transducer with Pas/Pac sensor	2333	328.405	343.413	46.2969	46.2739
672	T449DRAFT_0677	Chemotaxis signal transduction protein	515	329.509	331.322	36.3642	34.7785
673	T449DRAFT_0678	Chemotaxis protein histidine kinase and related kinases	2108	425.559	454.759	62.4434	65.6996
674	T449DRAFT_0679	Response regulator receiver domain	362	800.117	843.406	145.201	147.499
675	T449DRAFT_0680	hypothetical protein	182	0	0	0	0
676	T449DRAFT_0681	Fic/DOC family	891	0	0	0	0
677	T449DRAFT_0682	Helix-turn-helix domain	350	0	0	0	0
678	T449DRAFT_0683	Domain of unknown function (DUF4400)	614	8.85203	9.42413	10.6534	12.9593
679	T449DRAFT_0684	hypothetical protein	581	5.35703	4.31313	3.54721	3.56925
680	T449DRAFT_0685	conjugative coupling factor TraD, SXT/TOL subfamily	1817	6.31491	5.60857	7.08166	6.32362
681	T449DRAFT_0686	Putative helicase	2420	7.99832	7.4682	8.52365	9.41971
682	T449DRAFT_0687	Bacterial PH domain	692	17.9686	17.3383	16.9111	16.0047
683	T449DRAFT_0688	hypothetical protein	205	7.32693	4.00059	3.23455	2.54768
684	T449DRAFT_0689	AAA-like domain	1343	5.97252	6.47982	6.48523	6.58818
685	T449DRAFT_0690	two component transcriptional regulator, LuxR family	659	25.5181	26.918	33.0684	34.9177
686	T449DRAFT_0691	Histidine kinase	1445	26.383	27.495	40.3318	45.2113
687	T449DRAFT_0692	Protein of unknown function (DUF2380)/Cupin domain	926	93.2764	103.36	116.584	122.589
688	T449DRAFT_0693	Nitroreductase	662	42.0801	44.8741	49.7569	51.8375
689	T449DRAFT_0694	hypothetical protein	1076	32.5237	33.339	16.5054	19.5296
690	T449DRAFT_0695	Predicted membrane protein involved in D-alanine export	1394	14.9182	16.0699	18.7953	17.3335
691	T449DRAFT_0696	hypothetical protein	329	10.2133	10.2019	20.2089	23.5784
692	T449DRAFT_0697	WGR domain	266	8.84843	7.19405	12.7334	10.0482
693	T449DRAFT_0698	hypothetical protein	284	3.54404	2.88775	4.10167	3.89433
694	T449DRAFT_0699	PRTRC system protein D	998	9.01467	7.03066	7.81132	8.32695
695	T449DRAFT_0700	Uncharacterized lipoprotein	602	3.80688	2.44715	6.6981	6.88948
696	T449DRAFT_0701	Integrase	938	9.49225	8.64615	10.298	10.4317
697	T449DRAFT_0702	hypothetical protein	518	0.687547	0.46911	0.172984	0.385507
698	T449DRAFT_0703	hypothetical protein	872	0	0	0.0205518	0
699	T449DRAFT_0704	hypothetical protein	2801	0	0	0	0
700	T449DRAFT_0705	Domain of unknown function (DUF4194)	569	0	0	0	0
701	T449DRAFT_0706	hypothetical protein	1244	0	0	0	0
702	T449DRAFT_0707	Predicted transcriptional regulator	875	0	0	0	0
703	T449DRAFT_0708	hypothetical protein	164	0	0	0	0
704	T449DRAFT_0709	Predicted metal-dependent hydrolase	743	0	0	0	0
705	T449DRAFT_0710	type I site-specific deoxyribonuclease, HsdR family	3194	0	0	0	0
706	T449DRAFT_0711	Fic/DOC family	728	0	0	0	0
707	T449DRAFT_0712	Uncharacterized conserved protein	1127	0	0	0	0
708	T449DRAFT_0713	Restriction endonuclease S subunits	1157	0	0	0	0
709	T449DRAFT_0714	Virulence protein	1049	0	0.014478	0	0
710	T449DRAFT_0715	type I restriction system adenine methylase (hsdM)	1505	0	0	0	0
711	T449DRAFT_0716	Type I restriction modification DNA specificity domain	593	0	0	0	0
712	T449DRAFT_0717	hypothetical protein	287	13.0029	13.1236	19.6695	22.8542
713	T449DRAFT_0718	hypothetical protein	269	2.82064	2.54065	3.26444	3.25493
714	T449DRAFT_0719	SNF2 family N-terminal domain	3122	11.1944	11.033	8.74818	9.10736
715	T449DRAFT_0720	hypothetical protein	869	13.7741	15.3098	33.9244	34.3103
716	T449DRAFT_0721	hypothetical protein	1052	3.63568	3.11833	5.24687	5.82608
717	T449DRAFT_0722	hypothetical protein	137	4.06898	5.87543	5.8865	7.28806
718	T449DRAFT_0723	single stranded DNA-binding protein (ssb)	485	7.40714	7.57806	6.9098	7.98138
719	T449DRAFT_0724	phage recombination protein Bet	974	9.90451	10.5408	11.1501	11.4025
720	T449DRAFT_0725	hypothetical protein	131	49.4093	56.9239	97.1298	104.83
721	T449DRAFT_0727	RNA-directed DNA polymerase (EC 2.7.7.49)	1715	357.224	380.262	498.187	504.96
722	T449DRAFT_0729	hypothetical protein	659	11.7722	10.5091	11.3129	11.0021
723	T449DRAFT_0730	hypothetical protein	341	6.03951	7.25969	5.93867	5.94619
724	T449DRAFT_0731	hypothetical protein	350	7.8751	7.02962	8.55094	9.47992
725	T449DRAFT_0732	hypothetical protein	140	1.9909	2.49508	1.79211	2.41387
726	T449DRAFT_0733	hypothetical protein	269	0.402949	0.621048	0.666213	0.456832
727	T449DRAFT_0734	hypothetical protein	131	1.53665	1.62309	1.77843	1.52437
728	T449DRAFT_0735	MoxR-like ATPases	971	19.4556	17.9715	14.6359	16.5633
729	T449DRAFT_0736	Uncharacterized conserved protein	746	10.939	11.4822	7.44712	8.73064
730	T449DRAFT_0737	Protein of unknown function (DUF3150)	1301	9.50985	9.78253	7.09407	7.74543
731	T449DRAFT_0738	Cobalamin biosynthesis protein CobT/von Willebrand factor type A domain	1898	8.13398	8.25787	8.44125	9.16156
732	T449DRAFT_0739	hypothetical protein	191	21.5651	17.6524	18.4841	18.1758
733	T449DRAFT_0740	hypothetical protein	284	26.1169	26.5245	30.2261	28.0176
734	T449DRAFT_0741	hypothetical protein	1220	8.08507	7.97963	10.6499	10.5512
735	T449DRAFT_0742	hypothetical protein	329	9.46029	7.9861	13.3455	10.6453
736	T449DRAFT_0743	hypothetical protein	314	6.60814	5.56228	8.50398	8.26754
737	T449DRAFT_0744	ATPase, P-type (transporting), HAD superfamily, subfamily IC	2726	47.6869	47.8856	103.911	111.015
738	T449DRAFT_0745	Uncharacterized conserved protein	590	61.624	67.7772	59.5954	58.9966
739	T449DRAFT_0746	plasma-membrane calcium-translocating P-type ATPase	2984	43.7039	45.6794	44.8749	46.4536
740	T449DRAFT_0747	Protein of unknown function (DUF2459)	725	33.2975	33.8732	54.9252	51.6129
741	T449DRAFT_0748	Outer membrane protein	1874	0.0413147	0.0486257	0.0382521	0.0245907
742	T449DRAFT_0749	HlyD family secretion protein	1310	0	0	0	0
743	T449DRAFT_0750	ABC-type bacteriocin/lantibiotic exporters, contain an N-terminal double-glycine peptidase domain	2177	0	0.0348816	0.00823203	0
744	T449DRAFT_0751	hypothetical protein	458	6.86333	6.16782	8.64753	8.55251
745	T449DRAFT_0752	UDP-N-acetylmuramoyl-tripeptide--D-alanyl-D-alanine ligase (EC 6.3.2.10)	1355	40.2832	39.3753	71.5787	73.3586
746	T449DRAFT_0753	dethiobiotin synthase (EC 6.3.3.3)	731	29.5926	31.1852	28.1198	29.5452
747	T449DRAFT_0754	hypothetical protein	182	5.18994	4.25582	2.65863	4.05125
748	T449DRAFT_0755	adenosylmethionine-8-amino-7-oxononanoate transaminase	1349	22.9574	22.404	20.2592	21.954
749	T449DRAFT_0756	dihydroxyacid dehydratase (EC 4.2.1.9)	1853	27.1923	28.1537	31.4031	32.5043
750	T449DRAFT_0757	4-hydroxy-3-methylbut-2-en-1-yl diphosphate synthase (EC 1.17.4.3)	1220	31.236	31.5202	51.56	52.0133
751	T449DRAFT_0758	sulfate adenylyltransferase, large subunit	1673	18.4651	18.982	41.0697	42.2909
752	T449DRAFT_0759	sulfate adenylyltransferase subunit 2 (EC 2.7.7.4)	908	28.0874	31.6628	80.428	92.8426
753	T449DRAFT_0760	hypothetical protein	878	0	0.0172978	0	0
754	T449DRAFT_0761	Protein of unknown function (DUF2490)	710	0	0	0	0
755	T449DRAFT_0762	Carbonic anhydrase	653	40.1702	38.9105	220.789	244.694
756	T449DRAFT_0763	Sulfate permease and related transporters (MFS superfamily)	1550	2.77726	2.9689	36.5591	40.7017
757	T449DRAFT_0764	transcriptional regulator, TetR family	680	83.6176	88.3775	201.217	224.835
758	T449DRAFT_0765	acetyl-CoA carboxylase, biotin carboxylase subunit	1418	87.8197	90.3535	171.022	173.077
759	T449DRAFT_0766	oxaloacetate decarboxylase alpha subunit	1826	81.9776	87.1739	152.761	154.115
760	T449DRAFT_0767	tRNA threonylcarbamoyl adenosine modification protein, Sua5/YciO/YrdC/YwlC family	995	36.9611	36.9841	35.41	39.46
761	T449DRAFT_0768	Histidine kinase-, DNA gyrase B-, and HSP90-like ATPase	1598	9.09898	9.06684	11.0353	12.1408
762	T449DRAFT_0769	hypothetical protein	422	10.3109	9.35719	10.7442	10.8837
763	T449DRAFT_0770	hypothetical protein	836	9.94654	11.4269	13.205	15.1405
764	T449DRAFT_0771	hypothetical protein	236	8.66096	9.71739	10.4034	14.1894
765	T449DRAFT_0772	hypothetical protein	227	4.29753	5.3524	4.89476	5.34589
766	T449DRAFT_0773	Uncharacterized protein conserved in bacteria	1070	14.3994	15.4287	16.4807	16.4808
767	T449DRAFT_0774	hypothetical protein	167	21.8826	22.19	42.1737	38.3565
768	T449DRAFT_0775	hypothetical protein	6077	24.691	24.6268	21.0559	21.3441
769	T449DRAFT_0776	hypothetical protein	431	9.16151	10.2189	7.98343	8.05472
770	T449DRAFT_0777	Methyltransferase domain	245	3.53937	4.89717	3.29164	2.82141
771	T449DRAFT_0778	Uncharacterized conserved protein involved in intracellular sulfur reduction	356	0	0	0	0
772	T449DRAFT_0779	Putative protein-S-isoprenylcysteine methyltransferase	761	0	0.0199572	0.0235495	0
773	T449DRAFT_0780	Methyltransferase domain	577	0	0	0	0
774	T449DRAFT_0781	transcriptional regulator, ArsR family	689	0	0	0	0
775	T449DRAFT_0782	Integrase core domain	98	0	0	0	0
776	T449DRAFT_0783	copper-(or silver)-translocating P-type ATPase/heavy metal-(Cd/Co/Hg/Pb/Zn)-translocating P-type ATPase	6548	40.1757	38.2214	127.982	124.492
777	T449DRAFT_0784	hypothetical protein	228	44.2809	44.9628	90.4703	85.4286
778	T449DRAFT_0785	MgtC family	479	64.7838	66.5838	163.61	157.554
779	T449DRAFT_0786	heavy metal efflux pump, CzcA family	3197	34.8298	32.6884	40.2651	41.4223
780	T449DRAFT_0787	RND family efflux transporter, MFP subunit	1487	17.0155	17.5059	24.6822	25.9701
781	T449DRAFT_0788	hypothetical protein	260	12.4474	14.0192	13.5787	14.7702
782	T449DRAFT_0789	Outer membrane protein	1313	9.05734	7.03272	7.4387	8.2596
783	T449DRAFT_0790	hypothetical protein	632	88.9883	94.4889	67.7714	69.9022
784	T449DRAFT_0791	HupE / UreJ protein	701	16.2137	14.8625	11.8111	12.0083
785	T449DRAFT_0792	hypothetical protein	350	14.069	12.4537	11.8279	11.1477
786	T449DRAFT_0793	Cation efflux family	320	23.7594	23.6355	23.0735	22.1774
787	T449DRAFT_0794	BlaR1 peptidase M56	965	27.4072	25.4173	18.404	18.8152
788	T449DRAFT_0795	Predicted transcriptional regulator	407	53.5308	49.1819	34.2571	36.9117
789	T449DRAFT_0796	heavy metal efflux pump, CzcA family	3137	25.4311	27.0246	21.0575	21.6484
790	T449DRAFT_0797	Uncharacterized conserved protein	335	19.5986	19.2223	11.3411	14.0771
791	T449DRAFT_0798	RND family efflux transporter, MFP subunit	1484	18.6464	19.629	10.7116	10.0198
792	T449DRAFT_0799	Outer membrane protein	1361	18.5567	19.2828	10.5736	11.3768
793	T449DRAFT_0800	hypothetical protein	449	78.7687	85.1714	67.0546	73.2469
794	T449DRAFT_0801	hypothetical protein	512	85.2266	91.8662	85.2304	85.1755
795	T449DRAFT_0802	Nodulation protein S (NodS)	614	33.4662	34.5057	62.1402	67.123
796	T449DRAFT_0803	Uncharacterized conserved protein involved in intracellular sulfur reduction	320	28.3564	31.0393	67.9323	67.5883
797	T449DRAFT_0804	hypothetical protein	347	75.5495	76.156	64.3508	63.0819
798	T449DRAFT_0805	heavy metal efflux pump, CzcA family	3146	10.9515	10.0799	6.55665	7.72932
799	T449DRAFT_0806	RND family efflux transporter, MFP subunit	1421	9.81827	9.45875	5.04465	6.66976
800	T449DRAFT_0807	Outer membrane protein	1376	28.7976	30.4853	24.6546	26.357
801	T449DRAFT_0808	hypothetical protein	437	136.776	142.143	224.322	245.565
802	T449DRAFT_0809	Permeases of the drug/metabolite transporter (DMT) superfamily	1049	21.3746	18.6766	43.3592	42.4075
803	T449DRAFT_0810	Cation efflux family	420	25.4761	24.2637	26.583	25.8577
804	T449DRAFT_0811	Protein of unknown function (DUF2874)	470	16.3413	18.5481	16.2815	17.9429
805	T449DRAFT_0812	AcrB/AcrD/AcrF family	1661	15.1025	13.6422	16.2272	16.628
806	T449DRAFT_0813	AcrB/AcrD/AcrF family	1382	14.5884	14.9457	16.4299	15.4944
807	T449DRAFT_0814	RND family efflux transporter, MFP subunit	1115	12.8739	13.2124	9.86868	11.9857
808	T449DRAFT_0815	Outer membrane protein	1382	12.7396	12.5719	10.3222	12.371
809	T449DRAFT_0816	Signal transduction histidine kinase	1379	13.0368	15.3967	14.5292	13.7569
810	T449DRAFT_0817	Response regulators consisting of a CheY-like receiver domain and a winged-helix DNA-binding domain	665	35.3704	34.3031	37.1897	38.2061
811	T449DRAFT_0818	Peptidase propeptide and YPEB domain	356	108.654	110.493	216.161	231.321
812	T449DRAFT_0819	TraG-like protein, N-terminal region	3041	18.932	18.8632	11.7628	11.911
813	T449DRAFT_0820	Conjugative relaxosome accessory transposon protein	1370	5.61746	5.45418	7.71786	8.3196
814	T449DRAFT_0821	TraF-like protein	1052	6.02021	5.25497	7.24	7.31545
815	T449DRAFT_0822	hypothetical protein	791	4.95277	4.66567	5.12032	5.45694
816	T449DRAFT_0823	type-IV secretion system protein TraC	2405	6.76049	6.75699	8.47249	8.69924
817	T449DRAFT_0824	hypothetical protein	317	39.9086	39.1903	59.5864	54.3692
818	T449DRAFT_0825	efflux transporter, outer membrane factor (OMF) lipoprotein, NodT family	1496	14.4393	14.3347	16.1721	17.7945
819	T449DRAFT_0826	Cytochrome c556	464	8.47656	7.49553	5.32999	5.99211
820	T449DRAFT_0827	ABC-type antimicrobial peptide transport system, ATPase component	710	13.1075	12.0216	5.80544	7.13961
821	T449DRAFT_0828	ABC-type transport system, involved in lipoprotein release, permease component	1202	15.2657	13.9239	8.15546	7.96164
822	T449DRAFT_0829	RND family efflux transporter, MFP subunit	1151	23.5971	22.7218	13.9196	15.4144
823	T449DRAFT_0830	transcriptional regulator, TetR family	608	43.7291	41.5157	39.9983	40.5247
824	T449DRAFT_0831	copper-(or silver)-translocating P-type ATPase	4958	65.5369	65.657	44.7703	46.1201
825	T449DRAFT_0832	Uncharacterized protein involved in copper resistance	1118	78.4625	79.5643	28.7732	28.7847
826	T449DRAFT_0833	copper-resistance protein, CopA family	1745	110.026	118.323	41.4189	46.8488
827	T449DRAFT_0834	hypothetical protein	236	570.902	620.24	550.619	565.102
828	T449DRAFT_0835	Predicted metal-binding protein	449	240.307	250.88	242.275	260.008
829	T449DRAFT_0836	Cytochrome C oxidase, cbb3-type, subunit III	641	129.048	134.863	88.2078	92.118
830	T449DRAFT_0837	heavy metal response regulator	677	274.631	272.32	346.272	358.635
831	T449DRAFT_0838	heavy metal sensor kinase	1391	167.404	162.345	153.856	159.109
832	T449DRAFT_0839	HD domain	1325	42.4107	42.6738	15.6894	17.0072
833	T449DRAFT_0840	hypothetical protein	173	4.20684	5.35511	3.62566	3.55167
834	T449DRAFT_0841	alkylhydroperoxidase AhpD family core domain	572	13.1025	14.1785	13.5975	13.3737
835	T449DRAFT_0842	hypothetical protein	1244	19.6796	18.4837	15.789	15.966
836	T449DRAFT_0843	hypothetical protein	326	45.5043	45.0499	74.1583	81.7054
837	T449DRAFT_0844	hypothetical protein	341	407.281	461.413	136.484	141.988
838	T449DRAFT_0845	heavy metal efflux pump, CzcA family	3161	38.6653	39.7487	14.7462	15.6234
839	T449DRAFT_0846	RND family efflux transporter, MFP subunit	1433	41.0621	44.068	13.7191	14.2783
840	T449DRAFT_0847	Outer membrane protein	1295	47.7935	47.861	22.5017	22.7153
841	T449DRAFT_0848	hypothetical protein	395	272.532	292.022	404.881	429.563
842	T449DRAFT_0849	hypothetical protein	263	29.7331	25.4664	25.076	21.5521
843	T449DRAFT_0850	Transposase zinc-binding domain/Putative transposase	1199	43.5872	41.1796	28.5483	28.1597
844	T449DRAFT_0851	Phage integrase family	164	25.3043	30.0971	22.5107	26.1324
845	T449DRAFT_0852	hypothetical protein	203	68.4227	68.9046	68.683	67.1192
846	T449DRAFT_0853	catalase/peroxidase HPI	2222	301.702	304.166	544.893	562.812
847	T449DRAFT_0854	Transcriptional regulator	875	49.1265	50.6653	67.8545	69.0806
848	T449DRAFT_0855	Transposase zinc-binding domain/Putative transposase	1187	1.04362	1.25389	1.04175	1.39763
849	T449DRAFT_0856	Site-specific recombinase XerD	875	18.3162	20.4466	35.6375	37.6388
850	T449DRAFT_0857	type IV conjugative transfer system lipoprotein TraV	476	13.2076	13.7517	50.4879	50.6654
851	T449DRAFT_0858	Thioredoxin-like domain	785	10.0602	10.9891	34.2442	34.7139
852	T449DRAFT_0859	Bacterial conjugation TrbI-like protein	1565	14.4162	14.3529	11.4627	11.9943
853	T449DRAFT_0860	TraK protein	1097	16.3034	18.3855	22.0216	24.0987
854	T449DRAFT_0861	TraE protein	632	4.48372	4.73406	4.90563	4.44788
855	T449DRAFT_0862	type IV conjugative transfer system protein TraL	281	2.31445	1.51334	2.55105	2.78794
856	T449DRAFT_0863	OmpA family	647	2.87198	3.23936	5.89985	7.4312
857	T449DRAFT_0864	Transglycosylase SLT domain	548	5.39706	3.71372	5.95191	5.85848
858	T449DRAFT_0865	hypothetical protein	138	15.3725	13.0964	13.5058	15.1384
859	T449DRAFT_0866	Hypothetical protein (DUF2513)	383	61.373	62.5342	85.1605	85.7889
860	T449DRAFT_0867	Site-specific recombinase XerD	936	37.0741	38.2607	33.7361	36.4823
861	T449DRAFT_0868	haloacid dehalogenase superfamily, subfamily IA, variant 3 with third motif having DD or ED/haloacid dehalogenase superfamily, subfamily IA, variant 1 with third motif having Dx(3-4)D or Dx(3-4)E	677	0	0	0	0
862	T449DRAFT_0869	Acetyltransferases	788	118.985	118.088	37.6162	39.5136
863	T449DRAFT_0870	Mg-dependent DNase	755	39.8912	39.427	26.6087	30.6609
864	T449DRAFT_0871	hypothetical protein	1373	24.4846	22.9637	32.2137	32.1876
865	T449DRAFT_0872	hypothetical protein	617	56.5934	59.1498	100.091	102.448
866	T449DRAFT_0873	KAP family P-loop domain	1952	51.6661	52.1368	66.7452	67.7158
867	T449DRAFT_0874	hypothetical protein	323	52.5427	49.8411	68.7994	62.3475
868	T449DRAFT_0875	hypothetical protein	1445	67.9507	71.4703	51.9651	56.9579
869	T449DRAFT_0876	37-kD nucleoid-associated bacterial protein	1070	121.432	131.591	106.254	109.738
870	T449DRAFT_0877	negative transcriptional regulator, PaiB family	644	43.8093	48.6517	40.0721	42.9344
871	T449DRAFT_0878	conserved hypothetical protein	323	18.6488	21.8173	22.3598	26.2992
872	T449DRAFT_0879	SnoaL-like domain	371	21.6202	25.2988	29.6109	29.7283
873	T449DRAFT_0880	Transglutaminase-like superfamily	539	20.1962	19.8367	20.315	21.0893
874	T449DRAFT_0881	Uncharacterized conserved protein	395	12.7798	14.034	18.6017	17.0721
875	T449DRAFT_0882	Uncharacterized conserved protein	434	16.6265	17.812	36.7507	32.5979
876	T449DRAFT_0883	hypothetical protein	131	14.5391	12.6369	14.0907	16.4163
877	T449DRAFT_0884	Type-1V conjugative transfer system mating pair stabilisation	2804	12.9003	13.2321	24.9388	26.4544
878	T449DRAFT_0885	TraU protein	1127	4.90511	4.7705	4.13442	4.67508
879	T449DRAFT_0886	Type-F conjugative transfer system pilin assembly protein	1178	9.29348	10.198	17.9363	18.6992
880	T449DRAFT_0887	Signal peptidase, peptidase S26	557	2.86343	2.39945	2.12351	2.61992
881	T449DRAFT_0888	hypothetical protein	302	4.81976	4.87809	7.83308	5.28988
882	T449DRAFT_0889	Uncharacterized proteins involved in stress response, homologs of TerZ and putative cAMP-binding protein CABP1	575	6.40934	6.84095	4.67508	5.95739
883	T449DRAFT_0890	hypothetical protein	272	8.53938	9.54799	12.9138	16.2081
884	T449DRAFT_0891	Flagellar transcriptional activator (FlhC)	638	8.00935	9.09342	6.06734	7.3675
885	T449DRAFT_0892	Domain of unknown function (DUF4325)	608	9.70343	9.86684	5.74773	6.16461
886	T449DRAFT_0893	Flagellar transcriptional activator (FlhC)	467	14.7221	13.3337	4.06775	4.30897
887	T449DRAFT_0894	transcriptional regulator, AlpA family	275	0	0	0	0
888	T449DRAFT_0895	hypothetical protein	218	0	0	0	0
889	T449DRAFT_0896	Transposase IS66 family	1418	0	0	0	0
890	T449DRAFT_0897	hypothetical protein	1298	0.0119297	0	0	0
891	T449DRAFT_0898	Rhodopirellula transposase DDE domain	1188	0	0	0	0
892	T449DRAFT_0899	hypothetical protein	200	0	0	0	0
893	T449DRAFT_0900	Phage integrase family	974	0	0	0	0
894	T449DRAFT_0902	protein translocase, SecG subunit	410	960.885	987.924	346.228	368.289
895	T449DRAFT_0903	triosephosphate isomerase (EC 5.3.1.1)	746	1072.97	1047.93	224.134	248.288
896	T449DRAFT_0904	phosphoglucosamine mutase (EC 5.4.2.10)	1340	204.919	213.112	61.6942	66.1554
897	T449DRAFT_0905	ATP-dependent metalloprotease FtsH	1943	482.043	498.497	404.724	428.669
898	T449DRAFT_0906	23S rRNA methylase	617	129.525	132.281	87.4853	90.5228
899	T449DRAFT_0907	putative RNA-binding protein, YhbY family	266	686.568	725.8	202.253	204.428
900	T449DRAFT_0908	transcription elongation factor GreA	476	325.635	321.616	251.611	269.205
901	T449DRAFT_0909	carbamoyl-phosphate synthase, large subunit	3218	400.101	416.432	210.71	224.777
902	T449DRAFT_0910	carbamoyl-phosphate synthase, small subunit	1130	464.392	476.496	253.893	265.555
903	T449DRAFT_0911	hypothetical protein	533	65.4543	70.9792	197.603	203.612
904	T449DRAFT_0912	hypothetical protein	5153	0	0	0	0
905	T449DRAFT_0913	hypothetical protein	251	0	0	0	0
906	T449DRAFT_0914	hypothetical protein	425	0	0	0	0
907	T449DRAFT_0915	prepilin-type N-terminal cleavage/methylation domain	830	0	0	0	0
908	T449DRAFT_0916	hypothetical protein	602	0	0	0	0
909	T449DRAFT_0917	prepilin-type N-terminal cleavage/methylation domain	434	0	0	0	0
910	T449DRAFT_0918	Lipid A core - O-antigen ligase and related enzymes	1664	0	0.00912707	0	0
911	T449DRAFT_0919	prepilin-type N-terminal cleavage/methylation domain	356	0.173986	0.170645	0.453062	0.604084
912	T449DRAFT_0920	hypothetical protein	641	0	0	0	0
913	T449DRAFT_0921	prepilin-type N-terminal cleavage/methylation domain	542	344.15	329.192	462.775	472.846
914	T449DRAFT_0922	hypothetical protein	458	49.0576	52.3602	24.0644	24.1818
915	T449DRAFT_0923	Type II secretory pathway, component PulF	1223	37.3001	38.9807	52.9428	56.4576
916	T449DRAFT_0924	Type II secretory pathway, ATPase PulE/Tfp pilus assembly pathway, ATPase PilB	1706	51.8185	54.892	43.6473	46.8213
917	T449DRAFT_0925	chaperonin GroL	1652	671.206	708.634	237.227	250.527
918	T449DRAFT_0926	Co-chaperonin GroES (HSP10)	287	749.419	802.871	247.899	259.049
919	T449DRAFT_0927	Dinucleotide-utilizing enzymes involved in molybdopterin and thiamine biosynthesis family 2	746	72.0477	72.7409	46.004	46.989
920	T449DRAFT_0928	hypothetical protein	206	186.042	220.955	315.36	305.579
921	T449DRAFT_0929	coenzyme PQQ biosynthesis protein B	911	176.145	199.787	172.149	174.839
922	T449DRAFT_0930	coenzyme PQQ biosynthesis protein C	728	157.804	175.302	114.198	122.255
923	T449DRAFT_0931	coenzyme PQQ biosynthesis protein PqqD	272	78.2777	85.541	54.4223	58.7897
924	T449DRAFT_0932	coenzyme PQQ biosynthesis enzyme PqqE	1127	169.549	179.675	53.35	53.7566
925	T449DRAFT_0933	polyprenyl P-hydroxybenzoate and phenylacrylic acid decarboxylases	575	310.961	317.748	42.7925	42.1559
926	T449DRAFT_0934	Molecular chaperone	1940	452.697	458.207	83.3333	88.872
927	T449DRAFT_0935	Domain of unknown function (DUF2760)	647	285.259	298.068	95.6717	102.826
928	T449DRAFT_0936	hypothetical protein	380	335.734	368.096	141.011	149.204
929	T449DRAFT_0942	Predicted signal transduction protein	1322	23.3091	22.471	37.7401	39.2739
930	T449DRAFT_0943	Uncharacterized conserved protein	1580	814.292	861.118	510.31	531.13
931	T449DRAFT_0944	Cytochrome c553	278	623.957	652.623	458.278	468.786
932	T449DRAFT_0945	Cytochrome C oxidase, cbb3-type, subunit III	305	387.88	377.943	207.239	214.399
933	T449DRAFT_0946	Protein of unknown function (DUF2380)	524	195.983	212.044	97.1982	101.019
934	T449DRAFT_0947	Cytochrome D1 heme domain	1163	246.518	258.422	60.0196	63.6101
935	T449DRAFT_0948	hypothetical protein	458	185.513	186.66	26.2948	31.1915
936	T449DRAFT_0949	Transcriptional regulators	497	139.051	149.032	25.818	25.4059
937	T449DRAFT_0950	Transcriptional regulators	443	67.8113	78.6799	8.89989	10.1597
938	T449DRAFT_0951	Transcriptional regulators	491	88.9663	95.5788	16.9357	15.4861
939	T449DRAFT_0952	heme d1 biosynthesis radical SAM protein NirJ	1208	103.099	111.266	12.1205	13.2756
940	T449DRAFT_0953	hypothetical protein	779	120.36	130.702	189.863	207.186
941	T449DRAFT_0954	TIGR00730 family protein	1781	41.4028	44.0871	20.5374	20.9844
942	T449DRAFT_0955	Transposase and inactivated derivatives, IS5 family	956	0	0	0	0
943	T449DRAFT_0956	Uncharacterized conserved protein	716	180.216	180.425	78.7929	85.6868
944	T449DRAFT_0957	Transposase and inactivated derivatives, IS1 family	425	0.765129	0.714703	0.0421674	0.10843
945	T449DRAFT_0958	InsA C-terminal domain/InsA N-terminal domain	281	75.2195	73.8834	28.0616	22.6862
946	T449DRAFT_0959	hypothetical protein	143	33.6766	39.19	50.2544	49.5204
947	T449DRAFT_0960	hypothetical protein	188	45.96	45.4815	68.4435	72.4744
948	T449DRAFT_0961	Domain of Unknown Function (DUF748)	2939	42.5712	44.9164	47.5255	51.0116
949	T449DRAFT_0962	ammonium transporter	1295	151.894	155.85	352.403	356.565
950	T449DRAFT_0963	nitrogen regulatory protein P-II family	338	213.35	225.25	415.049	420.2
951	T449DRAFT_0964	ammonium transporter	1397	38.7507	40.0722	4585.76	4663.68
952	T449DRAFT_0965	nitrogen regulatory protein P-II family	338	30.4656	30.1502	4794.22	4855.16
953	T449DRAFT_0966	Outer membrane protein family (DUF1597)	1364	46.6132	51.7197	8771.54	8882.28
954	T449DRAFT_0967	glutamine synthetase, type I	1409	1350.32	1489.44	397.903	427.731
955	T449DRAFT_0968	3-isopropylmalate dehydratase, large subunit	1418	444.275	464.245	122.326	133.374
956	T449DRAFT_0969	3-isopropylmalate dehydratase, small subunit	611	303.435	317.296	116.033	122.762
957	T449DRAFT_0970	Isopropylmalate/homocitrate/citramalate synthases	1544	108.594	115.332	20.7068	23.907
958	T449DRAFT_0971	BFD-like [2Fe-2S] binding domain	206	44.0488	47.7741	11.3095	9.47012
959	T449DRAFT_0972	hypothetical protein	515	12.9891	12.091	14.4065	11.6624
960	T449DRAFT_0973	hypothetical protein	965	0	0	0	0
961	T449DRAFT_0975	hypothetical protein	416	10.8691	10.7699	7.88358	7.68049
962	T449DRAFT_0976	hypothetical protein	365	0	0	0	0
963	T449DRAFT_0977	BRO family, N-terminal domain	563	6.02337	5.44913	6.49363	9.33119
964	T449DRAFT_0978	hypothetical protein	149	0	0	0	0
965	T449DRAFT_0981	Cellobiose phosphorylase	8591	7.82979	7.62466	11.4607	12.4519
966	T449DRAFT_0982	hypothetical protein	385	12.8302	11.2821	17.316	15.4009
967	T449DRAFT_0983	hypothetical protein	554	8.24549	10.4174	13.9746	14.8896
968	T449DRAFT_0984	hypothetical protein	359	7.72081	10.1955	17.7215	19.0408
969	T449DRAFT_0985	hypothetical protein	596	13.1464	14.3465	30.069	32.7839
970	T449DRAFT_0986	hypothetical protein	200	18.0397	17.9212	38.7096	38.0952
971	T449DRAFT_0987	hypothetical protein	439	20.4582	23.6979	45.1906	46.5728
972	T449DRAFT_0988	Putative peptidoglycan binding domain	818	21.1259	23.4124	63.8632	64.1105
973	T449DRAFT_0989	Protein of unknown function (DUF1311)	776	23.6063	23.838	50.3685	48.7553
974	T449DRAFT_0990	Predicted chitinase	890	38.6075	43.1392	120.515	128.532
975	T449DRAFT_0991	Protein of unknown function (DUF3616)	1082	21.1234	20.6195	67.2788	68.7553
976	T449DRAFT_0992	hypothetical protein	1030	23.1369	25.509	44.0547	42.4888
977	T449DRAFT_0993	PAS domain S-box/diguanylate cyclase (GGDEF) domain	2282	46.3321	45.1896	20.7483	21.7289
978	T449DRAFT_0994	PAS domain S-box	2930	39.4676	38.6165	29.3222	30.2868
979	T449DRAFT_0995	hypothetical protein	788	23.9149	24.4772	25.1987	24.7374
980	T449DRAFT_0996	hypothetical protein	131	27.5416	25.1578	28.0445	24.2727
981	T449DRAFT_0997	Topoisomerase IA	2408	39.2263	39.2111	35.7455	35.5574
982	T449DRAFT_0998	Predicted Rossmann fold nucleotide-binding protein	1373	68.4802	73.559	126.362	128.885
983	T449DRAFT_0999	hypothetical protein	446	58.4671	61.7373	78.9575	77.6315
984	T449DRAFT_1000	Cold shock proteins	206	3170.99	3244.36	570.083	615.483
985	T449DRAFT_1001	RNA recognition motif	266	582.25	610.752	97.8251	99.6732
986	T449DRAFT_1002	hypothetical protein	362	124.22	121.835	498.821	467.577
987	T449DRAFT_1003	3-oxoacyl-(acyl-carrier-protein) synthase	1229	32.4688	29.3616	39.896	44.7581
988	T449DRAFT_1004	3-oxoacyl-(acyl-carrier-protein) reductase, putative	725	33.0412	32.4069	34.8782	38.858
989	T449DRAFT_1005	Predicted 3-hydroxylacyl-(acyl carrier protein) dehydratase	500	26.5718	22.0522	28.3154	29.9846
990	T449DRAFT_1006	3-oxoacyl-(acyl-carrier-protein) synthase	1271	50.2554	46.7333	44.0626	45.8533
991	T449DRAFT_1007	Protein of unknown function (DUF3261)	560	21.2639	17.9808	28.0018	29.4876
992	T449DRAFT_1008	Dehydrogenases (flavoproteins)	1277	20.4806	18.1964	21.8506	23.1678
993	T449DRAFT_1009	Predicted exporter	2372	15.6023	14.8545	16.667	18.4759
994	T449DRAFT_1010	Outer membrane lipoprotein-sorting protein	587	15.5639	15.7825	18.9897	19.7311
995	T449DRAFT_1011	Predicted thioesterase	413	8.73595	10.3701	7.50691	7.6619
996	T449DRAFT_1012	Transposase and inactivated derivatives	539	19.9377	18.6532	15.2945	12.9671
997	T449DRAFT_1013	Histidine ammonia-lyase	1610	20.6207	20.6304	11.4873	13.4432
998	T449DRAFT_1014	Predicted acyltransferase	947	23.2189	23.7675	14.0417	14.9879
999	T449DRAFT_1015	Glycosyltransferases involved in cell wall biogenesis	734	22.5098	22.7398	7.27588	8.60132
1000	T449DRAFT_1016	Acyl-coenzyme A synthetases/AMP-(fatty) acid ligases	1811	43.1196	43.5832	16.7336	18.8556
1001	T449DRAFT_1017	Predicted membrane protein	551	59.9718	61.742	30.8985	31.865
1002	T449DRAFT_1018	Acyl carrier protein	248	131.745	136.013	89.0276	90.1219
1003	T449DRAFT_1019	Acyl carrier protein	248	38.025	49.6041	17.2708	19.0154
1004	T449DRAFT_1020	1-acyl-sn-glycerol-3-phosphate acyltransferase	794	93.8446	91.8132	79.2909	76.5728
1005	T449DRAFT_1021	Beta-ketoacyl synthase, N-terminal domain	728	178.138	163.828	180.319	183.214
1006	T449DRAFT_1022	molybdenum-pterin binding domain	866	118.961	120.938	109.762	114.87
1007	T449DRAFT_1023	Alginate export	1622	12.7067	12.2473	11.4797	12.4346
1008	T449DRAFT_1024	molybdenum ABC transporter, periplasmic molybdate-binding protein	764	15.6672	15.585	18.273	20.8901
1009	T449DRAFT_1025	molybdate ABC transporter, permease protein	686	12.1214	11.2467	15.0214	15.0923
1010	T449DRAFT_1026	molybdenum ABC transporter, ATP-binding protein	1184	14.2292	14.6615	16.9222	18.5655
1011	T449DRAFT_1027	molybdenum-pterin binding domain	428	23.9869	26.4006	33.0787	30.3272
1012	T449DRAFT_1028	hypothetical protein	224	0.276513	0.474607	0.720045	0.274303
1013	T449DRAFT_1029	ABC-type molybdate transport system, ATPase component	1169	18.0015	19.072	11.5897	13.3768
1014	T449DRAFT_1030	D-isomer specific 2-hydroxyacid dehydrogenase, NAD binding domain	581	18.8429	16.6774	13.6336	15.784
1015	T449DRAFT_1031	HPP family	491	30.2441	32.4473	43.6896	49.2428
1016	T449DRAFT_1032	Methyltransferase domain	533	47.0643	44.2801	101.811	105.682
1017	T449DRAFT_1033	hypothetical protein	464	28.0661	28.5419	62.415	63.7613
1018	T449DRAFT_1034	AraC-type DNA-binding domain-containing proteins	806	93.1774	91.4827	80.3116	80.8072
1019	T449DRAFT_1035	Phytanoyl-CoA dioxygenase (PhyH)	1040	74.8479	79.9677	115.919	117.571
1020	T449DRAFT_1036	Protein of unknown function (DUF2845)	329	40.7592	48.3321	116.46	105.753
1021	T449DRAFT_1037	Uncharacterized conserved small protein	332	31.5292	32.4334	116.163	115.948
1022	T449DRAFT_1038	Phage-related protein	353	20.31	21.0387	47.1128	53.176
1023	T449DRAFT_1039	Predicted nucleotidyltransferases	293	64.37	68.1621	87.2203	91.5368
1024	T449DRAFT_1040	Uncharacterized conserved protein	341	67.2065	66.0498	71.7371	73.9219
1025	T449DRAFT_1041	hypothetical protein	482	103.896	109.621	153.148	166.389
1026	T449DRAFT_1042	hypothetical protein	269	241.194	221.827	382.007	408.751
1027	T449DRAFT_1043	Fe-S oxidoreductase	1238	9.23081	7.77774	15.9814	16.577
1028	T449DRAFT_1044	hypothetical protein	437	6.20099	5.49111	26.9842	28.6129
1029	T449DRAFT_1045	SIR2-like domain	839	9.63413	10.9154	58.8685	62.7622
1030	T449DRAFT_1046	nitrogenase iron protein	881	11.7058	12.1362	108.34	106.899
1031	T449DRAFT_1047	nitrogenase molybdenum-iron protein alpha chain	1481	7.94626	8.2449	46.019	47.5973
1032	T449DRAFT_1048	nitrogenase molybdenum-iron protein beta chain	1571	8.78225	8.19793	39.2645	39.9523
1033	T449DRAFT_1049	probable nitrogen fixation protein FixT	224	6.63632	7.66152	28.6418	27.7732
1034	T449DRAFT_1050	4Fe-4S dicluster domain	200	1.6259	1.59468	8.42293	9.2934
1035	T449DRAFT_1051	nitrogen fixation protein NifX	710	5.58323	5.11239	15.8514	18.2601
1036	T449DRAFT_1052	hypothetical protein	266	4.83171	2.6264	8.08472	8.48897
1037	T449DRAFT_1053	LRV protein FeS4 cluster	767	5.99605	4.35624	10.3041	11.5558
1038	T449DRAFT_1054	hypothetical protein	962	8.17698	9.51978	12.5932	13.9079
1039	T449DRAFT_1055	nif11-like leader peptide domain	218	28.3413	37.8293	38.6373	38.5434
1040	T449DRAFT_1056	Uracil-DNA glycosylase	563	41.256	37.5774	46.7923	50.1483
1041	T449DRAFT_1057	exodeoxyribonuclease III	764	42.5831	45.1846	73.0919	73.2864
1042	T449DRAFT_1058	YaaC-like Protein	551	24.2529	25.1378	22.2794	25.1742
1043	T449DRAFT_1059	Transposase and inactivated derivatives, IS5 family	956	0	0	0	0
1044	T449DRAFT_1060	YaaC-like Protein	497	58.0444	58.7024	52.5374	56.5606
1045	T449DRAFT_1061	Plasmid stabilization system protein	308	49.0183	47.584	36.7732	39.8488
1046	T449DRAFT_1062	Antitoxin ParD	263	55.227	53.1272	59.9642	66.0581
1047	T449DRAFT_1063	nitrogenase molybdenum-iron cofactor biosynthesis protein NifE	1427	6.58671	5.19374	25.7577	28.6337
1048	T449DRAFT_1064	nitrogenase molybdenum-iron cofactor biosynthesis protein NifN	1397	7.03852	5.63142	27.0292	29.6774
1049	T449DRAFT_1065	nitrogen fixation protein NifX	431	5.56876	4.93328	30.3537	28.9043
1050	T449DRAFT_1066	hypothetical protein	215	6.1939	7.13456	22.4223	17.6473
1051	T449DRAFT_1067	probable nitrogen fixation protein	473	4.87786	5.00897	16.1404	15.1012
1052	T449DRAFT_1068	Rop-like	212	1.97211	2.00589	6.84723	8.11524
1053	T449DRAFT_1069	ferredoxin III, nif-specific	317	7.37601	7.80931	17.1297	19.0922
1054	T449DRAFT_1070	Ferredoxin	323	17.4982	14.6702	28.7959	28.3917
1055	T449DRAFT_1071	hypothetical protein	500	7.77334	8.38347	11.5771	12.9954
1056	T449DRAFT_1072	hypothetical protein	374	8.0736	6.41608	11.5002	11.377
1057	T449DRAFT_1073	Uncharacterized conserved protein	977	7.92464	8.92282	9.75849	9.15056
1058	T449DRAFT_1074	hypothetical protein	569	9.90588	9.52885	98.141	97.1063
1059	T449DRAFT_1075	ATPase family associated with various cellular activities (AAA)	1727	8.28483	6.78026	13.4383	14.3292
1060	T449DRAFT_1076	Rhodanese-related sulfurtransferase	308	10.7086	7.24855	239.433	252.908
1061	T449DRAFT_1077	Ankyrin repeats (3 copies)	452	13.0524	11.5922	175.762	186.031
1062	T449DRAFT_1078	Uncharacterized conserved protein	713	43.7612	44.7742	214.45	221.086
1063	T449DRAFT_1079	hypothetical protein	428	25.7597	27.678	64.2732	59.6853
1064	T449DRAFT_1080	thioredoxin	431	41.2448	45.3861	61.2894	54.1377
1065	T449DRAFT_1081	Alpha/beta hydrolase family	503	22.0727	19.7467	24.7618	25.7442
1066	T449DRAFT_1082	Predicted hydrolase of the alpha/beta-hydrolase fold	1010	35.293	34.2695	46.0804	50.1894
1067	T449DRAFT_1083	hypothetical protein	413	686.953	730.1	1010.31	1029.52
1068	T449DRAFT_1084	ABC-type multidrug transport system, ATPase and permease components	1814	38.6265	38.0607	25.1232	27.1315
1069	T449DRAFT_1085	hypothetical protein	506	33.6319	38.2387	54.8259	58.1957
1070	T449DRAFT_1086	methionine aminopeptidase, type I	788	51.9761	47.9329	43.552	45.0693
1071	T449DRAFT_1087	Protein of unknown function (DUF3423)	212	62.012	55.4485	54.2706	59.7774
1072	T449DRAFT_1088	Transposase and inactivated derivatives	1090	16.2093	13.6269	23.0015	23.7179
1073	T449DRAFT_1089	Bis(5'nucleosyl)-tetraphosphatase, ApaH	833	20.2807	20.3107	18.9968	19.4732
1074	T449DRAFT_1090	flavodoxin, long chain	545	5.68248	7.24538	45.6413	47.5486
1075	T449DRAFT_1091	hypothetical protein	715	16.6759	15.4423	20.7785	18.648
1076	T449DRAFT_1092	Glutathione S-transferase	620	7.04306	5.51157	10.8683	11.2482
1077	T449DRAFT_1093	hemerythrin-like metal-binding domain	395	6.46831	7.30535	14.2462	13.8054
1078	T449DRAFT_1094	Alkylated DNA repair protein	638	11.2131	11.093	16.8537	16.8297
1079	T449DRAFT_1095	hypothetical protein	296	17.0541	16.4702	13.0776	17.2811
1080	T449DRAFT_1096	hypothetical protein	299	10.6166	9.14294	8.03154	10.1722
1081	T449DRAFT_1097	positive regulator of sigma(E), RseC/MucC	437	14.4926	11.2255	16.7319	21.0554
1082	T449DRAFT_1098	Ferredoxin subunits of nitrite reductase and ring-hydroxylating dioxygenases	413	9.26085	9.63465	15.4044	16.8487
1083	T449DRAFT_1099	flavodoxin, long chain	533	9.35476	10.2294	25.52	25.0156
1084	T449DRAFT_1100	monothiol glutaredoxin, Grx4 family	608	17.6241	19.8836	61.9576	59.6754
1085	T449DRAFT_1101	endopeptidase Clp ATP-binding regulatory subunit (clpX)	1271	13.7426	13.5384	39.3814	40.7531
1086	T449DRAFT_1102	nitrogen fixation protein NifM	878	8.13037	8.66618	20.6767	23.4964
1087	T449DRAFT_1103	NifZ domain	479	10.4417	9.79733	37.3762	37.232
1088	T449DRAFT_1104	Nitrogen fixation protein NifW	317	9.23223	9.39034	47.4316	45.9376
1089	T449DRAFT_1105	hypothetical protein	515	8.80977	7.37254	20.2526	20.7895
1090	T449DRAFT_1106	serine O-acetyltransferase	791	5.71624	5.20328	18.6008	18.138
1091	T449DRAFT_1107	hypothetical protein	146	5.19694	3.84887	35.5968	29.7751
1092	T449DRAFT_1108	homocitrate synthase NifV	1124	5.63457	4.79674	17.6182	18.2993
1093	T449DRAFT_1109	cysteine desulfurase NifS	1208	6.98608	6.39934	38.7648	35.8084
1094	T449DRAFT_1110	Fe-S cluster assembly protein NifU	905	3.96957	3.3899	45.5256	44.7251
1095	T449DRAFT_1111	Iron-sulfur cluster assembly accessory protein	356	3.17524	2.94363	37.6042	33.5698
1096	T449DRAFT_1112	NifZ domain	263	31.1461	34.5904	69.1633	65.8829
1097	T449DRAFT_1113	hypothetical protein	173	1725.79	1842.6	34657.3	35042.8
1098	T449DRAFT_1114	Nitroreductase family	1583	23.8385	24.2347	29.1855	30.9646
1099	T449DRAFT_1115	hypothetical protein	938	0	0.0161913	0	0
1100	T449DRAFT_1116	hypothetical protein	224	66.7088	71.6657	113.207	105.195
1101	T449DRAFT_1117	hypothetical protein	236	60.8892	58.4974	75.7092	84.4854
1102	T449DRAFT_1118	Phospholipase_D-nuclease N-terminal	182	11.9964	12.6006	26.2909	24.0543
1103	T449DRAFT_1119	hypothetical protein	172	768.115	723.787	697.465	682.403
1104	T449DRAFT_1120	bacterioferritin	464	12.3144	11.1942	55.1538	51.0819
1105	T449DRAFT_1121	Bacterioferritin-associated ferredoxin	212	5.33201	5.65947	26.0364	25.7224
1106	T449DRAFT_1122	Uncharacterized protein conserved in bacteria	260	5.89611	4.20575	32.0513	28.3587
1107	T449DRAFT_1123	electron transport complex, RnfABCDGE type, E subunit	698	4.10412	4.0906	31.4262	32.8567
1108	T449DRAFT_1124	electron transport complex, RnfABCDGE type, G subunit	710	8.81104	6.13915	49.22	49.7393
1109	T449DRAFT_1125	electron transport complex, RnfABCDGE type, D subunit	1073	8.51445	7.89803	113.289	107.641
1110	T449DRAFT_1126	hypothetical protein	125	0.371634	0.242999	1.43369	1.22888
1111	T449DRAFT_1127	electron transport complex, RnfABCDGE type, C subunit	1487	6.84161	6.10766	100.223	103.106
1112	T449DRAFT_1128	electron transport complex, RnfABCDGE type, B subunit	572	6.79488	6.71752	79.0159	85.2105
1113	T449DRAFT_1129	electron transport complex, RnfABCDGE type, A subunit	581	7.72905	8.18187	111.876	118.102
1114	T449DRAFT_1130	nitrogen fixation negative regulator NifL	1616	12.4855	11.2684	329.667	346.155
1115	T449DRAFT_1131	Nif-specific regulatory protein	1541	21.2727	21.3472	163.849	161.375
1116	T449DRAFT_1132	hypothetical protein	260	86.8932	77.5144	147.436	141.321
1117	T449DRAFT_1133	DnaJ domain/Sel1 repeat	668	122.626	137.801	132.799	140.181
1118	T449DRAFT_1134	Uncharacterized conserved protein	233	0	0	0	0
1119	T449DRAFT_1135	Uncharacterized protein conserved in bacteria	320	0	0	0	0
1120	T449DRAFT_1136	AAA domain	1757	0.00881317	0	0	0
1121	T449DRAFT_1137	hypothetical protein	299	0	0	0	0
1122	T449DRAFT_1138	nitrogenase cofactor biosynthesis protein NifB	1490	6.39135	4.72951	44.4059	45.0933
1123	T449DRAFT_1139	4Fe-4S dicluster domain	278	6.07136	4.37049	19.5972	21.3838
1124	T449DRAFT_1140	nitrogenase-associated protein	422	6.93511	5.47036	14.4388	14.0506
1125	T449DRAFT_1141	Uncharacterized flavoproteins	1283	5.46733	5.13745	9.28882	7.93791
1126	T449DRAFT_1142	Ferredoxin	287	9.8196	6.98516	7.80537	8.40305
1127	T449DRAFT_1143	Ferredoxin	350	5.92845	5.42409	6.96364	6.14439
1128	T449DRAFT_1144	NifQ	575	6.75943	6.31269	8.10347	7.98771
1129	T449DRAFT_1145	Methyl-accepting chemotaxis protein	2387	9.87988	9.46113	10.3683	10.5603
1130	T449DRAFT_1146	Glycine-zipper containing OmpA-like membrane domain	389	21.2567	24.5966	18.474	18.6385
1131	T449DRAFT_1147	hypothetical protein	959	206.969	228.698	584.707	621.055
1132	T449DRAFT_1148	hypothetical protein	200	172.113	159.544	612.455	643.779
1133	T449DRAFT_1149	hypothetical protein	389	94.9784	91.6322	37.0401	39.133
1134	T449DRAFT_1150	transcriptional regulator, TetR family	611	50.3824	50.8568	48.6305	53.5749
1135	T449DRAFT_1151	Predicted flavin-nucleotide-binding protein structurally related to pyridoxine 5'-phosphate oxidase	632	148.649	145.338	207.057	222.71
1136	T449DRAFT_1152	hypothetical protein	338	43.2932	46.2813	54.1876	58.5808
1137	T449DRAFT_1153	heavy metal efflux pump, CzcA family	3149	40.1059	39.659	14.4439	15.561
1138	T449DRAFT_1154	Cation efflux family	617	27.481	27.3965	12.9543	12.3236
1139	T449DRAFT_1155	RND family efflux transporter, MFP subunit	1436	35.4445	36.1072	15.188	15.5214
1140	T449DRAFT_1156	Outer membrane protein	1295	56.1636	57.6302	27.11	27.4718
1141	T449DRAFT_1157	hypothetical protein	350	81.8922	95.6809	79.3138	74.6983
1142	T449DRAFT_1158	Predicted acetyltransferase	518	17.9061	13.9853	195.783	193.11
1143	T449DRAFT_1159	Uncharacterized protein conserved in bacteria	938	8.08905	7.96612	284.503	294.233
1144	T449DRAFT_1160	Uncharacterized conserved protein	1451	9.78602	8.4363	683.35	699.036
1145	T449DRAFT_1161	hypothetical protein	1256	8.66702	8.27087	541.686	551.968
1146	T449DRAFT_1162	Uncharacterized protein conserved in bacteria	3386	10.4314	9.20397	129.005	122.021
1147	T449DRAFT_1163	citrate synthase (EC 2.3.3.1)	1304	31.7532	35.8489	108.874	109.836
1148	T449DRAFT_1164	Uncharacterized conserved protein	2561	18.7437	19.1014	30.0412	29.8343
1149	T449DRAFT_1165	Transglutaminase-like enzymes, putative cysteine proteases	911	20.1251	17.2047	18.9637	19.5764
1150	T449DRAFT_1166	Predicted proteasome-type protease	755	200.974	208.722	300.766	316.375
1151	T449DRAFT_1167	glucokinase, proteobacterial type	974	70.3809	73.0213	160.039	149.289
1152	T449DRAFT_1168	Glycosyl hydrolases family 15	3236	18.6477	19.8056	230.233	234.986
1153	T449DRAFT_1169	hypothetical protein	704	12.3174	13.3969	625.483	652.013
1154	T449DRAFT_1170	Transglutaminase-like enzymes, putative cysteine proteases	794	25.7819	30.7766	153.278	159.124
1155	T449DRAFT_1171	Uncharacterized protein conserved in bacteria	788	9.68779	9.15487	14.9646	16.3552
1156	T449DRAFT_1172	Major Facilitator Superfamily	1226	23.2776	23.8217	23.1542	24.2694
1157	T449DRAFT_1173	UDP-N-acetylglucosamine:LPS N-acetylglucosamine transferase	1199	20.6635	22.0655	14.9019	17.7824
1158	T449DRAFT_1174	Type II secretory pathway, component ExeA (predicted ATPase)	1121	22.0737	21.5009	32.3252	32.7226
1159	T449DRAFT_1175	OmpA family	968	12.7013	11.2023	36.2125	37.3393
1160	T449DRAFT_1176	Animal haem peroxidase	1661	5.17401	4.81865	7.59571	6.94527
1161	T449DRAFT_1177	hypothetical protein	2000	10.3128	9.60606	7.47311	7.95699
1162	T449DRAFT_1178	Uncharacterized low-complexity proteins	2186	16.2356	15.6877	16.9374	16.5064
1163	T449DRAFT_1179	hypothetical protein	176	120.975	121.327	218.108	245.339
1164	T449DRAFT_1180	Ethanolamine ammonia-lyase heavy chain (EC 4.3.1.7)	1388	21.5872	22.2559	19.5996	21.6692
1165	T449DRAFT_1181	Ethanolamine ammonia-lyase light chain (EC 4.3.1.7)	803	11.8401	10.8374	8.0567	9.58388
1166	T449DRAFT_1182	Cold shock proteins	215	348.371	352.278	241.143	235.916
1167	T449DRAFT_1183	hypothetical protein	377	81.49	82.4231	134.242	130.018
1168	T449DRAFT_1184	Sulfate permease and related transporters (MFS superfamily)	1706	33.9012	36.1525	28.3103	30.0107
1169	T449DRAFT_1185	Predicted sulfurtransferase	977	74.6026	80.8805	67.1538	69.3996
1170	T449DRAFT_1186	tRNA 2-selenouridine synthase	1109	28.7773	30.1558	34.6788	35.5283
1171	T449DRAFT_1187	selenophosphate synthase (EC 2.7.9.3)	2585	17.15	16.1862	18.5035	18.7778
1172	T449DRAFT_1188	Protein of unknown function (DUF3680)	335	46.408	49.2345	77.7831	86.5259
1173	T449DRAFT_1189	Tetratricopeptide repeat	584	58.2004	53.3641	35.4433	36.1404
1174	T449DRAFT_1190	O-Glycosyl hydrolase	1346	36.3075	37.3142	24.9511	24.2854
1175	T449DRAFT_1191	Dihydroorotate dehydrogenase	1013	45.9957	47.2865	59.5307	56.3337
1176	T449DRAFT_1192	pyruvate:ferredoxin (flavodoxin) oxidoreductase, homodimeric	3695	49.3207	51.7729	101.537	100.988
1177	T449DRAFT_1193	ribose-5-phosphate isomerase (EC 5.3.1.6)	686	29.57	31.7918	128.452	138.137
1178	T449DRAFT_1194	TIGR00266 family protein	1106	39.3419	39.6576	50.7171	52.3329
1179	T449DRAFT_1195	Predicted membrane protein	1253	12.5559	12.4966	45.6109	44.7835
1180	T449DRAFT_1196	Dipeptide/tripeptide permease	1349	21.6258	20.8053	17.868	18.5152
1181	T449DRAFT_1197	Hemolysins and related proteins containing CBS domains	1331	42.0333	39.7886	34.1861	35.2229
1182	T449DRAFT_1198	Nitroreductase	653	33.4594	32.0029	108.103	111.244
1183	T449DRAFT_1199	hypothetical protein	299	316.842	347.838	139.953	143.849
1184	T449DRAFT_1200	hypothetical protein	383	71.3996	72.8045	184.967	198.089
1185	T449DRAFT_1201	Uncharacterized protein conserved in bacteria	1136	36.2583	36.2573	80.2349	85.2562
1186	T449DRAFT_1202	Protein of unknown function (DUF938)	596	23.4609	23.6985	41.6155	41.3664
1187	T449DRAFT_1203	hypothetical protein	503	28.0757	27.6273	23.5861	25.3166
1188	T449DRAFT_1204	hypothetical protein	305	50.7189	48.301	18.8613	18.8361
1189	T449DRAFT_1205	hypothetical protein	857	114.157	124.707	23.6509	22.2259
1190	T449DRAFT_1206	Acetyltransferases	530	41.9549	39.6306	55.826	59.8209
1191	T449DRAFT_1207	Aldo/keto reductases, related to diketogulonate reductase	845	66.5936	68.011	161.523	172.643
1192	T449DRAFT_1208	methyl-accepting chemotaxis sensory transducer with Pas/Pac sensor	3104	47.7812	46.9764	41.7486	44.247
1193	T449DRAFT_1209	hypothetical protein	251	154.847	164.702	406.546	429.557
1194	T449DRAFT_1210	response regulator receiver and ANTAR domain protein	605	29.613	29.1699	32.0803	34.632
1195	T449DRAFT_1211	PAS domain S-box	3491	44.0546	43.6003	56.3969	58.487
1196	T449DRAFT_1212	efflux transporter, outer membrane factor (OMF) lipoprotein, NodT family	1577	5.84237	5.09458	6.69343	7.55874
1197	T449DRAFT_1213	RND family efflux transporter, MFP subunit	1187	4.97025	4.27347	5.78247	7.4152
1198	T449DRAFT_1214	The (Largely Gram-negative Bacterial) Hydrophobe/Amphiphile Efflux-1 (HAE1) Family	3119	9.87469	8.59437	10.5952	12.2632
1199	T449DRAFT_1215	hypothetical protein	143	45.3714	43.5444	60.1548	57.1472
1200	T449DRAFT_1216	hypothetical protein	158	20.483	26.8183	20.0762	22.2637
1201	T449DRAFT_1217	UDP-glucose-4-epimerase GalE	1013	36.931	37.1965	44.2633	47.5539
1202	T449DRAFT_1218	Predicted glycosyltransferases	923	13.6729	13.9698	20.9695	24.1149
1203	T449DRAFT_1219	Glycosyltransferase	1202	13.0886	11.6496	21.2758	24.869
1204	T449DRAFT_1220	Glycosyltransferases involved in cell wall biogenesis	860	10.1191	9.8012	10.2317	12.5567
1205	T449DRAFT_1221	Glycosyl transferase family 2	785	7.92977	8.57075	10.4787	11.1538
1206	T449DRAFT_1222	2-polyprenyl-3-methyl-5-hydroxy-6-metoxy-1,4-benzoquinol methylase	944	10.695	9.92654	16.2695	16.5651
1207	T449DRAFT_1223	Membrane protein involved in the export of O-antigen and teichoic acid	1319	6.72688	6.43653	9.11682	10.3183
1208	T449DRAFT_1224	hypothetical protein	194	1.19727	1.25257	1.01615	2.53377
1209	T449DRAFT_1225	Lipid A core - O-antigen ligase and related enzymes	1310	8.69983	6.5619	8.00295	9.12278
1210	T449DRAFT_1226	capsular exopolysaccharide family	2378	8.57587	7.25523	8.15419	9.77341
1211	T449DRAFT_1227	Periplasmic protein involved in polysaccharide export	1112	8.41078	7.25228	10.3627	11.0649
1212	T449DRAFT_1228	Undecaprenyl-phosphate glucose phosphotransferase	1421	15.2559	13.969	17.2906	17.7824
1213	T449DRAFT_1229	hypothetical protein	215	18.5097	21.0505	25.5064	26.5066
1214	T449DRAFT_1230	DNA replication protein	551	8.74003	7.00111	4.78114	5.82658
1215	T449DRAFT_1231	hypothetical protein	497	18.5692	15.2791	10.0243	11.2194
1216	T449DRAFT_1232	RHS repeat-associated core domain	6917	55.0171	56.9095	44.8119	47.1667
1217	T449DRAFT_1233	hypothetical protein	869	190.682	210.894	435.943	445.522
1218	T449DRAFT_1234	Transposase, Mutator family	547	29.7239	29.8196	30.8624	31.7891
1219	T449DRAFT_1235	hypothetical protein	3665	36.7747	35.0741	101.644	105.762
1220	T449DRAFT_1236	Signal transduction histidine kinase	1580	88.9785	89.356	66.0246	70.0189
1221	T449DRAFT_1237	hypothetical protein	575	32.7199	35.3669	15.9264	16.2426
1222	T449DRAFT_1238	His Kinase A (phospho-acceptor) domain/HAMP domain/Histidine kinase-, DNA gyrase B-, and HSP90-like ATPase	1613	40.8479	40.7415	15.3991	16.4085
1223	T449DRAFT_1239	Response regulators consisting of a CheY-like receiver domain and a winged-helix DNA-binding domain	680	52.8759	56.8412	25.0896	27.4013
1224	T449DRAFT_1240	Outer membrane protein	1454	99.2344	106.145	109.881	118.144
1225	T449DRAFT_1241	hypothetical protein	167	148.357	156.967	247.998	259.297
1226	T449DRAFT_1242	hypothetical protein	269	37.5318	39.2389	70.8851	71.2087
1227	T449DRAFT_1243	Multidrug resistance efflux pump	1187	31.6609	29.8375	61.6143	66.7368
1228	T449DRAFT_1244	Predicted membrane protein	2267	16.0107	15.5157	16.2215	17.3192
1229	T449DRAFT_1245	Transcriptional regulator	905	28.1292	25.8606	18.0597	20.8774
1230	T449DRAFT_1246	Acyl carrier protein phosphodiesterase	602	14.816	12.3366	18.6654	23.1946
1231	T449DRAFT_1247	Uncharacterized conserved protein	566	15.0197	13.497	32.9293	34.6029
1232	T449DRAFT_1248	Uncharacterized conserved protein	812	28.2806	26.1291	94.5053	101.833
1233	T449DRAFT_1249	Arabinose efflux permease	1214	34.3241	30.7377	26.5126	26.8248
1234	T449DRAFT_1250	Methyltransferase domain	2090	14.2549	12.0192	11.5501	12.0021
1235	T449DRAFT_1251	hypothetical protein	938	9.70686	6.7032	7.94796	7.97527
1236	T449DRAFT_1252	hypothetical protein	1208	13.0108	12.5221	12.1057	14.7125
1237	T449DRAFT_1253	hypothetical protein	1355	11.725	9.89705	23.1454	25.6545
1238	T449DRAFT_1254	hypothetical protein	1034	17.761	17.7725	30.3481	31.1231
1239	T449DRAFT_1255	hypothetical protein	1736	21.2112	20.8215	21.6375	22.1478
1240	T449DRAFT_1256	Subtilase family	1436	7.05225	6.65244	7.7625	9.1139
1241	T449DRAFT_1257	hypothetical protein	812	6.80795	5.4989	7.98947	8.03993
1242	T449DRAFT_1258	hypothetical protein	248	8.36676	9.18595	11.2007	10.6536
1243	T449DRAFT_1259	hypothetical protein	1133	14.118	12.4529	15.5643	17.0286
1244	T449DRAFT_1260	V8-like Glu-specific endopeptidase	3506	23.682	22.5646	35.8985	38.144
1245	T449DRAFT_1261	hypothetical protein	239	18.8538	17.2209	27.0692	27.5084
1246	T449DRAFT_1262	hypothetical protein	263	31.676	33.8397	30.3228	32.3574
1247	T449DRAFT_1263	Response regulator containing CheY-like receiver, AAA-type ATPase, and DNA-binding domains	1409	23.5623	24.1447	24.9293	25.6961
1248	T449DRAFT_1264	IstB-like ATP binding protein	683	27.0473	24.6379	20.8861	20.2414
1249	T449DRAFT_1265	InsA C-terminal domain/InsA N-terminal domain	281	585.72	597.931	296.496	313.452
1250	T449DRAFT_1266	Transposase and inactivated derivatives, IS1 family	431	97.3635	105.044	87.6098	86.1071
1251	T449DRAFT_1267	hypothetical protein	239	0	0	0	0
1252	T449DRAFT_1268	hypothetical protein	299	0	0	0	0
1253	T449DRAFT_1269	hypothetical protein	545	0	0	0	0
1254	T449DRAFT_1270	Transposase and inactivated derivatives	887	0	0	0	0
1255	T449DRAFT_1271	Transposase and inactivated derivatives	296	0	0	0	0
1256	T449DRAFT_1272	hypothetical protein	128	0	0	0	0
1257	T449DRAFT_1273	Mu transposase, C-terminal	500	0	0	0	0
1258	T449DRAFT_1274	hypothetical protein	1808	0	0	0	0
1259	T449DRAFT_1275	hypothetical protein	305	0	0	0	0
1260	T449DRAFT_1276	hypothetical protein	227	0	0	0	0
1261	T449DRAFT_1277	hypothetical protein	443	0	0	0	0
1262	T449DRAFT_1278	transcriptional regulator, Nlp family	342	0	0	0	0
1263	T449DRAFT_1279	Transposase and inactivated derivatives, IS1 family	347	0.58012	0.350143	0.516459	0.22134
1264	T449DRAFT_1280	InsA C-terminal domain/InsA N-terminal domain	281	6.44739	5.72907	1.65818	1.63996
1265	T449DRAFT_1281	hypothetical protein	452	0	0.0336005	0	0
1266	T449DRAFT_1282	hypothetical protein	647	0	0	0	0
1267	T449DRAFT_1283	hypothetical protein	215	0	0	0	0
1268	T449DRAFT_1285	queuosine biosynthesis protein QueC	677	110.452	118.202	25.1214	25.6168
1269	T449DRAFT_1286	putative 7-cyano-7-deazaguanosine (preQ0) biosynthesis protein QueE, gammaproteobacterial type	641	141.489	144.198	68.721	65.9013
1270	T449DRAFT_1287	tol-pal system protein YbgF	857	538.66	551.373	472.39	498.184
1271	T449DRAFT_1288	peptidoglycan-associated lipoprotein	575	557.289	596.985	498.083	538.142
1272	T449DRAFT_1289	tol-pal system beta propeller repeat protein TolB	1283	210.305	215.702	195.736	209.582
1273	T449DRAFT_1290	TolA protein	1529	219.885	216.041	79.3499	86.4194
1274	T449DRAFT_1291	TolR protein	428	191.895	202.298	69.3397	73.4671
1275	T449DRAFT_1292	TolQ protein	677	209.078	221.732	87.9115	90.1238
1276	T449DRAFT_1293	tol-pal system-associated acyl-CoA thioesterase	404	135.99	127.289	64.1435	62.7747
1277	T449DRAFT_1294	Holliday junction DNA helicase subunit RuvB	1034	335.917	324.738	147.997	150.312
1278	T449DRAFT_1295	Holliday junction DNA helicase subunit RuvA	611	131.886	126.769	22.5261	21.8473
1279	T449DRAFT_1296	Holliday junction endonuclease RuvC (EC 3.1.22.4)	497	173.884	173.876	30.9383	33.9363
1280	T449DRAFT_1297	DNA-binding regulatory protein, YebC/PmpR family	746	325.2	316.127	91.1912	99.414
1281	T449DRAFT_1298	Haloacid Dehalogenase superfamily, subfamily IB, phosphoserine phosphatase-like	641	326.291	323.414	103.417	108.006
1282	T449DRAFT_1299	D-3-phosphoglycerate dehydrogenase	1583	345.859	350.328	123.082	131.359
1283	T449DRAFT_1300	Uncharacterized protein conserved in bacteria	1064	441.635	471.824	75.1374	81.2082
1284	T449DRAFT_1301	Amino acid transporters	1409	266.175	267.467	83.3225	85.8209
1285	T449DRAFT_1307	tyrosyl-tRNA synthetase (EC 6.1.1.1)	1196	81.4244	87.9754	98.3864	98.6263
1286	T449DRAFT_1308	Membrane proteins related to metalloendopeptidases	971	101.504	109.393	46.8238	47.9022
1287	T449DRAFT_1309	Predicted molecular chaperone distantly related to HSP70-fold metalloproteases	1157	116.838	124.099	34.9284	35.2758
1288	T449DRAFT_1310	Iron-sulfur cluster assembly accessory protein	332	1999.91	2058.26	3198.22	3111.53
1289	T449DRAFT_1311	N-acetyl-gamma-glutamyl-phosphate reductase (EC 1.2.1.38)	1031	87.2763	92.4209	94.0208	97.2912
1290	T449DRAFT_1312	putative NAD(P)H quinone oxidoreductase, PIG3 family	983	45.0995	48.4051	83.79	87.8217
1291	T449DRAFT_1313	Rhodanese-related sulfurtransferase	845	41.9646	46.6407	60.6561	58.499
1292	T449DRAFT_1314	Uncharacterized protein conserved in cyanobacteria	593	46.4542	46.5612	73.1049	80.3538
1293	T449DRAFT_1315	PAS domain S-box	1358	15.2567	16.563	32.0812	33.6743
1294	T449DRAFT_1316	Zn-dependent hydrolases, including glyoxylases	1097	13.9462	14.7444	40.7595	44.2766
1295	T449DRAFT_1317	Uncharacterized NAD(FAD)-dependent dehydrogenases	1253	71.9491	77.6947	246.662	244.844
1296	T449DRAFT_1318	high affinity sulphate transporter 1	1769	29.779	31.2592	26.2283	27.813
1297	T449DRAFT_1319	hypothetical protein	1061	44.7905	50.2288	108.557	111.537
1298	T449DRAFT_1320	Diadenosine tetraphosphate (Ap4A) hydrolase and other HIT family hydrolases	407	135.558	136.276	283.568	283.593
1299	T449DRAFT_1321	Flagellar basal body-associated protein	464	153.813	172.102	241.897	263.289
1300	T449DRAFT_1322	Beta-glucosidase-related glycosidases	1010	69.1601	72.1479	15.7919	17.399
1301	T449DRAFT_1323	Hypoxanthine-guanine phosphoribosyltransferase	539	62.5997	66.0189	13.0336	14.6485
1302	T449DRAFT_1324	5'-deoxy-5'-methylthioadenosine phosphorylase	728	128.387	145.908	28.7526	34.4356
1303	T449DRAFT_1325	FKBP-type peptidyl-prolyl cis-trans isomerases 2	479	922.91	995.11	184.561	187.282
1304	T449DRAFT_1326	Transcription elongation factor, N-terminal	176	67.6578	76.6275	86.4491	87.7147
1305	T449DRAFT_1327	hypothetical protein	1268	0.122119	0.0479099	0.0141334	0.0121143
1306	T449DRAFT_1328	Peptidase S24-like	599	0	0	0	0
1307	T449DRAFT_1329	Nucleotidyltransferase/DNA polymerase involved in DNA repair	1251	0.0123779	0	0	0
1308	T449DRAFT_1330	PLD-like domain	485	0	0	0	0
1309	T449DRAFT_1331	hypothetical protein	179	0	0	0	0
1310	T449DRAFT_1332	DNA-methyltransferase (dcm)	1079	0	0	0	0
1311	T449DRAFT_1333	HNH endonuclease	947	0	0	0	0
1312	T449DRAFT_1334	T/G mismatch-specific endonuclease (EC 3.1.-.-)	410	0	0	0	0
1313	T449DRAFT_1335	Protein of unknown function DUF262	1142	0.0542373	0.106392	0	0.0269019
1314	T449DRAFT_1336	Uncharacterized conserved protein	1160	0	0	0	0
1315	T449DRAFT_1337	hypothetical protein	971	0	0	0	0
1316	T449DRAFT_1338	BRO family, N-terminal domain	551	0	0	0	0
1317	T449DRAFT_1339	hypothetical protein	257	0	0	0	0
1318	T449DRAFT_1340	Protein of unknown function (DUF2974)	722	0.021447	0	0	0
1319	T449DRAFT_1341	hypothetical protein	215	11.0194	11.161	17.9211	17.4329
1320	T449DRAFT_1342	hypothetical protein	830	0	0	0	0
1321	T449DRAFT_1343	Alpha/beta hydrolase of unknown function (DUF900)	968	0	0	0	0
1322	T449DRAFT_1344	hypothetical protein	1082	0	0	0	0
1323	T449DRAFT_1345	Dienelactone hydrolase and related enzymes	1004	0	0	0	0.0152998
1324	T449DRAFT_1346	hypothetical protein	230	0	0	0	0
1325	T449DRAFT_1347	Phage virion morphogenesis family	593	0	0	0	0
1326	T449DRAFT_1348	Phage Mu protein F like protein	1289	0	0	0	0
1327	T449DRAFT_1349	hypothetical protein	299	0	0	0	0
1328	T449DRAFT_1350	Mu-like prophage protein gp29	1532	0	0	0	0
1329	T449DRAFT_1351	hypothetical protein	149	0	0	0	0
1330	T449DRAFT_1352	phage uncharacterized protein (putative large terminase), C-terminal domain	1679	0	0.00904553	0	0
1331	T449DRAFT_1353	Protein of unknown function (DUF1804)	494	0	0	0	0
1332	T449DRAFT_1354	hypothetical protein	347	0	0	0	0
1333	T449DRAFT_1355	hypothetical protein	500	0	0	0	0
1334	T449DRAFT_1356	Domain of unknown function (DUF4406)	386	0	0.0393457	0	0
1335	T449DRAFT_1357	Transglycosylase SLT domain	644	0	0	0	0
1336	T449DRAFT_1358	Protein of unknown function (DUF4063)	344	0	0	0	0
1337	T449DRAFT_1359	Protein of unknown function (DUF2786)	701	0	0	0	0
1338	T449DRAFT_1360	hypothetical protein	158	0	0	0	0
1339	T449DRAFT_1361	hypothetical protein	311	0	0	0	0
1340	T449DRAFT_1362	hypothetical protein	440	0	0	0	0
1341	T449DRAFT_1363	Micrococcal nuclease (thermonuclease) homologs	641	0	0	0	0
1342	T449DRAFT_1364	hypothetical protein	497	0.0311564	0.122233	0	0.247259
1343	T449DRAFT_1365	Helix-turn-helix domain	377	0	0	0	0
1344	T449DRAFT_1366	phage-associated protein, BcepMu gp16 family	200	0	0	0	0
1345	T449DRAFT_1367	hypothetical protein	191	0	0	0	0
1346	T449DRAFT_1368	hypothetical protein	1112	0	0	0	0
1347	T449DRAFT_1369	Integrase core domain	1667	0	0	0	0
1348	T449DRAFT_1370	Protein of unknown function (DUF3164)	701	0	0	0	0
1349	T449DRAFT_1371	Uncharacterized ATPase, putative transposase	959	0	0	0	0
1350	T449DRAFT_1372	hypothetical protein	203	0	0	0	0
1351	T449DRAFT_1373	hypothetical protein	209	0	0	0	0
1352	T449DRAFT_1374	hypothetical protein	485	0	0	0	0
1353	T449DRAFT_1375	hypothetical protein	455	0	0	0	0
1354	T449DRAFT_1376	Protein of unknown function (DUF1018)	455	0	0	0	0
1355	T449DRAFT_1377	hypothetical protein	422	0	0	0	0
1356	T449DRAFT_1378	Mu-like prophage I protein	986	0	0	0	0
1357	T449DRAFT_1379	Mu-like prophage major head subunit gpT	917	0	0	0	0
1358	T449DRAFT_1380	hypothetical protein	587	0	0	0	0
1359	T449DRAFT_1381	Mu-like prophage protein gp36	494	0	0	0	0
1360	T449DRAFT_1382	hypothetical protein	479	0	0	0	0
1361	T449DRAFT_1383	Mu-like prophage tail sheath protein gpL	1457	0	0	0	0
1362	T449DRAFT_1384	Phage tail tube protein	362	0	0	0	0
1363	T449DRAFT_1385	Mu-like prophage FluMu protein gp41	305	0	0	0	0
1364	T449DRAFT_1386	Phage-related minor tail protein	2318	0	0	0	0
1365	T449DRAFT_1387	Mu-like prophage DNA circulation protein	1247	0	0	0	0.0123184
1366	T449DRAFT_1388	Mu-like prophage tail protein gpP	1010	0	0	0	0
1367	T449DRAFT_1389	Mu-like prophage protein gp45	494	0	0	0	0
1368	T449DRAFT_1390	Phage protein GP46	404	0	0	0	0
1369	T449DRAFT_1391	Uncharacterized homolog of phage Mu protein gp47	1046	0	0	0	0
1370	T449DRAFT_1392	hypothetical protein	578	0	0	0	0
1371	T449DRAFT_1393	hypothetical protein	977	0	0	0	0
1372	T449DRAFT_1394	hypothetical protein	557	0	0	0	0
1373	T449DRAFT_1395	Mu-like prophage protein Com	191	0	0	0	0
1374	T449DRAFT_1396	DNA adenine methylase (dam)	761	0	0	0	0.0201853
1375	T449DRAFT_1397	Patatin-like phospholipase	2060	0	0	0	0
1376	T449DRAFT_1398	hypothetical protein	192	0	0	0	0
1377	T449DRAFT_1399	transcription elongation factor GreB	473	0	0	0	0
1378	T449DRAFT_1400	hypothetical protein	605	0	0	0	0
1379	T449DRAFT_1401	Putative phage integrase/Phage integrase family/Hypothetical glycosyl hydrolase 12	2738	0.022622	0.0221876	0.00654534	0
1380	T449DRAFT_1402	Phage integrase family	1319	0	0	0	0
1381	T449DRAFT_1403	Transcription elongation factor, GreA/GreB, C-term	206	48.559	55.5153	48.8916	48.3946
1382	T449DRAFT_1405	Transglycosylase SLT domain	1100	87.7704	96.4126	82.535	86.7198
1383	T449DRAFT_1406	Bacterial lipocalin	512	30.4856	31.2054	95.9411	97.1762
1384	T449DRAFT_1407	EF hand/EF-hand domain pair	905	20.8745	21.2624	36.6938	39.4803
1385	T449DRAFT_1408	Signal transduction histidine kinase	1427	15.2135	15.2513	37.3116	37.5575
1386	T449DRAFT_1409	Response regulators consisting of a CheY-like receiver domain and a winged-helix DNA-binding domain	686	9.97705	10.2061	21.3695	21.0486
1387	T449DRAFT_1410	LTXXQ motif family protein	494	7.39757	8.4238	18.2476	20.8959
1388	T449DRAFT_1411	Alpha/beta hydrolase family	1283	4.74318	4.16678	8.84184	10.4402
1389	T449DRAFT_1412	uncharacterized domain HDIG	1223	45.9731	49.3126	49.0743	48.9843
1390	T449DRAFT_1413	putative addiction module component, TIGR02574 family	215	77.9999	90.1357	172.293	181.331
1391	T449DRAFT_1414	Plasmid stabilisation system protein	290	68.8804	65.8821	110.246	117.008
1392	T449DRAFT_1415	Transcriptional regulator	872	44.0037	47.5827	107.999	110.557
1393	T449DRAFT_1416	hypothetical protein	605	10.3402	11.9491	22.2459	20.1851
1394	T449DRAFT_1417	Alpha/beta hydrolase family	872	11.3294	11.408	15.7015	17.1402
1395	T449DRAFT_1418	TIGR01777 family protein	902	35.0896	34.9715	225.862	232.152
1396	T449DRAFT_1419	Deoxyribodipyrimidine photolyase	1361	21.4921	21.9721	53.184	54.1416
1397	T449DRAFT_1420	Uncharacterized protein conserved in bacteria	428	37.2647	37.2589	124.945	133.404
1398	T449DRAFT_1421	Uncharacterized conserved protein	935	31.102	33.1037	29.4213	28.5205
1399	T449DRAFT_1422	Nucleoside-diphosphate-sugar epimerases	842	21.6088	22.7992	7.49197	8.97578
1400	T449DRAFT_1423	NADH:flavin oxidoreductases, Old Yellow Enzyme family	1094	82.6466	88.3065	253.304	266.458
1401	T449DRAFT_1424	Hsp70 protein	1298	73.6659	74.4863	31.0789	31.3255
1402	T449DRAFT_1425	Protein of unknown function (DUF861)	290	890.106	864.061	443.146	463.69
1403	T449DRAFT_1426	hypothetical protein	512	143.688	163.117	290.658	310.16
1404	T449DRAFT_1427	hypothetical protein	218	19.0363	23.0598	17.5101	20.998
1405	T449DRAFT_1428	Transcriptional regulators	524	18.824	22.3464	19.5286	17.9993
1406	T449DRAFT_1429	hypothetical protein	389	35.0298	37.0121	63.5763	69.4601
1407	T449DRAFT_1430	SPFH domain / Band 7 family	320	21.1464	20.7403	30.1299	31.25
1408	T449DRAFT_1431	ATP-dependent metalloprotease FtsH	1904	32.3927	30.4467	19.2483	21.4199
1409	T449DRAFT_1432	hypothetical protein	416	0	0	0	0
1410	T449DRAFT_1433	Uncharacterized protein conserved in bacteria	302	0	0	0	0
1411	T449DRAFT_1434	Predicted transcription regulator containing HTH domain	368	0	0	0	0
1412	T449DRAFT_1435	Site-specific recombinase XerD	1163	0	0	0	0
1413	T449DRAFT_1436	hypothetical protein	134	0	0	0	0
1414	T449DRAFT_1437	Uncharacterized protein conserved in bacteria	662	0	0	0	0
1415	T449DRAFT_1438	hypothetical protein	284	0	0	0	0
1416	T449DRAFT_1439	Bacterial DNA-binding protein	230	0	0	0	0
1417	T449DRAFT_1440	hypothetical protein	176	0	0	0	0
1418	T449DRAFT_1441	Cation efflux family	617	0	0	0	0
1419	T449DRAFT_1442	hypothetical protein	152	0	0	0	0
1420	T449DRAFT_1443	Predicted membrane protein	677	0	0	0	0
1421	T449DRAFT_1444	hypothetical protein	239	0	0	0	0
1422	T449DRAFT_1445	LTXXQ motif family protein	476	0	0	0	0
1423	T449DRAFT_1446	Transposase and inactivated derivatives, IS30 family	956	0	0	0	0
1424	T449DRAFT_1447	Transposase and inactivated derivatives	1214	0	0	0	0
1425	T449DRAFT_1448	hypothetical protein	263	2.41397	4.15778	7.15482	6.77519
1426	T449DRAFT_1449	hypothetical protein	305	0	0	0	0
1427	T449DRAFT_1450	Sulfate permease and related transporters (MFS superfamily)	2204	0	0	0	0
1428	T449DRAFT_1451	hypothetical protein	265	7.24569	7.62238	4.39575	3.47796
1429	T449DRAFT_1452	YfdX protein	926	0.0167222	0	0	0
1430	T449DRAFT_1453	Uncharacterized protein conserved in bacteria	635	0	0	0	0
1431	T449DRAFT_1454	Transposase DDE domain	356	0	0	0	0
1432	T449DRAFT_1455	hypothetical protein	245	0	0	0	0
1433	T449DRAFT_1456	Transposase	611	0	0	0	0
1434	T449DRAFT_1457	ABC-type phosphate/phosphonate transport system, periplasmic component	1039	0	0	0	0
1435	T449DRAFT_1458	heavy metal response regulator	671	0	0	0	0
1436	T449DRAFT_1459	Enolase, N-terminal domain	239	0	0	0	0
1437	T449DRAFT_1460	hypothetical protein	164	0.0944192	0	0	0
1438	T449DRAFT_1461	hypothetical protein	170	0	0	0	0
1439	T449DRAFT_1462	Sulfite exporter TauE/SafE	728	0	0	0	0
1440	T449DRAFT_1463	protein CrcB	710	0	0	0	0
1441	T449DRAFT_1464	Uncharacterized conserved protein	314	0	0	0	0
1442	T449DRAFT_1465	Uncharacterized conserved protein	314	0	0	0	0
1443	T449DRAFT_1466	Divalent cation transporter/CBS domain	1130	0	0	0	0
1444	T449DRAFT_1467	hypothetical protein	467	0	0	0	0
1445	T449DRAFT_1468	hypothetical protein	389	0	0	0	0
1446	T449DRAFT_1469	Soluble P-type ATPase	470	0	0	0	0
1447	T449DRAFT_1470	Universal stress protein UspA and related nucleotide-binding proteins	416	0	0	0	0
1448	T449DRAFT_1471	Kef-type K+ transport systems, membrane components	1253	0	0	0.0143026	0
1449	T449DRAFT_1472	Uncharacterized protein conserved in archaea	878	0	0	0	0
1450	T449DRAFT_1473	Predicted permeases	743	0	0	0	0
1451	T449DRAFT_1474	Arabinose efflux permease	1391	0	0	0	0
1452	T449DRAFT_1475	Exonuclease III	803	0	0	0	0
1453	T449DRAFT_1476	PaaX-like protein C-terminal domain	542	0	0	0	0
1454	T449DRAFT_1477	Predicted permeases	785	0	0	0	0
1455	T449DRAFT_1478	hypothetical protein	350	0	0	0	0
1456	T449DRAFT_1479	dihydroxyacid dehydratase (EC 4.2.1.9)	1853	45.4264	46.2836	14.2847	14.4574
1457	T449DRAFT_1480	transposase, IS4 family	1052	0	0.0288735	0	0
1458	T449DRAFT_1481	hypothetical protein	182	0	0	0	0
1459	T449DRAFT_1482	hypothetical protein	146	0	0	0	0
1460	T449DRAFT_1483	hypothetical protein	404	0	0	0	0
1461	T449DRAFT_1484	hypothetical protein	164	0	0	0	0
1462	T449DRAFT_1485	Arabinose efflux permease	1247	0	0	0	0
1463	T449DRAFT_1486	hypothetical protein	545	0	0	0	0
1464	T449DRAFT_1487	Uncharacterized protein conserved in archaea	284	0	0	0	0
1465	T449DRAFT_1488	Dynamin family	2093	0	0	0	0
1466	T449DRAFT_1489	6-phosphogluconate dehydrogenase (decarboxylating)	1445	0	0	0	0
1467	T449DRAFT_1490	hypothetical protein	170	0	0	0	0
1468	T449DRAFT_1491	PAS domain S-box	3695	0	0.00411027	0	0.00415724
1469	T449DRAFT_1492	Response regulator containing a CheY-like receiver domain and an HD-GYP domain	980	0	0	0	0
1470	T449DRAFT_1493	hypothetical protein	160	0	0	0	0
1471	T449DRAFT_1494	MutS domain V	1481	0	0	0	0
1472	T449DRAFT_1495	MutS domain V	1559	0.00993249	0.00974178	0	0
1473	T449DRAFT_1496	enolase (EC 4.2.1.11)	1292	0	0	0	0
1474	T449DRAFT_1497	hypothetical protein	131	0	0	0	0
1475	T449DRAFT_1498	Protein of unknown function (DUF2874)	479	0	0	0	0
1476	T449DRAFT_1499	Predicted membrane protein	431	0.0359275	0	0	0
1477	T449DRAFT_1500	hypothetical protein	368	0.0420781	0	0	0
1478	T449DRAFT_1501	Cation/multidrug efflux pump	3104	0	0.00978572	0	0
1479	T449DRAFT_1502	RND family efflux transporter, MFP subunit	1115	0	0	0	0
1480	T449DRAFT_1503	Outer membrane protein	1382	0	0.0109895	0	0
1481	T449DRAFT_1504	Signal transduction histidine kinase	1373	0	0	0	0
1482	T449DRAFT_1505	Response regulators consisting of a CheY-like receiver domain and a winged-helix DNA-binding domain	713	0	0	0	0
1483	T449DRAFT_1506	Peptidase propeptide and YPEB domain	356	0	0	0	0
1484	T449DRAFT_1507	Winged helix-turn helix/DDE superfamily endonuclease	964	0	0	0	0
1485	T449DRAFT_1508	Transposase and inactivated derivatives	795	0	0	0	0
1486	T449DRAFT_1509	Transposase and inactivated derivatives	311	0	0	0	0
1487	T449DRAFT_1510	InsA C-terminal domain/InsA N-terminal domain	238	0	0	0	0
1488	T449DRAFT_1511	Protein of unknown function (DUF2490)	597	0	0	0	0
1489	T449DRAFT_1512	plasma-membrane proton-efflux P-type ATPase	2978	0	0	0.0300892	0
1490	T449DRAFT_1513	hypothetical protein	589	0	0	0	0
1491	T449DRAFT_1514	hypothetical protein	497	0.0311564	0.0305582	0	0
1492	T449DRAFT_1515	phosphate ABC transporter substrate-binding protein, PhoT family (TC 3.A.1.7.1)	938	0	0	0	0
1493	T449DRAFT_1516	hypothetical protein	185	0	0	0	0
1494	T449DRAFT_1517	HdeA/HdeB family	314	0	0	0	0
1495	T449DRAFT_1518	hypothetical protein	512	0	0	0	0
1496	T449DRAFT_1519	YfdX protein	923	0	0	0	0
1497	T449DRAFT_1520	PDZ domain	662	0	0.0229418	0.0270712	0.0232039
1498	T449DRAFT_1521	Trypsin-like peptidase domain	755	0	0	0	0
1499	T449DRAFT_1522	Transposase and inactivated derivatives	817	0	0	0	0
1500	T449DRAFT_1523	hypothetical protein	893	0	0.0170072	0	0
1501	T449DRAFT_1524	Integral membrane protein, interacts with FtsH	668	0	0	0.026828	0
1502	T449DRAFT_1525	hypothetical protein	344	0	0	0	0
1503	T449DRAFT_1526	Uncharacterized protein conserved in bacteria (DUF2076)	241	0	0	0	0
1504	T449DRAFT_1527	alpha-1,4-glucan:alpha-1,4-glucan 6-glycosyltransferase	2159	0	0	0	0
1505	T449DRAFT_1528	Malic enzyme	1751	1.75099	2.18574	0.634558	0.596543
1506	T449DRAFT_1529	hypothetical protein	161	0	0	0	0
1507	T449DRAFT_1530	Transposase and inactivated derivatives	311	0	0	0	0
1508	T449DRAFT_1531	Transposase and inactivated derivatives	806	0	0	0	0
1509	T449DRAFT_1532	hypothetical protein	632	0	0	0	0
1510	T449DRAFT_1533	Transposase and inactivated derivatives	1214	0	0	0	0
1511	T449DRAFT_1534	hypothetical protein	176	0	0	0	0
1512	T449DRAFT_1535	hypothetical protein	134	0	0	0	0
1513	T449DRAFT_1536	Predicted metal-binding integral membrane protein	764	0	0	0	0
1514	T449DRAFT_1537	Uncharacterized conserved protein	608	0	0	0	0
1515	T449DRAFT_1538	Short-chain dehydrogenases of various substrate specificities	734	16.8982	16.3462	38.3083	42.023
1516	T449DRAFT_1539	Carbonic anhydrase	572	18.6521	18.9312	41.1371	43.9077
1517	T449DRAFT_1540	Protein of unknown function (DUF938)	653	18.9469	19.9321	31.7256	31.8982
1518	T449DRAFT_1541	hypothetical protein	145	0	0	0	0
1519	T449DRAFT_1542	5,10-methylenetetrahydrofolate reductase, prokaryotic form	848	0.0182603	0.0179097	0	0
1520	T449DRAFT_1543	adenosylhomocysteinase (EC 3.3.1.1)	1292	0	0	0	0
1521	T449DRAFT_1544	methionine adenosyltransferase (EC 2.5.1.6)	1163	0	0	0	0.0264161
1522	T449DRAFT_1545	Protein of unknown function (DUF938)	653	3.72298	4.16317	18.9091	17.0076
1523	T449DRAFT_1546	Response regulator containing CheY-like receiver, AAA-type ATPase, and DNA-binding domains	1559	19.2492	20.9935	45.4408	46.8318
1524	T449DRAFT_1547	hypothetical protein	158	0	0	0	0
1525	T449DRAFT_1548	transposase, IS4 family	1347	0	0	0	0
1526	T449DRAFT_1549	efflux transporter, outer membrane factor (OMF) lipoprotein, NodT family	1550	0	0	0	0
1527	T449DRAFT_1550	Multidrug resistance efflux pump	1058	0	0.0143549	0	0
1528	T449DRAFT_1551	ABC-type multidrug transport system, ATPase component	1769	0	0	0	0
1529	T449DRAFT_1552	ABC-type multidrug transport system, permease component	1151	0	0	0	0
1530	T449DRAFT_1553	ABC-type multidrug transport system, permease component	1109	0	0	0	0
1531	T449DRAFT_1554	alpha-glucan phosphorylases	2516	0	0	0	0
1532	T449DRAFT_1555	Protein of unknown function (DUF2934)	500	0	0	0	0
1533	T449DRAFT_1556	Formylmethanofuran dehydrogenase subunit E	752	0	0	0	0
1534	T449DRAFT_1557	Cation transport ATPase	2846	0	0	0	0
1535	T449DRAFT_1558	Transposase DDE domain	233	0	0	0	0
1536	T449DRAFT_1559	GMP synthase - Glutamine amidotransferase domain	716	0	0	0	0
1537	T449DRAFT_1560	Universal stress protein UspA and related nucleotide-binding proteins	860	0	0	0	0
1538	T449DRAFT_1561	small redox-active disulfide protein 2	236	0	0	0	0
1539	T449DRAFT_1562	Predicted permease	1439	0	0	0	0
1540	T449DRAFT_1563	Protein of unknown function (DUF2934)	191	0	0	0	0
1541	T449DRAFT_1564	Signal transduction histidine kinase	1364	0	0	0	0
1542	T449DRAFT_1565	Response regulators consisting of a CheY-like receiver domain and a winged-helix DNA-binding domain	719	0	0	0	0
1543	T449DRAFT_1566	chromate transporter, chromate ion transporter (CHR) family	1205	0	0	0	0
1544	T449DRAFT_1567	hypothetical protein	146	0	0	0	0
1545	T449DRAFT_1568	hypothetical protein	560	0	0	0	0
1546	T449DRAFT_1569	Uncharacterized conserved protein	1049	0	0	0	0
1547	T449DRAFT_1570	Outer membrane receptor proteins, mostly Fe transport	2387	0.00648712	0.0254503	0	0
1548	T449DRAFT_1571	Uncharacterized conserved protein	335	0	0	0	0
1549	T449DRAFT_1572	protein CrcB	707	0	0	0	0
1550	T449DRAFT_1573	Sulfite exporter TauE/SafE	728	0	0	0	0
1551	T449DRAFT_1574	Lysophospholipase	1121	0	0	0	0
1552	T449DRAFT_1575	Histidine kinase-, DNA gyrase B-, and HSP90-like ATPase	616	0	0	0	0
1553	T449DRAFT_1576	Protein of unknown function (DUF2874)	272	0	0	0	0
1554	T449DRAFT_1577	hypothetical protein	239	0	0	0	0
1555	T449DRAFT_1578	Phosphoglycerol transferase and related proteins, alkaline phosphatase superfamily	1901	0	0	0	0
1556	T449DRAFT_1579	hypothetical protein	410	0	0	0	0
1557	T449DRAFT_1580	Uncharacterized conserved protein	623	0	0	0	0
1558	T449DRAFT_1581	hypothetical protein	356	0	0.255968	0	0
1559	T449DRAFT_1582	hypothetical protein	212	0	0	0	0
1560	T449DRAFT_1583	Ca2+/Na+ antiporter	1013	0	0	0	0
1561	T449DRAFT_1584	hypothetical protein	191	0	0	0	0
1562	T449DRAFT_1585	Universal stress protein UspA and related nucleotide-binding proteins	869	0	0	0	0
1563	T449DRAFT_1586	Sulfate permease and related transporters (MFS superfamily)	1493	0	0	0	0
1564	T449DRAFT_1587	Transcriptional regulators	428	0	0	0	0
1565	T449DRAFT_1588	transcriptional regulator, ArsR family	386	0	0	0	0
1566	T449DRAFT_1589	Glyoxalase-like domain	437	0	0	0.0410095	0
1567	T449DRAFT_1590	protein tyrosine phosphatase	506	0	0	0	0
1568	T449DRAFT_1591	Protein-tyrosine-phosphatase	479	0	0	0	0
1569	T449DRAFT_1592	Arsenical resistance operon trans-acting repressor ArsD	356	0	0	0	0
1570	T449DRAFT_1593	arsenite efflux ATP-binding protein ArsA (TC 3.A.4.1.1)	1784	0	0	0	0
1571	T449DRAFT_1594	Protein-tyrosine-phosphatase	509	0	0	0	0
1572	T449DRAFT_1595	arsenical-resistance protein	1058	0	0	0	0
1573	T449DRAFT_1596	hypothetical protein	206	0	0	0	0
1574	T449DRAFT_1597	ubiE/COQ5 methyltransferase family	818	0	0	0	0
1575	T449DRAFT_1598	Uncharacterized conserved protein	332	0	0	0	0
1576	T449DRAFT_1599	hypothetical protein	185	0.0837013	0	0	0
1577	T449DRAFT_1600	hypothetical protein	191	0	0	0	0
1578	T449DRAFT_1601	hypothetical protein	245	0	0	0	0
1579	T449DRAFT_1602	Predicted nucleic acid-binding protein, contains PIN domain	403	0	0	0	0
1580	T449DRAFT_1603	hypothetical protein	149	0	0	0	0
1581	T449DRAFT_1604	hypothetical protein	176	0	0	0	0
1582	T449DRAFT_1605	hypothetical protein	270	0	0	0	0
1583	T449DRAFT_1606	Predicted nucleic acid-binding protein, contains PIN domain	458	0	0	0	0
1584	T449DRAFT_1607	Uncharacterised protein family (UPF0175)	227	0	0	0	0
1585	T449DRAFT_1608	Restriction endonuclease S subunits	1151	0	0	0	0
1586	T449DRAFT_1609	Type I restriction-modification system methyltransferase subunit	1613	0.00959997	0	0	0
1587	T449DRAFT_1610	Type I site-specific restriction-modification system, R (restriction) subunit and related helicases	3386	0	0	0	0
1588	T449DRAFT_1611	Response regulator containing CheY-like receiver, AAA-type ATPase, and DNA-binding domains	1514	0	0	0	0
1589	T449DRAFT_1612	hypothetical protein	1553	0	0	0	0
1590	T449DRAFT_1613	hypothetical protein	539	0	0	0	0
1591	T449DRAFT_1614	hypothetical protein	251	0	0	0	0
1592	T449DRAFT_1615	Calcineurin-like phosphoesterase superfamily domain	833	0	0	0	0
1593	T449DRAFT_1616	hypothetical protein	326	0	0	0	0
1594	T449DRAFT_1617	Calcineurin-like phosphoesterase	671	0	0	0	0
1595	T449DRAFT_1618	ATPase family associated with various cellular activities (AAA)	1691	0	0	0	0
1596	T449DRAFT_1619	hypothetical protein	821	0.0188608	0	0	0
1597	T449DRAFT_1620	ABC-type nitrate/sulfonate/bicarbonate transport systems, periplasmic components	1190	0	0	0	0.0129084
1598	T449DRAFT_1621	diguanylate cyclase (GGDEF) domain	1409	1.37374	0.937762	0.483324	0.741339
1599	T449DRAFT_1622	hypothetical protein	284	1.36309	1.28345	1.38826	1.51446
1600	T449DRAFT_1623	TonB dependent receptor	1004	0	0	0	0
1601	T449DRAFT_1624	RNA polymerase sigma factor, sigma-70 family	500	0	0	0	0
1602	T449DRAFT_1625	FecR family protein	977	0	0.015545	0	0
1603	T449DRAFT_1626	TonB-dependent siderophore receptor	2462	0	0	0	0
1604	T449DRAFT_1627	Uncharacterized iron-regulated membrane protein	1268	0	0	0.0141334	0
1605	T449DRAFT_1628	RNA polymerase sigma factor, sigma-70 family	515	0	0	0	0
1606	T449DRAFT_1629	FecR family protein	971	0	0	0	0
1607	T449DRAFT_1630	TonB-dependent siderophore receptor	2342	0	0	0	0
1608	T449DRAFT_1631	Putative amidotransferase	875	0	0	0	0
1609	T449DRAFT_1632	Transposase and inactivated derivatives, IS30 family	956	0	0	0	0
1610	T449DRAFT_1633	hypothetical protein	239	0	0	0	0
1611	T449DRAFT_1634	periplasmic chaperone for outer membrane proteins Skp	500	0	0	0.0358423	0
1612	T449DRAFT_1635	hypothetical protein	341	0	0	0	0
1613	T449DRAFT_1636	Transposase and inactivated derivatives	308	0	0	0	0
1614	T449DRAFT_1637	Transposase and inactivated derivatives	806	0	0	0	0
1615	T449DRAFT_1638	hypothetical protein	308	0.0502751	0	0	0
1616	T449DRAFT_1640	glucokinase, proteobacterial type	1064	75.3572	80.0053	26.4775	27.618
1617	T449DRAFT_1641	Predicted metal-binding protein	455	77.0153	82.1123	32.1399	30.2493
1618	T449DRAFT_1642	uroporphyrinogen decarboxylase (EC 4.1.1.37)	1067	99.918	97.6722	28.9728	27.5979
1619	T449DRAFT_1643	hypothetical protein	1886	134.141	143.049	48.5087	51.6051
1620	T449DRAFT_1644	3-dehydroquinate synthase (EC 4.2.3.4)	1082	232.214	241.638	83.4608	85.6212
1621	T449DRAFT_1645	shikimate kinase (EC 2.7.1.71)	524	399.353	424.379	152.022	158.3
1622	T449DRAFT_1646	type IV pilus secretin (or competence protein) PilQ	2357	76.6354	78.7981	78.3907	79.125
1623	T449DRAFT_1647	Tfp pilus assembly protein PilP	719	49.0386	45.2032	45.912	46.4248
1624	T449DRAFT_1648	Tfp pilus assembly protein PilO	617	57.9235	60.2328	62.448	60.9958
1625	T449DRAFT_1649	Tfp pilus assembly protein PilN	575	61.1311	59.2442	64.3291	66.8938
1626	T449DRAFT_1650	type IV pilus assembly protein PilM	1061	77.4821	80.7182	117.661	113.028
1627	T449DRAFT_1651	penicillin-binding protein, 1A family	2345	39.085	40.7179	15.0553	14.8893
1628	T449DRAFT_1652	preprotein translocase, SecA subunit	2726	444.195	462.42	111.208	121.457
1629	T449DRAFT_1653	Membrane-fusion protein	2114	63.7848	65.6494	27.3734	29.8064
1630	T449DRAFT_1654	Biotin-lipoyl like/HlyD family secretion protein	1373	158.58	157.671	37.1345	39.9408
1631	T449DRAFT_1655	RND family efflux transporter, MFP subunit	791	174.365	177.392	73.3158	75.3096
1632	T449DRAFT_1656	Outer membrane protein	1559	204.132	209.935	112.677	109.616
1633	T449DRAFT_1657	Domain of unknown function (DUF4347)	8918	174.737	182.793	309.215	317.346
1634	T449DRAFT_1658	hypothetical protein	119	361.744	368.71	783.259	839.175
1635	T449DRAFT_1659	hypothetical protein	122	28.1772	19.7935	47.4469	42.8093
1636	T449DRAFT_1660	hypothetical protein	144	17.8505	15.9257	13.6898	15.7877
1637	T449DRAFT_1661	Uncharacterized protein conserved in cyanobacteria	593	140.956	159.225	101.785	114.832
1638	T449DRAFT_1662	Sulfotransferase family	950	96.9345	104.042	18.7889	20.9233
1639	T449DRAFT_1663	Microcystin-dependent protein	674	1473.37	1587.72	518.038	561.519
1640	T449DRAFT_1664	Aspartyl/Asparaginyl beta-hydroxylase	710	57.8824	58.1401	47.5036	46.732
1641	T449DRAFT_1665	Acetyltransferases	485	76.7852	72.8371	131.582	156.239
1642	T449DRAFT_1666	hypothetical protein	305	527.446	562.334	173.042	181.814
1643	T449DRAFT_1667	hypothetical protein	494	228.917	259.109	199.672	212.255
1644	T449DRAFT_1668	Cold shock proteins	200	7357.11	6941.19	2477.78	2536.87
1645	T449DRAFT_1669	hypothetical protein	173	959.875	1068.39	38303.5	39200.5
1646	T449DRAFT_1671	ATPase components of ABC transporters with duplicated ATPase domains	1916	116.54	119.423	55.6528	57.7801
1647	T449DRAFT_1672	molybdenum cofactor synthesis domain	1226	45.5575	45.6243	33.2842	35.0571
1648	T449DRAFT_1673	Predicted permeases	920	37.8535	39.9166	23.7845	24.0099
1649	T449DRAFT_1674	Rhodanese-related sulfurtransferase	383	186.383	187.92	92.9279	101.23
1650	T449DRAFT_1675	orotidine-5'-phosphate decarboxylase (EC 4.1.1.23)	725	225.693	251.232	82.808	91.4879
1651	T449DRAFT_1676	Uncharacterized conserved protein	728	130.323	138.377	32.8144	33.2751
1652	T449DRAFT_1677	Sigma-54 interaction domain/Bacterial regulatory protein, Fis family	959	373.975	395.729	264.967	286.301
1653	T449DRAFT_1678	Serine/threonine protein phosphatase	734	76.9596	74.0957	35.476	33.5891
1654	T449DRAFT_1679	pyridoxine 5'-phosphate synthase	887	81.9801	81.3136	70.5329	72.5967
1655	T449DRAFT_1680	DNA replication and repair protein RecO	749	99.4414	105.542	36.6079	38.8844
1656	T449DRAFT_1681	GTP-binding protein Era	881	142.509	147.599	73.3729	75.3926
1657	T449DRAFT_1682	ribonuclease III, bacterial	683	94.5408	98.1291	73.5737	75.2081
1658	T449DRAFT_1683	hypothetical protein	377	119.155	142.971	156.727	151.206
1659	T449DRAFT_1684	signal peptidase I, bacterial type	776	144.81	147.706	95.5178	103.37
1660	T449DRAFT_1685	GTP-binding protein LepA	1799	173.13	175.892	80.2217	84.9679
1661	T449DRAFT_1686	Protein of unknown function (DUF3530)	785	49.1764	47.3036	50.4303	55.0256
1662	T449DRAFT_1687	Predicted permease	1055	65.1827	63.6289	85.7157	84.4345
1663	T449DRAFT_1688	Cold shock proteins	323	310.606	324.673	566.985	575.966
1664	T449DRAFT_1689	hypothetical protein	371	313.535	340.141	601.88	646.114
1665	T449DRAFT_1690	cob(I)alamin adenosyltransferase	536	34.9851	32.1316	9.16118	9.65793
1666	T449DRAFT_1691	hypothetical protein	191	13.4579	10.8141	8.726	8.0424
1667	T449DRAFT_1692	uncharacterized domain HDIG	1214	39.0435	39.4573	47.401	51.6504
1668	T449DRAFT_1693	Protein of unknown function with HXXEE motif	602	53.7593	56.5366	38.1345	39.9335
1669	T449DRAFT_1694	Peptidase MA superfamily	560	41.56	46.8641	38.6584	38.7865
1670	T449DRAFT_1695	Uncharacterized conserved protein	401	62.5182	69.1578	87.5946	86.6114
1671	T449DRAFT_1696	Transposase and inactivated derivatives	527	235.885	234.757	200.261	205.26
1672	T449DRAFT_1697	hypothetical protein	236	60.0362	56.9529	56.0415	62.2901
1673	T449DRAFT_1698	Protein of unknown function (DUF1488)	269	0	0	0	0
1674	T449DRAFT_1699	hypothetical protein	668	0	0	0	0
1675	T449DRAFT_1700	phenazine biosynthesis protein PhzF family	917	24.4514	26.5822	326.352	324.457
1676	T449DRAFT_1701	nitrite reductase [NAD(P)H], small subunit	362	25.152	25.0467	525.852	522.868
1677	T449DRAFT_1702	nitrite reductase [NAD(P)H], large subunit	2537	28.5525	28.3395	1104.72	1127.33
1678	T449DRAFT_1703	response regulator receiver and ANTAR domain protein	575	13.7882	13.1801	142.559	147.385
1679	T449DRAFT_1704	hypothetical protein	1325	15.9756	15.6115	24.8461	26.989
1680	T449DRAFT_1705	hypothetical protein	482	8.99529	9.20069	19.0737	20.3963
1681	T449DRAFT_1706	Predicted double-glycine peptidase	692	4.58724	5.13564	7.58799	8.10225
1682	T449DRAFT_1707	hypothetical protein	362	5.21862	4.69888	11.8319	11.3298
1683	T449DRAFT_1708	hypothetical protein	1001	10.6429	10.8482	16.2561	16.5579
1684	T449DRAFT_1709	hypothetical protein	905	56.7375	56.1012	846.868	895.775
1685	T449DRAFT_1710	hypothetical protein	965	17.5547	17.1547	803.071	848.324
1686	T449DRAFT_1711	FOG: EAL domain	1274	20.541	22.3878	684.829	693.837
1687	T449DRAFT_1712	hypothetical protein	917	26.6128	23.2201	869.576	876.9
1688	T449DRAFT_1713	Methyl-accepting chemotaxis protein	2240	15.8719	16.5435	463.869	464.546
1689	T449DRAFT_1714	Protein of unknown function (DUF2721)	398	20.2313	21.5219	65.7859	61.058
1690	T449DRAFT_1715	ABC-type nitrate/sulfonate/bicarbonate transport systems, periplasmic components	1400	9.66691	9.15586	351.677	364.461
1691	T449DRAFT_1716	ABC-type nitrate/sulfonate/bicarbonate transport system, permease component	1016	18.792	18.1322	126.436	133.562
1692	T449DRAFT_1717	ABC-type nitrate/sulfonate/bicarbonate transport system, ATPase component	1865	21.388	21.4741	82.3315	81.5903
1693	T449DRAFT_1718	Alginate export	1280	26.7596	25.7831	80.6451	74.9328
1694	T449DRAFT_1719	hypothetical protein	251	8.82199	7.0189	3.92694	6.11992
1695	T449DRAFT_1720	nitrite extrusion protein (nitrite facilitator)	1478	15.7886	14.8894	408.003	423.664
1696	T449DRAFT_1721	Serine/threonine protein phosphatase	1736	26.358	26.8317	135.544	138.311
1697	T449DRAFT_1722	Tellurite resistance protein	452	104.762	113.335	175.365	188.104
1698	T449DRAFT_1723	Citrate lyase beta subunit	968	57.156	55.3683	41.1927	44.3374
1699	T449DRAFT_1724	PELOTA RNA binding domain/Phosphoribosyl transferase (PRTase)	1109	32.3937	32.9769	15.1093	15.084
1700	T449DRAFT_1725	hypothetical protein	764	40.4144	39.7179	14.4026	16.4266
1701	T449DRAFT_1726	Phosphoribosyl transferase/TRSP domain C terminus to PRTase_2	1190	78.1784	83.9393	23.0113	23.3384
1702	T449DRAFT_1727	ATP-grasp in the biosynthetic pathway with Ter operon	1022	106.439	108.541	21.4808	24.3191
1703	T449DRAFT_1728	Uncharacterized proteins involved in stress response, homologs of TerZ and putative cAMP-binding protein CABP1	602	182.062	198.168	56.3831	60.0916
1704	T449DRAFT_1729	hypothetical protein	140	2.1015	2.92901	1.02406	1.42638
1705	T449DRAFT_1730	Uncharacterized proteins involved in stress response, homologs of TerZ and putative cAMP-binding protein CABP1	575	548.106	597.698	146.299	160.395
1706	T449DRAFT_1731	Anaerobic dehydrogenases, typically selenocysteine-containing	2642	0.00586099	0.0287423	0.040699	0.0174425
1707	T449DRAFT_1732	Pyridine nucleotide-disulphide oxidoreductase	1256	30.7106	32.6844	1203.46	1227.35
1708	T449DRAFT_1733	hypothetical protein	170	6.83151	7.32571	9.90933	13.5538
1709	T449DRAFT_1734	Signal transduction histidine kinase, nitrogen specific	1055	23.9683	26.8191	679.661	719.142
1710	T449DRAFT_1735	nitrogen regulation protein NR(I)	1415	29.2405	29.4948	549.261	571.07
1711	T449DRAFT_1736	hypothetical protein	2588	7.01241	6.19704	8.87054	10.2684
1712	T449DRAFT_1737	Putative multicopper oxidases	1928	6.62599	4.93907	7.51981	9.25005
1713	T449DRAFT_1738	Uncharacterized protein SCO1/SenC/PrrC, involved in biogenesis of respiratory and photosynthetic systems	659	8.38855	6.82167	15.2561	14.685
1714	T449DRAFT_1739	two component transcriptional regulator, LuxR family	737	18.7414	20.7101	45.3499	48.1255
1715	T449DRAFT_1740	hypothetical protein	881	49.9168	52.182	46.1352	49.1691
1716	T449DRAFT_1741	hypothetical protein	1229	26.5975	27.545	14.2465	14.736
1717	T449DRAFT_1742	hypothetical protein	623	38.1278	38.7853	14.4692	14.2761
1718	T449DRAFT_1743	Protein of unknown function (DUF3584)	3650	39.3185	41.1892	18.6822	19.3464
1719	T449DRAFT_1744	hypothetical protein	173	59.0748	60.3986	20.7181	15.8049
1720	T449DRAFT_1745	arsenical-resistance protein	1088	41.9141	45.1435	27.3758	27.0935
1721	T449DRAFT_1746	Protein-tyrosine-phosphatase	479	62.0683	63.8887	68.9907	72.5077
1722	T449DRAFT_1747	Predicted transcriptional regulators	353	34.6542	40.5285	45.8943	53.2195
1723	T449DRAFT_1748	Uncharacterized conserved protein	347	61.1804	59.4805	61.407	71.1386
1724	T449DRAFT_1749	PAS domain S-box/diguanylate cyclase (GGDEF) domain/hemerythrin-like metal-binding domain	2648	36.3552	38.1751	35.9032	38.6345
1725	T449DRAFT_1750	phosphoribosylformylglycinamidine cyclo-ligase (EC 6.3.3.1)	1043	317.964	325.401	204.624	213.537
1726	T449DRAFT_1751	hypothetical protein	404	186.047	205.519	275.338	280.68
1727	T449DRAFT_1752	Cytosine/adenosine deaminases	467	106.437	105.824	97.5493	100.85
1728	T449DRAFT_1753	homoserine O-succinyltransferase (EC 2.3.1.46)	1064	59.3776	64.618	65.6547	66.6124
1729	T449DRAFT_1754	hypothetical protein	845	81.8034	87.0088	148.417	152.174
1730	T449DRAFT_1755	hypothetical protein	299	149.72	163.76	426.331	436.94
1731	T449DRAFT_1756	4-hydroxybenzoate polyprenyltransferase (EC 2.5.1.39)	866	42.8602	46.1411	39.1326	39.5554
1732	T449DRAFT_1757	arsenate reductase (glutaredoxin)	347	208.754	220.24	219.443	238.339
1733	T449DRAFT_1758	NAD(P)H:quinone oxidoreductase, type IV	593	115.417	124.983	81.6273	86.0267
1734	T449DRAFT_1759	Predicted membrane protein	353	45.0067	41.8623	13.4028	14.8388
1735	T449DRAFT_1760	regulatory inactivation of DnaA Hda protein	704	51.6012	56.0037	8.60418	9.42606
1736	T449DRAFT_1761	2-dehydropantoate 2-reductase	926	124.263	124.304	46.6995	51.1756
1737	T449DRAFT_1762	Protein of unknown function (DUF3455)	512	231.606	235.583	199.653	217.904
1738	T449DRAFT_1763	Short-chain dehydrogenases of various substrate specificities	692	343.372	352.669	272.184	300.694
1739	T449DRAFT_1764	Superoxide dismutase	581	1682.13	1736.78	1828.7	1905.74
1740	T449DRAFT_1765	hypothetical protein	263	32.7947	39.9609	22.7592	23.0707
1741	T449DRAFT_1766	Oxidoreductase molybdopterin binding domain	472	28.6074	30.8897	17.3516	15.1657
1742	T449DRAFT_1767	Signal transduction histidine kinase	2915	26.9057	28.2335	18.4437	19.055
1743	T449DRAFT_1768	G/U mismatch-specific uracil-DNA glycosylase (EC 3.2.2.-)	527	76.4835	79.309	62.2649	64.3587
1744	T449DRAFT_1769	Predicted redox protein, regulator of disulfide bond formation	230	130.745	136.951	128.253	131.036
1745	T449DRAFT_1770	uroporphyrin-III C-methyltransferase	1394	127.377	135.532	65.9251	65.5542
1746	T449DRAFT_1771	hypothetical protein	338	7791.35	8339.97	1922.86	1975.52
1747	T449DRAFT_1772	hypothetical protein	611	429.999	447.967	116.854	120.097
1748	T449DRAFT_1773	hypothetical protein	167	43.7653	35.2858	17.5992	20.236
1749	T449DRAFT_1774	argininosuccinate synthase (EC 6.3.4.5)	1214	303.152	325.617	190.475	201.566
1750	T449DRAFT_1775	hypothetical protein	182	13.613	15.4378	4.03718	8.1869
1751	T449DRAFT_1776	PAS domain S-box/diguanylate cyclase (GGDEF) domain	3656	66.0177	67.8159	28.4552	28.7892
1752	T449DRAFT_1777	molybdopterin-guanine dinucleotide biosynthesis protein A, proteobacterial	599	16.7256	16.6327	13.6428	14.4634
1753	T449DRAFT_1778	hypothetical protein	398	332.416	355.455	678.211	697.072
1754	T449DRAFT_1779	NADH:ubiquinone oxidoreductase 24 kD subunit	476	754.426	847.083	219.383	239.838
1755	T449DRAFT_1780	NADH:ubiquinone oxidoreductase, NADH-binding (51 kD) subunit	1553	368.553	386.688	188.708	192.729
1756	T449DRAFT_1781	formate dehydrogenase, alpha subunit, archaeal-type	2849	338.17	358.693	177.186	178.897
1757	T449DRAFT_1782	formate dehydrogenase family accessory protein FdhD	860	212.249	233.657	73.0599	74.5722
1758	T449DRAFT_1783	NADH-dependant formate dehydrogenase delta subunit FdsD	212	215.033	217.854	97.2982	104.194
1759	T449DRAFT_1784	NlpC/P60 family	536	82.3638	86.4494	167.877	179.231
1760	T449DRAFT_1785	ABC-type nitrate/sulfonate/bicarbonate transport systems, periplasmic components	959	102.37	106.28	44.943	47.4284
1761	T449DRAFT_1786	ABC-type nitrate/sulfonate/bicarbonate transport system, permease component	746	57.7045	60.4851	13.0685	15.4434
1762	T449DRAFT_1787	ABC-type nitrate/sulfonate/bicarbonate transport system, ATPase component	728	78.7425	78.5032	30.4758	34.4356
1763	T449DRAFT_1788	hypothetical protein	242	363.764	413.387	199.947	207.881
1764	T449DRAFT_1789	flagellar hook-associated protein 3	1283	86.6204	93.9301	196.28	204.542
1765	T449DRAFT_1790	flagellar hook-associated protein FlgK	1838	106.456	112.666	517.334	531.801
1766	T449DRAFT_1791	flagellar rod assembly protein/muramidase FlgJ	1052	77.3501	86.2883	771.665	793.997
1767	T449DRAFT_1792	Flagellar basal-body P-ring protein	1103	62.7953	68.0061	993.299	1048.36
1768	T449DRAFT_1793	Flagellar basal body L-ring protein	707	49.3453	54.0475	1085.46	1137.23
1769	T449DRAFT_1794	flagellar basal-body rod protein FlgG, Gram-negative bacteria	788	147.891	154.303	3786	3914.87
1770	T449DRAFT_1795	flagellar basal-body rod protein FlgF	740	128.398	131.782	1257.85	1309.84
1771	T449DRAFT_1796	flagellar hook-basal body protein	1787	118.688	128.758	1015.02	1035
1772	T449DRAFT_1797	Flagellar hook capping protein	695	88.9426	94.4244	1420.1	1475.63
1773	T449DRAFT_1798	flagellar basal-body rod protein FlgC	416	70.6864	73.2721	1349.86	1437.4
1774	T449DRAFT_1799	flagellar basal-body rod protein FlgB	392	168.95	166.713	2516.09	2665.29
1775	T449DRAFT_1800	flagella basal body P-ring formation protein FlgA	698	39.4218	40.5143	52.531	59.4633
1776	T449DRAFT_1801	anti-sigma-28 factor, FlgM family	308	327.442	353.207	998.87	1041.5
1777	T449DRAFT_1802	Flagellar biosynthesis/type III secretory pathway chaperone	494	164.815	184.278	310.137	312.755
1778	T449DRAFT_1804	Superfamily II DNA and RNA helicases	1259	99.0581	100.823	14.9461	16.4591
1779	T449DRAFT_1805	Superfamily II DNA and RNA helicases	1388	163.471	164.808	39.0443	44.279
1780	T449DRAFT_1806	acyl-[acyl-carrier-protein]--UDP-N-acetylglucosamine O-acyltransferase (EC 2.3.1.129)	773	212.439	216.239	87.635	93.6166
1781	T449DRAFT_1807	tyrosine recombinase XerD	884	174.081	181.803	81.6385	83.13
1782	T449DRAFT_1808	O-6-methylguanine DNA methyltransferase	485	270.137	291.035	155.119	168.496
1783	T449DRAFT_1809	ribosomal protein L19, bacterial type	341	1807.27	1735.42	232.502	260.281
1784	T449DRAFT_1810	tRNA (guanine-N1)-methyltransferase	737	890.362	869.435	137.363	143.084
1785	T449DRAFT_1811	16S rRNA processing protein RimM	506	945.273	974.427	136.25	142.62
1786	T449DRAFT_1812	ribosomal protein S16	251	1832.44	2001.11	312.156	337.758
1787	T449DRAFT_1813	signal recognition particle subunit FFH/SRP54 (srp54)	1394	392.728	401.585	236.896	249.71
1788	T449DRAFT_1814	ABC-type uncharacterized transport system, permease component	794	73.4843	77.7926	61.3246	69.1244
1789	T449DRAFT_1815	hypothetical protein	200	347.091	321.746	1416.76	1444.16
1790	T449DRAFT_1816	Glutamate decarboxylase and related PLP-dependent proteins	1460	54.589	56.2976	34.6762	37.666
1791	T449DRAFT_1817	Glutathione synthase/Ribosomal protein S6 modification enzyme (glutaminyl transferase)	1214	37.5639	38.444	43.1347	45.6654
1792	T449DRAFT_1818	hypothetical protein	1490	39.907	42.7593	33.1721	37.0932
1793	T449DRAFT_1819	Fe-S oxidoreductase	1574	74.8561	78.2626	88.1027	92.2635
1794	T449DRAFT_1820	Protein of unknown function DUF115	1025	98.9815	103.645	117.947	118.797
1795	T449DRAFT_1821	hypothetical protein	188	130.879	140.726	163.483	166.846
1796	T449DRAFT_1822	Uncharacterized protein conserved in bacteria	2516	68.2166	69.0859	75.9725	75.9929
1797	T449DRAFT_1823	Flagellar protein FliT	335	161.319	161.486	300.433	297.636
1798	T449DRAFT_1824	flagellar biosynthetic protein FliS	389	171.407	180.805	543.07	558.287
1799	T449DRAFT_1825	Flagellar capping protein	1388	387.665	393.506	1642.3	1672.61
1800	T449DRAFT_1826	FlaG protein	413	538.592	557.118	3185.8	3348.84
1801	T449DRAFT_1827	Flagellin and related hook-associated proteins	854	1396.37	1498.22	8197.22	8527.85
1802	T449DRAFT_1828	CBS domain/Nucleotidyl transferase	1052	125.939	128.4	1890.15	1953.79
1803	T449DRAFT_1829	sugar O-acyltransferase, sialic acid O-acetyltransferase NeuD family	647	61.2928	68.0735	564.945	583.1
1804	T449DRAFT_1830	N-acetylneuraminate synthase (EC 2.5.1.56)	1100	81.2245	80.7972	52.9325	52.3949
1805	T449DRAFT_1831	UDP-N-acetyl-D-glucosamine 2-epimerase, UDP-hydrolysing	1178	33.9797	37.1306	12.4444	12.8964
1806	T449DRAFT_1832	aminotransferase, LLPSF_NHT_00031 family	1148	55.4915	54.8891	27.3344	27.4303
1807	T449DRAFT_1833	NAD dependent epimerase/dehydratase, LLPSF_EDH_00030 family	980	54.2282	59.138	34.4707	36.8977
1808	T449DRAFT_1834	CMP-N-acetylneuraminic acid synthetase	704	50.8753	48.4531	34.5949	35.2823
1809	T449DRAFT_1835	hypothetical protein	1460	53.9633	57.213	40.4698	39.2021
1810	T449DRAFT_1836	hypothetical protein	1187	59.9691	61.9397	43.7535	49.7712
1811	T449DRAFT_1837	CDP-Glycerol:Poly(glycerophosphate) glycerophosphotransferase	1109	89.8367	88.5911	83.675	85.1988
1812	T449DRAFT_1838	hypothetical protein	1328	38.5836	38.2088	32.8599	33.6137
1813	T449DRAFT_1839	Predicted sugar nucleotidyltransferases	713	37.4414	40.0241	21.2138	24.5388
1814	T449DRAFT_1840	Predicted glutamine amidotransferases	608	42.4302	40.0169	21.9003	22.3341
1815	T449DRAFT_1841	Pyruvate phosphate dikinase, PEP/pyruvate binding domain/PEP-utilising enzyme, mobile domain	2318	42.1388	41.5656	22.8537	25.2615
1816	T449DRAFT_1842	Methyltransferase domain	749	32.2719	32.8487	25.0513	27.9533
1817	T449DRAFT_1843	adenylylsulfate kinase (EC 2.7.1.25)	536	47.7832	48.6508	30.5595	31.1232
1818	T449DRAFT_1844	Fe-S oxidoreductase	1913	38.6512	40.3067	14.0615	15.2566
1819	T449DRAFT_1845	Glycosyl transferases group 1	3860	56.4471	60.5924	36.274	36.9101
1820	T449DRAFT_1846	hypothetical protein	1817	74.833	77.5002	52.7179	55.5261
1821	T449DRAFT_1847	Predicted Fe-S oxidoreductases	1394	95.2634	97.6507	104.261	110.634
1822	T449DRAFT_1848	Pyruvate/2-oxoglutarate dehydrogenase complex, dehydrogenase (E1) component, eukaryotic type, beta subunit	1070	82.6914	77.3708	26.2452	24.9365
1823	T449DRAFT_1849	Pyruvate/2-oxoglutarate dehydrogenase complex, dehydrogenase (E1) component, eukaryotic type, alpha subunit	1028	119.344	123.095	38.1434	36.9082
1824	T449DRAFT_1850	cytidyltransferase-like domain	1520	89.3531	90.1155	36.0309	38.1498
1825	T449DRAFT_1851	SIS domain	563	78.5239	77.1241	69.138	73.258
1826	T449DRAFT_1852	Nucleoside-diphosphate-sugar epimerases	986	110.466	113.505	75.1561	80.4972
1827	T449DRAFT_1853	radical SAM additional 4Fe4S-binding SPASM domain	1100	131.874	129.466	177.729	182.558
1828	T449DRAFT_1854	alanine racemase	1088	70.763	72.4195	32.5315	33.2068
1829	T449DRAFT_1855	replicative DNA helicase	1391	100.489	108.299	63.3359	66.3029
1830	T449DRAFT_1856	hypothetical protein	395	100.435	111.503	128.034	133.427
1831	T449DRAFT_1857	hypothetical protein	161	152.924	148.573	99.5124	97.3181
1832	T449DRAFT_1858	hypothetical protein	236	171.644	189.586	54.5987	63.1363
1833	T449DRAFT_1859	ribosomal protein L17	377	3084.79	3200.28	261.782	277.027
1834	T449DRAFT_1860	DNA-directed RNA polymerase, alpha subunit, bacterial and chloroplast-type	1013	1811.76	1794.4	219.583	230.566
1835	T449DRAFT_1861	ribosomal protein S4, bacterial/organelle type	620	2503.36	2509.63	448.057	470.542
1836	T449DRAFT_1862	30S ribosomal protein S11	386	2253.39	2353.03	233.996	239.966
1837	T449DRAFT_1863	30S ribosomal protein S13	356	3147.93	2867.87	334.763	362.062
1838	T449DRAFT_1864	ribosomal protein L36, bacterial type	113	1550.8	1912.81	201.573	205.946
1839	T449DRAFT_1865	protein translocase subunit secY/sec61 alpha	1322	982.016	1037.93	257.728	277.904
1840	T449DRAFT_1866	LSU ribosomal protein L15P	434	957.592	983.684	259.361	290.514
1841	T449DRAFT_1867	ribosomal protein L30, bacterial/organelle	185	511.248	528.277	136.685	142.899
1842	T449DRAFT_1868	ribosomal protein S5, bacterial/organelle type	506	1077.05	1044.96	320.774	344.469
1843	T449DRAFT_1869	ribosomal protein L18, bacterial type	353	1475.88	1603.59	336.034	360.265
1844	T449DRAFT_1870	ribosomal protein L6, bacterial type	533	1496.38	1542.08	377.453	408.032
1845	T449DRAFT_1871	Ribosomal protein S8	395	1159.55	1246.95	288.281	309.592
1846	T449DRAFT_1872	Ribosomal protein S14	305	1775.06	1887.38	438.862	443.454
1847	T449DRAFT_1873	Ribosomal protein L5	539	1626.01	1739.57	324.675	343.157
1848	T449DRAFT_1874	ribosomal protein L24, bacterial/organelle	317	1537.73	1513.09	356.727	365.611
1849	T449DRAFT_1875	ribosomal protein L14, bacterial/organelle	368	1346.63	1360.93	274.32	290.523
1850	T449DRAFT_1876	30S ribosomal protein S17	263	1179.49	1269.1	222.14	232.167
1851	T449DRAFT_1877	ribosomal protein L29	191	1058.8	1292.13	172.643	177.657
1852	T449DRAFT_1878	ribosomal protein L16, bacterial/organelle	413	1753.08	1973.23	385.5	418.466
1853	T449DRAFT_1879	ribosomal protein S3, bacterial type	671	1988.09	2051.07	484.004	518.771
1854	T449DRAFT_1880	ribosomal protein L22, bacterial type	335	1239.98	1344.56	231.637	235.413
1855	T449DRAFT_1881	ribosomal protein S19, bacterial/organelle	272	936.429	953.291	191.466	196.022
1856	T449DRAFT_1882	ribosomal protein L2, bacterial/organellar	827	1845.53	1865.91	326.134	348.771
1857	T449DRAFT_1883	Ribosomal protein L23	299	865.955	939.437	161.949	168.714
1858	T449DRAFT_1884	50S ribosomal protein L4, bacterial/organelle	620	1056.61	1047.42	206.18	208.513
1859	T449DRAFT_1885	50S ribosomal protein L3, bacterial	650	1643.27	1657.18	280.728	291.339
1860	T449DRAFT_1886	ribosomal protein S10, bacterial/organelle	311	1266.31	1434.99	203.241	209.374
1861	T449DRAFT_1887	translation elongation factor 1A (EF-1A/EF-Tu)	1190	1588.25	1723.11	198.518	206.767
1862	T449DRAFT_1888	translation elongation factor EF-G	2096	1553.45	1658.16	127.825	135.142
1863	T449DRAFT_1889	ribosomal protein S7, bacterial/organelle	470	1728.82	1673.07	192.023	205.968
1864	T449DRAFT_1890	ribosomal protein S12, bacterial/organelle	374	2237.34	2230.12	189.753	183.223
1865	T449DRAFT_1891	DNA-directed RNA polymerase, beta' subunit, predominant form	4193	895.386	910.507	185.08	193.491
1866	T449DRAFT_1892	DNA-directed RNA polymerase, beta subunit	4094	1195.13	1233.01	223.147	234.204
1867	T449DRAFT_1893	ribosomal protein L7/L12	368	2564.03	2384.22	592.81	632.472
1868	T449DRAFT_1894	Ribosomal protein L10	494	3591.3	3872.83	372.498	409.212
1869	T449DRAFT_1895	ribosomal protein L1, bacterial/chloroplast	695	1650.36	1780.78	234.857	265.8
1870	T449DRAFT_1896	50S ribosomal protein L11	431	1787.14	2014.54	220.625	252.726
1871	T449DRAFT_1897	transcription antitermination protein nusG	533	1548.94	1559.38	217.205	240.646
1872	T449DRAFT_1898	preprotein translocase, SecE subunit, bacterial	377	1800.71	1728.55	251.134	271.731
1873	T449DRAFT_1900	translation elongation factor 1A (EF-1A/EF-Tu)	1190	393.091	399.864	46.7154	49.1164
1874	T449DRAFT_1904	peptidyl-tRNA hydrolase	569	429.654	435.925	44.5351	51.7522
1875	T449DRAFT_1905	ribosomal protein L25, Ctc-form	599	1598.37	1558.98	330.15	360.996
1876	T449DRAFT_1906	ribose-phosphate pyrophosphokinase	953	1620	1624.96	190.306	215.07
1877	T449DRAFT_1908	4-diphosphocytidyl-2-C-methyl-D-erythritol kinase (EC 2.7.1.148)	878	1078.43	1077.91	172.455	178.716
1878	T449DRAFT_1909	outer membrane lipoprotein LolB	593	67.8665	73.6834	113.903	122.188
1879	T449DRAFT_1910	Flp pilus assembly protein TadD, contains TPR repeats	1745	135.086	145.121	249.14	263.311
1880	T449DRAFT_1911	glutamyl-tRNA reductase (EC 1.2.1.70)	1259	49.6028	55.0198	44.3544	45.9243
1881	T449DRAFT_1912	peptide chain release factor 1	1085	43.1718	48.7258	18.2515	19.6649
1882	T449DRAFT_1913	protein-(glutamine-N5) methyltransferase, release factor-specific	854	28.4673	29.2723	17.1237	18.8325
1883	T449DRAFT_1914	Predicted metal-dependent protease of the PAD1/JAB1 superfamily	422	33.8683	34.1897	40.1314	46.1922
1884	T449DRAFT_1915	hypothetical protein	965	82.6228	91.7699	49.8449	50.8584
1885	T449DRAFT_1916	Fimbrial assembly protein (PilN)	623	30.6961	33.2271	18.4389	20.4895
1886	T449DRAFT_1917	hypothetical protein	635	21.1666	20.5927	12.6436	14.3934
1887	T449DRAFT_1918	hypothetical protein	626	21.6193	23.2421	19.6961	20.465
1888	T449DRAFT_1919	Bacterial type II and III secretion system protein/Secretin N-terminal domain/Secretin and TonB N terminus short domain	1646	26.9431	28.3173	22.8424	24.8893
1889	T449DRAFT_1920	Type II secretory pathway, component ExeA (predicted ATPase)	908	53.2928	56.9362	95.8031	102.215
1890	T449DRAFT_1921	Tetratricopeptide repeat	1097	45.9037	46.6976	31.2354	31.7582
1891	T449DRAFT_1922	Protein of unknown function (DUF1097)	518	1604.23	1723.22	2189.63	2269.81
1892	T449DRAFT_1923	hypothetical protein	134	557.335	563.522	118.36	121.627
1893	T449DRAFT_1924	transaldolase	986	1210.95	1274.24	313.184	328.657
1894	T449DRAFT_1925	hypothetical protein	1157	596.076	627.936	256.147	262.451
1895	T449DRAFT_1926	hypothetical protein	665	936.699	998.763	591.182	612.337
1896	T449DRAFT_1927	transketolase, bacterial and yeast	1985	1762.76	1841.08	644.547	672.347
1897	T449DRAFT_1928	6-phospho 3-hexuloisomerase	533	2224.75	2234.26	749.292	780.989
1898	T449DRAFT_1929	3-hexulose-6-phosphate synthase (EC 4.1.2.43)	641	2542.03	2602.48	1249.87	1263.03
1899	T449DRAFT_1930	Predicted sugar phosphatases of the HAD superfamily	827	58.7185	66.7366	59.6143	64.0629
1900	T449DRAFT_1931	dihydroxyacetone kinase, DhaK subunit	989	78.0657	77.5957	102.435	106.502
1901	T449DRAFT_1932	dihydroxyacetone kinase, phosphoprotein-dependent, L subunit	647	51.8392	52.5575	116.612	122.674
1902	T449DRAFT_1933	SOS regulatory protein LexA	635	49.6975	54.6269	119.916	128.718
1903	T449DRAFT_1934	hypothetical protein	152	37.5913	41.9653	114.483	119.25
1904	T449DRAFT_1935	Archaeal fructose-1,6-bisphosphatase and related enzymes of inositol monophosphatase family	764	172.562	170.819	158.147	169.675
1905	T449DRAFT_1936	hypothetical protein	131	263.595	254.708	525.732	559.328
1906	T449DRAFT_1937	hypothetical protein	203	188.487	223.173	321.521	325.305
1907	T449DRAFT_1938	TPR repeat	1667	71.0236	71.2817	261.818	288.827
1908	T449DRAFT_1939	prepilin-type N-terminal cleavage/methylation domain	464	371.434	434.413	2719.22	2951.46
1909	T449DRAFT_1940	Sel1 repeat	458	52.4385	52.8576	38.3465	47.4245
1910	T449DRAFT_1941	Post-segregation antitoxin (ccd killing mechanism protein) encoded by the F plasmid	239	46.9078	48.4219	41.616	44.7975
1911	T449DRAFT_1942	CcdB protein	272	38.8827	43.9431	13.8362	16.0387
1912	T449DRAFT_1943	aspartyl/glutamyl-tRNA(Asn/Gln) amidotransferase subunit B (EC 6.3.5.-)	1436	118.928	122.018	97.9048	102.756
1913	T449DRAFT_1944	aspartyl/glutamyl-tRNA(Asn/Gln) amidotransferase subunit A (EC 6.3.5.-)	1451	101.457	102.094	59.8647	62.8519
1914	T449DRAFT_1945	aspartyl/glutamyl-tRNA(Asn/Gln) amidotransferase subunit C (EC 6.3.5.-)	287	123.716	134.464	83.4863	100.034
1915	T449DRAFT_1946	cell shape determining protein, MreB/Mrl family	1043	709.166	751.756	247.889	254.922
1916	T449DRAFT_1947	rod shape-determining protein MreC	1217	172.941	173.776	66.6925	63.5771
1917	T449DRAFT_1948	rod shape-determining protein MreD	485	32.055	37.859	22.1335	23.9125
1918	T449DRAFT_1949	penicillin-binding protein 2	1838	33.8676	36.5226	18.5647	20.4423
1919	T449DRAFT_1950	rod shape-determining protein RodA	1133	36.6413	35.6563	28.155	32.593
1920	T449DRAFT_1951	lytic murein transglycosylase B	1019	64.1272	67.2778	110.798	116.029
1921	T449DRAFT_1952	rare lipoprotein A	797	117.272	137.506	189.96	199.5
1922	T449DRAFT_1953	D-alanyl-D-alanine carboxypeptidase	1169	126.117	139.935	76.0537	80.3265
1923	T449DRAFT_1954	Branched-chain amino acid aminotransferase/4-amino-4-deoxychorismate lyase	842	104.071	112.337	70.1946	72.4812
1924	T449DRAFT_1955	Uncharacterized conserved protein	263	33.9722	46.4863	11.7203	9.16987
1925	T449DRAFT_1956	lipoate-protein ligase B	608	27.786	27.852	7.54574	7.45311
1926	T449DRAFT_1957	lipoate synthase	962	22.036	24.1389	16.4308	16.5266
1927	T449DRAFT_1958	putative addiction module component, TIGR02574 family	224	53.2288	46.3081	79.605	76.4621
1928	T449DRAFT_1959	HNH endonuclease	674	88.5433	91.1246	23.3985	25.6168
1929	T449DRAFT_1960	hypothetical protein	605	174.376	180.467	101.543	103.211
1930	T449DRAFT_1961	Glutaredoxin-like domain (DUF836)	239	148.822	143.995	42.5908	37.4063
1931	T449DRAFT_1962	methionine synthase (B12-dependent) (EC 2.1.1.13)	3680	238.006	251.728	147.469	151.26
1932	T449DRAFT_1963	Protein of unknown function (DUF2970)	191	672.897	751.023	551.99	572.297
1933	T449DRAFT_1964	hypothetical protein	431	264.893	251.35	560.129	594.517
1934	T449DRAFT_1965	hypothetical protein	383	362.214	348.637	390.147	400.669
1935	T449DRAFT_1966	hypothetical protein	131	17942.3	19406.1	1270.62	1339.57
1936	T449DRAFT_1967	Uncharacterized protein conserved in bacteria	1892	53.3454	57.0573	45.3617	47.0004
1937	T449DRAFT_1968	hypothetical protein	179	100.781	90.8701	89.3053	82.4688
1938	T449DRAFT_1969	Trk-type K+ transport systems, membrane components	1457	103.228	103.842	13.3824	16.468
1939	T449DRAFT_1970	K+ transport systems, NAD-binding component	1361	179.411	191.645	15.6826	18.6002
1940	T449DRAFT_1971	malate thiokinase small subunit (EC 6.2.1.9)	887	309.328	311.557	37.1555	39.9871
1941	T449DRAFT_1972	malate thiokinase large subunit (EC 6.2.1.9)	1193	309.967	321.139	42.2266	46.6366
1942	T449DRAFT_1973	Citrate lyase beta subunit	947	394.526	414.182	48.6917	56.5129
1943	T449DRAFT_1974	Serine-pyruvate aminotransferase/archaeal aspartate aminotransferase	1166	782.869	832.952	138.82	147.497
1944	T449DRAFT_1975	Lactate dehydrogenase and related dehydrogenases	971	296.73	316.152	75.0436	73.6568
1945	T449DRAFT_1976	hypothetical protein	119	243.982	242.744	60.2391	67.8981
1946	T449DRAFT_1977	RNA recognition motif	260	166.937	183.826	58.0369	56.8947
1947	T449DRAFT_1978	Outer membrane protein	1418	24.1226	23.5309	11.9053	12.8153
1948	T449DRAFT_1979	hypothetical protein	146	2.75756	2.08047	1.59572	1.78861
1949	T449DRAFT_1980	RND family efflux transporter, MFP subunit	1049	9.44732	8.31038	17.5453	18.48
1950	T449DRAFT_1981	Cation/multidrug efflux pump	3131	9.6044	8.49352	10.7378	10.9357
1951	T449DRAFT_1982	cation diffusion facilitator family transporter	965	31.7237	29.163	52.1849	56.8118
1952	T449DRAFT_1983	Major Facilitator Superfamily	1178	16.1683	14.3752	20.8725	21.6201
1953	T449DRAFT_1984	heavy metal response regulator	671	23.054	23.1773	14.9832	18.0623
1954	T449DRAFT_1985	heavy metal sensor kinase	1388	18.1288	17.6275	8.3279	8.63225
1955	T449DRAFT_1986	TIGR00245 family protein	791	23.3544	22.5028	9.10783	9.98173
1956	T449DRAFT_1987	ABC transporter	662	42.5246	45.4476	25.853	27.0093
1957	T449DRAFT_1988	malate dehydrogenase	980	310.706	334.651	528.308	566.397
1958	T449DRAFT_1989	NADH(P)-binding/Methylene-tetrahydromethanopterin dehydrogenase, N-terminal	857	171.38	170.004	80.9065	88.3481
1959	T449DRAFT_1990	Putative glycerate kinase	1433	91.1147	96.4662	34.5166	37.1965
1960	T449DRAFT_1991	Glycine/serine hydroxymethyltransferase	1253	124.867	135.669	47.8421	53.0218
1961	T449DRAFT_1992	Protein of unknown function (DUF2281)	242	52.9169	50.0181	52.2083	61.6344
1962	T449DRAFT_1993	PemK-like protein	338	40.0863	37.9686	26.7757	28.6769
1963	T449DRAFT_1994	Formate-tetrahydrofolate ligase (EC 6.3.4.3)	1673	103.58	110.806	39.7521	41.8502
1964	T449DRAFT_1995	Spermine/spermidine synthase	809	79.1847	84.9483	26.2947	28.8042
1965	T449DRAFT_1996	uncharacterized radical SAM protein YgiQ	2165	48.5356	50.0589	27.1259	28.0258
1966	T449DRAFT_1998	hypothetical protein	716	0	0	0	0
1967	T449DRAFT_1999	hypothetical protein	515	0	0	0	0
1968	T449DRAFT_2000	hypothetical protein	161	0	0	0	0
1969	T449DRAFT_2001	hypothetical protein	194	0	0	0	0
1970	T449DRAFT_2002	hypothetical protein	266	0	0	0	0
1971	T449DRAFT_2003	hypothetical protein	179	0	0	0	0
1972	T449DRAFT_2004	hypothetical protein	293	0	0	0	0
1973	T449DRAFT_2005	Protein of unknown function (DUF3631)	1517	0	0	0	0
1974	T449DRAFT_2006	hypothetical protein	473	0	0.0321088	0	0
1975	T449DRAFT_2007	hypothetical protein	173	0	0	0	0
1976	T449DRAFT_2008	hypothetical protein	257	0	0	0	0
1977	T449DRAFT_2009	hypothetical protein	422	0	0	0	0
1978	T449DRAFT_2010	Domain of unknown function (DUF4102)/Phage integrase family	1214	0	0	0	0
1979	T449DRAFT_2011	hypothetical protein	230	101.189	97.4637	31.0114	29.7202
1980	T449DRAFT_2012	Acetyltransferase (GNAT) family	434	75.6398	81.9912	27.7076	28.9523
1981	T449DRAFT_2013	hypothetical protein	199	147.377	148.287	18.5515	21.3819
1982	T449DRAFT_2014	N-acyl-L-homoserine lactone synthetase	575	325.449	371.973	30.8555	38.7364
1983	T449DRAFT_2015	hypothetical protein	314	14.9423	14.8972	15.524	14.8718
1984	T449DRAFT_2016	imidazole glycerol phosphate synthase subunit hisH (EC 2.4.2.-)	665	307.203	320.078	67.9656	70.8222
1985	T449DRAFT_2017	Integrase core domain	160	118.168	117.798	31.362	33.4101
1986	T449DRAFT_2019	Retron-type reverse transcriptase	1241	0	0	0	0
1987	T449DRAFT_2020	Transposase and inactivated derivatives	887	0.0349149	0.0342445	0	0
1988	T449DRAFT_2021	Transposase and inactivated derivatives	296	0	0	0	0
1989	T449DRAFT_2023	Transposase and inactivated derivatives	698	29.7272	30.3966	16.1239	16.1753
1990	T449DRAFT_2024	hypothetical protein	200	14.4008	8.96059	9.85662	11.828
1991	T449DRAFT_2025	hypothetical protein	167	11.4977	10.6403	12.1263	12.0496
1992	T449DRAFT_2026	N-acyl-L-homoserine lactone synthetase	577	231.654	266.557	18.1075	26.6754
1993	T449DRAFT_2027	HAD-superfamily subfamily IB hydrolase, TIGR01490	695	166.099	167.827	15.6778	18.2564
1994	T449DRAFT_2028	Delta-aminolevulinic acid dehydratase	1151	289.784	318.118	47.3797	53.6767
1995	T449DRAFT_2029	A-factor biosynthesis hotdog domain	698	189.544	198.808	41.1056	44.8726
1996	T449DRAFT_2030	2-polyprenyl-6-methoxyphenol hydroxylase and related FAD-dependent oxidoreductases	1595	152.119	159.997	36.685	40.709
1997	T449DRAFT_2031	Predicted oxidoreductases (related to aryl-alcohol dehydrogenases)	989	90.4034	98.5571	34.5738	37.1366
1998	T449DRAFT_2032	drug resistance transporter, EmrB/QacA subfamily	1541	67.747	73.9365	17.549	18.5408
[truncated: 2,605 more rows]
