# Supplementary material for: A Complex Interplay between Nitric Oxide, Quorum Sensing, and the Unique Secondary Metabolite Tundrenone Constitutes the Hypoxia Response in Methylobacter
Source: mSystems. 2020 Jan 21;5(1):e00770-19. doi: 10.1128/mSystems.00770-19 (PMC6977074; doi:10.1128/mSystems.00770-19)
Supplement: TABLE S5 [file mSystems.00770-19-st005.xlsx]

## Sheet: Sheet1
	locus_tag	product	length	MbaI_AMS_Rep_1	MbaI_NMS_Rep_1	TunJ_AMS_Rep_1	TunJ_NMS_Rep_1	Wt_AMS_Rep_1	Wt_NMS_Rep_1	MbaI_AMS_Rep_2	MbaI_NMS_Rep_2	TunJ_AMS_Rep_2	TunJ_NMS_Rep_2	Wt_AMS_Rep_2	Wt_NMS_Rep_2
0	T451DRAFT_0002	HD-like signal output (HDOD) domain, no enzymatic activity	1330	39.1201	30.8069	30.8842	30.1598	30.4404	29.9742	36.9438	30.8581	31.9224	29.4686	32.7662	30.0978
1	T451DRAFT_0003	DNA-binding beta-propeller fold protein YncE	1580	331.932	141.658	871.381	100.259	604.479	74.9178	316.722	149.101	896.684	109.127	721.066	82.4399
2	T451DRAFT_0004	Cytochrome c553	278	596.927	94.581	780.954	64.2307	663.669	363.946	554.002	90.7644	779.909	83.634	737.113	330.918
3	T451DRAFT_0005	cytochrome c55X	305	125.606	57.1174	263.185	41.6086	572.31	46.8386	133.59	52.9389	253.423	33.6381	651.155	33.4513
4	T451DRAFT_0006	Protein of unknown function (DUF2380)	524	71.9959	38.9245	175.074	43.0825	149.18	21.2971	69.6545	40.5967	165.128	43.5256	163.145	22.1951
5	T451DRAFT_0007	protein NirF	1163	59.3695	49.605	217.906	36.9581	114.686	23.9023	62.6647	48.4334	216.352	39.6659	123.977	22.9465
6	T451DRAFT_0008	hypothetical protein	140	5.88739	6.82714	29.498	5.46616	19.7925	3.12126	7.27893	5.59115	21.5741	4.21773	18.2667	1.90348
7	T451DRAFT_0009	DNA-binding transcriptional regulator, Lrp family	458	29.4691	26.6178	148.456	24.367	79.1745	10.5318	31.1871	23.6256	143.66	28.0415	85.047	8.14589
8	T451DRAFT_0010	DNA-binding transcriptional regulator, Lrp family	497	20.592	32.9837	151.422	32.2067	58.1342	8.92755	20.2306	31.0053	164.637	31.336	70.5675	9.80463
9	T451DRAFT_0011	DNA-binding transcriptional regulator, Lrp family	443	12.9077	18.6446	87.2288	19.7218	33.5739	7.05657	13.1503	17.531	83.7529	21.3267	36.286	5.15615
10	T451DRAFT_0012	DNA-binding transcriptional regulator, Lrp family	491	19.4098	31.3299	128.791	33.1198	48.4118	14.4792	22.8992	29.79	121.492	28.8627	54.033	13.5298
11	T451DRAFT_0013	heme d1 biosynthesis radical SAM protein NirJ	1208	17.2995	34.6198	160.951	35.159	52.5844	9.58599	18.3198	36.198	154.962	32.0171	55.3732	10.4471
12	T451DRAFT_0014	hypothetical protein	779	274.039	150.337	248.641	127.789	175.468	177.474	238.607	153.345	280.704	114.648	234.958	201.295
13	T451DRAFT_0015	hypothetical protein	590	66.5324	147.267	114.43	143	68.5945	42.6437	61.2869	147.499	109.425	130.982	73.3026	42.7799
14	T451DRAFT_0016	DNA-binding regulatory protein, YebC/PmpR family	716	69.8853	197.114	170.149	222.489	95.7886	39.787	71.8506	202.057	140.022	213.493	88.3692	41.9509
15	T451DRAFT_0017	Transposase and inactivated derivatives, IS1 family	140	13.7372	18.2916	12.642	11.3878	7.91698	19.4479	10.5544	19.4046	10.787	8.43546	13.0476	17.8111
16	T451DRAFT_0018	Transposase and inactivated derivatives	281	38.3763	31.2546	19.2892	19.0635	25.4254	80.6247	28.1055	33.8098	25.1616	26.0043	24.3308	84.6743
17	T451DRAFT_0019	hypothetical protein	148	101.753	53.2489	42.6027	49.1216	31.5754	123.666	84.5766	54.2374	41.0478	48.3757	31.1498	139.031
18	T451DRAFT_0020	hypothetical protein	188	120.931	63.5985	61.781	65.1288	52.5826	180.047	94.497	64.9851	77.408	84.8033	69.2172	221.532
19	T451DRAFT_0021	protein of unknown function (DUF748)	2939	27.2676	81.8432	64.8625	88.3997	39.3079	20.2322	26.9296	84.1673	69.7659	85.9907	43.1458	21.3275
20	T451DRAFT_0022	ammonium transporter, Amt family	1295	263.195	390.759	325.133	434.043	195.953	185.03	259.104	414.663	328.753	428.043	226.884	183.498
21	T451DRAFT_0023	nitrogen regulatory protein P-II family	338	184.365	291.211	502.033	385.084	249.62	87.1168	179.339	315.093	553.119	408.796	272.122	91.9639
22	T451DRAFT_0024	ammonium transporter, Amt family	1397	49.3021	579.682	34.761	654.746	34.931	38.9552	51.4266	613.611	38.9659	638.087	42.3028	37.8652
23	T451DRAFT_0025	nitrogen regulatory protein P-II family	338	36.9849	594.427	23.1271	636.21	24.151	24.0665	36.1793	638.496	28.4328	602.493	32.5805	28.4395
24	T451DRAFT_0026	Putative beta-barrel porin-2, OmpL-like. bbp2	1364	47.5742	747.299	34.4936	916.838	28.0455	33.6012	48.5244	762.18	36.2851	921.276	35.8523	37.7067
25	T451DRAFT_0027	glutamine synthetase	1409	733.733	2577.45	2717.52	2561.74	1143.1	306.315	694.591	2653.27	2865.76	2650.2	1266.54	356.176
26	T451DRAFT_0028	3-isopropylmalate/(R)-2-methylmalate dehydratase large subunit	1418	151.48	519.793	298.62	493.04	229.847	55.588	161.721	545.566	267.996	488.616	203.99	64.5276
27	T451DRAFT_0029	3-isopropylmalate/(R)-2-methylmalate dehydratase small subunit	611	108.819	369.829	234.692	370.837	155.517	49.5401	124.421	368.107	208.013	379.803	146.748	53.0544
28	T451DRAFT_0030	hypothetical protein	386	124.427	322.229	167.741	304.651	169.803	82.7712	148.677	324.699	151.694	284.533	160.267	73.4762
29	T451DRAFT_0031	D-citramalate synthase	1544	32.6637	142.531	68.2762	112.096	55.9156	36.1172	35.3873	150.142	62.2872	111.337	49.892	39.4873
30	T451DRAFT_0032	NAD(P)H-nitrite reductase	206	15.0043	41.8458	14.6774	26.0041	21.0129	9.5456	14.0161	43.2135	16.3281	32.9638	14.6944	15.5235
31	T451DRAFT_0033	hypothetical protein	1394	36.8437	68.6559	68.9309	63.4059	41.0017	36.483	36.8072	71.9077	73.9877	66.1328	43.7916	38.6704
32	T451DRAFT_0034	PemK-like protein	428	33.661	39.2702	38.9401	46.1899	24.8118	38.6006	32.8572	35.9321	42.7426	48.8045	25.0791	45.8525
33	T451DRAFT_0035	Antitoxin Phd_YefM, type II toxin-antitoxin system	266	127.56	93.7631	94.815	94.6989	67.9644	95.9756	113.717	82.6843	92.2576	105.443	72.2688	123.654
34	T451DRAFT_0038	cyclic beta-1,2-glucan synthetase	8591	31.3869	7.68716	5.8414	4.37221	4.52603	178.378	28.6127	7.90727	5.97676	5.18932	5.3845	184.199
35	T451DRAFT_0039	hypothetical protein	341	35.5013	15.9714	13.9488	13.465	14.8463	56.9755	33.5699	20.7944	20.6337	5.19486	14.6929	53.7551
36	T451DRAFT_0040	hypothetical protein	554	28.8259	12.5326	12.8455	8.51827	12.7341	28.3046	30.8719	14.8496	13.8777	9.59268	13.7856	35.046
37	T451DRAFT_0041	hypothetical protein	359	34.0083	12.8096	18.0768	9.94771	13.6847	25.374	28.2439	16.9729	21.1288	8.42959	17.6391	31.2298
38	T451DRAFT_0042	hypothetical protein	596	50.2181	20.9085	25.5509	20.651	26.0608	32.7676	41.577	20.3441	29.0819	23.9017	33.5385	36.9517
39	T451DRAFT_0043	hypothetical protein	200	48.9389	25.6082	32.8165	22.0013	34.824	38.0674	46.9612	26.1688	39.6424	13.2859	35.2286	42.162
40	T451DRAFT_0044	hypothetical protein	439	79.8731	32.1243	34.4367	21.0636	39.5776	56.1247	65.3059	32.4096	45.1117	20.3441	55.2815	69.5485
41	T451DRAFT_0045	Putative peptidoglycan-binding domain-containing protein	818	86.3405	31.9893	40.3434	18.6326	38.0311	92.5606	69.8884	33.3421	46.1129	20.2121	47.5755	100.945
42	T451DRAFT_0046	Uncharacterized protein conserved in bacteria, putative lipoprotein	776	112.965	32.9306	39.5334	27.7769	45.1658	88.0407	101.073	34.3555	46.7953	21.7817	53.446	88.6245
43	T451DRAFT_0047	putative chitinase	890	193.768	58.114	76.4793	39.0513	110.77	115.419	175.891	62.9623	88.1585	38.5638	140.426	124.282
44	T451DRAFT_0048	Protein of unknown function (DUF3616)	1082	128.612	32.3511	31.7949	14.8526	54.9565	89.3307	115.169	33.42	38.0021	13.0294	74.6682	93.2211
45	T451DRAFT_0049	hypothetical protein	1135	139.944	56.1357	48.5677	27.0258	65.2569	149.158	139.629	55.5512	56.3371	35.7021	74.0017	146.878
46	T451DRAFT_0050	PAS domain S-box-containing protein/diguanylate cyclase (GGDEF) domain-containing protein	2219	34.1806	68.4706	85.2604	70.7555	42.1263	35.1738	32.7207	72.7503	86.912	70.6171	40.7912	39.2104
47	T451DRAFT_0051	two-component system, chemotaxis family, CheB/CheR fusion protein	2930	41.6395	50.6244	57.7124	47.2522	36.5199	33.2923	37.9796	54.7508	58.7932	46.2511	41.5505	31.8264
48	T451DRAFT_0052	hypothetical protein	788	31.7935	29.2938	31.7721	24.1977	22.0679	31.3741	28.1273	27.9696	39.9847	23.8853	30.9081	31.7649
49	T451DRAFT_0053	DNA topoisomerase-3	2408	26.4989	36.5922	43.809	29.5025	29.0916	37.7106	25.8994	39.4605	44.6419	29.4873	32.8358	40.1722
50	T451DRAFT_0054	hypothetical protein	1373	70.4871	70.0343	86.2864	55.1792	61.9414	80.6922	63.8545	69.4192	94.7179	62.306	77.4052	89.1986
51	T451DRAFT_0055	hypothetical protein	446	179.262	45.7319	52.4151	36.4615	57.1585	71.2216	230.467	40.6075	55.7932	48.4897	63.9705	75.5843
52	T451DRAFT_0056	cold-shock DNA-binding protein family	206	762.717	2321.65	1450.02	2994.8	1749.53	499.961	927.781	2398.05	1167.3	2874.3	1322.92	604.955
53	T451DRAFT_0057	RNA-binding proteins (RRM domain)	266	206.833	281.357	161.906	302.317	121.514	230.683	189.699	283.654	136.515	309.948	109.025	220.832
54	T451DRAFT_0058	hypothetical protein	362	1076.35	129.974	544.328	147.803	444.832	969.501	857.7	137.625	661.797	135.183	586.687	1001.17
55	T451DRAFT_0059	3-oxoacyl-[acyl-carrier-protein] synthase II	1229	42.0137	58.1225	59.734	43.6908	42.8502	40.8614	43.3103	59.4323	60.4622	41.3794	45.3394	40.1604
56	T451DRAFT_0060	3-oxoacyl-[acyl-carrier protein] reductase	725	31.4298	58.8778	58.9451	44.1565	30.6792	27.8181	31.9302	60.1439	62.7745	42.7591	34.8897	27.8564
57	T451DRAFT_0061	Predicted 3-hydroxylacyl-ACP dehydratase, HotDog domain	500	16.0039	40.6486	44.0995	35.4572	19.4415	22.2186	20.415	43.0365	41.7361	31.4432	21.2241	19.9104
58	T451DRAFT_0062	3-oxoacyl-[acyl-carrier-protein] synthase-1	1271	46.2591	62.9699	75.1085	54.9412	49.377	35.3987	41.5985	63.5062	74.7748	57.3758	49.5899	35.284
59	T451DRAFT_0063	Protein of unknown function (DUF3261)	560	39.4639	29.4662	36.6091	21.6369	28.5386	33.4035	35.8184	30.4772	38.7966	31.1058	28.8601	26.6487
60	T451DRAFT_0064	Dehydrogenase (flavoprotein)	1277	24.7017	38.1439	48.48	33.1594	30.6013	25.401	24.8046	39.4343	48.0836	36.5873	31.9328	26.3834
61	T451DRAFT_0065	Predicted exporter	2372	17.5335	28.7768	34.3853	27.2079	18.2111	23.6726	21.2087	30.813	33.5121	22.7468	19.1937	20.8885
62	T451DRAFT_0066	Outer membrane lipoprotein-sorting protein	587	19.7166	23.3489	32.2242	25.5305	14.3912	17.0072	17.8232	24.8657	36.3104	25.9028	18.4638	21.0128
63	T451DRAFT_0067	acyl-CoA thioester hydrolase	413	6.61084	19.7369	17.3202	22.2352	11.0976	7.52846	10.4043	22.4835	20.4439	15.7271	11.289	6.40638
64	T451DRAFT_0068	REP element-mobilizing transposase RayT	539	16.4069	38.9788	40.1561	30.8803	22.092	15.809	23.5699	33.2023	42.8553	31.2222	22.1737	12.9959
65	T451DRAFT_0069	histidine ammonia-lyase	1610	8.24447	34.6566	32.4982	30.2223	15.8526	9.24895	10.5808	35.9301	29.739	28.7906	14.3713	6.05329
66	T451DRAFT_0070	Predicted acyltransferase, LPLAT superfamily	1678	9.19977	39.851	31.9283	41.6532	15.2637	8.50355	10.901	41.9013	34.1792	37.301	16.018	7.89523
67	T451DRAFT_0071	Acyl-coenzyme A synthetases/AMP-(fatty) acid ligases	1811	18.4705	60.1863	42.1662	53.9121	27.8471	25.1035	20.5292	63.6728	41.4105	50.9458	25.5525	25.2466
68	T451DRAFT_0072	Uncharacterized membrane protein	551	22.9058	78.6818	50.2563	62.2673	32.0221	33.3391	26.7246	85.0142	45.1611	51.8414	30.1524	34.5113
69	T451DRAFT_0073	acyl carrier protein	248	146.72	181.721	148.085	158.144	118.677	202.224	134.093	199.465	154.866	169.942	109.782	232.946
70	T451DRAFT_0074	acyl carrier protein	248	24.0956	34.8317	34.791	31.3717	16.8503	23.3126	19.3811	40.4748	39.3047	47.0243	19.1506	29.0127
71	T451DRAFT_0075	1-acyl-sn-glycerol-3-phosphate acyltransferases	794	69.1836	96.166	96.0821	91.4814	62.874	85.7485	63.958	96.1875	90.1288	89.7995	67.9879	86.7593
72	T451DRAFT_0076	Beta-ketoacyl synthase, N-terminal domain	728	110.035	165.006	135.739	158.466	99.8264	105.689	107.411	165.141	126.823	146.404	98.2635	102.913
73	T451DRAFT_0077	molybdate transport system regulatory protein	866	93.0753	127.112	91.5851	104.863	69.3903	216.373	84.4305	121.155	100.51	96.3966	71.2146	219.537
74	T451DRAFT_0078	Alginate export	1625	8.47482	14.0609	13.2741	11.734	7.35539	5.68845	8.06879	14.8949	13.9191	10.5378	7.84731	5.56401
75	T451DRAFT_0079	molybdate transport system substrate-binding protein	764	30.3873	21.1734	31.081	15.2752	26.839	10.8452	27.4548	21.3148	33.6935	16.0373	33.6779	9.99077
76	T451DRAFT_0080	molybdate transport system permease protein	686	19.5746	15.6154	17.9525	10.7836	13.2314	12.6418	18.6677	14.6099	20.0631	12.2659	18.9945	10.766
77	T451DRAFT_0081	molybdate transport system ATP-binding protein	1178	38.2643	17.5747	23.3818	13.3715	28.5067	32.6862	43.6859	19.8172	29.2527	13.4713	34.5722	24.5125
78	T451DRAFT_0082	molybdate transport system regulatory protein	428	67.6832	28.7364	42.6446	19.519	43.4294	40.4462	75.9526	29.0111	53.6488	23.1088	56.4991	35.5345
79	T451DRAFT_0083	molybdate transport system ATP-binding protein	1169	19.3602	21.0113	32.2674	33.5498	20.0775	11.286	17.3764	23.3572	29.9477	33.9692	24.0937	10.128
80	T451DRAFT_0084	D-isomer specific 2-hydroxyacid dehydrogenase, NAD binding domain	581	11.6447	14.7438	10.7889	7.35407	9.66743	11.7445	12.4239	16.0879	10.8107	6.09793	11.2585	11.5323
81	T451DRAFT_0085	CBS-domain-containing membrane protein	491	43.366	29.1996	22.529	59.0962	20.0114	32.5867	47.5972	28.5709	24.1865	69.1502	24.554	34.2316
82	T451DRAFT_0086	Methyltransferase domain-containing protein	533	64.949	47.8086	55.4817	37.4495	38.4709	34.4649	67.8729	46.3903	51.387	42.5136	41.3542	31.927
83	T451DRAFT_0087	hypothetical protein	464	271.969	30.0048	81.3738	15.3932	65.9487	95.2264	318.197	33.9381	74.4146	17.4981	76.8611	89.8819
84	T451DRAFT_0088	AraC-type DNA-binding protein	806	133.836	107.734	87.698	58.2334	98.9556	71.9397	123.799	109.551	95.728	58.0592	105.547	76.0919
85	T451DRAFT_0089	Ectoine hydroxylase-related dioxygenase, phytanoyl-CoA dioxygenase (PhyH) family	1040	138.809	102.707	85.5513	52.0599	75.7257	173.482	127.577	102.597	95.0467	50.8156	91.2665	176.456
86	T451DRAFT_0090	Protein of unknown function (DUF2845)	329	66.3375	69.5596	68.9258	53.3048	52.446	115.4	66.9558	62.3727	72.0875	69.099	60.5452	129.309
87	T451DRAFT_0091	Predicted DNA-binding protein, contains XRE-type HTH domain	332	29.7399	42.206	44.5357	26.8918	21.9709	31.3355	27.2156	43.086	44.5571	36.2382	26.4097	31.5335
88	T451DRAFT_0092	Phage-related protein	353	14.642	28.6602	24.5468	29.2664	12.1352	19.0921	14.2417	31.0878	26.3495	23.0004	10.6944	22.2162
89	T451DRAFT_0093	hypothetical protein	293	84.5684	76.4443	95.3903	88.3665	88.7949	64.4165	80.1676	77.4746	114.916	77.3371	99.5717	63.0161
90	T451DRAFT_0094	Uncharacterized conserved protein, contains HEPN domain	341	64.9094	74.5157	66.5002	58.9095	54.2461	49.8782	61.1131	73.4555	70.1546	59.7409	64.5367	54.2575
91	T451DRAFT_0095	hypothetical protein	482	92.2703	114.415	73.592	140.245	63.113	131.002	85.696	109.38	73.843	143.18	57.2075	127.083
92	T451DRAFT_0096	hypothetical protein	269	204.846	255.425	184.774	346.834	117.375	338.447	169.21	254.929	171.612	355.058	114.276	357.486
93	T451DRAFT_0097	glycolate oxidase iron-sulfur subunit	1238	7.18486	8.97328	6.31419	4.63608	5.71054	7.29018	8.01192	10.0421	5.35075	5.24661	5.69121	5.07389
94	T451DRAFT_0098	hypothetical protein	437	7.85883	6.19015	3.2063	2.91862	4.42145	6.34581	9.36655	6.46242	4.31976	3.20914	4.45869	6.88214
95	T451DRAFT_0099	SIR2-like domain-containing protein	839	8.2276	8.68382	7.29539	7.60094	5.60562	7.01117	9.12975	9.89678	5.97267	8.44552	6.01321	5.08199
96	T451DRAFT_0100	nitrogenase iron protein NifH	881	87.5729	23.8474	25.5303	13.1018	23.0027	42.8087	94.7335	22.5433	27.8943	20.7775	29.2251	45.8477
97	T451DRAFT_0101	nitrogenase molybdenum-iron protein alpha chain	1481	60.1178	14.3687	15.8096	116.176	19.0943	18.3388	62.5238	13.0579	17.9608	133.467	23.5404	19.0219
98	T451DRAFT_0102	nitrogenase molybdenum-iron protein beta chain	1571	90.4047	13.8325	12.017	8.03745	23.8543	28.2966	79.4721	14.9184	16.5167	7.14142	30.8957	28.1463
99	T451DRAFT_0103	nitrogen fixation protein NifT	224	66.2331	8.2119	11.1934	5.12453	20.7955	23.8596	56.7908	12.676	15.1693	3.2951	27.4156	28.8071
100	T451DRAFT_0104	Indolepyruvate ferredoxin oxidoreductase, alpha and beta subunits	200	15.5402	2.07391	4.05597	0.956579	4.04408	5.71431	12.4834	2.6092	3.94708	0.369052	7.30667	4.47317
101	T451DRAFT_0105	nitrogen fixation protein NifX	710	38.7448	6.55319	6.5955	3.86224	13.417	15.6232	35.6189	7.09046	7.58961	2.91083	16.8578	15.0402
102	T451DRAFT_0106	hypothetical protein	266	18.5272	3.25425	4.85164	2.63718	4.72992	17.1227	16.0903	3.92361	4.51611	1.10993	6.34396	13.1669
103	T451DRAFT_0107	LRV protein FeS4 cluster	767	25.0521	5.73701	6.82646	2.74377	9.25633	15.514	25.5538	7.12383	7.11508	2.02088	11.2274	13.3516
104	T451DRAFT_0108	hypothetical protein	962	52.8355	10.1418	12.112	7.88862	15.5542	21.9082	44.8792	11.8702	12.2376	6.36825	20.1637	22.6162
105	T451DRAFT_0109	nif11-like leader peptide domain-containing protein	218	163.051	41.6932	61.3978	38.3216	66.1646	74.0115	141.794	34.0055	80.453	39.2752	85.6276	84.2594
106	T451DRAFT_0110	uracil-DNA glycosylase	563	63.3182	53.4933	49.0542	40.7778	45.3067	91.1686	72.7936	58.4487	43.406	31.9888	48.5752	77.3901
107	T451DRAFT_0111	exodeoxyribonuclease-3	764	68.4165	58.2327	59.4593	57.0107	56.2266	102.557	63.2682	60.73	67.1623	55.4543	61.5493	97.9394
108	T451DRAFT_0112	YaaC-like Protein	551	30.3852	23.3362	13.8523	25.8097	19.9255	19.4605	25.2451	20.8357	17.1924	20.0936	20.0174	24.2857
109	T451DRAFT_0113	Transposase and inactivated derivatives	281	7.33304	6.73867	5.37997	4.76587	4.26422	10.108	5.68154	3.22259	6.35148	6.82942	5.38621	13.2769
110	T451DRAFT_0114	insertion element IS1 protein InsB	431	1.03587	2.6779	1.45437	3.5511	0.973054	2.37869	1.37922	2.70642	2.38903	1.88379	1.0091	2.69402
111	T451DRAFT_0115	YaaC-like Protein	548	23.9399	54.6614	35.3249	49.9236	31.4594	21.2538	23.2757	52.3465	39.8967	41.8887	32.1905	20.0421
112	T451DRAFT_0116	Plasmid stabilization system protein ParE	308	30.329	49.125	44.2949	48.8642	28.1568	17.5707	29.3914	43.9518	40.4514	40.4998	31.5741	14.8323
113	T451DRAFT_0117	Antitoxin ParD	263	33.6249	55.2676	60.8466	58.6799	28.1337	23.5167	25.3794	55.4988	66.6873	73.8103	30.3618	29.3845
114	T451DRAFT_0118	nitrogenase molybdenum-cofactor synthesis protein NifE	1559	8.88867	8.21303	4.3282	3.5997	3.70849	5.90771	9.60875	8.07284	5.12965	5.06588	4.45243	4.50534
115	T451DRAFT_0119	nitrogenase molybdenum-iron protein NifN	1397	12.0828	8.49417	4.80372	5.2953	3.92411	10.226	12.7655	10.0967	4.84003	3.17009	4.24647	7.2215
116	T451DRAFT_0120	nitrogen fixation protein NifX	431	23.7852	5.94159	5.04751	0.739813	6.32485	12.7123	27.3875	6.97971	4.77806	3.08257	6.74077	10.5111
117	T451DRAFT_0121	hypothetical protein	215	11.1016	4.19395	1.8865	4.15259	4.45859	4.53392	18.8801	4.21184	3.99098	1.02991	4.20761	4.16109
118	T451DRAFT_0122	probable nitrogen fixation protein	473	17.5709	8.23538	4.44341	6.06709	4.62325	5.25878	15.2965	6.61954	5.15199	3.43304	7.76054	5.43276
119	T451DRAFT_0123	Rop-like	212	7.77579	4.25329	2.43498	5.4146	1.41303	3.64676	8.81254	5.647	3.56176	8.00772	4.59539	1.88552
120	T451DRAFT_0124	ferredoxin III, nif-specific	317	18.2549	9.95566	6.97902	3.41994	7.74891	7.36954	16.9842	11.3296	8.77008	4.6568	6.80507	7.62592
121	T451DRAFT_0125	(2Fe-2S) ferredoxin	323	33.4393	22.9472	25.1144	17.5718	18.9197	14.7254	27.2903	22.8561	25.9278	17.8242	18.7972	19.1526
122	T451DRAFT_0126	hypothetical protein	500	15.8665	9.01698	8.18569	5.10175	8.68728	8.13448	13.7911	6.72253	7.345	5.7572	9.60306	7.57584
123	T451DRAFT_0127	hypothetical protein	374	11.3406	9.54739	8.57729	6.13847	5.28638	5.97674	9.3095	10.4647	6.14867	7.6968	8.46584	5.49667
124	T451DRAFT_0128	hypothetical protein	977	9.86002	11.795	6.64233	4.50385	5.61103	9.73658	9.05706	10.1955	7.30713	4.45733	6.39249	8.16333
125	T451DRAFT_0129	hypothetical protein	569	22.483	14.3258	9.00751	7.8454	9.45014	12.9965	23.9689	15.9417	11.8832	10.2478	11.5266	11.6417
126	T451DRAFT_0130	ATPases of the AAA+ class	1727	9.52538	8.24947	21.0944	41.0622	4.50123	6.74412	10.9065	8.18514	18.6816	52.7827	5.67135	5.27948
127	T451DRAFT_0131	thiosulfate sulfurtransferase	308	10.2026	18.7366	4.30977	19.6699	4.5226	6.3844	12.5176	27.6069	6.90906	22.5265	5.30943	5.1913
128	T451DRAFT_0132	FOG: Ankyrin repeat	452	12.4988	30.2827	11.2575	26.6657	8.81453	13.1257	11.3854	32.9036	6.60631	28.2504	7.35132	12.2547
129	T451DRAFT_0133	nitrogen fixation protein NifX	713	44.7712	87.5141	41.9922	82.7335	33.7374	63.8092	45.6167	90.6042	42.7947	83.3342	42.8943	70.5862
130	T451DRAFT_0134	hypothetical protein	410	16.7946	25.8194	11.9611	23.1756	16.622	26.5219	18.6412	26.3541	14.8172	13.3219	20.1124	23.3988
131	T451DRAFT_0135	thioredoxin	431	33.6658	39.3316	36.7014	37.5825	30.6512	39.0729	30.4218	43.8725	39.5783	30.8257	41.1712	38.9087
132	T451DRAFT_0136	Predicted hydrolase of the alpha/beta superfamily	503	24.7844	25.8499	38.7784	34.8654	23.2264	16.8402	20.6646	25.021	41.9648	21.8643	23.5532	16.1966
133	T451DRAFT_0137	hypothetical protein	1010	61.3925	38.1749	45.7073	34.5379	43.2881	34.0961	87.1742	37.8539	54.3042	28.8664	48.7801	35.7703
134	T451DRAFT_0138	hypothetical protein	413	5146.81	420.239	921.544	452.117	1299.76	633.734	7413.69	411.876	1089.09	443.934	1691.03	702.167
135	T451DRAFT_0139	ATP-binding cassette, subfamily B	1838	18.0591	42.6516	120.809	99.0234	24.1132	31.0441	20.7266	43.9321	90.7546	87.3034	22.5553	28.1276
136	T451DRAFT_0140	hypothetical protein	506	34.9879	59.0203	55.8188	58.1005	35.7579	35.1082	33.3977	59.4214	60.9799	59.6609	42.2888	34.7968
137	T451DRAFT_0141	methionyl aminopeptidase	788	17.6074	61.1278	46.1374	61.7487	25.8885	27.471	19.9586	66.3597	37.9812	66.1295	23.0486	24.2524
138	T451DRAFT_0142	ParD-like antitoxin of type II toxin-antitoxin system	212	13.7696	70.6898	120.531	143.186	20.9128	33.2965	16.183	74.2797	97.9484	143.443	19.5304	34.1189
139	T451DRAFT_0143	Transposase	1090	13.0598	15.2048	13.8018	12.7544	11.0893	17.9015	12.9952	17.7138	17.665	11.1054	11.4277	18.4585
140	T451DRAFT_0144	Bis(5'nucleosyl)-tetraphosphatase, ApaH	791	12.222	18.7863	11.747	11.932	11.0584	12.5573	10.4568	17.3856	13.3645	8.39814	15.1535	10.5401
141	T451DRAFT_0145	flavodoxin I	545	9.92484	7.47831	4.66826	6.55271	5.0843	5.67422	10.7826	7.85717	5.47899	5.68813	4.62852	6.18194
142	T451DRAFT_0146	hypothetical protein	158	6.1948	7.98973	1.63359	1.21086	11.1862	2.97842	5.80472	5.34274	1.95507	2.80292	7.70746	2.77088
143	T451DRAFT_0147	hypothetical protein	452	5.47058	5.38625	2.52887	2.82177	2.55157	6.02367	5.0727	5.05949	3.34112	2.28616	2.84816	5.43249
144	T451DRAFT_0148	glutathione S-transferase	620	7.83798	4.79936	4.57932	6.58291	2.46413	11.1684	7.86203	5.47091	6.08946	5.1191	2.89012	9.17967
145	T451DRAFT_0149	hemerythrin-like metal-binding domain protein	395	6.34695	7.76145	4.76075	3.06751	3.67816	7.70134	6.62168	6.68329	6.86448	3.36351	4.05192	4.62617
146	T451DRAFT_0150	Alkylated DNA repair dioxygenase AlkB	584	14.2606	13.5255	14.5217	10.0463	10.5411	11.9144	16.8097	15.2168	12.9297	7.70964	12.154	10.8537
147	T451DRAFT_0151	hypothetical protein	296	31.5005	20.1664	25.4121	18.7438	19.1274	11.867	30.2961	21.3631	25.9737	14.9616	26.154	11.4466
148	T451DRAFT_0152	hypothetical protein	344	8.73552	7.02486	9.64687	8.71302	6.40051	4.83684	9.38079	7.54027	8.08173	4.72043	6.62496	5.31203
149	T451DRAFT_0153	positive regulator of sigma(E), RseC/MucC	437	18.6647	14.8976	13.5002	5.39945	14.0869	11.9609	21.8812	12.2575	16.8863	7.0939	17.1182	10.2796
150	T451DRAFT_0154	Ferredoxin subunit of nitrite reductase or a ring-hydroxylating dioxygenase	413	23.1587	11.1784	14.5526	8.95586	12.512	15.2604	22.4948	11.5948	12.0502	5.36152	15.2486	14.8407
151	T451DRAFT_0155	flavodoxin I	533	28.093	13.3309	11.8296	6.22165	15.0624	15.1671	31.0367	10.5681	15.004	7.06253	18.2128	16.1778
152	T451DRAFT_0156	monothiol glutaredoxin	608	82.2991	23.5806	37.6002	13.5306	36.8786	38.921	80.8983	23.5525	44.7095	17.36	52.448	40.762
153	T451DRAFT_0157	ATP-dependent Clp protease ATP-binding subunit ClpX	1271	64.6466	19.3393	18.9729	12.4935	27.505	36.8929	66.0926	20.5046	23.2237	15.0408	33.5892	38.0096
154	T451DRAFT_0158	peptidyl-prolyl cis-trans isomerase C	878	35.497	10.9888	12.5148	4.35799	14.3981	18.4147	36.928	11.415	12.5484	5.54838	18.3876	19.7719
155	T451DRAFT_0159	nitrogen fixation protein NifZ	479	33.4469	13.9679	10.7769	7.98813	13.6648	19.8945	33.7556	13.5539	14.8324	9.09146	16.7794	17.0478
156	T451DRAFT_0160	nitrogenase-stabilizing/protective protein	317	39.7058	14.1655	16.4007	13.2774	17.7185	16.0645	43.1837	14.8641	21.1132	8.1494	23.7629	21.3766
157	T451DRAFT_0161	hypothetical protein	515	25.5406	10.8204	4.8686	3.34338	6.60199	8.35444	28.5268	8.97053	7.331	4.44295	7.1952	8.72273
158	T451DRAFT_0162	serine O-acetyltransferase	791	25.8116	7.22727	4.42843	6.20788	5.09368	12.0898	28.8151	7.93607	5.03338	5.1322	7.63174	9.746
159	T451DRAFT_0163	hypothetical protein	146	34.6959	6.17602	2.52551	7.4255	4.61653	11.7417	53.9771	9.77662	7.99289	2.0222	6.07698	7.17063
160	T451DRAFT_0164	homocitrate synthase NifV	1124	19.0048	7.54089	2.0667	2.3262	4.62401	8.53797	22.8773	7.72874	2.22912	2.36403	5.78863	6.72314
161	T451DRAFT_0165	cysteine desulfurase	1208	24.151	9.74849	4.54801	3.16748	4.11649	7.42949	34.362	9.73241	2.89808	4.7048	6.07737	5.76716
162	T451DRAFT_0166	NifU-like protein	905	19.2966	7.39293	1.95567	2.18445	3.69073	3.50993	27.4937	6.63112	2.541	2.85454	5.15177	2.27155
163	T451DRAFT_0167	iron-sulfur cluster assembly protein	356	23.635	6.12952	4.0394	5.01577	3.87074	2.8326	36.1629	6.89809	3.18157	7.46396	4.88675	2.19221
164	T451DRAFT_0168	nitrogen fixation protein NifZ	263	230.869	30.9252	23.8339	22.793	114.357	20.3215	282.725	24.5689	39.151	14.5937	153.132	22.9431
165	T451DRAFT_0169	hypothetical protein	173	2412.85	2681.95	495.327	1813.63	2235.54	153.107	3523.48	2743.08	435.081	1737.32	2509.27	180.225
166	T451DRAFT_0170	SagB-type dehydrogenase domain-containing protein	1634	36.3503	32.8231	31.4793	22.7534	30.332	17.0948	39.1966	34.9328	37.0951	22.6761	37.0615	17.7417
167	T451DRAFT_0171	Caspase domain-containing protein	1469	63.7533	73.2039	65.8885	64.2494	70.2919	46.5419	61.0806	71.9038	74.6729	53.26	78.2207	50.6773
168	T451DRAFT_0172	hypothetical protein	224	65.9265	92.7461	87.0783	76.8679	66.5321	51.5458	57.6249	88.1154	107.87	67.8791	87.4502	58.294
169	T451DRAFT_0173	hypothetical protein	236	77.7085	75.0396	77.3385	93.2259	59.7219	46.0762	69.9517	74.53	96.2773	76.3124	74.5263	45.2479
170	T451DRAFT_0174	Phospholipase_D-nuclease N-terminal	182	81.329	32.5008	30.592	22.7757	39.9141	138.056	94.906	38.1176	43.3745	27.1719	37.3745	124.458
171	T451DRAFT_0175	bacterioferritin	464	46.1855	19.5886	22.4096	16.4927	22.6931	36.294	53.2585	18.9538	25.0021	17.9754	25.6079	30.07
172	T451DRAFT_0176	bacterioferritin-associated ferredoxin	212	10.1247	8.08126	6.43529	4.51216	7.34773	6.73857	10.4949	8.47049	6.47593	4.87427	9.51903	8.97867
173	T451DRAFT_0177	hypothetical protein	260	9.9727	7.69912	8.65085	8.82996	6.56731	7.62769	10.9744	7.438	6.07243	8.80046	6.22272	6.66217
174	T451DRAFT_0178	electron transport complex protein RnfE	698	10.2832	8.68111	5.12411	3.74591	4.59213	7.41617	13.3343	7.56418	5.31063	3.38385	6.55497	5.34501
175	T451DRAFT_0179	electron transport complex protein RnfG	710	12.794	11.6078	6.4397	9.70051	6.18109	8.37972	13.4199	12.6677	7.54126	7.48499	8.01235	7.88201
176	T451DRAFT_0180	electron transport complex protein RnfD	1073	30.5663	17.6978	8.10988	11.8272	11.586	18.89	34.4115	18.1375	6.84529	7.56676	14.3974	16.906
177	T451DRAFT_0181	hypothetical protein	125	0.137372	0	0	0	0.239649	0	2.30985	0	0	0	0.835048	0
178	T451DRAFT_0182	electron transport complex protein RnfC	1487	15.6703	12.3461	5.20728	8.4486	4.88525	9.64101	17.2583	13.4284	5.49343	8.98431	6.69199	9.02456
179	T451DRAFT_0183	electron transport complex protein RnfB	572	13.9894	13.5255	6.05946	8.69617	5.3942	10.0194	16.4794	13.1211	4.62033	6.58099	7.3602	5.7903
180	T451DRAFT_0184	electron transport complex protein RnfA	581	19.2108	14.0919	3.42705	4.82954	7.42459	5.8144	21.3398	14.6878	4.6669	6.47905	8.89305	4.71774
181	T451DRAFT_0185	nitrogen fixation negative regulator NifL	1616	36.0432	33.2111	21.7675	25.8876	20.4651	28.7567	34.3152	35.3029	25.5931	25.9432	24.2867	31.0964
182	T451DRAFT_0186	Nif-specific regulatory protein	1541	64.6524	61.7906	30.5795	40.5144	34.2037	43.4403	59.0203	61.8113	35.347	43.8743	41.1383	45.9626
183	T451DRAFT_0187	hypothetical protein	260	92.7263	108.065	46.3742	61.0739	114.409	86.5549	121.045	108.914	54.7839	68.1326	107.392	64.4254
184	T451DRAFT_0188	Sel1 repeat-containing protein	668	104.315	123.025	110.562	121.625	72.8275	59.6037	97.5827	123.613	105.177	116.019	77.8691	66.9067
185	T451DRAFT_0189	hypothetical protein	500	25.8603	34.517	23.6721	24.7435	25.8522	13.5463	25.714	36.0991	23.7511	27.9003	27.2782	13.2101
186	T451DRAFT_0190	hypothetical protein	932	37.1804	66.5825	33.9053	31.407	38.6344	16.8248	32.6016	67.9967	38.8153	38.3307	43.3988	17.5847
187	T451DRAFT_0191	nitrogen fixation protein NifB	1490	18.9694	8.79912	6.55786	51.8735	6.67479	10.039	20.2214	10.0639	5.62058	62.8626	7.1689	9.61959
188	T451DRAFT_0192	Formate hydrogenlyase subunit 6/NADH:ubiquinone oxidoreductase 23 kD subunit (chain I)	278	11.7977	5.44911	5.7033	9.864	3.28656	7.55701	8.67537	8.50227	8.02503	1.32752	3.5044	7.8741
189	T451DRAFT_0193	nitrogenase-associated protein	422	8.50439	6.83752	4.10665	2.87125	2.94592	7.04929	6.47974	7.38316	4.14797	6.64643	2.96818	8.75058
190	T451DRAFT_0194	Flavorubredoxin	1283	8.15079	6.83126	14.6283	11.7305	3.95757	10.1784	7.46615	6.75897	12.386	10.9881	4.62379	9.03521
191	T451DRAFT_0195	Ferredoxin	287	20.5819	10.1166	11.8198	2.88862	6.3148	25.298	23.1979	10.2143	9.80641	6.42947	10.0017	20.4939
192	T451DRAFT_0196	Ferredoxin	350	21.4399	5.15256	7.1638	4.37293	6.93271	7.63508	17.2268	6.49011	10.9832	7.80281	10.3884	6.96129
193	T451DRAFT_0197	nitrogen fixation protein NifQ	575	16.7833	6.71177	6.60498	1.88543	6.69455	9.26565	17.1614	7.84762	5.73035	1.54039	8.07819	9.2029
194	T451DRAFT_0198	methyl-accepting chemotaxis protein	2387	12.8049	8.96032	6.65775	4.38148	6.2372	8.86458	11.2848	8.62897	6.09665	3.61785	6.88003	7.28058
195	T451DRAFT_0199	Glycine-zipper containing OmpA-like membrane domain-containing protein	389	17.4364	19.6102	14.9765	8.03296	15.0936	16.1155	16.1109	16.9659	16.323	19.1641	15.3844	16.1478
196	T451DRAFT_0200	hypothetical protein	959	382.77	412.769	624.333	346.523	379.934	197.528	319.6	435.833	702.876	360.124	477.842	216.846
197	T451DRAFT_0201	hypothetical protein	200	2102.83	225.875	287.605	209.81	258.297	14385.7	1969.23	244.037	350.432	173.085	304.967	14382.9
198	T451DRAFT_0202	hypothetical protein	389	7.19527	14.8351	96.6836	55.2471	17.7119	6.61038	7.20408	14.4802	81.8797	48.3847	18.5149	5.23579
199	T451DRAFT_0203	transcriptional regulator, TetR family	611	12.3096	28.0397	56.1234	40.0792	19.9544	14.0836	15.7889	26.7527	55.5563	38.7776	20.6143	13.9568
200	T451DRAFT_0204	hypothetical protein	632	55.5086	89.913	311.841	157.21	86.5268	80.8694	61.3795	99.5207	322.859	152.292	107.106	79.4822
201	T451DRAFT_0205	hypothetical protein	338	55.4773	32.0663	42.8724	29.2445	31.064	138.979	58.9421	35.5098	46.6094	27.9518	39.7863	118.883
202	T451DRAFT_0206	Cu(I)/Ag(I) efflux system membrane protein CusA/SilA	3194	17.7952	62.9269	56.7402	49.4761	45.0796	58.3081	19.8397	68.404	53.4394	52.2034	48.0946	58.481
203	T451DRAFT_0207	Co/Zn/Cd efflux system component	617	11.8837	43.6381	37.7091	39.1727	26.8246	32.1154	10.7631	43.9801	40.219	43.4249	29.7748	33.7813
204	T451DRAFT_0208	membrane fusion protein, Cu(I)/Ag(I) efflux system	1436	15.0789	56.375	45.9879	38.0589	29.6015	34.3977	15.3283	59.063	44.1698	43.947	34.5514	35.9752
205	T451DRAFT_0209	Outer membrane protein TolC	1295	18.0069	75.492	56.0917	62.6885	39.3362	32.3417	18.4137	85.4998	53.1666	63.722	41.3897	36.2028
206	T451DRAFT_0210	hypothetical protein	143	127.646	403.431	270.226	467.809	181.518	110.596	132.191	397.981	295.941	458.347	210.344	112.345
207	T451DRAFT_0211	Predicted N-acetyltransferase YhbS	518	16.7737	33.1783	8.75544	26.469	10.583	14.6005	16.1317	35.941	9.21007	26.3608	10.9486	9.9216
208	T451DRAFT_0212	Uncharacterized conserved protein, Alpha-E superfamily	938	10.5629	32.7226	5.46405	30.4582	6.22756	8.17046	8.70937	32.9873	5.15934	29.1936	7.40015	9.09124
209	T451DRAFT_0213	Uncharacterized conserved protein, circularly permuted ATPgrasp superfamily	1451	14.3905	40.5547	7.31859	31.6003	7.33936	8.02695	14.1047	40.6184	10.0531	31.2842	7.39755	7.47748
210	T451DRAFT_0214	hypothetical protein	1331	10.192	40.1869	3.9338	31.2391	4.30999	6.06105	12.1607	41.1208	5.23475	30.3892	5.35891	4.87668
211	T451DRAFT_0215	Uncharacterized conserved protein, DUF2126 family	3386	15.3611	51.5348	13.6339	52.2643	10.3997	11.1383	16.7885	52.6083	14.4852	57.6793	12.6083	10.1583
212	T451DRAFT_0216	citrate synthase	1304	40.5717	77.405	63.1413	61.2778	47.8977	29.7341	37.2506	78.4479	77.515	68.9991	56.4197	30.6834
213	T451DRAFT_0217	Uncharacterized conserved protein, circularly permuted ATPgrasp superfamily	2561	26.5183	43.5533	28.0323	37.8	22.3472	22.4244	24.9822	48.1363	32.0843	35.5362	27.0021	22.699
214	T451DRAFT_0218	Transglutaminase-like enzyme, putative cysteine protease	929	48.8899	41.6587	35.7612	35.5585	30.5204	37.6298	49.9835	44.7396	34.8397	36.5476	33.2207	31.0007
215	T451DRAFT_0219	putative proteasome-type protease	755	323.803	265.613	294.198	293.604	183.03	382.393	293.657	275.923	338.178	280.381	200.559	410.117
216	T451DRAFT_0220	glucokinase	974	60.6117	102.742	76.3571	87.7355	55.5142	50.6274	58.9215	107.406	77.0669	91.543	58.9242	57.9642
217	T451DRAFT_0221	phosphorylase kinase alpha/beta subunit	3233	14.654	44.5132	17.4041	40.1607	13.5141	10.319	15.093	49.0166	20.0435	41.3456	13.4041	10.533
218	T451DRAFT_0222	hypothetical protein	704	14.3177	36.4778	7.9611	39.3139	8.10603	6.20705	14.3545	39.2427	10.482	34.2841	9.93399	5.97541
219	T451DRAFT_0223	Transglutaminase-like enzyme, putative cysteine protease	794	37.5438	56.8047	52.801	52.2062	23.6933	34.0793	40.4497	54.8787	55.8928	46.3871	27.388	37.5182
220	T451DRAFT_0224	UDP-2,3-diacylglucosamine pyrophosphatase LpxH	788	9.54459	8.81101	9.03095	7.76917	5.94941	10.2803	11.0785	9.13493	12.2393	7.68077	5.45307	11.2808
221	T451DRAFT_0225	Major Facilitator Superfamily protein	1226	9.60822	27.6099	25.9551	26.5803	12.327	14.1199	10.1822	29.044	25.7558	27.7541	13.9345	15.6657
222	T451DRAFT_0226	processive 1,2-diacylglycerol beta-glucosyltransferase	1199	32.9969	26.502	21.5884	16.9668	13.1667	400.349	34.6766	26.8946	19.6087	16.1287	14.4659	397.19
223	T451DRAFT_0227	general secretion pathway protein A	1121	125.194	27.2038	26.4456	19.0576	18.746	1613.41	115.692	26.7533	24.4329	18.4361	22.2698	1711.13
224	T451DRAFT_0228	hypothetical protein	128	211.022	25.642	22.4692	8.46971	20.9459	1871.46	182.182	31.7757	19.8426	15.5694	24.7361	1955.82
225	T451DRAFT_0229	Outer membrane protein and related peptidoglycan-associated (lipo)proteins	845	248.408	27.5952	20.2471	15.9996	22.4582	2042.85	208.956	29.534	22.34	20.4398	26.5585	2306.59
226	T451DRAFT_0230	hypothetical protein	161	235.175	44.6929	31.605	24.9542	36.3753	2283.22	201.7	45.7587	42.4234	16.5042	44.5186	2485.99
227	T451DRAFT_0231	Animal haem peroxidase	1661	8.31181	7.04638	2.33089	2.15005	2.55195	7.20435	7.34174	7.44773	3.26487	1.68862	2.89075	5.40904
228	T451DRAFT_0232	hypothetical protein	2000	9.32415	9.3957	7.00577	4.87855	5.93132	11.0673	10.4538	9.48522	7.05326	5.0191	6.5934	7.34742
229	T451DRAFT_0233	Uncharacterized protein YjbI, contains pentapeptide repeats	2186	8.82928	17.902	13.7808	13.2737	9.45551	19.0979	9.24573	18.908	14.4292	13.7086	8.66659	17.032
230	T451DRAFT_0234	hypothetical protein	176	829.6	51.6427	47.9761	52.177	225.267	67.8001	1207.81	57.8175	62.2094	53.6802	309.98	66.6217
231	T451DRAFT_0235	Ethanolamine ammonia-lyase heavy chain	1388	123.529	14.8118	14.3983	11.0268	32.805	17.4001	177.881	16.3656	17.1612	11.3268	40.1205	15.7297
232	T451DRAFT_0236	Ethanolamine ammonia-lyase light chain	803	43.5169	8.55659	10.9745	7.62404	10.9305	9.48129	57.7208	9.63327	9.78809	7.53729	16.0753	9.93222
233	T451DRAFT_0237	cold shock protein (beta-ribbon, CspA family)	215	504.923	166.164	180.418	172.036	221.815	371.547	477.848	161.763	191.248	190.877	223.489	396.455
234	T451DRAFT_0238	hypothetical protein	377	158.643	111.887	143.284	112.32	94.2784	80.4229	157.993	108.13	167.515	91.0393	115.41	86.9945
235	T451DRAFT_0239	Sulfate permease, MFS superfamily	1706	27.6697	43.8904	54.8548	39.2126	33.3627	11.9106	31.2803	46.8724	61.2613	34.7419	39.0562	11.7043
236	T451DRAFT_0240	UPF0176 protein	977	66.1553	89.4869	82.9159	81.8526	56.9381	62.8061	64.8945	91.8538	89.6177	74.3392	66.6671	67.6251
237	T451DRAFT_0241	tRNA 2-selenouridine synthase	1109	20.547	38.3445	42.2587	44.8531	20.5155	24.8692	20.5832	37.132	42.1525	40.2662	23.4991	24.2011
238	T451DRAFT_0242	selenophosphate synthase	2309	11.6683	20.9003	31.7464	33.9988	10.8525	15.0817	11.7396	22.6867	32.4049	37.4965	13.6447	15.1685
239	T451DRAFT_0243	CopG antitoxin of type II toxin-antitoxin system	323	58.6384	56.2794	46.6899	60.4155	50.7771	74.0435	52.4248	57.6866	48.6677	55.0721	51.221	64.9422
240	T451DRAFT_0244	Transposase DDE domain-containing protein	890	4.07101	5.14677	4.06012	4.80081	2.97879	5.36306	3.79758	5.51847	4.782	4.14665	3.59665	5.15436
241	T451DRAFT_0245	Tetratricopeptide repeat-containing protein	584	136.196	75.2239	168.515	229.644	107.616	121.475	152.509	82.3654	144.812	246.708	126.991	108.896
242	T451DRAFT_0246	glucosylceramidase	1346	88.0265	55.3077	67.5813	29.6591	92.5614	55.6522	76.454	58.1432	75.9122	31.1473	120.188	61.7004
243	T451DRAFT_0247	dihydroorotate dehydrogenase (fumarate)	1013	132.829	78.0641	130.71	46.019	231.413	97.3566	138.472	80.1351	149.86	48.0168	303.045	99.3454
244	T451DRAFT_0248	pyruvate-ferredoxin/flavodoxin oxidoreductase	3638	151.499	86.7346	139.027	45.7868	258.687	138.487	151.326	91.6634	156.338	46.4814	333.543	137.068
245	T451DRAFT_0249	ribose-5-phosphate isomerase	686	67.785	51.9725	72.5087	51.315	50.7202	75.3855	66.7483	57.3434	86.2063	55.1963	59.3166	73.1979
246	T451DRAFT_0250	TIGR00266 family protein	1106	59.7433	54.6237	59.7428	42.0918	49.3085	51.6816	50.4304	52.2617	64.7657	40.9093	59.3317	52.01
247	T451DRAFT_0251	Uncharacterized membrane protein, DUF4010 family	1253	47.3896	27.4611	29.0448	21.5796	25.8321	65.698	45.151	26.2868	31.9393	14.2555	31.8086	68.7865
248	T451DRAFT_0252	proton-dependent oligopeptide transporter, POT family	1349	14.0147	21.6033	16.5366	21.6985	11.847	13.717	13.119	23.6538	19.3366	21.3935	10.9875	12.6428
249	T451DRAFT_0253	Hemolysin, contains CBS domains	1331	85.7416	57.7737	68.8139	53.0874	60.655	17.7917	86.1458	63.7338	72.4355	53.7357	70.7376	20.1503
250	T451DRAFT_0254	SagB-type dehydrogenase domain-containing protein	653	3814.82	26.7334	181.144	33.6927	1435.1	211.925	4123.49	30.4379	158.051	33.2316	1814.28	222.704
251	T451DRAFT_0255	hypothetical protein	299	293.811	309.292	614.747	392.229	273.212	115.343	268.566	313.741	716.868	451.996	342.177	139.482
252	T451DRAFT_0256	hypothetical protein	383	192.877	70.582	121.785	59.2762	110.986	98.866	161.948	76.4607	148.043	66.6798	151.893	105.263
253	T451DRAFT_0257	hypothetical protein	1136	49.1717	45.8152	52.8744	40.924	33.0546	54.6812	43.208	47.2607	53.3569	46.9111	40.6743	56.92
254	T451DRAFT_0258	Protein of unknown function (DUF938)	596	22.0983	24.5698	26.6026	22.149	19.4514	31.4422	20.5463	25.0053	31.2703	22.9109	23.1471	36.0255
255	T451DRAFT_0259	hypothetical protein	503	28.7444	23.5912	23.3843	19.9049	24.894	87.6425	36.2982	23.3122	26.8848	17.1686	27.6343	60.1317
256	T451DRAFT_0260	hypothetical protein	305	21.563	44.1093	35.18	34.2905	22.8845	14.7679	21.6618	45.2899	36.2355	38.7202	23.1007	16.5384
257	T451DRAFT_0261	hypothetical protein	857	43.6602	101.323	73.3577	107.378	42.6971	22.8078	44.7098	112.291	80.5796	101.888	45.9788	24.6097
258	T451DRAFT_0262	Ribosomal protein S18 acetylase RimI	530	53.2642	47.0584	53.8477	21.899	38.0387	23.149	59.733	50.794	54.5273	23.8143	38.0105	22.2312
259	T451DRAFT_0263	Aldo/keto reductase	845	118.026	72.8402	144.348	94.8654	73.2419	45.9651	116.075	81.9179	148.785	98.2682	89.6607	44.6022
260	T451DRAFT_0264	methyl-accepting chemotaxis sensory transducer with Pas/Pac sensor	3092	97.6645	30.7021	22.7293	4.9087	7.14995	29.1129	94.0501	34.3648	30.2375	5.22783	8.49024	29.0693
261	T451DRAFT_0265	hypothetical protein	275	236.593	85.9073	140.384	82.3237	89.1059	166.479	204.242	94.7126	169.99	70.0527	107.924	177.404
262	T451DRAFT_0266	response regulator receiver and ANTAR domain protein	605	15.2983	38.542	43.6985	23.8222	26.3416	19.0847	16.8438	43.2034	48.335	27.0841	28.7551	16.5492
263	T451DRAFT_0267	PAS domain S-box-containing protein	3491	25.2974	50.1914	52.8636	38.5627	27.4205	34.4561	25.7949	54.5124	50.8298	40.8272	29.611	32.4753
264	T451DRAFT_0268	efflux transporter, outer membrane factor (OMF) lipoprotein, NodT family	1580	21.0623	5.68412	9.35814	11.0188	3.12833	85.2572	19.7253	6.32387	8.68922	9.34308	2.8958	87.4636
265	T451DRAFT_0269	RND family efflux transporter, MFP subunit	1187	7.16084	4.42113	1.42893	1.61176	1.65301	30.5127	5.9094	4.48681	1.59034	1.67892	1.77339	30.4685
266	T451DRAFT_0270	hydrophobic/amphiphilic exporter-1, HAE1 family	3119	29.2065	9.98546	6.84488	5.66362	6.65105	44.4822	29.9115	9.52192	7.4059	5.7032	8.75699	45.3075
267	T451DRAFT_0271	hypothetical protein	158	147.914	24.0833	9.80155	12.5122	20.9503	517.606	122.329	27.2966	14.12	11.2117	22.3516	620.799
268	T451DRAFT_0272	UDP-glucose 4-epimerase	1013	58.5155	59.3715	88.0135	106.077	42.9677	82.2089	52.5118	59.1051	91.2102	116.217	49.2195	82.9037
269	T451DRAFT_0273	rhamnosyltransferase	923	22.8272	17.0766	26.9253	22.1785	16.2925	24.8187	23.3325	18.2915	26.1416	21.8312	19.5455	21.592
270	T451DRAFT_0274	Glycosyltransferase involved in cell wall bisynthesis	1202	18.9858	13.9681	10.7059	7.26851	12.1744	15.9259	19.5841	14.7736	12.5354	5.95641	14.3864	13.9831
271	T451DRAFT_0275	Glycosyltransferase involved in cell wall bisynthesis	860	11.9003	10.6946	5.6595	5.19074	8.63852	7.66077	12.4419	10.1905	7.06403	7.12355	9.04231	7.25977
272	T451DRAFT_0276	Glycosyltransferases involved in cell wall biogenesis	785	11.7029	9.28118	8.0321	5.03676	6.12479	10.2554	11.0559	8.87656	8.6134	5.54753	9.21922	7.85639
273	T451DRAFT_0277	2-polyprenyl-3-methyl-5-hydroxy-6-metoxy-1,4-benzoquinol methylase	944	18.9724	9.81934	6.21051	4.7964	11.2018	14.8662	21.788	9.31625	7.92615	3.98763	11.4259	11.5943
274	T451DRAFT_0278	Membrane protein involved in the export of O-antigen and teichoic acid	1328	5.9609	6.34176	4.24811	3.26543	3.30465	7.87185	5.87028	6.98068	3.07558	1.3895	3.10471	6.14904
275	T451DRAFT_0279	hypothetical protein	194	0.265539	0.929586	0	0.328721	0.308826	0.60643	0.262642	0.791147	0.17692	0	0.448372	0.0981174
276	T451DRAFT_0280	O-antigen ligase	1310	5.0466	5.57539	3.09616	3.65106	2.69834	6.45329	6.01577	5.85811	3.64184	2.14106	3.06769	4.18474
277	T451DRAFT_0281	tyrosine-protein kinase Etk/Wzc	2378	7.09102	7.4775	5.44249	5.01486	3.74767	7.83798	6.76367	6.94479	5.67229	4.43855	4.30897	5.57115
278	T451DRAFT_0282	polysaccharide export outer membrane protein	1112	8.66298	6.00051	4.0122	2.75274	2.66696	8.81147	8.44626	6.79077	4.32117	3.58431	3.77036	7.63445
279	T451DRAFT_0283	putative colanic acid biosysnthesis UDP-glucose lipid carrier transferase	1421	10.6703	11.3712	10.4572	7.4049	7.82106	17.8713	12.024	11.125	11.0382	8.41469	9.83087	15.9271
280	T451DRAFT_0284	hypothetical protein	218	14.5722	16.3795	10.9941	17.8444	15.94	10.485	13.0108	15.4186	13.0677	7.44875	16.6786	10.7398
281	T451DRAFT_0285	hypothetical protein	323	20.9461	29.8147	13.9271	7.50258	14.8853	10.3026	14.8809	28.7958	7.86334	4.5703	19.7128	10.6665
282	T451DRAFT_0286	intein N-terminal splicing region/RHS repeat-associated core domain-containing protein	6917	59.6995	54.6885	19.4198	18.4576	29.1138	19.2123	48.0846	56.7244	19.8432	20.1572	32.6936	17.9175
283	T451DRAFT_0287	hypothetical protein	869	457.96	144.272	33.2234	18.7133	113.585	23.1698	330.067	157.456	38.825	17.2422	143.139	21.4661
284	T451DRAFT_0288	Transposase and inactivated derivatives	547	35.8185	34.8481	34.1087	24.5994	26.3143	72.8499	34.5272	38.553	31.7498	23.2091	32.949	71.4413
285	T451DRAFT_0289	hypothetical protein	3665	73.4136	53.8756	249.023	621.624	56.5693	85.0887	71.695	57.5779	208.557	713.03	66.184	85.3423
286	T451DRAFT_0290	two-component system, NtrC family, sensor histidine kinase GlrK	1580	39.4076	92.8293	75.8453	76.2438	51.3046	30.9755	39.4291	97.1699	68.9272	76.3329	50.594	30.9857
287	T451DRAFT_0291	hypothetical protein	575	15.529	43.0933	34.4357	26.8397	17.062	7.68728	14.1781	46.0714	30.8006	28.6256	18.6676	7.87874
288	T451DRAFT_0292	HAMP domain-containing protein	1613	14.0204	60.2511	34.4037	37.1245	20.3917	15.1918	16.1418	61.688	34.9608	33.9994	20.352	13.4884
289	T451DRAFT_0293	DNA-binding response regulator, OmpR family, contains REC and winged-helix (wHTH) domain	680	29.8987	77.0687	77.9745	83.091	30.8592	49.3329	27.1747	79.6754	73.7427	82.8195	36.4822	48.2028
290	T451DRAFT_0294	Outer membrane protein TolC	1454	109.395	137.773	134.607	98.2017	77.8674	93.2696	100.048	138.863	143.167	95.9433	90.0352	105.725
291	T451DRAFT_0295	hypothetical protein	167	110.535	202.585	240.002	200.099	133.816	114.427	96.4131	211.291	257.726	212.149	139.904	129.368
292	T451DRAFT_0296	Uncharacterised protein family protein	269	138.458	66.5044	64.0128	63.0607	79.4562	101.653	120.278	69.0956	74.3865	65.5787	85.2381	114.846
293	T451DRAFT_0297	membrane fusion protein, multidrug efflux system	1187	103.608	54.1171	69.5514	32.5575	67.7736	122.221	100.803	54.152	76.1628	32.3969	81.8253	118.923
294	T451DRAFT_0298	Uncharacterized membrane protein YccC	2267	24.3144	23.8491	31.3099	14.5997	19.9003	25.3473	25.4126	24.3595	33.2778	14.2607	24.1576	24.8535
295	T451DRAFT_0299	DNA-binding transcriptional regulator, LysR family	905	8.10193	27.579	26.0348	25.4383	15.938	11.4026	10.8098	28.4409	26.6236	24.386	16.205	8.64452
296	T451DRAFT_0300	FMN-dependent NADH-azoreductase	602	16.8863	19.412	26.8275	12.6061	12.4403	14.015	17.0688	16.5975	24.6871	9.68607	11.4727	12.7742
297	T451DRAFT_0301	Polyisoprenoid-binding protein YceI	566	14.0163	18.7349	23.257	14.0839	12.9669	10.0366	13.6233	19.7954	24.5593	12.1278	13.2167	8.2058
298	T451DRAFT_0302	Aromatic ring-opening dioxygenase, catalytic subunit, LigB family	812	44.7475	51.4368	66.0254	46.6509	44.2702	40.0093	45.6188	51.8287	80.7338	47.4495	52.3191	41.1873
299	T451DRAFT_0303	Predicted arabinose efflux permease, MFS family	1214	21.4715	39.7668	46.5006	29.0493	26.8964	21.7353	25.3084	44.0598	44.6135	34.3516	29.7925	18.4703
300	T451DRAFT_0304	Ribosomal protein L11 methylase	2090	24.3277	15.5316	10.8148	10.3744	12.1258	58.2448	23.3228	15.2895	11.0686	9.49999	13.9591	56.9768
301	T451DRAFT_0305	hypothetical protein	938	20.5583	11.5356	13.6012	10.0621	7.8563	24.2068	20.5331	11.683	11.6725	14.0066	9.55157	24.5545
302	T451DRAFT_0306	hypothetical protein	1208	43.6254	18.9148	16.3912	8.4994	18.5862	71.1367	45.4973	19.2488	16.9055	9.10409	24.6263	65.172
303	T451DRAFT_0307	hypothetical protein	1355	42.631	15.7448	12.0278	5.97715	13.8948	36.6152	40.0726	17.8402	13.0704	5.99198	17.1272	35.569
304	T451DRAFT_0308	hypothetical protein	1034	45.1542	25.3069	16.4393	12.9517	18.4981	43.2848	39.5695	27.1637	19.0533	10.7075	23.9753	41.7881
305	T451DRAFT_0309	hypothetical protein	1736	31.9592	18.6988	16.8857	14.4001	18.2653	16.3711	31.1213	21.5282	19.3756	15.6039	23.6	16.9076
306	T451DRAFT_0310	Subtilisin-like serine proteases	1436	24.1191	9.7077	5.70034	3.50834	8.01056	32.3261	23.371	10.1217	7.00311	3.0326	10.031	32.1576
307	T451DRAFT_0311	hypothetical protein	812	26.6878	12.2818	10.2171	5.18343	9.61032	22.3125	23.8029	13.7983	10.9477	5.36306	11.098	24.7311
308	T451DRAFT_0312	hypothetical protein	248	15.3021	14.4708	25.8702	40.886	10.5692	21.144	13.286	16.6479	22.9739	45.2386	10.9432	18.4208
309	T451DRAFT_0313	hypothetical protein	1130	40.5583	26.2051	18.4689	11.1178	15.8131	46.0625	40.747	25.3586	19.4392	11.1042	18.5053	44.1169
310	T451DRAFT_0314	V8-like Glu-specific endopeptidase	3503	52.8872	35.4399	27.2096	22.2282	26.7621	48.6835	52.8143	36.9225	27.4932	20.4174	29.3705	47.8831
311	T451DRAFT_0315	hypothetical protein	239	28.5953	24.9005	12.188	6.13705	12.8473	11.5327	24.3037	22.8618	10.3398	8.02957	13.3206	12.2651
312	T451DRAFT_0316	insertion element IS1 protein InsB	431	4.50205	3.93316	2.30988	2.81129	2.29363	3.15858	3.7042	3.27619	2.22976	1.71254	2.94657	3.44481
313	T451DRAFT_0317	Transposase and inactivated derivatives	281	0.733304	0.320889	0	0	0.373119	0.657917	1.1484	0.546201	0.488575	0.52534	0.309552	0.270958
314	T451DRAFT_0318	hypothetical protein	239	20.0454	23.3159	24.376	28.5506	19.4903	12.3062	22.7403	25.6232	23.5518	22.8534	20.5268	10.9908
315	T451DRAFT_0319	DNA-binding transcriptional response regulator, NtrC family, contains REC, AAA-type ATPase, and a Fis-type DNA-binding domains	1409	22.9116	23.7936	19.6793	17.199	25.4595	12.453	21.5888	21.0671	21.9722	16.3965	29.04	11.9964
316	T451DRAFT_0320	DNA replication protein	683	24.6888	21.7041	20.2448	13.7254	16.6667	19.7843	21.0872	20.1572	19.2969	14.1569	16.9384	17.0839
317	T451DRAFT_0321	Transposase and inactivated derivatives	281	0.855522	0.834312	0.787313	0.226946	0.319817	1.07659	1.32972	0.819301	0.610719	1.05068	0.557194	0.745134
318	T451DRAFT_0322	insertion element IS1 protein InsB	431	10.0001	19.4984	9.06841	20.1229	7.85393	6.43415	11.7825	16.559	8.99868	12.844	9.52588	6.49214
319	T451DRAFT_0323	Trypsin-like peptidase domain-containing protein	1043	57.672	48.7246	58.0485	33.1394	42.7227	35.2088	51.1153	51.151	64.4656	29.51	50.0889	38.2886
320	T451DRAFT_0324	Membrane associated serine protease, rhomboid family	569	143.348	113.782	110.229	98.8521	86.8939	86.7218	129.545	108.948	131.861	110.391	104.993	107.652
321	T451DRAFT_0325	NTE family protein	839	85.0595	31.0382	39.2017	12.3895	40.5247	57.6519	75.9733	33.1478	44.3041	16.1872	52.5016	57.5581
322	T451DRAFT_0326	hypothetical protein	1229	182.795	65.9876	76.8652	43.1719	77.2181	186.324	172.371	69.3481	89.646	43.6015	97.3742	188.381
323	T451DRAFT_0327	Transposase DDE domain-containing protein	890	4.51476	5.36966	3.93583	3.86931	3.56781	4.72101	4.14108	4.77693	3.70219	2.65385	4.574	4.72661
324	T451DRAFT_0328	putative DNA primase/helicase	2306	28.9891	21.123	21.3944	15.459	26.4617	23.789	26.9788	22.3768	24.0674	15.2038	27.6645	22.7245
325	T451DRAFT_0329	hypothetical protein	230	11.9454	11.2908	15.3903	11.9226	9.24733	11.1071	13.4396	15.6819	14.0274	11.8738	11.3458	14.483
326	T451DRAFT_0330	hypothetical protein	1016	20.163	35.0384	26.6019	30.1912	26.3885	14.0443	19.9096	32.4186	25.8769	31.0933	25.5645	11.3909
327	T451DRAFT_0331	Site-specific recombinase XerD	1040	38.1241	51.6916	26.4135	46.3573	35.0689	20.0065	37.1855	48.1699	29.9661	42.5119	31.9332	18.2661
328	T451DRAFT_0333	7-cyano-7-deazaguanine synthase	677	35.8649	148.401	94.1692	130.181	52.5007	51.4382	32.6387	142.6	84.9188	125.706	54.0407	52.437
329	T451DRAFT_0334	7-carboxy-7-deazaguanine synthase	641	55.2918	153.978	119.419	139.88	89.8451	36.6026	57.5766	155.566	108.322	143.36	88.4769	39.5543
330	T451DRAFT_0335	tol-pal system protein YbgF	857	306.503	808.393	642.795	696.282	539.805	361.513	314.99	822.447	653.327	672.216	521.012	369.923
331	T451DRAFT_0336	peptidoglycan-associated lipoprotein	575	285.824	734.97	778.811	757.61	379.61	267.243	274.435	768.533	792.161	753.635	398.161	305.682
332	T451DRAFT_0337	TolB protein	1283	163.98	329.728	245.347	267.514	172.896	116.848	160.84	335.173	264.521	262.047	186.009	130.261
333	T451DRAFT_0338	colicin import membrane protein	1499	92.8455	309.104	196.661	262.703	134.523	61.6436	104.613	328.948	190.021	243.638	132.153	61.7646
334	T451DRAFT_0339	biopolymer transport protein TolR	428	63.8717	220.031	129.226	177.31	101.137	31.336	54.643	212.939	115.157	189.699	94.5445	35.0453
335	T451DRAFT_0340	biopolymer transport protein TolQ	677	84.8685	241.98	163.993	216.467	110.422	46.92	86.125	251.602	155.896	213.254	102.351	57.3011
336	T451DRAFT_0341	acyl-CoA thioester hydrolase	416	56.9633	120.429	77.9995	103.476	72.9461	51.39	60.1795	122.823	77.7205	102.021	69.7965	53.215
337	T451DRAFT_0342	Holliday junction DNA helicase subunit RuvB	1034	106.932	327.228	195.595	307.696	138.41	126.555	105.437	341.847	180.508	295.598	127.145	121.259
338	T451DRAFT_0343	Holliday junction DNA helicase subunit RuvA	611	18.8016	122.873	58.5977	111.888	44.2723	14.7438	21.5985	123.967	43.3103	100.628	29.3554	15.6079
339	T451DRAFT_0344	Holliday junction endonuclease RuvC	497	28.2277	158.713	60.094	135.756	67.1452	23.8068	29.97	173.432	49.9298	134.849	49.6003	20.9497
340	T451DRAFT_0345	DNA-binding regulatory protein, YebC/PmpR family	746	79.7349	316.223	179.222	308.858	146.709	62.879	86.0137	339.472	158.408	295.934	124.576	60.2938
341	T451DRAFT_0346	phosphoserine phosphatase	641	82.3752	278.387	127.357	241.856	123.633	114.816	88.9748	280.554	110.303	250.794	100.853	109.873
342	T451DRAFT_0347	D-3-phosphoglycerate dehydrogenase	1583	67.4929	325.694	133.98	297.911	107.704	72.1535	67.4539	342.393	120.942	294.495	93.655	79.2775
343	T451DRAFT_0348	L,D-transpeptidase ErfK/SrfK	1064	69.7029	362.391	121.083	334.922	108.873	46.0765	69.9001	375.181	105.516	335.129	89.0771	52.292
344	T451DRAFT_0349	basic amino acid/polyamine antiporter, APA family	1409	81.9335	156.661	86.3586	102.153	90.687	59.6408	75.4825	165.171	95.7569	102.046	84.3173	56.618
345	T451DRAFT_0355	tyrosyl-tRNA synthetase	1196	166.719	133.219	125.015	112.987	116.594	134.215	140.034	140.649	142.742	108.679	137.749	156.639
346	T451DRAFT_0356	Murein DD-endopeptidase MepM and murein hydrolase activator NlpD, contain LysM domain	1472	30.2835	103.12	81.3349	70.3137	50.4492	33.2025	30.2069	108.553	84.0573	70.551	51.9896	33.3626
347	T451DRAFT_0357	anhydro-N-acetylmuramic acid kinase	1157	16.5927	97.9788	76.8044	81.7405	41.4389	29.8368	17.8943	102.821	78.4046	89.9503	40.2217	33.825
348	T451DRAFT_0358	iron-sulfur cluster insertion protein	332	180.094	532.437	249.556	523.813	195.166	1815.69	167.233	486.243	264.862	556.468	206.509	1907.72
349	T451DRAFT_0359	N-acetyl-gamma-glutamyl-phosphate reductase	1031	79.4621	93.8956	106.29	96.3073	64.1253	71.3351	79.847	106.023	107.928	87.4126	71.8147	73.9605
350	T451DRAFT_0360	putative NAD(P)H quinone oxidoreductase, PIG3 family	983	83.2549	67.0541	79.559	54.1704	77.0083	100.909	77.8023	73.9151	86.6964	61.4961	88.4531	89.1904
351	T451DRAFT_0361	thiosulfate/3-mercaptopyruvate sulfurtransferase	845	46.353	71.0474	103.81	50.7156	65.5845	40.0578	44.9628	75.7422	121.367	57.3886	81.8372	38.7904
352	T451DRAFT_0362	Endonuclease, Uma2 family (restriction endonuclease fold)	593	68.5124	59.2718	73.6828	60.3306	51.1982	74.6527	62.008	53.8094	85.6613	67.4624	58.674	91.2899
353	T451DRAFT_0363	PAS domain S-box-containing protein	1358	20.2063	22.735	42.9002	22.8696	20.8237	11.188	21.7492	23.5084	44.7354	25.8173	22.9823	9.67157
354	T451DRAFT_0364	Glyoxylase, beta-lactamase superfamily II	1097	554.561	19.5957	19.7303	8.71995	41.8075	22.7359	914.467	20.9867	21.2442	10.0253	53.9667	23.7544
355	T451DRAFT_0365	sulfide:quinone oxidoreductase	1253	545.008	122.294	239.244	96.803	269.641	92.5379	798.554	125.481	284.687	95.547	362.015	106.066
356	T451DRAFT_0366	sulfate permease, SulP family	1733	86.69	44.6531	51.5321	31.058	44.7354	35.4174	122.359	46.2307	54.088	27.3861	51.4477	33.9836
357	T451DRAFT_0367	hypothetical protein	1061	116.948	75.7903	111.625	85.0492	72.9846	79.5194	111.558	78.6073	121.18	75.2712	84	87.9618
358	T451DRAFT_0368	Diadenosine tetraphosphate (Ap4A) hydrolase	407	276.39	143.829	226.489	156.531	147.168	217.951	258.435	146.581	235.956	156.507	177.559	200.964
359	T451DRAFT_0369	flagellar FliL protein	464	405.974	146.526	154.562	148.297	116.145	335.737	345.357	148.091	167.1	133.781	134.601	420.775
360	T451DRAFT_0370	beta-N-acetylhexosaminidase	1010	35.6862	75.5998	49.2485	52.6592	35.1762	15.3924	38.0042	75.7231	45.2308	58.829	39.7544	13.3055
361	T451DRAFT_0371	hypoxanthine phosphoribosyltransferase	539	26.9201	75.3479	43.0977	57.0279	32.2626	12.2231	25.8071	83.7462	42.2822	54.228	35.8265	14.5851
362	T451DRAFT_0372	5'-methylthioadenosine phosphorylase	728	35.3337	145.51	113.201	131.135	61.3319	19.4155	36.3946	154.136	103.014	144.376	58.1886	19.793
363	T451DRAFT_0373	FKBP-type peptidyl-prolyl cis-trans isomerase SlyD	479	166.553	729.34	647.616	926.623	292.37	85.8234	162.998	748.219	596.88	966.006	267.708	93.6241
364	T451DRAFT_0374	transcription elongation factor GreB	500	72.9791	54.3183	60.3971	49.1044	45.9527	51.6641	63.2151	54.916	62.9473	44.4338	48.8503	48.8432
365	T451DRAFT_0376	Soluble lytic murein transglycosylase and related regulatory proteins (some contain LysM/invasin domains)	1100	64.3777	85.481	73.2086	68.2359	50.6259	70.1301	62.4554	87.6106	82.4674	64.6176	57.1882	72.6782
366	T451DRAFT_0377	apolipoprotein D and lipocalin family protein	512	47.0876	44.2044	53.0042	36.8681	32.7938	38.1107	47.3699	47.9333	58.4554	39.2117	45.9725	43.1628
367	T451DRAFT_0378	EF hand	905	295.844	15.6228	24.0384	11.5565	80.5671	47.5604	290.72	15.0091	25.7513	11.9891	104.65	50.2686
368	T451DRAFT_0379	two-component system, OmpR family, sensor kinase	1346	49.1162	17.2569	21.8879	12.0342	24.1029	58.8862	47.7727	19.9664	27.3355	11.9544	32.0407	56.6942
369	T451DRAFT_0380	two-component system, OmpR family, response regulator CpxR	686	22.2529	12.1716	13.1687	8.27361	13.6899	20.2857	18.7668	12.1265	14.3093	8.71521	17.9548	19.451
370	T451DRAFT_0381	hypothetical protein	494	36.1506	8.65192	14.9281	7.87467	18.7378	18.8141	31.7336	9.44507	14.7295	10.1601	24.0175	22.8109
371	T451DRAFT_0382	Alpha/beta hydrolase family protein	1280	5.28562	4.90298	6.10701	3.33806	3.70941	9.84773	5.34736	5.75559	6.30138	2.36424	6.49663	6.45398
372	T451DRAFT_0383	efflux transporter, outer membrane factor (OMF) lipoprotein, NodT family	1430	7.33693	7.51626	6.80723	4.54877	5.0695	10.4249	6.53237	6.86914	6.64847	3.20017	5.91249	8.14635
373	T451DRAFT_0384	HlyD family secretion protein	1283	15.4718	9.26297	11.4382	9.69253	7.85678	18.1036	16.2826	9.96499	9.33634	7.24871	8.61028	16.661
374	T451DRAFT_0385	putative ABC transport system ATP-binding protein	731	5.37932	4.61334	18.9659	25.4739	2.66368	8.6448	5.6459	4.82913	9.15577	31.0993	2.83204	7.88993
375	T451DRAFT_0386	putative ABC transport system permease protein	1205	11.7422	9.44351	12.2092	7.93841	10.2547	14.8681	10.6556	9.42548	10.8522	8.45297	10.9867	12.1791
376	T451DRAFT_0387	HDIG domain-containing protein	1223	78.7953	72.9911	102.387	63.6676	62.9373	62.1013	73.2694	73.4909	118.403	64.9386	76.2303	66.5984
377	T451DRAFT_0388	putative addiction module component, TIGR02574 family	215	79.9475	89.1633	77.175	69.7042	67.9935	56.1268	66.9097	98.3002	86.8437	70.7206	76.7079	63.9214
378	T451DRAFT_0389	ParE toxin of type II toxin-antitoxin system, parDE	290	61.8176	82.6453	57.7245	56.9549	53.7145	45.784	49.2541	79.8638	64.0291	62.1025	61.0689	49.031
379	T451DRAFT_0390	DNA-binding transcriptional regulator, LysR family	872	17.7032	37.2468	46.7249	34.9575	27.3968	11.0825	17.0816	40.9932	46.9178	41.6453	29.7462	11.6784
380	T451DRAFT_0391	hypothetical protein	605	8.23099	10.8204	9.93424	8.43265	7.40239	6.11156	8.25346	8.92989	9.58758	6.58803	7.82139	7.01612
381	T451DRAFT_0392	polyhydroxybutyrate depolymerase	872	10.3581	11.5194	10.233	7.97149	9.17235	14.4168	9.89445	13.8169	8.34444	5.07869	8.89793	13.9268
382	T451DRAFT_0393	hypothetical protein	902	182.281	49.6034	131.629	39.7337	121.402	121.449	170.802	45.5343	158.56	40.833	153.679	123.621
383	T451DRAFT_0394	deoxyribodipyrimidine photo-lyase	1361	48.1207	31.2447	45.1898	23.4752	38.8153	63.0656	49.3801	30.798	50.311	22.3438	45.2241	60.1253
384	T451DRAFT_0395	Uncharacterized conserved protein, DUF1499 family	428	78.7965	55.0289	65.3884	47.5309	53.1932	92.8693	71.6272	57.6276	78.1076	51.7362	60.767	88.8586
385	T451DRAFT_0396	Uncharacterized conserved protein YbgA, DUF1722 family	935	38.1998	43.2044	62.1508	41.9462	44.1973	13.3196	35.1491	41.629	71.141	40.4181	53.1581	13.4363
386	T451DRAFT_0397	Nucleoside-diphosphate-sugar epimerase	842	21.699	30.8634	45.5432	28.5535	25.5268	14.5712	25.3149	32.9933	51.4836	31.4702	32.8102	11.8685
387	T451DRAFT_0398	N-ethylmaleimide reductase	1094	133.276	125.265	179.711	120.724	127.546	137.711	127.397	131.232	208.005	119.082	149.622	155.567
388	T451DRAFT_0399	hypothetical chaperone protein	1298	24.9106	73.6642	44.2583	58.8097	30.8101	19.4353	22.8069	74.5064	38.2095	53.9077	29.1109	22.393
389	T451DRAFT_0400	hypothetical protein	290	246.027	684.047	793.394	947.123	365.723	175.95	267.53	730.153	684.673	968.188	323.701	174.332
390	T451DRAFT_0401	hypothetical protein	512	763.563	221.585	744.219	289.216	370.649	328.914	595.375	207.831	991.462	286.303	482.185	394.079
391	T451DRAFT_0402	hypothetical protein	218	14.8085	16.7931	11.3324	11.7013	12.5046	11.333	16.5946	15.3482	12.9103	9.48022	14.8432	12.8354
392	T451DRAFT_0403	DNA-binding transcriptional regulator, MarR family	524	13.5013	21.5788	11.681	16.3081	8.20364	12.2202	11.5713	17.545	14.9997	11.973	8.56562	11.9149
393	T451DRAFT_0404	hypothetical protein	389	30.2819	32.8227	19.7159	38.0336	18.9055	15.1218	26.9826	31.8407	29.1167	37.759	22.8976	13.3097
394	T451DRAFT_0405	HflC protein	320	15.3471	14.2581	14.749	13.5515	23.8713	19.2753	30.5184	17.5546	10.1895	10.1489	22.0179	11.9562
395	T451DRAFT_0406	cell division protease FtsH	1904	19.4442	31.5879	33.9095	22.9097	16.6615	30.8154	18.2776	32.6553	29.4012	20.7785	16.7755	30.4916
396	T451DRAFT_0407	hypothetical protein	635	77.2855	99.059	88.7843	153.856	104.115	49.3087	70.2904	92.9113	89.7247	139.6	111.148	55.2758
397	T451DRAFT_0408	hypothetical protein	362	48.8583	85.5368	92.6905	87.7304	62.7259	33.7064	54.3306	89.9695	96.2355	81.1506	70.2602	37.1231
398	T451DRAFT_0409	hypothetical protein	1133	104.742	111.562	96.7862	100.47	90.8071	57.8225	98.2923	104.485	102.998	91.986	102.277	61.506
399	T451DRAFT_0411	glucokinase	1064	42.7675	121.899	98.1071	106.386	65.8669	14.3268	42.652	128.844	89.7415	99.6856	65.8268	13.149
400	T451DRAFT_0412	Uncharacterized conserved protein	455	47.5897	128.497	129.418	128.805	69.1954	26.4845	46.1372	129.735	136.988	142.916	78.6108	25.2263
401	T451DRAFT_0413	uroporphyrinogen decarboxylase	1067	37.5296	180.779	125.753	153.005	88.8577	19.4373	43.7736	181.216	115.834	149.419	80.4624	17.893
402	T451DRAFT_0414	Cell division protein DamX, binds to the septal ring, contains C-terminal SPOR domain	1886	64.0792	158.51	116.053	139.548	73.4609	44.5923	62.2182	161.262	107.553	139.402	74.4762	49.9789
403	T451DRAFT_0415	3-dehydroquinate synthase	1082	108.076	244.625	179.762	234.989	126.968	72.8812	112.642	251.288	170.47	226.001	129.142	73.2716
404	T451DRAFT_0416	shikimate kinase	524	330.814	360.473	403.416	445.551	214.81	204.6	299.265	389.125	400.472	474.978	252.719	239.242
405	T451DRAFT_0417	type IV pilus assembly protein PilQ	2357	292.681	100.66	191.261	83.2254	128.187	232.207	238.794	103.687	215.895	85.6788	163.916	272.301
406	T451DRAFT_0418	type IV pilus assembly protein PilP	611	196.222	59.09	129.325	51.9778	84.2547	105.049	160.585	60.1621	151.221	45.5425	106.545	126.982
407	T451DRAFT_0419	type IV pilus assembly protein PilO	617	238.203	66.6117	157.948	60.9812	89.2616	133.964	185.422	68.8059	191.193	51.2007	117.295	159.25
408	T451DRAFT_0420	type IV pilus assembly protein PilN	575	277.552	70.0659	139.41	65.4355	110.082	173.68	210.042	64.863	169.523	60.717	141.777	210.938
409	T451DRAFT_0421	type IV pilus assembly protein PilM	1061	359.906	93.2293	198.715	82.2844	128.436	254.177	285.593	97.1959	225.02	88.4193	164.458	282.382
410	T451DRAFT_0422	penicillin-binding protein 1A	2345	11.7894	34.9528	30.7402	51.7518	17.2455	5.69782	12.2257	36.4627	31.0439	52.3125	17.8049	4.7242
411	T451DRAFT_0423	preprotein translocase subunit SecA	2726	92.012	486.679	263.856	463.949	197.413	51.4438	101.114	497.523	237.386	458.025	165.589	55.638
412	T451DRAFT_0424	putative peptide zinc metalloprotease protein	2114	40.7763	98.1717	81.0706	71.404	56.8728	46.5486	40.5483	100.17	81.8445	68.0493	60.9383	40.0144
413	T451DRAFT_0425	Membrane-fusion protein	1373	78.2787	209.078	132.021	115.932	133.941	53.8968	83.0158	214.887	135.365	106.119	139.124	50.2557
414	T451DRAFT_0426	RND family efflux transporter, MFP subunit	791	185.023	245.978	168.047	131.414	169.947	192.672	174.802	271.786	168.965	123.639	190.222	194.655
415	T451DRAFT_0427	Outer membrane protein TolC	1556	373.569	326.929	243.273	167.955	270.712	120.985	321.859	345.257	252.08	167.496	324.86	130.601
416	T451DRAFT_0428	protein of unknown function (DUF4347)	8924	570.667	250.218	176.466	115.381	315.587	155.709	474.017	262.607	189.439	115.182	388.702	164.112
417	T451DRAFT_0429	hypothetical protein	146	808.356	334.617	201.788	213.155	333.621	219.064	719.617	334.087	198.882	199.187	358.542	235.979
418	T451DRAFT_0430	hypothetical protein	122	198.176	65.6318	72.536	68.9991	134.68	264.914	271.886	76.7412	56.2663	33.2751	149.727	176.15
419	T451DRAFT_0431	Endonuclease, Uma2 family (restriction endonuclease fold)	593	102.016	138.098	163.532	168.947	85.9787	110.619	92.7971	131.664	163.277	156.831	96.2254	118.959
420	T451DRAFT_0432	Sulfotransferase family protein	950	19.6298	105.926	25.4614	31.2147	30.6972	16.8068	19.8983	106.404	21.8941	30.068	30.7466	17.1714
421	T451DRAFT_0433	Microcystin-dependent protein	674	1004.94	1656.32	606.81	374.873	1244.25	165.948	874.382	1700.15	638.529	373.542	1476.98	179.672
422	T451DRAFT_0434	Aspartyl/Asparaginyl beta-hydroxylase	710	47.3306	69.1387	47.4668	42.305	36.6435	32.217	44.8047	72.1584	48.0997	33.8904	40.4538	33.1098
423	T451DRAFT_0435	Acetyltransferases	485	86.8845	80.2419	41.8142	42.4708	53.2725	60.5391	84.1154	83.3552	43.5222	38.5031	55.2753	64.2473
424	T451DRAFT_0436	hypothetical protein	305	467.967	443.636	473.419	373.013	366.054	126.189	425.439	458.585	489.967	386.234	360.999	116.58
425	T451DRAFT_0437	hypothetical protein	494	230.738	212.903	109.349	126.382	120.037	110.129	191.295	224.911	112.555	117.738	135.019	126.847
426	T451DRAFT_0438	cold shock protein (beta-ribbon, CspA family)	200	4073.86	3513.83	2440.41	3945.89	3119.63	4876.07	3989.07	3633.77	2090.92	3859.54	2430.95	4582.81
427	T451DRAFT_0439	hypothetical protein	173	1864.15	1585.43	400.908	1333.68	1300.06	757.568	2022.2	1627.36	376.753	1330.72	1586.73	947.448
428	T451DRAFT_0441	ATP-binding cassette, subfamily F, uup	1916	77.4422	152.724	119.624	148.08	71.9432	88.4549	75.56	163.656	110.688	148.853	72.4203	90.1171
429	T451DRAFT_0442	molybdenum cofactor synthesis domain-containing protein/competence/damage-inducible protein CinA N-terminal domain-containing protein	1226	39.2312	59.1032	47.7899	42.1332	39.18	49.4882	39.1218	58.2382	46.6684	45.695	40.569	49.7606
430	T451DRAFT_0443	hypothetical protein	920	26	41.6153	43.9264	41.7983	24.7138	32.5905	25.9193	43.8593	41.3361	49.9824	27.7215	31.4488
431	T451DRAFT_0444	Rhodanese-related sulfurtransferase	383	158.041	164.848	204.965	205.802	125.143	97.1546	159.465	162.259	206.293	195.414	141.9	97.5097
432	T451DRAFT_0445	orotidine-5'-phosphate decarboxylase	725	115.227	274.614	253.835	248.051	130.506	59.2294	109.214	286.366	253.323	254.518	139.391	64.6132
433	T451DRAFT_0446	hypothetical protein	728	45.8537	154.28	126.673	128.245	79.8076	40.6318	39.9408	151.48	123.9	131.094	79.4567	39.8475
434	T451DRAFT_0447	Response regulator containing CheY-like receiver, AAA-type ATPase, and DNA-binding domains	959	304.056	396.277	360.535	339.142	261.078	341.516	251.858	415.459	360.296	335.571	282.322	397.984
435	T451DRAFT_0448	protein phosphatase	734	40.7298	62.4064	51.9932	52.4772	43.465	27.6602	39.3829	65.366	52.7462	46.6594	44.8905	26.9703
436	T451DRAFT_0449	pyridoxine 5-phosphate synthase	746	58.3971	97.6397	75.1289	77.7915	60.9563	54.025	53.2064	109.763	75.8222	69.259	65.2498	53.4556
437	T451DRAFT_0450	DNA replication and repair protein RecO	749	79.6448	122.121	95.5534	107.365	73.8705	88.8807	77.8913	128.79	90.8696	98.6437	72.9553	94.7673
438	T451DRAFT_0451	GTP-binding protein Era	881	158.656	170.924	155.902	137.099	120.063	130.505	142.139	178.97	162.262	139.243	123.417	146.142
439	T451DRAFT_0452	ribonuclease-3	683	133.827	106.857	113.749	102.707	89.2983	196.194	122.022	116.921	126.284	99.9627	102.369	201.245
440	T451DRAFT_0453	protein of unknown function (DUF4845)	377	255.979	165.893	180.352	140.738	155.383	175.557	193.448	155.803	240.894	137.44	207.47	236.294
441	T451DRAFT_0454	signal peptidase I	776	126.884	192.959	156.47	162.142	106.95	97.7869	123.07	203.265	157.193	159.035	117.765	102.999
442	T451DRAFT_0455	GTP-binding protein LepA	1799	114.588	212.929	170.261	255.265	105.471	97.8232	121.684	223.851	159.898	253.597	98.8883	100.485
443	T451DRAFT_0456	Protein of unknown function (DUF3530)	785	76.036	52.0573	53.4534	38.6693	45.5448	58.1707	73.0427	53.318	48.27	36.6701	53.3208	59.8201
444	T451DRAFT_0457	Predicted PurR-regulated permease PerM	1055	103.843	77.0418	69.7956	63.0465	57.3	99.407	96.0129	81.353	67.9942	50.7227	60.9302	87.5419
445	T451DRAFT_0458	Cold shock protein, CspA family	323	809.827	364.923	452.744	326.757	324.092	930.669	681.838	364.509	516.961	329.061	404.652	1056.28
446	T451DRAFT_0459	hypothetical protein	371	418.319	344.784	523.271	417.354	317.285	426.421	343.575	341.426	631.033	420.58	403.316	519.583
447	T451DRAFT_0460	cob(I)alamin adenosyltransferase	536	28.4804	39.3652	55.7903	42.7129	33.3094	7.9017	29.247	41.9213	54.8134	38.9707	33.0735	6.88945
448	T451DRAFT_0461	hypothetical protein	194	6.63848	6.04231	1.33045	2.95849	2.85664	7.6237	5.51548	6.40829	3.53839	4.56559	4.5734	5.1021
449	T451DRAFT_0462	HDIG domain-containing protein	1214	49.3788	53.4928	43.0685	43.0224	32.4977	63.157	41.9847	53.82	48.6564	35.8716	36.8716	67.7663
450	T451DRAFT_0463	Protein of unknown function with HXXEE motif-containing protein	602	62.4964	61.621	49.7962	32.6275	33.4643	26.8015	51.7989	57.9511	55.0185	34.8208	43.2031	25.2321
451	T451DRAFT_0464	Peptidase MA superfamily	560	74.5736	49.0137	41.7449	26.8753	33.3262	31.5427	65.4497	53.3077	49.5223	34.0055	41.3486	32.2232
452	T451DRAFT_0465	Uncharacterized conserved protein	401	123.284	86.8419	85.3308	64.408	64.6186	47.5284	101.397	90.0992	104.594	62.7664	79.5656	52.1676
453	T451DRAFT_0466	putative transposase	527	146.333	80.7251	59.8916	43.5633	48.4585	51.3771	107.964	80.4982	70.1428	43.6979	61.3016	56.4181
454	T451DRAFT_0467	putative transposase	623	213.473	177.329	51.2545	92.6382	67.8221	98.6825	189.47	186.84	54.7616	82.696	73.2734	103.851
455	T451DRAFT_0468	hypothetical protein	149	21999.7	21529.7	8155.01	10807.4	13234.2	37312.4	29728.7	17895	4907.88	9975.79	11409.3	22486.7
456	T451DRAFT_0469	Uncharacterized conserved protein YecT, DUF1311 family	422	2001.01	1006.14	349.153	601.602	651.44	2046.05	2202.15	1018.91	348.348	546.056	592.193	1624.27
457	T451DRAFT_0470	hypothetical protein	260	348.516	446.757	191.879	337.501	233.485	87.8478	325.9	444.981	208.311	301.487	242.753	83.0209
458	T451DRAFT_0471	trans-2,3-dihydro-3-hydroxyanthranilate isomerase	917	37.283	175.639	20.7081	205.364	19.3392	23.1666	31.6717	186.941	23.0937	203.562	22.4812	23.4146
459	T451DRAFT_0472	nitrite reductase (NADH) small subunit	362	48.3365	175.507	27.5016	195.368	21.1845	30.5494	40.396	182.229	21.2382	181.875	25.1341	30.8658
460	T451DRAFT_0473	nitrite reductase (NADH) large subunit	2537	33.7678	219.194	17.8912	236.838	17.4872	53.8652	30.3131	227.386	18.115	231.963	19.454	55.2961
461	T451DRAFT_0474	response regulator receiver and ANTAR domain protein	575	18.2466	20.0412	5.45072	16.5252	7.47601	54.8047	15.3596	19.5123	6.98387	18.4847	8.92534	60.812
462	T451DRAFT_0475	Protein involved in meta-pathway of phenol degradation	1325	182.018	20.4703	18.5615	10.7811	20.7884	470.374	150.114	19.1477	19.4278	11.8654	25.7211	526.998
463	T451DRAFT_0476	hypothetical protein	482	16.0315	10.7381	7.95589	5.29227	8.73203	14.5752	11.3463	9.04336	6.76479	7.80981	9.3481	11.5709
464	T451DRAFT_0477	hypothetical protein	692	10.025	6.41092	4.316	3.77839	3.03025	8.37911	6.40588	6.27681	5.75347	3.09321	5.22911	9.5724
465	T451DRAFT_0478	hypothetical protein	362	6.7358	6.72537	1.12043	0.880827	3.80658	5.06061	6.47463	5.427	1.04295	2.65065	2.64317	4.7324
466	T451DRAFT_0479	hypothetical protein	1001	13.0373	22.1056	7.91966	8.79173	7.10748	9.28487	12.1655	21.8647	8.33202	6.71003	7.66434	11.2954
467	T451DRAFT_0480	hypothetical protein	911	56.5473	109.946	63.8287	84.5625	42.9941	59.2204	51.2135	113.318	69.0969	90.1766	51.4458	57.6058
468	T451DRAFT_0481	Cache domain-containing protein	968	13.0028	51.0279	8.95148	40.8456	7.59735	8.07351	15.2647	54.7019	9.14792	38.9639	9.68688	6.9414
469	T451DRAFT_0482	EAL domain, c-di-GMP-specific phosphodiesterase class I (or its enzymatically inactive variant)	1274	28.8439	106.902	17.4233	110.024	16.2243	21.213	23.5832	107.908	20.448	112.454	20.4829	20.7231
470	T451DRAFT_0483	hypothetical protein	917	45.7845	69.7366	17.5717	57.652	20.5479	52.3448	40.7842	73.3937	25.1523	56.9072	24.8716	56.3986
471	T451DRAFT_0484	methyl-accepting chemotaxis protein	2240	20.1536	76.0405	9.69549	78.8893	14.4833	11.9823	21.0407	79.3175	11.2008	82.6082	17.8628	11.8457
472	T451DRAFT_0485	Protein of unknown function (DUF2721)	398	20.1917	53.2863	26.1257	62.6503	20.3973	13.5974	23.2145	48.5899	28.6308	59.7159	23.4726	13.5826
473	T451DRAFT_0486	nitrate/nitrite transport system substrate-binding protein	1400	11.738	231.633	5.42552	219.512	10.7949	6.84276	14.4729	234.609	6.00642	216.633	16.1418	5.19377
474	T451DRAFT_0487	nitrate/nitrite transport system permease protein	1016	21.7686	139.515	11.4319	118.505	13.7987	22.0506	21.4977	148.346	12.6007	114.203	17.6194	19.9153
475	T451DRAFT_0488	nitrate/nitrite transport system ATP-binding protein	1814	66.49	127.391	35.2464	116.048	32.6644	80.1704	53.7052	130.587	39.7338	116.9	41.4973	81.4802
476	T451DRAFT_0489	Alginate export	1280	106.973	172.464	38.3416	177.914	63.3643	51.1819	93.1608	171.768	44.3242	186.717	84.6465	60.8964
477	T451DRAFT_0490	MFS transporter, NNP family, nitrate/nitrite transporter	1478	16.7765	107.777	9.2306	109.551	9.34356	18.2851	16.5245	115.32	11.2395	112.913	9.6636	17.9916
478	T451DRAFT_0491	Serine/threonine protein phosphatase PrpC	1733	27.2783	80.1903	27.5746	82.392	21.9874	22.1795	27.1864	84.3489	27.5688	76.7917	24.4138	23.1976
479	T451DRAFT_0492	tellurite resistance protein TerB	452	69.294	156.919	220.827	135.021	118.996	38.9308	65.2688	154.094	249.293	136.19	124.01	39.4171
480	T451DRAFT_0493	Citrate lyase beta subunit	968	55.9672	90.1698	74.9258	58.4356	50.0868	43.9442	48.654	87.8402	85.026	66.8715	56.4319	47.8229
481	T451DRAFT_0494	PELOTA RNA binding domain-containing protein	1109	16.7844	49.8739	38.4684	38.7577	25.2966	15.2458	16.1878	52.3556	39.8932	37.5374	25.9776	13.714
482	T451DRAFT_0495	Hydroxymethylpyrimidine pyrophosphatase	764	24.9032	69.8462	47.7315	43.9058	28.0545	19.5566	24.9872	73.3059	42.7233	50.1408	32.2434	17.6894
483	T451DRAFT_0496	TRSP domain C terminus to PRTase_2	1190	33.5639	149.818	93.2967	100.642	53.9714	23.36	33.2833	158.912	86.7867	99.4268	56.0208	21.706
484	T451DRAFT_0497	Glutathione synthase/RimK-type ligase, ATP-grasp superfamily	1022	64.2841	180.569	162.21	126.795	107.499	24.059	64.9121	186.086	159.018	121.982	114.731	21.1208
485	T451DRAFT_0498	tellurium resistance protein TerZ	596	116.311	267.907	390.316	267.607	206.25	45.8521	112.306	284.767	437.035	266.262	257.742	53.3676
486	T451DRAFT_0499	tellurium resistance protein TerD	575	578.905	728.855	1662.02	866.522	757.63	187.739	484.211	735.088	1841.05	879.434	899.099	215.043
487	T451DRAFT_0500	assimilatory nitrate reductase catalytic subunit	2642	48.1869	141.541	41.0315	200.754	35.7784	81.6293	48.3618	148.684	45.3518	207.658	39.8573	81.7227
488	T451DRAFT_0501	NAD(P)H-nitrite reductase	1256	25.2104	109.769	23.3682	122.923	19.1042	35.7144	24.0834	114.623	26.5343	116.827	18.7958	39.0243
489	T451DRAFT_0502	hypothetical protein	170	6.46458	11.563	9.97726	9.00309	6.34366	13.3466	8.39218	11.1049	11.1043	11.7228	7.47041	14.2201
490	T451DRAFT_0503	two-component system, NtrC family, nitrogen regulation sensor histidine kinase GlnL	1055	13.5256	43.726	23.9759	38.384	15.2904	6.73864	12.718	46.9322	24.53	38.0595	16.9516	6.54941
491	T451DRAFT_0504	two-component system, NtrC family, nitrogen regulation response regulator GlnG	1415	15.1571	71.5496	34.0321	67.783	21.5621	9.13386	17.3323	69.9186	36.4084	75.323	22.6466	8.5152
492	T451DRAFT_0505	hypothetical protein	2588	12.5336	6.9474	3.93231	3.72085	5.64861	9.19568	13.6372	7.11072	4.52239	2.93758	7.03806	7.56095
493	T451DRAFT_0506	Multicopper oxidase with three cupredoxin domains (includes cell division protein FtsP and spore coat protein CotA)	1928	14.5709	5.23808	14.5157	47.8951	4.55246	9.20538	14.2885	5.19038	10.9483	51.6443	5.95535	7.7699
494	T451DRAFT_0507	protein SCO1/2	659	26.1873	7.55292	6.71426	5.22562	8.2959	26.4726	27.5509	8.68725	6.92698	4.81615	10.6123	24.0029
495	T451DRAFT_0508	two component transcriptional regulator, LuxR family	737	82.5725	28.6048	31.7193	43.5241	25.729	251.212	74.228	31.6961	41.9134	50.5756	31.489	292.108
496	T451DRAFT_0509	hypothetical protein	884	55.419	79.582	76.4979	68.3167	53.7618	50.8576	51.6634	76.2377	80.6422	62.3714	62.3059	52.7978
497	T451DRAFT_0510	hypothetical protein	1229	17.7025	43.1553	38.4626	35.0771	24.0697	14.1128	15.8924	39.7631	39.9916	32.3708	24.3754	12.6227
498	T451DRAFT_0511	hypothetical protein	623	22.3258	54.7677	37.5235	39.0002	22.5272	14.8105	21.3188	53.3616	41.7048	37.0829	28.9854	15.4906
499	T451DRAFT_0512	Protein of unknown function (DUF3584)	3650	29.2528	59.8085	39.0646	36.1141	34.3552	18.7637	27.2398	60.4342	40.1055	39.6756	36.0567	19.5511
500	T451DRAFT_0513	arsenite transporter, ACR3 family	1088	19.7126	31.029	18.9446	22.5077	18.7914	11.8327	19.3882	35.3376	21.0099	20.9627	22.0658	10.4971
501	T451DRAFT_0514	arsenate reductase	479	31.045	44.4637	36.0257	33.1507	24.7341	31.8943	28.0469	40.7898	34.7523	29.7399	25.2781	37.7914
502	T451DRAFT_0515	ArsR family transcriptional regulator	353	21.5982	34.7907	23.5023	24.3887	19.4757	19.6635	23.0946	37.1749	29.6553	26.3459	25.5285	23.1868
503	T451DRAFT_0516	Uncharacterized membrane protein, Fun14 family	347	41.8649	67.8742	52.7053	50.1721	45.8407	44.7051	45.3237	74.5739	49.4559	57.0062	44.3193	44.2682
504	T451DRAFT_0517	PAS domain S-box-containing protein/diguanylate cyclase (GGDEF) domain-containing protein/hemerythrin-like metal-binding domain protein	2648	40.3739	44.9691	58.6646	40.2187	37.0888	67.5572	41.1905	48.1661	64.1212	37.825	41.8628	66.2479
505	T451DRAFT_0518	phosphoribosylformylglycinamidine cyclo-ligase	1043	147.366	413.951	383.537	493.606	190.651	142.447	145.123	430.648	354.709	463.172	188.93	141.821
506	T451DRAFT_0519	hypothetical protein	404	586	252.029	537.389	312.23	356.36	688.329	506.288	247.281	669.372	301.453	466.098	763.323
507	T451DRAFT_0520	guanine deaminase	467	121.819	132.378	229.92	125.359	147.151	90.26	139.51	130.345	212.99	126.442	168.306	84.6579
508	T451DRAFT_0521	homoserine O-succinyltransferase	1064	99.0107	128	212.641	111.001	111.167	69.6281	93.381	137.456	237.709	108.912	139.338	76.318
509	T451DRAFT_0522	shikimate kinase	845	156.901	161.729	244.667	139.619	156.215	102.332	142.225	164.326	274.336	129.277	194.206	117.835
510	T451DRAFT_0523	hypothetical protein	299	319.999	274.671	341.101	228.854	360.826	189.99	310.827	276.576	425.185	250.313	440.914	223.706
511	T451DRAFT_0524	4-hydroxybenzoate polyprenyltransferase	866	27.0858	46.2927	51.9876	44.1101	24.8885	20.4748	26.9472	46.0625	49.6209	51.3093	25.814	17.6061
512	T451DRAFT_0525	arsenate reductase	347	85.6598	199.465	224.742	236.893	133.335	73.3783	88.9344	192.406	243.818	246.531	134.262	81.6246
513	T451DRAFT_0526	NAD(P)H dehydrogenase (quinone)	593	68.2808	130.191	121.561	118.08	83.3518	58.6679	67.7075	139.687	125.887	110.902	90.446	61.855
514	T451DRAFT_0527	Uncharacterized membrane protein	353	14.8852	41.4832	34.9923	34.1442	22.1064	12.3313	15.637	45.6969	35.003	39.5188	24.3457	11.216
515	T451DRAFT_0528	regulatory inactivation of DnaA Hda protein	704	15.9276	47.6978	49.914	48.1913	19.8715	10.4804	16.4775	51.4951	48.1196	59.6564	23.1793	10.8693
516	T451DRAFT_0529	2-dehydropantoate 2-reductase	926	46.9343	112.079	85.9694	94.7626	53.232	40.6013	45.8903	113.968	81.5806	101.868	57.62	41.6463
517	T451DRAFT_0530	Protein of unknown function (DUF3455)	512	104.136	166.709	147.706	166.903	84.8953	139.936	101.175	171.439	147.278	169.389	105.91	143.542
518	T451DRAFT_0531	Short-chain dehydrogenase	692	186.877	254.717	214.788	257.944	175.3	175.475	177.278	243.221	238.025	260.043	201.321	190.76
519	T451DRAFT_0532	superoxide dismutase, Fe-Mn family	581	347.923	1087.69	538.046	1509.23	380.484	699	348.249	1090.91	572.907	1559.93	415.249	741.242
520	T451DRAFT_0533	Sulfite oxidase and related enzymes	472	22.9196	25.6373	17.4988	14.9972	14.7877	16.6644	23.3892	27.2822	14.9797	14.2304	14.0059	13.7115
521	T451DRAFT_0534	Signal transduction histidine kinase	2915	28.5878	29.3926	18.9991	16.211	18.0816	18.1963	25.3277	30.7649	19.5573	17.4461	19.6766	18.767
522	T451DRAFT_0535	G/U mismatch-specific uracil-DNA glycosylase	527	47.4091	74.2917	86.5489	105.52	43.9111	32.593	44.2168	76.7412	86.0991	87.1158	54.7654	32.2183
523	T451DRAFT_0536	tRNA 2-thiouridine synthesizing protein A	230	64.8786	129.688	121.038	163.589	70.5923	67.1541	65.4998	129.459	128.933	140.881	73.5206	63.4768
524	T451DRAFT_0537	uroporphyrin-III C-methyltransferase / precorrin-2 dehydrogenase / sirohydrochlorin ferrochelatase	1394	88.0134	154.518	158.203	167.893	96.8203	45.5134	88.9293	161.344	168.559	180.608	102.883	47.3958
525	T451DRAFT_0538	hypothetical protein	338	4882.66	5379.46	9824.88	9860.68	4892.47	3216.56	5077.36	5447.85	10713.3	10024	4712.07	3682.89
526	T451DRAFT_0539	hypothetical protein	611	379.882	385.295	385.139	451.622	239.698	233.892	361.782	398.979	389.287	443.104	251.414	244.991
527	T451DRAFT_0540	hypothetical protein	167	23.2381	51.4022	33.5606	44.6785	31.3912	21.9394	35.1888	53.0296	26.5125	33.1483	27.0849	13.6777
528	T451DRAFT_0541	argininosuccinate synthase	1214	201.037	411.899	332.581	364.613	205.325	126.245	202.803	428.12	310.061	373.368	219.954	139.045
529	T451DRAFT_0542	hypothetical protein	182	17.9263	17.7367	6.28048	4.55514	9.05268	8.03401	12.7848	17.7095	10.1836	7.29992	8.8896	7.63483
530	T451DRAFT_0543	PAS domain S-box-containing protein/diguanylate cyclase (GGDEF) domain-containing protein	3656	75.6187	95.6106	41.9051	38.2178	47.4169	44.9315	67.8391	99.0583	42.152	36.0572	50.3776	45.1035
531	T451DRAFT_0544	molybdopterin-guanine dinucleotide biosynthesis protein A	599	21.5289	14.09	9.04884	13.5209	10.2271	7.80014	17.8348	15.7582	10.8869	7.27013	10.4846	9.75572
532	T451DRAFT_0545	hypothetical protein	398	650.405	495.254	801.467	570.262	393.984	591.7	518.145	477.762	968.703	565.261	499.307	683.004
533	T451DRAFT_0546	formate dehydrogenase subunit gamma	476	665.614	834.26	636.515	832.384	417.813	289.105	615.926	823.034	671.018	861.379	488.793	364.98
534	T451DRAFT_0547	formate dehydrogenase iron-sulfur subunit	1553	446.206	580.083	390.996	509.641	295.241	235.003	449.441	600.43	390.056	512.49	322.519	247.587
535	T451DRAFT_0548	formate dehydrogenase major subunit	2849	695.059	558.477	396.719	453.812	332.625	230.192	671.664	581.353	397.268	468.536	394.162	248.261
536	T451DRAFT_0549	FdhD protein	860	275.583	290.599	222.435	276.147	211.348	126.696	278.323	305.127	229.322	285.114	231.459	129.547
537	T451DRAFT_0550	formate dehydrogenase subunit delta	212	223.878	210.028	216.539	245.161	203.758	75.0756	235.535	217.627	200.916	267.388	215.327	73.9842
538	T451DRAFT_0551	Cell wall-associated hydrolases (invasion-associated proteins)	536	186.1	75.3658	131.737	80.5477	84.5311	201.65	150.798	76.4549	154.963	78.4923	101.752	221.99
539	T451DRAFT_0552	NitT/TauT family transport system substrate-binding protein	959	54.1826	116.384	86.856	107.86	50.3382	49.5266	51.2359	123.49	91.085	108.368	52.118	55.0202
540	T451DRAFT_0553	NitT/TauT family transport system permease protein	746	18.7138	56.7611	39.245	49.9233	24.5151	7.84016	20.7407	61.9279	34.6445	54.2199	19.5423	7.90989
541	T451DRAFT_0554	NitT/TauT family transport system ATP-binding protein	728	85.5511	71.9625	49.8893	53.2601	33.4949	54.0449	79.3683	73.115	44.6946	49.7814	39.3341	57.9933
542	T451DRAFT_0555	hypothetical protein	242	715.315	514.937	693.416	435.072	534.816	317.593	636.766	517.654	855.366	491.357	700.546	348.84
543	T451DRAFT_0556	flagellar hook-associated protein 3 FlgL	1283	243.667	91.7863	91.8795	59.3481	87.3468	161.479	220.304	91.587	106.605	60.5785	109.493	180.274
544	T451DRAFT_0557	flagellar hook-associated protein 1 FlgK	1838	322.363	103.396	109.775	75.3605	95.638	325.62	307.554	107.404	132.061	74.2521	121.125	378.904
545	T451DRAFT_0558	flagellar protein FlgJ	1052	145.73	70.2159	72.3079	56.9219	58.5597	89.5137	144.93	69.6799	79.0525	52.7617	71.8199	107.405
546	T451DRAFT_0559	flagellar P-ring protein precursor FlgI	1103	115.811	65.2526	64.6856	44.0564	55.6891	33.5374	126.634	70.3264	70.4185	40.686	69.5401	40.0369
547	T451DRAFT_0560	flagellar L-ring protein precursor FlgH	710	92.9198	48.7933	50.9983	36.6464	46.4531	26.7962	94.7764	54.3241	65.406	30.7716	59.8843	30.9918
548	T451DRAFT_0561	flagellar basal-body rod protein FlgG	788	268.992	170.224	164.522	105.207	142.9	149.939	296.986	167.487	179.06	108.748	175.757	155.853
549	T451DRAFT_0562	flagellar basal-body rod protein FlgF	740	433.349	130.6	136.03	84.8856	159.699	157.779	479.872	135.376	144.943	80.3934	194.751	169.075
550	T451DRAFT_0563	flagellar hook protein FlgE	1787	407.37	136.118	146.85	77.5112	219.416	119.557	457.014	137.456	160.088	83.0211	268.897	122.666
551	T451DRAFT_0564	flagellar basal-body rod modification protein FlgD	695	286.159	97.3834	101.917	60.3769	139.759	50.7347	310.431	99.9513	111.807	60.6413	191.616	56.5566
552	T451DRAFT_0565	flagellar basal-body rod protein FlgC	416	228.803	89.7797	73.5677	47.5223	133.903	34.8256	252.231	88.2893	93.1491	51.6317	162.97	37.4747
553	T451DRAFT_0566	flagellar basal-body rod protein FlgB	392	234.619	132.126	148.713	106.558	105.764	66.927	300.819	131.008	148.585	107.138	128.08	64.0967
554	T451DRAFT_0567	flagella basal body P-ring formation protein FlgA	698	28.2666	41.0027	34.9179	33.8046	31.4368	11.5577	25.1843	37.601	46.5172	32.1466	37.8593	10.2537
555	T451DRAFT_0568	anti-sigma-28 factor, FlgM family	308	400.855	298.556	304.318	282.211	191.749	683.076	356.943	310.652	345.119	273.194	241.24	818.866
556	T451DRAFT_0569	flagella synthesis protein FlgN	494	225.628	156.392	104.198	132.708	110.001	243.562	197.209	153.98	109.846	158.08	130.582	270.07
557	T451DRAFT_0571	ATP-dependent RNA helicase RhlE	1259	34.1658	86.2451	33.2116	69.7489	36.8087	36.3101	35.8435	88.5541	33.859	70.4686	33.2737	40.035
558	T451DRAFT_0572	ATP-independent RNA helicase DbpA	1388	35.8524	171.764	92.3937	148.311	66.5057	34.8729	35.9139	180.784	87.4134	149.375	54.9354	37.8364
559	T451DRAFT_0573	acyl-[acyl-carrier-protein]--UDP-N-acetylglucosamine O-acyltransferase	773	102.163	239.924	183.408	202.618	121.975	124.844	101.971	256.572	173.788	203.48	114.058	123
560	T451DRAFT_0574	integrase/recombinase XerD	884	83.3713	181.768	107.614	137.571	93.5791	55.3065	80.5595	192.409	107.432	125.661	93.754	58.9561
561	T451DRAFT_0575	methylated-DNA-[protein]-cysteine S-methyltransferase	488	137.091	271.803	149.681	213.139	173.291	101.392	133.159	291.019	155.717	214.927	161.17	109.645
562	T451DRAFT_0576	large subunit ribosomal protein L19	341	459.251	1179.14	758.319	1641.43	533.501	413.171	493.437	1222.41	605.826	1551.75	412.423	418.765
563	T451DRAFT_0577	tRNA (guanine37-N1)-methyltransferase	737	291.31	1020.91	459.78	921.794	409.753	138.741	328.161	1086.85	367.441	912.564	330.658	138.125
564	T451DRAFT_0578	small subunit ribosomal protein S16	251	650.056	1818.84	1276.88	2263.52	847.723	138.606	600.806	1826.99	1194.17	2354.28	776.689	157.814
565	T451DRAFT_0579	signal recognition particle subunit FFH/SRP54 (srp54)	1394	216.11	442.194	326.033	490.778	223.403	96.416	215.835	457.409	312.349	485.062	217.773	100.772
566	T451DRAFT_0580	ABC-type uncharacterized transport system, permease component	794	157.939	72.1132	59.9991	57.3465	56.1395	99.486	141.264	77.4371	64.1492	58.1001	65.03	107.736
567	T451DRAFT_0581	hypothetical protein	200	1311.73	328.308	564.333	320.135	578.453	1352.19	1286.98	344.415	594.121	284.17	632.549	1352.99
568	T451DRAFT_0582	Glutamate or tyrosine decarboxylase	1460	32.9317	78.9542	76.0937	65.8248	40.5331	31.8753	33.0261	80.2524	68.2687	68.4515	42.6223	32.5025
569	T451DRAFT_0583	Glutathione synthase/RimK-type ligase, ATP-grasp superfamily	1214	32.7872	69.462	70.8596	60.6726	36.7419	42.8753	31.3941	71.3301	70.5673	59.0969	40.0529	40.8762
570	T451DRAFT_0584	hypothetical protein	1493	41.704	53.0993	61.6435	40.3647	33.2467	35.7186	41.192	56.5408	63.2654	41.1815	39.2215	37.3683
571	T451DRAFT_0585	Radical SAM superfamily enzyme YgiQ, UPF0313 family	1574	148.849	102.807	173.305	103.842	99.8031	145.249	129.841	106.199	184.652	105.792	124.364	155.725
572	T451DRAFT_0586	Uncharacterized protein conserved in bacteria	1025	176.021	146.295	216.486	133.454	120.847	172.725	152.708	150.607	255.124	138.979	151.429	203.793
573	T451DRAFT_0587	hypothetical protein	188	199.208	202.211	301.06	219.81	167.229	179.421	171.648	192.016	312.371	199.838	194.512	197.84
574	T451DRAFT_0588	Uncharacterized conserved protein	2516	165.955	67.5557	68.5863	51.4535	58.2871	168.743	151.838	66.4806	78.5078	47.8476	67.2434	179.953
575	T451DRAFT_0589	protein FliT	335	550.976	147.394	139.015	111.744	335.598	647.739	511.857	143.861	140.671	103.555	355.882	598.544
576	T451DRAFT_0590	flagellar protein FliS	389	795.409	165.783	256.875	151.151	271.146	1118.02	661.553	176.919	298.314	149.898	359.117	1262.95
577	T451DRAFT_0591	flagellar hook-associated protein 2	1388	1885.16	393.187	451.635	299.976	617.22	2351.59	1802.07	420.816	476.137	285.297	754.582	2469.73
578	T451DRAFT_0592	flagellar protein FlaG	413	2515.57	636.472	668.794	487.786	990.294	4164.05	2369.76	640.464	724.427	466.989	1213.15	4563.51
579	T451DRAFT_0593	flagellin	854	4796.33	1335.51	1781.67	1248.7	1862.03	4921.4	4564.31	1404.81	1975.03	1256.68	2402.72	5705.06
580	T451DRAFT_0594	Nucleoside-diphosphate-sugar pyrophosphorylase involved in lipopolysaccharide biosynthesis/translation initiation factor 2B, gamma/epsilon subunits (eIF-2Bgamma/eIF-2Bepsilon)	1052	332.805	142.797	135.573	86.383	176.875	70.6939	361.672	141.942	143.195	83.1419	207.059	72.5384
581	T451DRAFT_0595	UDP-perosamine 4-acetyltransferase	647	93.5809	59.9553	52.4877	41.8904	38.4059	41.0169	106.604	60.4441	58.2473	41.4114	45.818	43.071
582	T451DRAFT_0596	N-acetylneuraminate synthase	1100	100.781	73.1523	54.9735	46.2636	52.3007	46.4326	98.7707	72.8344	56.0391	45.7624	59.6237	50.5287
583	T451DRAFT_0597	GDP/UDP-N,N'-diacetylbacillosamine 2-epimerase (hydrolysing)	1178	34.1536	45.3146	38.1558	30.0453	26.04	25.5526	31.3299	45.3803	36.3037	28.5717	25.9771	27.2272
584	T451DRAFT_0598	aminotransferase, LLPSF_NHT_00031 family	1148	110.149	77.2099	68.7023	52.7174	52.5798	72.7757	99.3751	79.3215	71.6645	54.5862	56.7519	78.6428
585	T451DRAFT_0599	NAD dependent epimerase/dehydratase, LLPSF_EDH_00030 family	980	113.595	67.6826	53.2017	52.1888	44.7967	63.7457	89.7561	69.2237	59.1887	46.4704	51.1254	74.5852
586	T451DRAFT_0600	CMP-N,N'-diacetyllegionaminic acid synthase	704	68.7349	50.3619	35.3536	28.9872	31.6369	42.1125	62.7015	51.2989	40.2703	30.5097	37.6849	46.7488
587	T451DRAFT_0601	hypothetical protein	1460	58.9831	63.6624	48.7929	46.9117	37.9787	32.7502	51.0223	62.5704	52.9882	49.1395	42.801	37.4568
588	T451DRAFT_0602	hypothetical protein	1187	59.1673	62.9746	58.3996	57.1637	48.2781	28.5588	55.4167	62.2464	63.9027	51.6113	54.3303	30.6128
589	T451DRAFT_0603	Putative glycosyl/glycerophosphate transferases involved in teichoic acid biosynthesis TagF/TagB/EpsJ/RodC	1109	110.833	76.0711	66.9623	62.5068	66.3546	86.5496	122.243	76.2153	73.1943	66.1564	70.5129	69.5825
590	T451DRAFT_0604	hypothetical protein	1328	28.0848	59.7918	66.0539	50.6622	55.164	15.0856	27.3435	56.7238	73.5813	51.356	67.0591	18.4614
591	T451DRAFT_0605	Choline kinase	713	25.5285	63.6627	73.0727	49.9084	47.224	14.3317	28.7992	66.8822	75.6249	52.071	52.7517	14.3628
592	T451DRAFT_0606	putative glutamine amidotransferase	608	25.5879	73.5893	69.3785	59.7862	42.7171	15.6734	28.4652	77.549	61.6449	54.5079	49.3578	16.2484
593	T451DRAFT_0607	Phosphoenolpyruvate synthase/pyruvate phosphate dikinase	2318	28.8316	82.0398	75.8765	61.8736	46.9179	28.1902	32.5029	83.5082	73.4275	56.5518	57.0163	27.5339
594	T451DRAFT_0608	Methylase involved in ubiquinone/menaquinone biosynthesis	749	26.0439	62.8179	66.7052	48.9571	42.0346	19.6565	28.3221	64.938	65.8037	54.1998	46.6393	20.9154
595	T451DRAFT_0609	adenylylsulfate kinase (EC 2.7.1.25)	536	42.7366	82.8351	82.344	60.3216	59.9402	28.189	41.0345	85.4748	88.6876	68.0267	70.626	30.0082
596	T451DRAFT_0610	Radical SAM superfamily enzyme YgiQ, UPF0313 family	1913	23.3741	60.8328	70.1406	60.505	54.8465	15.8579	25.5695	63.2945	73.8838	56.9107	55.1643	16.8059
597	T451DRAFT_0611	Glycosyl transferases group 1	3860	35.0148	74.1355	85.3321	72.9907	52.5164	28.6673	34.3863	73.8306	91.4968	72.6821	57.2158	27.7138
598	T451DRAFT_0612	hypothetical protein	1817	50.2105	85.7135	83.1407	88.0242	57.9339	48.5797	49.7841	87.1142	86.7789	85.1845	60.1565	51.6568
599	T451DRAFT_0613	Radical SAM superfamily enzyme, MoaA/NifB/PqqE/SkfB family	1394	74.6728	121.593	105.618	102.703	76.9641	106.785	75.0885	121.002	113.013	99.3845	79.6336	98.9153
600	T451DRAFT_0614	pyruvate dehydrogenase E1 component beta subunit	1070	54.8847	94.6699	82.3256	84.8703	73.1686	83.6727	67.651	105.272	80.1926	80.0876	74.026	82.3654
601	T451DRAFT_0615	pyruvate dehydrogenase E1 component alpha subunit	1076	93.5498	153.691	269.998	740.311	91.2187	119.147	100.769	150.416	162.362	658.119	94.1467	130.077
602	T451DRAFT_0616	rfaE bifunctional protein, domain I/rfaE bifunctional protein, domain II	1520	60.1456	108.489	82.2596	90.2037	60.2079	92.758	69.1434	113.001	82.0125	88.4267	64.1852	98.6302
603	T451DRAFT_0617	D-sedoheptulose 7-phosphate isomerase	563	52.5821	89.9456	68.702	70.3417	56.3474	75.735	57.4988	93.1254	65.4747	66.5997	53.6737	78.5058
604	T451DRAFT_0618	UDP-glucose 4-epimerase	986	72.535	119.69	88.666	95.4638	60.2921	87.9544	73.4143	123.44	90.9579	101.732	71.3341	95.6372
605	T451DRAFT_0619	radical SAM additional 4Fe4S-binding SPASM domain-containing protein	1100	128.318	139.812	98.1143	107.832	94.9065	196.273	131.674	143.562	104.091	108.166	92.0293	208.327
606	T451DRAFT_0620	alanine racemase	1088	28.9612	95.6397	67.6786	76.3153	39.0559	30.9721	33.422	94.4876	63.2189	70.961	36.0569	28.8846
607	T451DRAFT_0621	replicative DNA helicase	1391	46.3545	150.624	116.025	132.77	68.5158	48.6563	46.9964	148.583	115.872	125.493	70.1001	53.8064
608	T451DRAFT_0622	hypothetical protein	395	108.507	129.982	116.125	140.944	83.3463	96.2454	97.3902	132.461	137.724	142.949	99.0079	114.016
609	T451DRAFT_0623	hypothetical protein	161	49.3815	79.6407	54.2781	79.6159	65.3081	21.2956	41.7747	82.2704	61.3966	73.8103	67.5343	22.2269
610	T451DRAFT_0624	hypothetical protein	236	31.6509	83.1396	73.745	92.9557	56.739	17.0204	32.3851	80.123	65.2999	87.8843	51.4534	18.7928
611	T451DRAFT_0625	large subunit ribosomal protein L17	377	830.793	2317.15	1682.34	3184.37	1187.72	257.541	808.212	2288.35	1530.85	3162.88	1036.61	268.658
612	T451DRAFT_0626	DNA-directed RNA polymerase subunit alpha	1013	378.588	1634.38	1007.39	2067.02	742.738	123.454	401.249	1652	840.306	1967.89	613.561	123.247
613	T451DRAFT_0627	small subunit ribosomal protein S4	620	597.985	2524.23	1441.83	2755.87	1230.4	175.333	624.826	2601.28	1218.56	2625.62	1023.94	169.993
614	T451DRAFT_0628	small subunit ribosomal protein S11	386	596.644	2159.73	1161.01	2183.44	1078.34	166.326	600.738	2110.15	1035.54	2188.3	967.328	177.97
615	T451DRAFT_0629	small subunit ribosomal protein S13	356	670.655	2825.51	1817.83	2913.62	1357.79	172.836	844.438	3157.64	1303.48	2784.47	1042.59	146.343
616	T451DRAFT_0630	LSU ribosomal protein L36P	113	619.087	1816.32	1243.22	2055.37	1118.72	118.242	463.983	1798.46	1382.31	2361.28	1201.31	188.663
617	T451DRAFT_0631	protein translocase subunit secY/sec61 alpha	1322	452.253	1073.39	656.341	1071.15	584.587	152.227	427.276	1162.54	627.358	1029.38	564.792	188.015
618	T451DRAFT_0632	LSU ribosomal protein L15P	434	416.113	1152.59	573.393	954.374	613.445	158.193	458.259	1258.34	522.507	916.677	544.473	194.076
619	T451DRAFT_0633	large subunit ribosomal protein L30	185	276.044	727.987	350.388	489.492	463.835	70.4977	238.788	775.957	305.377	483.158	426.27	81.5923
620	T451DRAFT_0634	small subunit ribosomal protein S5	506	415.68	1212.91	803.543	1217.84	684.048	159.166	513.821	1383.86	663.861	1169.3	604.489	153.557
621	T451DRAFT_0635	large subunit ribosomal protein L18	353	642.109	1938.88	1015.4	1657.35	935.599	199.587	575.97	2045.06	987.086	1661.05	883.149	240.766
622	T451DRAFT_0636	large subunit ribosomal protein L6	533	518.078	1798.69	1141.25	1871.64	794.344	286.914	513.667	1862.61	1007.13	1784.19	739.088	294.593
623	T451DRAFT_0637	small subunit ribosomal protein S8	395	459.328	1494.26	838.826	1452.38	610.195	224.19	432.688	1510.23	795.237	1460.88	572.29	254.729
624	T451DRAFT_0638	small subunit ribosomal protein S14	305	850.357	2369.13	1068.46	1838.93	1861.9	258.273	893.646	2296.55	1026.86	1875.99	1547.52	284.71
625	T451DRAFT_0639	large subunit ribosomal protein L5	539	619.45	1877.84	978.523	1696.88	1331.52	186.714	631.25	1816.87	903.272	1689.56	1182.99	216.41
626	T451DRAFT_0640	large subunit ribosomal protein L24	317	496.512	1645.7	952.287	1739.34	1109.98	174.695	548.851	1675.86	852.863	1679.94	899.477	175.997
627	T451DRAFT_0641	LSU ribosomal protein L14P	368	464.612	1398.71	980.027	1679.04	654.68	202.001	478.234	1445.7	810.308	1643.28	588.278	200.382
628	T451DRAFT_0642	small subunit ribosomal protein S17	263	403.694	1211.84	658.938	1325.87	752.207	138.097	392.702	1158	636.466	1320.73	679.866	158.792
629	T451DRAFT_0643	large subunit ribosomal protein L29	191	329.676	1156.44	541.311	1077.44	559.913	75.7625	250.761	1081.93	618.522	1216.13	576.737	119.59
630	T451DRAFT_0644	large subunit ribosomal protein L16	413	597.179	2111.28	1025.02	2002.25	931.107	183.45	531.65	2115.53	994.519	2033.8	886.986	225.836
631	T451DRAFT_0645	small subunit ribosomal protein S3	671	514.916	2210.03	1189.37	2228.22	1144.63	220.843	551.011	2259.3	1054.69	2189.56	991.413	236.616
632	T451DRAFT_0646	large subunit ribosomal protein L22	335	326.362	1298.39	771.681	1444.29	709.692	138.217	317.122	1251.96	694.542	1444.04	607.02	163.017
633	T451DRAFT_0647	small subunit ribosomal protein S19	272	258.268	999.625	560.408	1051.06	566.083	112.025	266.064	1023.25	462.469	1046.91	468.436	111.339
634	T451DRAFT_0648	large subunit ribosomal protein L2	827	475.778	1978.11	1115.76	2209.89	780.091	213.001	511.764	2152.09	926	2072.76	652.602	220.753
635	T451DRAFT_0649	large subunit ribosomal protein L23	299	303.402	1062.38	510.049	1118.89	552.435	109.16	278.847	1044.04	464.214	1089.63	479.548	139.291
636	T451DRAFT_0650	large subunit ribosomal protein L4	620	341.741	1251.85	568.907	1315.86	529.572	142.668	356.859	1379.88	450.842	1249.54	435.903	154.335
637	T451DRAFT_0651	large subunit ribosomal protein L3	650	494.223	2020.58	875.58	1935.13	925.576	220.738	517.442	2143.49	720.084	1939.51	767.843	237.554
638	T451DRAFT_0652	small subunit ribosomal protein S10	311	470.699	1776.03	732.233	1579.12	1087.43	155.909	454.804	1774.42	659.41	1649.93	881.421	204.915
639	T451DRAFT_0653	translation elongation factor 1A (EF-1A/EF-Tu)	1190	303.013	1342.83	657.88	1488.3	539.425	112.634	319.317	1372.89	567.041	1456.73	461.104	121.807
640	T451DRAFT_0654	elongation factor G	2096	397.1	1611.78	706.506	1685.88	523.146	170.409	384.688	1728.13	613.169	1722.39	467.059	208.502
641	T451DRAFT_0655	small subunit ribosomal protein S7	470	406.491	1835.78	906.279	1884.53	746.514	184.624	491.204	1975.35	690.684	1808.04	584.571	190.388
642	T451DRAFT_0656	small subunit ribosomal protein S12	374	496.827	1759.66	1077.19	2016.66	906.374	165.461	581.14	1879.46	866.962	2006.5	714.992	173.349
643	T451DRAFT_0657	DNA-directed RNA polymerase subunit beta'	4193	371.516	1008.89	620.246	879.575	514.631	244.923	391.426	1084.25	539.148	869.177	477.573	260.381
644	T451DRAFT_0658	DNA-directed RNA polymerase subunit beta	4094	313.349	1283.11	661.345	1262.04	578.672	169.603	326.366	1335.29	573.22	1225.08	485.459	179.403
645	T451DRAFT_0659	large subunit ribosomal protein L7/L12	368	733.01	2122.81	1444.64	2707.36	1003.21	833.9	872.7	2257.32	1021.37	2552.47	742.108	655.562
646	T451DRAFT_0660	large subunit ribosomal protein L10	494	1118.72	4167.42	1676.95	4395.87	1343.99	765.695	1036.31	4295.33	1425.08	4407.25	1113.15	904.113
647	T451DRAFT_0661	large subunit ribosomal protein L1	695	649.751	1852.85	830.241	2075.39	598.282	541.638	593.004	2002.23	698.696	2085.81	516.574	633.872
648	T451DRAFT_0662	large subunit ribosomal protein L11	431	615.705	1969.93	908.381	2095.89	886.765	171.187	557.956	1980.71	819.597	2132.96	753.19	207.483
649	T451DRAFT_0663	transcription antitermination protein nusG	533	454.031	1564.15	912.68	1678.41	671.821	185.348	494.389	1695.56	763.98	1617.32	549.845	180.884
650	T451DRAFT_0664	preprotein translocase subunit SecE	377	459.623	1489.5	895.111	1620.52	569.048	118.093	494.523	1597.68	680.349	1554.72	485.82	121.479
651	T451DRAFT_0666	translation elongation factor 1A (EF-1A/EF-Tu)	1190	250.026	873.996	481.573	987.875	353.206	127.35	275.229	918.728	412.359	983.042	292.866	135.307
652	T451DRAFT_0670	peptidyl-tRNA hydrolase, PTH1 family	569	41.3143	319.794	125.911	356.069	124.563	18.8744	49.5496	359.079	98.4432	351.669	91.6315	19.9046
653	T451DRAFT_0671	large subunit ribosomal protein L25	599	580.851	1695.58	858.224	1722.48	685.566	412.285	658.158	1898.26	661.065	1621.24	553.562	410.09
654	T451DRAFT_0672	ribose-phosphate pyrophosphokinase	953	415.072	1238.14	682.122	1233.88	488.288	203.674	434.317	1317.24	580.024	1227.13	424.023	213.976
655	T451DRAFT_0674	4-diphosphocytidyl-2-C-methyl-D-erythritol kinase	878	202.421	385.142	349.239	495.213	201.846	78.0807	198.781	405.138	320.864	497.169	191.88	89.4938
656	T451DRAFT_0675	outer membrane lipoprotein LolB	593	85.3365	78.796	83.8802	66.4604	67.6665	48.7482	73.6076	94.6001	81.8413	59.2474	79.3273	56.9438
657	T451DRAFT_0676	Tetratricopeptide repeat-containing protein	1745	182.323	185.745	188.398	157.073	135.73	97.6335	152.673	197.671	210.576	151.935	158.326	116.947
658	T451DRAFT_0677	glutamyl-tRNA reductase	1259	30.9606	65.6041	61.8251	58.7066	31.4195	15.1381	27.8977	70.1338	64.1739	62.7886	37.2533	15.4062
659	T451DRAFT_0678	peptide chain release factor 1	1085	29.1837	72.219	60.5253	57.8355	39.5504	18.7121	33.0761	77.2646	67.2213	58.436	42.3296	18.2804
660	T451DRAFT_0679	release factor glutamine methyltransferase	854	27.9088	36.5959	36.6134	25.0906	22.9056	18.6174	24.0642	37.9752	31.1072	30.7687	26.0749	23.6709
661	T451DRAFT_0680	Proteasome lid subunit RPN8/RPN11, contains Jab1/MPN metalloenzyme (JAMM) motif	422	41.2198	54.5292	53.5612	44.8821	32.5826	18.3202	35.1757	55.4646	50.6703	47.2246	38.2978	21.8314
662	T451DRAFT_0681	MSHA biogenesis protein MshI	965	39.1476	78.8823	48.4501	66.4814	43.3045	13.6196	37.9108	84.805	49.4741	57.595	48.2785	12.0323
663	T451DRAFT_0682	Fimbrial assembly protein (PilN)	623	16.1242	28.1944	17.9924	20.2678	14.4011	6.52848	13.9308	28.1836	17.2438	17.2974	16.1123	6.50788
664	T451DRAFT_0683	MSHA biogenesis protein MshJ	635	13.9536	21.868	14.9813	15.2651	11.7466	5.61108	11.6348	23.9529	14.3235	13.1347	13.7805	6.14508
665	T451DRAFT_0684	hypothetical protein	626	18.5705	29.4708	19.791	22.7175	14.9541	9.45046	18.9919	28.3182	17.8191	19.219	15.0347	8.36192
666	T451DRAFT_0685	MSHA biogenesis protein MshL	1664	27.5839	43.4918	27.6322	33.1123	23.2052	21.3418	23.4961	44.0155	28.1345	32.6912	24.9348	22.4551
667	T451DRAFT_0686	MSHA biogenesis protein MshM	908	97.1478	83.993	79.1865	77.3269	71.8717	52.8266	84.846	90.3484	92.5344	77.9561	83.7846	61.0454
668	T451DRAFT_0687	Tetratricopeptide repeat-containing protein	1097	39.6652	58.1295	48.3006	48.3085	37.3837	23.4713	35.7333	56.8039	47.7761	49.8573	40.9309	25.5416
669	T451DRAFT_0688	Protein of unknown function (DUF1097)	518	3435.73	2287.32	3050.59	2559.25	1437.52	2861.96	2734.48	2320.31	3361.34	2573.53	1685.24	3409.72
670	T451DRAFT_0689	hypothetical protein	134	415.193	688.386	499.98	723.383	367.857	194.783	398.241	753.897	422.883	714.969	367.151	191.768
671	T451DRAFT_0690	transaldolase	986	868.835	1653.84	1731.85	1864.39	1020.45	549.067	844.902	1724.87	1705.71	1796.3	1067.59	601.796
672	T451DRAFT_0691	hypothetical protein	1157	633.581	965.293	846.697	705.459	769.992	257.142	574.218	1004.72	838.689	699.38	865.376	280.701
673	T451DRAFT_0692	hypothetical protein	665	1014.36	1633.25	1713.88	1516.52	1247.28	489.469	928.459	1684.52	1696.56	1490.3	1428.92	539.901
674	T451DRAFT_0693	transketolase	1985	1168.53	2716.36	2977.76	2826.94	1590.78	1024.07	1173.23	2818.24	2740.26	2808.58	1696.28	1059.93
675	T451DRAFT_0694	6-phospho-3-hexuloisomerase	533	1630.33	3248.41	4777.51	3965.46	2412.43	1705.4	1624.71	3368.15	4619.42	3861.54	2589	1745.34
676	T451DRAFT_0695	3-hexulose-6-phosphate synthase	641	1756.19	3382.54	6128.2	4835.32	2623.43	1534.98	1824.04	3508.86	6172.52	4783.39	2769.03	1553.34
677	T451DRAFT_0696	hypothetical protein	131	108.535	58.9201	59.6715	66.6928	42.1901	474.695	100.997	64.6735	63.6668	67.0491	54.4481	551.427
678	T451DRAFT_0697	4-nitrophenyl phosphatase	827	83.5945	94.9455	102.993	73.5652	84.0004	37.5358	66.5196	98.4181	122.432	80.8611	109.871	38.2767
679	T451DRAFT_0698	dihydroxyacetone kinase, N-terminal domain	989	141.4	127.624	152.262	95.1742	121.884	137.19	135.513	135.294	162.693	98.1401	147.143	147.293
680	T451DRAFT_0699	dihydroxyacetone kinase, C-terminal domain	647	140.478	87.0202	130.849	77.2754	92.8317	161.106	132.014	95.8138	140.048	82.7086	115.62	181.404
681	T451DRAFT_0700	repressor LexA	635	40.9142	63.7579	46.2793	65.8809	42.4339	43.8035	35.1452	61.828	59.294	78.2273	44.6017	42.2962
682	T451DRAFT_0701	hypothetical protein	152	36.4895	45.9154	53.3681	69.6456	36.0656	22.9988	30.5045	46.8525	51.9352	73.3247	47.1546	33.0604
683	T451DRAFT_0702	myo-inositol-1(or 4)-monophosphatase	764	187.381	178.758	209.893	170.281	154.545	212.417	178.378	189.422	229.969	167.233	169.824	218.75
684	T451DRAFT_0703	hypothetical protein	131	437.94	334.661	428.115	344.66	337.407	469.564	452.868	355.939	413.965	310.454	356.17	460.758
685	T451DRAFT_0704	hypothetical protein	203	234.311	239.061	339.844	306.608	216.038	268.329	173.523	238.692	423.366	331.237	237.9	349.002
686	T451DRAFT_0705	Tetratricopeptide repeat-containing protein	1682	22.7967	108.794	108.381	88.9849	40.4907	14.019	23.8202	119.355	104.049	88.7742	39.8721	11.3394
687	T451DRAFT_0706	type IV pilus assembly protein PilA	467	417.632	2414.85	5957.79	2864.96	1415.86	273.047	414.021	2500.65	7308.76	2924.12	1666.07	301.907
688	T451DRAFT_0707	Sel1 repeat-containing protein	458	60.7378	52.6844	35.4233	48.0378	30.7737	46.5306	54.29	53.5513	39.7181	42.5457	38.5162	54.5276
689	T451DRAFT_0708	antitoxin CcdA	279	31.5119	44.0184	29.6037	43.6575	30.493	32.9509	33.9075	42.744	23.9888	35.7147	35.1678	31.52
690	T451DRAFT_0709	toxin CcdB	272	21.9063	36.3331	19.9274	26.9624	17.8966	21.0085	21.0429	35.8878	21.9563	33.3775	23.0892	20.0145
691	T451DRAFT_0710	aspartyl/glutamyl-tRNA(Asn/Gln) amidotransferase subunit B	1436	112.285	165.282	149.416	147.572	148.268	114.078	124.022	170.861	142.691	151.476	140.447	105.221
692	T451DRAFT_0711	aspartyl/glutamyl-tRNA(Asn/Gln) amidotransferase subunit A	1451	54.9702	142.743	112.549	143.41	63.6284	65.675	56.4773	147.665	107.036	137.396	64.0722	64.267
693	T451DRAFT_0712	aspartyl/glutamyl-tRNA(Asn/Gln) amidotransferase subunit C	287	58.0961	117.943	128.861	136.876	62.7827	64.5334	58.6457	121.128	115.405	131.676	72.0726	68.6446
694	T451DRAFT_0713	rod shape-determining protein MreB	1043	388.442	841.614	758.06	987.639	353.414	308.935	408.988	872.584	732.091	989.256	351.923	340.381
695	T451DRAFT_0714	rod shape-determining protein MreC	1211	57.4984	156.557	105.837	132.231	150.56	49.3795	77.5998	159.363	93.3309	126.105	120.413	34.7216
696	T451DRAFT_0715	rod shape-determining protein MreD	485	26.8726	45.1779	41.5861	40.367	21.0002	26.8562	23.1475	43.3232	34.464	48.0908	23.4588	29.8669
697	T451DRAFT_0716	penicillin-binding protein 2	1838	29.6531	63.894	49.2101	66.9987	23.828	25.3656	28.2761	68.4492	46.0869	62.9275	24.7702	25.9735
698	T451DRAFT_0717	rod shape determining protein RodA	1133	27.7351	62.1877	58.9374	66.4173	22.4076	47.0976	29.0065	68.7352	48.5906	72.7028	24.0147	53.3243
699	T451DRAFT_0718	membrane-bound lytic murein transglycosylase B	1022	132.634	86.3584	90.4494	89.6675	97.7532	99.6238	130.439	87.4039	91.1794	88.3991	122.867	90.8156
700	T451DRAFT_0719	rare lipoprotein A	797	451.803	250.824	98.0799	165.711	432.654	18.9155	462.494	255.836	96.766	175.959	571.018	24.6473
701	T451DRAFT_0720	D-alanyl-D-alanine carboxypeptidase (penicillin-binding protein 5/6)	1169	150.034	210.854	121.342	187.497	158.506	30.1918	161.066	220.665	122.022	184.494	184.043	29.7327
702	T451DRAFT_0721	D-alanine transaminase	842	77.068	176.72	141.403	189.119	112.211	24.811	81.4716	172.659	131.175	198.814	120.724	23.85
703	T451DRAFT_0722	hypothetical protein	263	18.0203	54.239	37.2931	55.0427	32.3481	5.68747	19.8256	49.2544	39.6731	58.0941	40.6147	4.48729
704	T451DRAFT_0723	lipoyl(octanoyl) transferase	608	13.9236	23.9365	20.2556	25.3829	18.3038	5.61148	14.6935	26.7332	20.4354	29.3784	18.942	5.6666
705	T451DRAFT_0724	lipoic acid synthetase	962	15.6365	38.0925	30.5099	39.7746	18.528	19.6196	18.8909	40.7478	33.9656	36.8284	20.0371	16.8978
706	T451DRAFT_0725	hypothetical protein	1694	20.1517	36.2702	32.9327	37.5328	20.0887	21.2119	18.4379	36.8666	31.8303	33.7244	22.2749	23.226
707	T451DRAFT_0726	T/G mismatch-specific endonuclease	437	19.5685	21.9957	14.2596	18.2414	15.1494	9.7687	18.5776	22.2321	18.0644	25.6732	14.2121	9.58272
708	T451DRAFT_0727	Histidine kinase-, DNA gyrase B-, and HSP90-like ATPase	2111	105.413	75.6641	72.959	65.1615	106.883	13.3594	93.0227	69.0707	74.2379	61.7475	117.443	12.5696
709	T451DRAFT_0728	Response regulator containing CheY-like receiver, AAA-type ATPase, and DNA-binding domains	596	47.0777	68.4444	66.8778	57.7799	85.1941	4.68108	41.805	58.8693	70.0845	54.4908	94.1356	5.7807
710	T451DRAFT_0729	hypothetical protein	629	22.4404	48.9125	54.0484	54.4444	48.1965	6.25244	24.7337	47.094	55.2214	54.9177	45.5526	4.90244
711	T451DRAFT_0730	DNA (cytosine-5)-methyltransferase 1	1022	40.459	85.8113	88.3929	78.3109	70.948	22.3981	36.4777	79.1291	93.8997	80.3102	74.3707	22.052
712	T451DRAFT_0731	hypothetical protein	320	64.0713	92.7622	114.074	117.978	71.3799	72.7944	67.2998	92.5691	114.766	107.486	76.383	72.2132
713	T451DRAFT_0732	TniQ protein	1016	15.4645	19.028	24.9688	14.6876	15.7447	19.652	14.5268	18.1278	25.4378	15.8373	17.6537	17.0676
714	T451DRAFT_0733	DNA transposition protein, AAA+ family ATPase	899	14.4974	5.23567	14.6424	3.61776	9.82988	20.658	13.5269	6.57294	13.6679	3.53042	11.7269	19.3524
715	T451DRAFT_0734	putative transposase	1823	33.3164	17.4998	28.4179	12.2087	21.2717	64.0741	28.9094	19.2716	36.4123	10.8104	26.2814	71.3987
716	T451DRAFT_0735	TnsA endonuclease C terminal	647	48.1971	39.134	37.9553	33.118	27.9652	88.2941	42.4998	40.8733	46.1522	31.3722	35.1432	95.2916
717	T451DRAFT_0736	putative addiction module component, TIGR02574 family	224	31.3534	31.3179	35.2264	32.74	19.1238	29.712	21.6851	30.2854	47.9594	26.6903	29.0465	34.8404
718	T451DRAFT_0737	ParE toxin of type II toxin-antitoxin system, parDE	254	20.687	30.0329	17.1297	24.856	17.8086	9.8591	20.1938	29.7297	15.9451	15.1108	21.6433	8.09353
719	T451DRAFT_0738	Restriction endonuclease	674	61.9602	72.3767	68.1649	56.3918	46.8231	31.12	60.9817	80.5441	68.0847	58.5883	50.0998	32.4212
720	T451DRAFT_0739	hypothetical protein	605	221.073	224.933	224.465	192.791	187.808	134.815	199.374	217.159	257.333	197.763	218.251	151.114
721	T451DRAFT_0740	Glutaredoxin-like domain (DUF836)	239	79.7507	157.099	156.901	154.227	136.557	36.5671	85.2762	169.794	154.666	143.297	143.906	37.8306
722	T451DRAFT_0741	methionine synthase (B12-dependent)	3680	227.542	339.891	288.297	299.849	215.371	175.453	210.876	345.315	298.297	300.256	240.44	188.713
723	T451DRAFT_0742	Protein of unknown function (DUF2970)	191	934.635	635.438	755.403	713.845	544.778	448.064	752.817	629.76	853.388	777.907	639.767	529.884
724	T451DRAFT_0743	hypothetical protein	431	721.364	340.553	519.209	393.877	372.123	863.346	700.213	387.089	527.817	399.706	446.384	923.959
725	T451DRAFT_0744	hypothetical protein	383	583.025	354.464	396.259	448.901	591.302	210.37	599.235	369.159	386.508	456.159	636.734	219.124
726	T451DRAFT_0745	hypothetical protein	131	4604.59	10738.2	18400.2	17688.2	6903.06	976.975	4521.55	11091.3	18000.1	18698.8	6862.72	1037.9
727	T451DRAFT_0746	Predicted thiol-disulfide oxidoreductase YuxK, DCC family	1892	85.2769	53.6444	66.1249	50.0198	49.1458	73.925	67.9008	56.1525	77.3524	47.3213	58.5626	86.5318
728	T451DRAFT_0747	hypothetical protein	179	29.8344	30.2245	31.9287	36.3393	254.46	9.10759	53.8939	22.9795	27.2278	32.5755	271.06	4.78528
729	T451DRAFT_0748	trk system potassium uptake protein TrkH	1457	21.2965	78.894	40.0865	75.5021	27.7459	15.2149	22.3697	82.6403	33.7571	76.5459	23.1042	13.796
730	T451DRAFT_0749	trk system potassium uptake protein TrkA	1361	22.8113	161.577	70.4397	149.426	53.7384	7.81682	26.0066	168.718	57.2713	157.545	46.5407	7.92999
731	T451DRAFT_0750	malate thiokinase small subunit	887	59.5293	295.09	140.797	291.395	96.4878	28.744	61.7519	298.798	109.313	292.412	78.6094	29.8719
732	T451DRAFT_0751	malate thiokinase large subunit	1193	48.1897	322.253	134.107	289.299	110.346	17.5394	55.0953	335.68	104.751	289.92	88.982	18.1253
733	T451DRAFT_0752	beta-methylmalyl-CoA/L-malyl-CoA lyase	947	70.1549	358.547	149.554	336.233	107.298	17.6942	69.2997	369.428	120.908	325.405	86.378	15.3766
734	T451DRAFT_0753	alanine-glyoxylate transaminase / serine-glyoxylate transaminase / serine-pyruvate transaminase	1166	159.507	973.247	447.277	906.152	277.171	34.3343	185.063	1010.83	358.031	907.563	240.855	33.8577
735	T451DRAFT_0754	Lactate dehydrogenase	971	97.7062	425.683	169.173	323.588	141.204	39.7755	105.071	429.024	151.287	334.085	133.997	38.54
736	T451DRAFT_0755	RNA-binding proteins (RRM domain)	296	62.0148	158.833	90.4372	147.58	66.5411	33.2729	50.0344	170.179	104.359	150.114	69.1172	29.9669
737	T451DRAFT_0756	Outer membrane protein TolC	1418	7.90763	22.9304	15.3939	19.9231	9.98186	14.9815	8.39626	26.3669	15.5879	17.5417	9.36092	13.1821
738	T451DRAFT_0757	membrane fusion protein, multidrug efflux system	1049	14.667	15.9538	15.677	21.5815	11.3228	18.5692	13.5679	15.6701	16.7195	19.7015	11.4597	18.7263
739	T451DRAFT_0758	heavy metal efflux pump, CzcA family	3092	8.60243	12.8664	21.8349	42.9408	9.29106	16.1273	9.47532	14.008	19.6588	49.557	10.06	14.1591
740	T451DRAFT_0759	cobalt-zinc-cadmium efflux system protein	965	52.5111	51.4108	74.8148	40.9065	53.6106	30.1477	51.2165	60.057	88.3847	49.1049	67.5683	30.3965
741	T451DRAFT_0760	MFS-type transporter involved in bile tolerance, Atg22 family	1178	23.6582	26.1477	30.894	16.4031	25.7603	20.9728	26.4567	27.5435	31.1757	22.0554	31.973	17.7259
742	T451DRAFT_0761	two-component system, OmpR family, copper resistance phosphate regulon response regulator CusR	671	17.2739	32.0096	46.7638	28.2269	25.4248	16.0804	20.1734	34.6079	45.8314	29.7001	26.1601	15.0349
743	T451DRAFT_0762	two-component system, OmpR family, heavy metal sensor histidine kinase CusS	1388	11.2333	26.3623	25.8745	16.2186	14.5033	9.1178	12.7626	24.5152	27.4233	14.5174	15.5544	8.88655
744	T451DRAFT_0763	putative ABC transport system permease protein	791	8.94396	33.674	32.5839	22.171	15.3757	10.6663	9.38316	33.1996	29.0287	25.1011	14.8236	9.28878
745	T451DRAFT_0764	putative ABC transport system ATP-binding protein	662	18.4425	43.6139	37.4295	33.3309	22.3087	14.9789	17.6512	47.1112	40.8551	30.2154	24.1506	15.6131
746	T451DRAFT_0765	malate dehydrogenase	980	314.432	434.14	524.869	418.292	318.04	201.407	281.244	430.017	569.752	416.576	375.417	239.372
747	T451DRAFT_0766	5,10-methylenetetrahydrofolate dehydrogenase (NADP+)	857	97.3989	172.028	141.983	170.182	112.204	73.0124	107.078	179.057	132.324	159.42	110.978	62.4127
748	T451DRAFT_0767	hydroxypyruvate reductase	1433	51.5386	106.543	79.9719	109.832	55.0834	28.9105	48.4398	110.126	77.435	109.248	56.6338	27.1375
749	T451DRAFT_0768	glycine hydroxymethyltransferase	1253	71.7559	181.16	142.899	156.401	91.7452	15.4252	76.0424	185.196	145.809	161.464	105.145	15.2977
750	T451DRAFT_0769	Protein of unknown function (DUF2281)	242	42.2902	78.023	69.9358	66.1436	55.2084	17.7791	38.3196	83.2737	65.241	76.5553	67.7902	17.147
751	T451DRAFT_0770	mRNA interferase MazF	338	31.2949	50.7405	52.6906	43.7724	36.6919	10.4421	33.4658	52.7199	47.4218	44.985	46.323	9.5737
752	T451DRAFT_0771	Formate-tetrahydrofolate ligase	1673	58.453	154.027	145.44	175.84	79.707	44.222	66.3022	160.84	135.3	173.651	78.083	40.3337
753	T451DRAFT_0772	spermidine synthase	809	31.2229	71.69	51.822	70.3935	40.9722	46.2446	31.9949	71.8275	46.541	67.4238	34.1056	48.281
754	T451DRAFT_0773	uncharacterized radical SAM protein YgiQ	2165	30.7501	60.1743	51.2638	57.8513	45.8889	45.2347	32.6661	58.855	47.9721	58.8096	40.4185	44.4877
755	T451DRAFT_0775	hypothetical protein	137	16.9209	53.0488	19.3782	36.7736	26.6763	5.02977	15.7444	64.7539	14.0296	27.4768	17.2699	5.69654
756	T451DRAFT_0776	Tetratricopeptide repeat	1736	79.0821	44.9499	17.0344	23.8777	33.1657	31.4062	60.286	47.3002	19.9489	22.6618	36.0564	37.7296
757	T451DRAFT_0777	hypothetical protein	143	1498.01	910.526	1384.91	928.929	1201.07	373.863	1216.21	876.46	1541.15	1032.83	1358.54	441.527
758	T451DRAFT_0778	hypothetical protein	752	24.5928	14.149	12.111	8.05629	10.2377	12.3145	18.3619	14.4706	12.2776	8.63738	13.4178	11.7449
759	T451DRAFT_0779	KilA-N domain-containing protein	677	21.8385	6.3665	6.20896	5.93446	7.25673	8.14273	16.1312	6.77862	6.79351	7.30471	8.14594	9.86884
760	T451DRAFT_0780	transcriptional regulator, AlpA family	218	18.7469	6.0389	6.08903	3.80291	10.306	6.24472	10.8294	8.51898	6.14025	4.06295	10.1349	8.90618
761	T451DRAFT_0781	Predicted chitinase	2258	22.9207	15.007	17.7014	10.591	13.3131	19.9478	19.7898	15.9736	17.6324	9.70844	15.3166	19.4984
762	T451DRAFT_0782	hypothetical protein	290	10.0661	5.96987	6.35733	3.07864	4.44177	8.92498	11.7718	7.35657	4.97083	6.872	4.01927	7.87646
763	T451DRAFT_0783	hypothetical protein	362	12.096	5.13121	6.72261	4.40414	6.57877	9.70337	8.67975	7.50453	5.02511	3.46623	6.29554	8.20283
764	T451DRAFT_0784	hypothetical protein	815	5.81515	3.4519	3.03123	0.70423	3.54696	5.89784	5.83505	3.57812	4.50613	2.89807	3.69283	5.02144
765	T451DRAFT_0785	hypothetical protein	728	2.83047	2.08084	2.43115	2.36517	2.30432	3.0243	3.24286	2.40343	3.30023	1.92637	2.07902	3.29448
766	T451DRAFT_0786	hypothetical protein	311	2.20856	2.26149	0.711366	1.84549	0.288966	1.56719	1.80218	1.97405	2.64868	5.22131	0.783138	0.979281
767	T451DRAFT_0787	Loader and inhibitor of phage G40P	749	6.64853	4.55063	6.54745	2.55428	6.13921	3.8595	4.17235	5.59422	5.68222	6.60253	5.38861	3.53249
768	T451DRAFT_0788	protein of unknown function (DUF4373)	836	6.4496	8.41298	5.68965	64.3822	7.61445	4.26201	5.89164	8.00459	7.06155	79.1077	7.20013	2.16304
769	T451DRAFT_0789	hypothetical protein	344	1.1481	1.9397	0.535937	1.85383	0.827277	0.586283	1.33306	1.29389	1.49662	1.28739	0.960872	0.60867
770	T451DRAFT_0790	transcriptional regulator, AlpA family	221	3.03027	2.44805	0.500531	2.30849	2.03322	2.9659	3.53517	2.98631	0.93183	3.67382	2.20412	1.80873
771	T451DRAFT_0791	hypothetical protein	746	9.23028	10.5158	10.5279	9.91627	8.4327	10.6113	9.10679	11.11	12.8364	10.3889	9.09486	11.0739
772	T451DRAFT_0792	Site-specific recombinase XerD	1223	19.9375	27.0436	27.9182	28.8355	18.6399	7.6407	17.7619	29.1027	33.0315	25.8306	21.1522	8.57577
773	T451DRAFT_0793	transposase	230	33.8205	46.9667	23.406	22.1815	38.6174	21.1181	36.7006	37.5698	22.235	40.1143	38.7269	19.7796
774	T451DRAFT_0794	Acetyltransferases	434	21.1281	17.4107	27.1871	22.041	26.7811	15.3739	18.9409	18.1067	31.2381	18.3675	32.7093	14.9998
775	T451DRAFT_0795	IstB-like ATP binding protein	160	8.15648	6.19918	4.83951	5.97862	43.4364	11.5547	5.83831	6.23522	6.43545	5.99709	37.1858	8.92255
776	T451DRAFT_0796	N-acyl-L-homoserine lactone synthetase	575	1.04522	0.595905	12.1198	14.3071	111.255	41.8562	0.620291	0.533852	14.1468	12.4515	104.653	39.5261
777	T451DRAFT_0797	hypothetical protein	314	9.78887	9.82105	7.0457	6.29595	8.29995	14.1841	9.73615	9.33603	9.18179	8.93246	8.31059	11.5785
778	T451DRAFT_0798	imidazole glycerol phosphate synthase subunit hisH (EC 2.4.2.-)	665	103.494	207.296	292.097	265.445	163.971	40.2352	88.4454	216.191	297.753	264.052	164.42	38.8996
779	T451DRAFT_0799	Transposase InsO and inactivated derivatives	791	32.6064	26.4468	25.7781	28.3789	23.4234	21.6937	30.812	22.9351	23.9519	21.7419	29.7792	22.5241
780	T451DRAFT_0800	transposase	254	10.6815	7.45499	6.09703	5.02141	11.4989	9.52826	5.41621	9.36605	6.351	8.13657	8.15049	11.6157
781	T451DRAFT_0801	hypothetical protein	164	9.00459	8.02731	2.69799	4.27738	18.7226	14.9621	6.83509	8.32923	2.30211	4.50063	18.6698	12.0708
782	T451DRAFT_0802	N-acyl-L-homoserine lactone synthetase	655	14.2091	7.57151	2.98358	6.42587	63.1595	12.0855	11.124	8.27165	4.13965	7.09931	62.1506	11.6824
783	T451DRAFT_0803	HAD-superfamily subfamily IB hydrolase, TIGR01490	695	11.2418	2.33533	3.81988	14.406	57.4124	10.0841	8.1133	1.81087	4.5434	10.3016	61.4772	9.61325
784	T451DRAFT_0804	Delta-aminolevulinic acid dehydratase, porphobilinogen synthase	1151	28.9574	16.6082	15.8894	15.2366	167.895	25.2905	26.6051	15.1216	18.0409	16.6089	160.29	23.8472
785	T451DRAFT_0805	A-factor biosynthesis hotdog domain-containing protein	698	37.5412	19.1708	16.0063	20.5568	152.549	17.0235	36.2069	21.813	16.1286	17.9767	130.95	15.5169
786	T451DRAFT_0806	2-polyprenyl-6-methoxyphenol hydroxylase	1595	29.0463	20.1483	16.2054	12.5545	76.5619	17.1229	26.9298	19.4187	18.1833	14.8546	71.3325	16.8031
787	T451DRAFT_0807	Predicted oxidoreductase	989	37.7461	22.8844	24.3455	18.1192	55.066	16.093	31.2035	22.6266	23.2865	17.3891	59.2267	16.7444
788	T451DRAFT_0808	MFS transporter, DHA2 family, multidrug resistance protein	1541	23.824	14.0901	10.6478	9.22851	28.1483	9.07414	21.6904	14.0037	10.6464	7.56783	30.5828	8.10306
789	T451DRAFT_0809	membrane fusion protein, multidrug efflux system	1175	26.5538	16.4992	11.7678	13.5142	26.7566	14.8186	24.1537	15.505	13.4661	14.8249	29.2859	15.6166
790	T451DRAFT_0810	Acyl carrier protein	242	6.31515	4.62027	5.63753	10.5408	24.9428	2.36128	7.72008	7.29359	7.94238	7.01503	25.0169	2.12371
791	T451DRAFT_0811	Condensation domain-containing protein	1313	23.2659	21.866	43.7246	47.9382	27.9598	22.4901	19.9334	23.0165	39.2891	43.6791	28.4868	26.3124
792	T451DRAFT_0812	long-chain acyl-CoA synthetase	1601	35.4156	26.2118	3.82313	3.82392	44.6161	19.1478	34.0532	28.2902	3.36578	3.59601	50.9844	20.3664
793	T451DRAFT_0813	Pimeloyl-ACP methyl ester carboxylesterase	818	29.4519	21.1866	44.265	43.2682	35.0282	8.79377	25.8915	21.6902	44.0569	42.1387	39.9404	9.16834
794	T451DRAFT_0814	outer membrane protein	1355	27.297	16.357	13.6605	12.6132	19.1012	9.60033	24.204	16.3337	13.349	13.2913	19.4768	8.38654
795	T451DRAFT_0815	NADPH:quinone reductase	1022	47.2301	33.2799	27.6724	22.2141	28.7984	27.644	41.3802	35.9828	29.923	21.3775	30.0274	27.1925
796	T451DRAFT_0816	anthranilate synthase, component I (EC 4.1.3.27)	1703	163.548	129.076	137.574	148.439	83.4656	70.0694	131.774	130.492	136.242	146.884	87.3111	69.3881
797	T451DRAFT_0817	anthranilate synthase, component II (EC 4.1.3.27)	644	92.337	95.0144	108.499	108.432	70.9365	33.457	77.51	102.147	92.2548	113.925	76.5569	29.8231
798	T451DRAFT_0818	glutathione S-transferase	647	58.5743	79.9125	85.5989	81.6123	60.3984	12.4427	47.1462	78.6864	91.0844	79.1721	67.4901	11.974
799	T451DRAFT_0819	protein of unknown function (DUF4902)	425	166.544	116.987	113.654	88.2303	114.397	73.5939	138.671	121.414	101.029	92.0458	127.017	75.7808
800	T451DRAFT_0820	LuxR family transcriptional regulator	710	69.2908	47.3455	24.3047	24.88	27.952	16.3807	55.6411	46.9959	22.8172	25.7816	28.2025	17.1581
801	T451DRAFT_0821	single-strand DNA-binding protein	434	197.196	269.678	389.115	342.664	175.078	163.034	178.412	280.937	390.358	349.153	209.323	187.321
802	T451DRAFT_0822	hypothetical protein	425	89.6556	134.088	156.86	133.846	94.3795	50.3017	78.7266	137.448	160.387	148.489	103.849	51.1476
803	T451DRAFT_0823	Predicted ATPase of the ABC class	1748	47.3102	22.9655	25.6504	11.6745	18.0457	40.4978	38.671	20.7131	32.4178	12.6254	23.1693	47.6087
804	T451DRAFT_0824	hypothetical protein	1073	462.303	115.179	147.559	94.1423	143.667	626.738	434.703	112.973	178.809	98.7806	180.875	721.885
805	T451DRAFT_0825	hypothetical protein	332	54.2041	263.448	320.302	418.167	127.178	28.2982	57.9099	283.85	288.432	351.933	103.962	22.8188
806	T451DRAFT_0826	Peptidoglycan/LPS O-acetylase OafA/YrhL, contains acyltransferase and SGNH-hydrolase domains	1091	25.8911	132.469	99.8024	127.368	56.6449	24.0009	29.3136	137.74	99.5067	117.921	52.653	25.0017
807	T451DRAFT_0827	urease accessory protein	566	373.951	460.025	729.241	483.021	432.194	30.9708	355.917	469.559	808.942	470.508	530.819	35.2446
808	T451DRAFT_0828	ribose-phosphate pyrophosphokinase	878	25.2879	28.5914	38.4683	20.7004	27.7726	18.8167	27.0625	26.3088	49.4118	20.0919	34.3578	15.9129
809	T451DRAFT_0829	thymidine phosphorylase	1535	108.813	100.003	154.072	88.9068	95.4694	129.264	104.417	104.188	175.838	86.649	115.443	133.033
810	T451DRAFT_0830	DNA-3-methyladenine glycosylase I	557	46.7362	54.879	53.1573	42.9344	36.0334	24.6218	41.7134	51.9691	56.7521	55.6559	41.9461	27.8858
811	T451DRAFT_0831	voltage-gated potassium channel	866	45.0505	54.1436	66.1235	41.6064	46.6292	25.4819	46.324	57.5471	66.2272	45.5988	51.1459	24.9474
812	T451DRAFT_0832	lactoylglutathione lyase	440	71.1448	89.3501	117.908	69.2795	89.2897	37.9299	61.4518	98.5427	133.467	71.7973	109.126	35.4306
813	T451DRAFT_0833	hypothetical protein	263	30.4909	53.4848	69.8194	63.7719	38.8405	21.9191	24.1524	45.2277	54.2895	62.0231	39.5563	25.0419
814	T451DRAFT_0834	hypothetical protein	254	67.6045	108.985	124.554	125.535	91.6375	56.3093	65.4626	99.0385	145.803	117.399	104.45	60.1019
815	T451DRAFT_0835	Uncharacterized protein YuzE	215	55.4281	104.094	112.675	111.527	85.8975	29.8614	55.8503	105.796	108.874	102.648	92.4056	32.4034
816	T451DRAFT_0836	hypothetical protein	239	43.8269	134.462	93.4926	140.352	63.4218	42.1224	49.7444	131.263	101.675	150.4	64.856	48.1843
817	T451DRAFT_0837	aspartate aminotransferase	1181	110.212	226.272	188.296	248.338	109.932	89.1286	100.136	236.54	187.625	248.868	111.349	93.3204
818	T451DRAFT_0838	Excinuclease ABC subunit B	2012	58.0948	77.4511	82.7432	61.2045	50.0262	77.6854	55.5953	79.7621	82.0702	67.5739	56.5397	80.5288
819	T451DRAFT_0839	Dynamin family protein	2381	80.3983	140.909	156.271	126.312	97.9079	63.8672	78.7506	144.806	169.623	133.02	109.474	66.4179
820	T451DRAFT_0840	ATP-dependent Clp protease ATP-binding subunit ClpB	2576	130.62	118.894	90.5781	91.4245	100.183	283.941	151.064	119.741	81.4358	87.3632	109.581	284.945
821	T451DRAFT_0841	two-component system, OmpR family, phosphate regulon sensor histidine kinase PhoR	1280	40.0714	49.7202	55.8849	44.6902	40.3004	47.6367	42.9116	50.4574	54.8354	46.9387	44.5115	45.9957
822	T451DRAFT_0842	two-component system, OmpR family, phosphate regulon response regulator PhoB	722	50.2541	62.5694	63.8885	58.2956	47.1332	52.6318	47.7297	66.8988	68.5498	60.8271	56.5277	56.867
823	T451DRAFT_0843	phosphonate transport system substrate-binding protein	1052	89.514	171.923	180.577	189.437	89.6122	48.1198	80.5456	170.479	222.182	186.56	105.985	53.0694
824	T451DRAFT_0844	PAS domain S-box-containing protein/diguanylate cyclase (GGDEF) domain-containing protein	3053	29.8491	99.9459	110.038	91.7831	51.2041	20.8089	32.8279	107.292	115.21	89.3557	54.0995	20.5498
825	T451DRAFT_0845	hypothetical protein	1112	16.4921	48.7825	53.1203	38.8825	27.0602	13.3306	20.1152	55.4027	49.0144	36.6397	29.0677	12.1193
826	T451DRAFT_0846	hypothetical protein	353	311.374	67.2314	78.9677	45.8869	74.7206	371.797	250.288	71.0889	108.509	61.2647	97.4815	444.109
827	T451DRAFT_0847	large conductance mechanosensitive channel	404	261.058	84.3668	140.188	62.3512	132.467	285.965	246.144	90.1519	144.426	59.1944	164.969	324.062
828	T451DRAFT_0848	hydrogenase maturation protease	482	116.603	113.03	268.358	95.3932	145.057	85.6379	119.065	115.717	266.248	101.068	181.584	90.8298
829	T451DRAFT_0849	NAD-reducing hydrogenase large subunit	1499	180.685	163.677	360.878	131.713	241.827	107.792	181.908	168.257	395.658	134.769	308.025	115.58
830	T451DRAFT_0850	NAD-reducing hydrogenase small subunit	539	225.11	134.87	343.14	124.231	250.376	195.04	210.648	136.597	401.553	124.889	307.398	226.722
831	T451DRAFT_0851	[NiFe] hydrogenase diaphorase moiety small subunit	719	177.28	131.856	295.698	102.798	238.358	73.3748	179.763	140.312	331.815	102.862	301.505	80.6926
832	T451DRAFT_0852	[NiFe] hydrogenase diaphorase moiety large subunit	1787	232.82	180.905	371.923	168.298	263.696	143.107	227.656	187.537	406.337	160.921	320.338	155.57
833	T451DRAFT_0853	Protein of unknown function (DUF721)	467	60.2291	72.4448	64.9019	65.9568	53.3694	48.189	58.1535	77.8915	59.7519	75.5489	60.386	48.8709
834	T451DRAFT_0854	UDP-3-O-[3-hydroxymyristoyl] N-acetylglucosamine deacetylase	923	285.795	477.109	394.651	464.92	349.9	198.786	274.194	500.439	369.366	480.767	397.074	226.623
835	T451DRAFT_0855	cell division protein FtsZ	1175	491.033	394.629	409.865	330.094	505.736	318.456	531.482	418.413	387.537	323.321	616.929	345.769
836	T451DRAFT_0856	cell division protein FtsA	1226	214.952	216.584	193.956	174.931	166.225	196.061	215.405	237.547	188.745	166.465	191.124	215.096
837	T451DRAFT_0857	cell division protein FtsQ	731	136.268	126.608	106.38	80.5218	125.07	113.808	136.175	138.953	104.047	79.5657	140.555	117.958
838	T451DRAFT_0858	D-alanine-D-alanine ligase	932	184.004	242.22	207.151	178.794	149.09	193.639	180.411	258.598	198.79	174.31	180.222	218.226
839	T451DRAFT_0859	UDP-N-acetylmuramate dehydrogenase	914	146.503	148.908	112.231	106.193	143.783	281.891	139.664	157.009	117.838	104.336	151.223	299.975
840	T451DRAFT_0860	UDP-N-acetylmuramate--L-alanine ligase	1442	136.884	250.074	253.607	237.309	153.977	156.145	134.507	267.03	253.205	227.932	166.006	169.412
841	T451DRAFT_0861	UDP-N-acetylglucosamine-N-acetylmuramylpentapeptide N-acetylglucosamine transferase	1049	115.094	161.945	135.433	114.23	112.842	147.608	116.558	169.431	140.692	113.847	119.838	152.677
842	T451DRAFT_0862	cell division protein FtsW	1160	120.837	175.598	154.006	139.364	115.977	195.9	125.112	190.411	149.746	136.167	121.748	197.043
843	T451DRAFT_0863	UDP-N-acetylmuramoylalanine--D-glutamate ligase	1439	190.725	293.531	283.757	272.992	198.431	405.804	188.384	309.717	274.889	251.95	215.605	414.572
844	T451DRAFT_0864	Phospho-N-acetylmuramoyl-pentapeptide-transferase	1082	164.098	227.608	215.067	220.019	132.491	375.667	159.874	252.977	215.134	199.329	140.188	400.381
845	T451DRAFT_0865	UDP-N-acetylmuramoyl-tripeptide--D-alanyl-D-alanine ligase	1412	216.286	298.991	282.471	267.598	186.77	453.14	214.094	325.639	273.777	253.161	197.871	478.107
846	T451DRAFT_0866	UDP-N-acetylmuramoylalanyl-D-glutamate--2,6-diaminopimelate ligase	1670	215.703	274.311	297.232	241.149	165.988	457.446	198.125	293.482	290.281	252.281	179.833	492.773
847	T451DRAFT_0867	cell division protein FtsI (penicillin-binding protein 3)	1778	305.679	272.254	263.582	214.486	184.016	697.671	274.622	290.21	266.742	211.343	203.058	805.167
848	T451DRAFT_0868	cell division protein FtsL	248	115.492	81.371	88.4642	61.7147	53.5708	215.981	84.236	100.321	108.503	74.4056	64.5367	279.458
849	T451DRAFT_0869	16S rRNA (cytosine1402-N4)-methyltransferase	926	226.531	214.752	193.401	180.572	135.013	352.271	209.569	242.406	191.739	163.881	151.762	396.565
850	T451DRAFT_0870	MraZ protein	467	269.266	317.197	222.182	260.14	193.785	346.608	267.091	380.518	217.841	227.121	224.147	402.42
851	T451DRAFT_0871	hypothetical protein	548	207038	167120	146552	137793	354482	147988	212173	143631	149834	145039	318870	130413
852	T451DRAFT_0873	16S rRNA (cytidine1402-2'-O)-methyltransferase	860	30.3297	41.2475	40.9456	35.2229	26.7167	23.3732	29.3076	43.7782	36.6771	32.1847	29.5544	25.5641
853	T451DRAFT_0874	hypothetical protein	1898	49.5333	71.6703	71.8605	62.4615	46.7335	44.213	47.7847	76.3369	79.7843	60.4327	53.8496	44.819
854	T451DRAFT_0875	putative endonuclease	365	12.5611	12.5991	15.9612	9.9589	8.45338	8.56455	9.63212	14.7175	14.7633	14.9643	7.14939	7.97896
855	T451DRAFT_0876	protein of unknown function (DUF4974)	222	32.4094	19.8211	20.7615	16.3739	10.4577	21.1977	27.3124	17.8371	28.602	15.959	12.8517	27.266
856	T451DRAFT_0877	D-sedoheptulose 7-phosphate isomerase	587	34.2553	76.7442	64.3855	76.0483	42.8419	28.8607	37.4115	75.0678	69.4634	76.0737	47.7746	24.2556
857	T451DRAFT_0878	Osmotically-inducible protein OsmY, contains BON domain	572	20.2936	54.4487	45.3815	44.7072	24.5619	15.4258	18.4985	54.658	48.9634	54.3254	21.9285	13.8102
858	T451DRAFT_0879	D-lactate dehydrogenase	1397	24.9399	160.912	119.75	144.388	59.3119	37.0423	30.0414	170.193	119.674	139.801	54.2951	35.1264
859	T451DRAFT_0880	NADH-FMN oxidoreductase RutF, flavin reductase (DIM6/NTAB) family	476	76.0815	94.5647	84.5898	78.7771	57.5523	326.567	67.0803	93.0246	85.806	72.5698	56.8687	363.38
860	T451DRAFT_0881	nicotinate-nucleotide pyrophosphorylase [carboxylating]	830	184.025	89.7353	77.9653	61.2364	76.6228	822.014	160.654	91.6642	77.7837	57.4475	89.2269	845.993
861	T451DRAFT_0882	Protein of unknown function (DUF1631)	2153	173.988	77.036	56.9956	69.2812	77.4505	439.373	143.036	80.5765	60.5305	59.5831	82.4512	501.703
862	T451DRAFT_0883	AmpD protein	542	151.534	158.845	148.374	138.486	152.378	156.378	149.505	156.597	154.704	153.068	144.246	170.119
863	T451DRAFT_0884	signal peptidase II	509	156.872	404.932	318.016	438.385	230.086	166.054	184.49	397.969	306.272	428.651	221.579	168.022
864	T451DRAFT_0885	Isoleucyl-tRNA synthetase	2831	135.668	489.389	335.942	462.307	223.105	113.171	145.064	502.979	312.903	461.634	222.023	118.841
865	T451DRAFT_0886	riboflavin kinase / FMN adenylyltransferase	980	227.155	789.722	628.826	956.318	395.589	135.14	236.479	821.585	576.897	1001.49	381.63	155.91
866	T451DRAFT_0887	hypothetical protein	278	10669	12414.8	20502.7	17616.2	12891.3	21539.5	14293	13166.9	15341.1	15803.4	10863.1	14607.9
867	T451DRAFT_0888	Uncharacterized protein conserved in bacteria	542	3257.81	354.125	639.554	414.047	437.597	5975.77	2424.6	354.935	737.109	414.4	533.46	6535.5
868	T451DRAFT_0889	phosphoglucomutase	1634	378.867	187.933	339.231	188.311	251.795	620.247	350.015	193.459	399.56	190.308	311.791	596.497
869	T451DRAFT_0890	zinc and cadmium transporter	824	76.3133	159.461	87.3037	161.829	72.0729	48.4215	79.7473	178.479	83.765	161.774	67.1172	52.2994
870	T451DRAFT_0891	conserved hypothetical protein	851	83.2951	167.646	82.1507	142.307	96.6975	50.2426	100.588	166.216	67.3139	143.718	76.3744	51.423
871	T451DRAFT_0892	23S rRNA pseudouridine1911/1915/1917 synthase	944	80.9645	267.51	114.055	230.97	123.791	45.7558	91.128	274.366	92.1324	216.74	98.9998	46.861
872	T451DRAFT_0893	Beta-barrel assembly machine subunit BamD	839	105.895	135.545	175.089	202.945	73.0873	73.0364	103.261	134.841	157.826	224.158	78.3584	81.448
873	T451DRAFT_0894	replication restart DNA helicase PriA	2234	32.6597	72.8463	62.736	53.5524	45.9399	35.2085	33.7935	75.1885	64.4659	54.1518	45.5402	36.3655
874	T451DRAFT_0895	Predicted methyltransferase	806	84.7073	102.812	135.55	95.5787	71.2666	53.6107	77.4613	105.134	153.259	92.4918	88.7109	58.1198
875	T451DRAFT_0896	PAS domain S-box-containing protein/diguanylate cyclase (GGDEF) domain-containing protein	1280	75.6755	129.07	143.976	123.11	81.9933	75.1185	76.4022	132.187	165.23	110.196	92.7333	84.333
876	T451DRAFT_0897	Response regulator containing a CheY-like receiver domain and an HTH DNA-binding domain	458	63.8121	108.598	137.829	120.164	64.2291	55.778	60.0008	113.269	139.463	117.968	72.854	63.6293
877	T451DRAFT_0898	Bacteriophytochrome (light-regulated signal transduction histidine kinase)	1472	29.2686	57.9488	74.5215	66.7179	37.5266	21.351	31.4184	59.8498	76.5259	60.723	38.3038	23.8711
878	T451DRAFT_0899	NitT/TauT family transport system substrate-binding protein	1055	12.0282	30.9056	36.4181	19.8872	21.8211	11.6931	15.7285	32.6459	36.5997	19.0997	24.8173	11.2765
879	T451DRAFT_0900	PAS domain S-box-containing protein	3080	29.4146	53.7857	58.2298	35.8199	37.0561	38.9666	28.5588	54.4215	62.0367	39.9007	42.4415	40.3006
880	T451DRAFT_0901	disulfide bond formation protein DsbB	515	43.3123	65.7977	95.4389	53.6179	56.1896	32.1124	44.9174	75.2809	102.367	62.3446	65.0608	31.4536
881	T451DRAFT_0902	Predicted signal-transduction protein containing cAMP-binding and CBS domains	410	64.7074	72.7957	122.758	66.5716	80.1144	98.0532	82.891	75.3936	126.658	60.3084	83.42	78.2283
882	T451DRAFT_0903	hypothetical protein	350	17.1225	35.6042	51.3054	32.9792	26.4898	16.5187	17.2268	38.2829	64.0358	35.2181	36.8813	17.7295
883	T451DRAFT_0904	Protein of unknown function (DUF1538)	779	18.6484	31.7389	38.4818	27.0151	20.2079	23.7107	21.2139	38.9124	43.5309	26.53	23.8732	25.3634
884	T451DRAFT_0905	Protein of unknown function (DUF1538)	728	29.319	70.0303	81.0384	75.8605	49.3988	52.0133	34.4816	73.4945	82.6944	70.2617	52.5012	50.0709
885	T451DRAFT_0906	voltage-gated potassium channel	692	30.0006	40.2898	49.9803	43.8662	30.7786	42.9642	28.8878	43.8711	55.4019	44.3715	35.573	49.7875
886	T451DRAFT_0907	voltage-gated potassium channel	1604	14.0456	33.6732	34.5277	31.2498	18.2183	11.1277	13.7864	33.1652	35.8845	27.6098	19.1322	11.4161
887	T451DRAFT_0908	NADP-dependent 3-hydroxy acid dehydrogenase YdfG	716	20.9608	37.6547	44.0307	37.4972	26.9229	20.3747	21.2065	37.899	47.6008	38.2453	29.5212	20.1513
888	T451DRAFT_0909	spore photoproduct lyase	989	45.6114	51.9502	66.885	49.2636	34.6661	33.0698	40.3739	54.6888	69.0266	49.4059	37.1332	33.6621
889	T451DRAFT_0910	hypothetical protein	137	3.76019	2.6327	6.45941	2.32744	17.8206	6.62457	6.1986	3.13687	2.50529	2.69381	20.8254	4.02926
890	T451DRAFT_0911	pyrroline-5-carboxylate reductase	827	152.841	240.656	202.821	238.586	181.005	122.22	167.747	240.468	184.768	231.873	187.074	124.336
891	T451DRAFT_0912	YggT family protein	575	38.7032	97.8852	87.0832	89.0588	47.8777	23.588	40.8802	101.886	82.135	97.3013	54.0361	24.1328
892	T451DRAFT_0913	hypothetical protein	302	20.0145	96.2011	65.9309	75.5972	48.2572	11.8538	31.8875	102.051	68.4175	73.8103	41.7639	8.25681
893	T451DRAFT_0914	protein of unknown function (DUF4124)	992	60.5505	59.0103	72.1095	60.5576	42.9563	74.5462	48.2131	60.248	83.6609	60.7149	48.2622	78.9982
894	T451DRAFT_0915	protein of unknown function (DUF4263)	656	36.4634	47.5866	52.8918	41.9961	28.2665	39.993	32.4926	52.8532	54.9368	46.3565	29.9406	46.8615
895	T451DRAFT_0916	N-acetylglutamate kinase	887	44.2937	190.424	222.565	206.701	91.2531	36.5315	47.1229	205.307	240.373	216.688	98.301	39.6576
896	T451DRAFT_0917	dihydroorotase	1274	64.4405	155.27	131.311	123.94	80.0751	70.7626	69.923	169.192	142.085	130.761	80.5526	67.8469
897	T451DRAFT_0918	aspartate carbamoyltransferase	965	40.8914	106.447	95.5246	98.863	49.4044	38.1418	39.266	109.299	100.513	105.323	51.199	38.9375
898	T451DRAFT_0919	pyrimidine operon attenuation protein / uracil phosphoribosyltransferase	506	79.0705	143.167	121.402	112.546	90.6973	90.3116	73.1058	145.626	122.91	112.612	94.8919	101.381
899	T451DRAFT_0920	putative holliday junction resolvase	455	60.9118	118.747	126.258	117.312	68.57	45.3599	60.3964	122.28	125.597	101.388	71.9197	50.5363
900	T451DRAFT_0921	putative transcriptional regulator	563	90.0667	218.362	204.338	215.216	106.496	74.8992	87.2739	220.9	213.372	211.467	112.23	78.2353
901	T451DRAFT_0922	protein TonB	878	48.1116	128.744	84.244	111.928	58.5646	34.877	46.9676	126.579	90.3016	117.105	63.6827	40.7362
902	T451DRAFT_0923	glutathione synthase	947	102.794	221.359	146.517	183.033	108.294	88.8257	103.358	224.843	151.207	184.097	106.053	94.5106
903	T451DRAFT_0924	large subunit ribosomal protein L28	236	246.95	1419.49	614.177	1892.62	826.142	70.4318	260.52	1392.53	502.038	1886.54	562.522	84.0434
904	T451DRAFT_0925	LSU ribosomal protein L33P	155	334.679	1668.32	739.353	2424.57	914.339	367.472	375.843	1670.58	595.66	2347.64	607.206	354.538
905	T451DRAFT_0926	Rhodanese-like domain-containing protein	1340	239.953	258.639	257.089	274.838	156.689	252.93	221.681	263.749	280.829	271.556	170.671	266.118
906	T451DRAFT_0927	serine protease DegQ	1370	260.431	216.236	220.885	173.348	168.061	429.567	249.357	221.552	244.967	179.084	204.864	446.525
907	T451DRAFT_0928	molybdenum cofactor biosynthesis protein B	521	242.775	183.455	179.125	124.606	215.96	378.62	245.048	190.572	182.877	126.087	246.327	324.395
908	T451DRAFT_0929	Uncharacterized membrane protein YgdD, TMEM256/DUF423 family	404	37.0208	48.4774	55.5825	35.8322	43.7478	38.2729	39.8539	56.1883	48.6801	41.838	44.6978	30.7195
909	T451DRAFT_0930	aminopeptidase N	2726	55.0485	88.4564	114.594	91.4002	75.1981	31.0981	58.2234	92.9228	124.888	91.5724	91.7514	34.3757
910	T451DRAFT_0931	pteridine reductase	740	49.7511	109.495	131.645	99.1912	74.5665	60.5726	54.4641	114.075	137.197	98.7462	81.1069	57.9532
911	T451DRAFT_0932	2-amino-4-hydroxy-6-hydroxymethyldihydropteridine diphosphokinase	500	48.0116	137.743	144.983	129.329	67.3414	17.5463	52.1074	134.021	144.36	131.678	79.0165	17.5881
912	T451DRAFT_0933	dihydroneopterin aldolase	359	71.6039	162.356	239.517	210.856	145.942	20.5988	67.227	153.482	231.844	236.44	155.942	25.1323
913	T451DRAFT_0934	glycerol-3-phosphate acyltransferase PlsY	587	122.395	230.632	214.765	221.192	161.901	33.7567	132.372	240.839	202.309	228.095	160.721	35.6375
914	T451DRAFT_0935	Predicted membrane protein	257	58.3298	161.744	128.838	157.569	78.9117	37.5373	55.0498	160.53	105.505	159.109	73.7843	40.2174
915	T451DRAFT_0936	transposase, IS5 family	758	23.4693	77.5365	59.2489	67.9785	35.4692	15.5873	21.5775	78.8471	62.3509	72.2523	38.2593	16.0465
916	T451DRAFT_0937	N6-L-threonylcarbamoyladenine synthase	1010	57.2951	108.079	110.106	93.4479	92.3005	42.7491	61.5634	109.748	120.162	93.3226	94.8903	40.953
917	T451DRAFT_0938	small subunit ribosomal protein S21	233	183.36	1463.69	857.087	1850.48	761.696	43.9285	215.91	1444.38	649.474	1797.11	526.684	45.0953
918	T451DRAFT_0939	hypothetical protein	449	115.803	928.167	397.714	1000.47	317.142	24.4803	127.514	922.775	326.56	1032.69	239.604	27.6831
919	T451DRAFT_0940	DNA primase	1787	149.73	164.455	84.1856	156.414	86.4571	283.317	155.329	169.999	77.5375	152.99	89.7977	326.148
920	T451DRAFT_0941	RNA polymerase primary sigma factor	1808	527.863	784.607	437.575	770.836	390.002	468.815	484.161	802.88	432.333	764.761	363.794	519.371
921	T451DRAFT_0943	methionine adenosyltransferase	1160	278.83	1154.05	514.594	879.887	484.166	167.199	298.804	1203.32	447.671	859.572	406.936	175.957
922	T451DRAFT_0944	adenosylhomocysteinase	1292	290.747	1281.12	531.312	1100.36	550.062	145.277	313.208	1306.99	459.022	1085.39	454.957	155.446
923	T451DRAFT_0945	5,10-methylenetetrahydrofolate reductase (NAD(P))	857	66.1415	309.481	126.193	233.508	104.672	47.8513	70.5527	315.92	113.02	225.996	96.3424	50.8631
924	T451DRAFT_0946	adenosylmethionine-8-amino-7-oxononanoate aminotransferase	1352	24.3602	93.1977	43.3088	72.0264	31.6733	24.9491	22.3985	91.6581	41.3798	79.0513	28.3985	25.8208
925	T451DRAFT_0947	16S rRNA (uracil1498-N3)-methyltransferase	761	25.0917	70.0268	34.256	60.2523	28.854	31.6922	24.9071	71.9411	30.9398	54.1211	25.9695	31.3911
926	T451DRAFT_0948	hypothetical protein	875	32.1059	75.2274	40.1594	72.5906	30.4183	35.1118	33.0755	78.8461	42.0106	71.111	29.5448	36.6773
927	T451DRAFT_0949	O-acetylserine/cysteine efflux transporter	878	22.6672	39.0873	32.1269	25.7848	21.3924	19.4675	22.5746	44.1044	28.8887	28.6666	21.003	18.9481
928	T451DRAFT_0950	Broad specificity phosphatase PhoE	510	36.5316	50.7073	57.9838	42.6396	36.1823	20.9261	36.3328	51.3414	62.386	38.6419	37.6249	24.9691
929	T451DRAFT_0951	Pimeloyl-ACP methyl ester carboxylesterase	866	32.7171	46.4802	73.9579	62.3728	32.9137	20.7465	33.1054	45.8852	67.3369	56.4231	38.0681	23.0791
930	T451DRAFT_0952	hypothetical protein	401	34.6857	50.3692	54.2513	35.9413	32.8322	22.2135	35.0696	49.0302	52.4679	39.0219	38.0041	23.3069
931	T451DRAFT_0953	Ribosomal protein S18 acetylase RimI	467	80.8938	93.9929	123.566	80.2952	74.0565	89.3243	81.0294	102.508	135.305	75.2328	84.8236	84.1688
932	T451DRAFT_0954	Catechol 2,3-dioxygenase	404	84.6676	123.202	134.621	100.551	75.6319	60.6958	85.3412	124.799	137.375	93.5418	80.4389	64.9255
933	T451DRAFT_0955	hypothetical protein	458	31.0812	38.6273	42.4275	43.7213	29.2694	27.6688	29.2958	42.9952	40.1677	38.6779	35.7813	30.0483
934	T451DRAFT_0956	putative transposase	1034	18.9983	22.2547	19.72	16.6522	14.6304	12.5157	17.9861	23.3638	20.9121	18.4883	18.053	12.2787
935	T451DRAFT_0957	hypothetical protein	482	138.975	245.853	328.027	268.318	148.724	67.541	122.237	248.693	360.813	276.865	178.733	81.3125
936	T451DRAFT_0958	tRNA nucleotidyltransferase (CCA-adding enzyme)	1223	79.4833	73.6252	88.8497	68.8299	58.21	109.43	75.4775	71.3198	89.7771	73.5086	60.8818	108.357
937	T451DRAFT_0959	Uncharacterized membrane protein YfcA	740	111.406	98.2364	109.172	85.4026	74.0403	91.8695	98.3246	105.426	126.622	81.7898	84.8214	106.286
938	T451DRAFT_0960	recombination associated protein RdgC	908	67.3245	177.956	170.434	199.744	78.9318	54.3444	72.0144	178.161	156.114	184.688	82.6542	54.4839
939	T451DRAFT_0961	peroxiredoxin Q/BCP	464	516.108	385.398	558.491	405.309	419.967	429.297	488.441	386.915	720.845	421.069	518.681	482.802
940	T451DRAFT_0962	glyoxylase I family protein	374	529.93	274.222	354.429	243.493	405.77	469.377	515.202	281.275	414.163	222.418	479.483	484.878
941	T451DRAFT_0963	MtN3 and saliva related transmembrane protein	275	233.408	149.649	157.412	118.036	133.441	237.128	230.244	148.348	179.974	133.127	159.988	274.862
942	T451DRAFT_0964	Protein of unknown function (DUF1289)	215	132.9	141.839	149.548	152.756	124.214	239.516	127.658	147.415	166.823	151.397	118.46	262.591
943	T451DRAFT_0965	hypothetical protein	1679	113.901	28.1197	61.359	22.0296	43.0608	142.823	86.8732	30.0749	79.2134	23.4311	56.1486	161.79
944	T451DRAFT_0966	hypothetical protein	296	43.2189	16.2671	15.8203	9.26416	24.2382	15.5576	42.2309	16.3853	14.7262	9.22629	19.8653	12.6041
945	T451DRAFT_0967	hypothetical protein	188	71.1523	23.3099	37.8531	20.6919	23.9012	85.3749	71.9117	22.6958	47.6497	18.4526	24.9848	73.1016
946	T451DRAFT_0968	imidazoleglycerol-phosphate dehydratase	626	103.962	269.011	248.86	343.818	145.45	119.983	106.979	270.703	245.027	325.544	145.066	131.267
947	T451DRAFT_0969	glutamine amidotransferase	644	93.6969	229.037	246.656	228.945	152.13	105.643	96.4986	232.297	227.519	234.497	145.793	118.613
948	T451DRAFT_0970	1-(5-phosphoribosyl)-5-[(5-phosphoribosylamino)methylideneamino] imidazole-4-carboxamide isomerase	734	194.314	522.592	409.516	433.371	252.709	256.063	179.028	531.647	424.12	434.415	264.247	286.144
949	T451DRAFT_0971	cyclase	773	117.135	364.809	275.613	322.572	156.369	139.716	115.813	377.888	260.016	320.354	157.652	154.962
950	T451DRAFT_0972	phosphoribosyl-AMP cyclohydrolase	392	54.3619	155.313	120.024	105.419	90.3652	56.1227	52.4689	159.943	111.023	119	84.4546	56.6187
951	T451DRAFT_0973	phosphoribosyl-ATP pyrophosphatase	317	106.334	199.455	194.947	205.599	171.704	139.173	96.4936	195.702	186.445	193.723	167.767	135.946
952	T451DRAFT_0974	sec-independent protein translocase protein TatA	212	116.718	190.292	223.67	181.389	126.325	175.361	124.577	202.351	204.477	169.903	139.585	182.357
953	T451DRAFT_0975	sec-independent protein translocase protein TatB	401	92.3238	173.324	161.283	154.102	100.29	112.534	92.3329	170.898	172.211	160.689	118.437	123.892
954	T451DRAFT_0976	Sec-independent protein translocase TatC	812	49.8017	114.334	123.423	100.292	62.2365	58.6996	55.7842	121.047	119.917	105.262	67.5949	60.1049
955	T451DRAFT_0977	hypothetical protein	170	93.3324	106.613	116.907	89.2807	80.1768	98.7646	99.807	111.5	110.034	102.032	83.8118	110.85
956	T451DRAFT_0978	cold shock protein (beta-ribbon, CspA family)	203	3714.89	5307.14	5220.27	7926.56	3174.98	2386.32	3242.89	5523.4	5506.47	8043.14	2820.17	2874.81
957	T451DRAFT_0979	TM2 domain-containing membrane protein YozV	428	692.679	259.47	586.514	352.086	382.781	707.142	715.2	283.333	604.812	383.02	424.678	744.936
958	T451DRAFT_0980	universal stress protein A	446	259.575	154.097	231.9	154.997	176.949	193.127	246.042	159.126	263.421	181.878	207.007	224.918
959	T451DRAFT_0981	hypothetical protein	512	199.15	144.131	196.173	145.106	122.077	144.991	172.628	144.879	218.403	155.405	148.621	171.016
960	T451DRAFT_0982	ATP-binding cassette, subfamily F, member 3	1883	31.3246	74.9995	77.6026	67.2941	41.6252	34.3187	33.5264	81.2079	80.6568	73.7711	42.9701	39.4544
961	T451DRAFT_0983	hypothetical protein	392	87.9165	88.6517	110.806	92.8922	69.8849	57.2374	88.127	106.89	122.93	95.0873	76.6881	60.989
962	T451DRAFT_0984	YcxB-like protein	530	85.2097	90.5782	126.897	100.11	85.6859	39.2898	74.2817	94.0297	138.52	94.143	99.9498	47.6947
963	T451DRAFT_0985	NADH dehydrogenase	1307	97.2091	114.951	135.613	92.0228	121.887	55.5511	82.9846	118.758	136.502	98.8844	144.086	63.993
964	T451DRAFT_0986	hypothetical protein	245	57.3319	76.994	161.035	110.104	90.8466	37.6609	64.4705	76.1774	178.196	110.264	107.363	35.5057
965	T451DRAFT_0987	hypothetical protein	317	13.7589	15.5308	8.14219	8.65045	9.82788	21.6845	12.6979	13.1211	10.5024	9.77929	8.06731	19.9955
966	T451DRAFT_0988	Protein of unknown function (DUF2281)	323	71.3975	71.1867	68.4938	78.7771	60.6542	106.825	76.5602	72.132	65.3507	77.6951	65.0631	96.4114
967	T451DRAFT_0989	hypothetical protein	503	11.2998	11.5088	7.62373	14.4533	8.51636	25.7281	12.8985	11.4425	8.25649	12.7664	8.12775	27.3223
968	T451DRAFT_0990	Transposase and inactivated derivatives	290	3.07904	1.98996	2.28864	0.219903	1.911	1.79659	3.39683	1.6936	2.24871	2.03615	0.959826	2.49421
969	T451DRAFT_0991	insertion element IS1 protein InsB	440	1.91229	4.38553	4.35766	4.05821	2.55308	4.01071	2.39322	4.25565	3.58825	4.02602	2.05599	3.72043
970	T451DRAFT_0992	hypothetical protein	308	47.835	84.0804	93.2587	84.063	66.0883	42.1807	55.9154	78.0867	95.3896	80.0411	74.8968	40.1708
971	T451DRAFT_0993	Uncharacterized conserved protein, contains HEPN domain	323	37.267	35.1188	31.1647	29.6154	32.4139	20.0329	32.3909	34.2128	34.96	21.9374	34.5244	20.3902
972	T451DRAFT_0994	hypothetical protein	284	25.7573	32.1309	27.5245	35.2542	24.4712	13.0193	21.4096	36.6412	35.4101	30.9276	33.446	12.5335
973	T451DRAFT_0995	hypothetical protein	644	35.8096	30.1593	18.3217	8.8132	21.2112	10.6217	27.6125	30.2675	20.0925	8.13747	30.6876	9.7834
974	T451DRAFT_0996	ribonuclease T2	632	68.7133	47.4818	29.7547	27.7489	50.1955	22.9764	59.0952	47.1376	34.6483	22.8905	65.8437	20.8419
975	T451DRAFT_0997	hypothetical protein	821	103.719	68.1601	45.4955	19.9627	84.1947	23.9921	88.1894	70.9272	58.6533	21.7565	113.005	26.4539
976	T451DRAFT_0998	phospholipase C	1442	107.066	91.7331	28.9968	18.6628	76.5211	15.6413	86.24	94.8143	31.9184	17.6592	99.7242	13.5435
977	T451DRAFT_0999	hypothetical protein	683	25.5185	46.7616	65.1072	40.4293	25.2193	17.0283	21.8084	49.5054	72.5143	35.2301	30.5909	16.8052
978	T451DRAFT_1000	twitching motility protein PilT	1037	124.241	109.004	199.545	111.616	118.294	31.5229	111.372	105.336	238.271	101.569	141.087	34.2883
979	T451DRAFT_1001	phosphoribosylaminoimidazole-succinocarboxamide synthase	893	149.083	197.162	255.754	205.17	157.261	64.6675	142.872	193.752	272.888	212.339	180.728	64.5648
980	T451DRAFT_1002	putative peptidoglycan lipid II flippase	1547	28.5711	46.886	37.2062	42.7482	27.1096	19.4468	33.3645	49.0509	35.9198	39.9826	29.8007	17.9028
981	T451DRAFT_1003	small subunit ribosomal protein S20	263	387.959	1219.8	875.546	1820.05	525.372	242.261	475.686	1324.97	707.329	1952.75	401.516	249.261
982	T451DRAFT_1004	glutamate 5-kinase	1121	76.2992	386.21	142.819	336.779	146.12	33.9284	86.1329	411.555	112.673	336.92	114.36	36.9149
983	T451DRAFT_1005	GTP-binding protein	1034	93.9619	502.37	206.793	484.025	172.929	53.7199	110.873	545.071	157.405	457.281	132.007	53.2753
984	T451DRAFT_1006	large subunit ribosomal protein L27	257	556.505	788.442	452.226	933.75	478.716	543.441	660.202	860.636	316.381	877.682	372.78	448.169
985	T451DRAFT_1007	large subunit ribosomal protein L21	311	763.554	1424.28	925.488	1819.65	803.229	477.129	778.65	1496.18	809.832	1757.92	698.671	538.176
986	T451DRAFT_1008	octaprenyl-diphosphate synthase	1010	74.8917	179.09	159.647	187.401	78.9092	70.289	74.7303	194.786	148.334	200.238	79.526	67.0175
987	T451DRAFT_1009	hypothetical protein	407	41.4733	72.9778	92.9513	90.4088	44.7134	65.3689	39.7688	79.0416	97.6544	72.7222	40.3077	61.5473
988	T451DRAFT_1010	PAS domain S-box-containing protein/diguanylate cyclase (GGDEF) domain-containing protein	2237	56.4197	55.7787	63.3936	41.9349	42.5439	233.815	55.2042	57.6194	64.6403	43.0918	47.7888	231.566
989	T451DRAFT_1011	PAS domain S-box-containing protein	2858	71.8165	68.2868	73.6418	50.964	51.8782	237.247	68.216	73.1968	78.4564	50.6187	57.8211	249.077
990	T451DRAFT_1012	hypothetical protein	236	2.69215	3.82076	2.81231	4.0533	3.17332	2.77739	3.88621	5.26783	5.67192	1.25102	2.21146	2.7423
991	T451DRAFT_1013	Integrase core domain	560	20.3912	14.717	13.2346	8.31312	10.0567	45.1382	19.6834	15.2386	10.2967	8.17186	10.0964	42.8282
992	T451DRAFT_1014	hypothetical protein	1073	111.415	82.3714	91.8204	74.7671	68.5111	261.077	101.652	83.0493	97.3695	62.529	77.0617	276.421
993	T451DRAFT_1015	putative transcriptional regulator	205	45.7349	41.2582	34.5342	47.2845	32.6595	52.306	38.028	35.1887	45.2051	43.206	36.7455	60.0756
994	T451DRAFT_1017	ATP-dependent DNA helicase Rep	2003	33.4429	58.0994	53.2562	46.7385	32.9996	38.7823	33.8751	58.8413	56.9584	50.0053	36.2963	38.4117
995	T451DRAFT_1018	YgiT-type zinc finger domain-containing protein	257	38.8197	56.6281	60.8324	50.8686	33.2781	41.9843	36.0831	55.3612	63.837	55.1423	38.4491	45.7723
996	T451DRAFT_1019	protein of unknown function (DUF4258)	308	45.2704	82.6752	74.1041	83.2348	47.9493	48.0194	46.541	83.0699	73.548	80.0411	52.5294	42.7664
997	T451DRAFT_1020	magnesium chelatase family protein	1511	53.9011	138.4	121.428	121.213	85.0608	68.4952	66.5878	144.198	111.349	127.69	79.4774	55.6178
998	T451DRAFT_1021	hypothetical protein	260	90.4808	215.783	194.29	207.013	104.155	90.6274	91.6492	218.535	186.793	193.61	115.421	95.4667
999	T451DRAFT_1022	spermidine synthase	848	188.786	289.267	243.498	292.764	161.65	147.495	188.388	309.933	236.655	283.752	161.967	154.074
1000	T451DRAFT_1023	Protein of unknown function (DUF2956)	332	42.5151	88.2687	66.526	83.7486	54.4985	25.8177	39.084	86.1258	75.8815	90.262	55.9109	30.1002
1001	T451DRAFT_1024	arginine decarboxylase	1826	30.9483	77.1629	81.3981	68.4168	43.8023	20.5621	31.0012	82.978	84.3399	73.6486	46.0168	21.5575
1002	T451DRAFT_1025	hypothetical protein	683	49.6542	88.4008	70.0739	65.2658	84.4298	26.1822	54.3841	89.7075	72.062	63.4358	82.3994	23.9398
1003	T451DRAFT_1026	hypothetical protein	221	21.0565	37.4552	38.7078	28.2789	25.5508	9.5061	19.3666	39.7249	37.2732	29.0566	28.3387	10.0772
1004	T451DRAFT_1027	PIN domain nuclease, a component of toxin-antitoxin system (PIN domain)	386	28.4265	41.9547	36.0128	31.2251	30.4218	14.9781	27.5883	41.4721	37.9681	30.595	35.4247	15.4349
1005	T451DRAFT_1028	protein of unknown function (DUF2024)	263	33.2984	56.0904	49.21	36.8568	28.0768	23.5806	28.4792	48.9627	56.1165	41.8165	39.6886	33.2928
1006	T451DRAFT_1029	3-hydroxyisobutyrate dehydrogenase	857	57.1249	90.3382	95.4726	67.6414	62.0795	42.0072	56.1647	95.2594	103.208	73.3797	77.2607	45.0216
1007	T451DRAFT_1030	Rubredoxin	170	145.15	214.18	430.107	303.479	164.318	104.4	129.18	204.222	522.508	308.701	211.218	137.274
1008	T451DRAFT_1031	nitric oxide reductase FlRd-NAD(+) reductase	1016	154.138	193.617	364.406	210.648	155.633	111.047	159.661	209.543	364.574	203.414	181.896	108.195
1009	T451DRAFT_1032	cob(II)yrinic acid a,c-diamide reductase /5,6-dimethylbenzimidazole synthase	653	35.1057	72.8263	91.1931	71.0964	37.6631	17.0642	33.6042	76.0361	90.6679	62.0549	37.7509	16.3821
1010	T451DRAFT_1033	nicotinate-nucleotide-dimethylbenzimidazole phosphoribosyltransferase	1034	24.8439	127.319	119.711	118.416	65.5472	10.2564	29.4513	131.276	110.303	106.861	61.4273	11.4503
1011	T451DRAFT_1034	Putative addiction module component	212	13.0407	56.0584	59.6569	67.9833	26.2116	7.37279	14.1001	53.2121	66.7021	74.5066	29.0494	6.10549
1012	T451DRAFT_1035	ParE toxin of type II toxin-antitoxin system, parDE	290	13.2635	41.9756	35.9825	46.6195	27.7869	6.20112	13.9973	40.8052	38.9382	42.25	26.4552	8.59847
1013	T451DRAFT_1036	cobalamin-5'-phosphate synthase	743	25.6533	70.8252	76.0774	67.2909	50.8811	24.9727	32.3454	77.9393	67.7671	72.4195	42.099	22.8007
1014	T451DRAFT_1037	alpha-ribazole phosphatase	563	59.0481	100.644	133.147	112.139	48.9248	40.5094	50.3492	109.264	130.706	113.796	57.2273	44.2905
1015	T451DRAFT_1038	threonine-phosphate decarboxylase	1019	61.558	97.7799	119.664	106.704	60.4268	43.823	62.5197	105.66	110.681	104.305	60.4877	41.0396
1016	T451DRAFT_1039	adenosylcobyric acid synthase (glutamine-hydrolysing)	1400	22.7523	68.5033	69.61	70.2857	30.1166	28.4155	24.4208	69.1767	65.09	63.5296	31.9481	29.8302
1017	T451DRAFT_1040	adenosylcobinamide-phosphate synthase	896	33.9406	59.4759	46.6256	53.0246	26.4122	47.8506	28.7935	60.9476	46.4272	57.4996	25.9011	56.5945
1018	T451DRAFT_1041	adenosylcobinamide kinase /adenosylcobinamide-phosphate guanylyltransferase	497	687.276	272.215	385.492	225.704	267.767	682.45	686.782	278.029	397.988	249.203	291.581	608.04
1019	T451DRAFT_1042	membrane-bound lytic murein transglycosylase B	998	282.952	173.961	231.173	147.033	153.878	266.652	244.688	181.042	260.892	172.692	190.79	303.469
1020	T451DRAFT_1043	DNA-binding beta-propeller fold protein YncE	1175	392.023	184.745	208.024	134.708	235.073	360.881	426.512	192.251	217.765	132.168	288.714	396.831
1021	T451DRAFT_1044	Protein of unknown function (DUF4242)	272	492.104	188.694	245.365	118.4	365.531	416.153	541.995	186.662	285.179	124.284	462.679	527.305
1022	T451DRAFT_1045	transcriptional regulator, TetR family	596	60.3885	69.1403	42.9973	64.7349	60.2893	86.2053	59.1596	68.6036	45.8976	50.7756	62.9614	101.689
1023	T451DRAFT_1046	hypothetical protein	497	43.879	84.8358	85.5412	106.629	59.1589	28.0677	43.947	83.2573	82.3186	101.136	62.5866	31.3289
1024	T451DRAFT_1047	glycolate oxidase iron-sulfur subunit	1202	54.1718	138.345	109.452	137.943	84.0367	31.8518	57.7207	139.947	111.391	137.182	83.8725	31.7193
1025	T451DRAFT_1048	S-adenosylmethionine decarboxylase	806	234.138	412.723	412.368	699.988	199.64	231.75	249.389	438.111	414.381	738.653	197.171	227.473
1026	T451DRAFT_1049	putative redox protein	416	231.527	436.24	386.718	462.806	223.663	101.81	233.655	438.679	349.495	445.523	229.672	102.953
1027	T451DRAFT_1050	CRP/FNR family transcriptional regulator, cyclic AMP receptor protein	656	98.2652	230.895	262.716	252.074	109.618	110.807	88.5455	229.896	265.528	260.699	113.186	122.304
1028	T451DRAFT_1051	Protein of unknown function (DUF3014)	881	69.3878	124.887	75.2517	97.3589	61.3574	63.1638	68.3415	128.099	66.1905	97.6877	63.6634	72.4445
1029	T451DRAFT_1052	GTP-binding protein	1811	114.17	395.114	172.818	326.536	144.545	159.344	117.754	401.614	158.213	313.296	124.89	178.597
1030	T451DRAFT_1053	Rhodanese-related sulfurtransferase	443	252.03	606.804	435.395	598.419	291.819	173.455	230.724	621.448	431.316	581.152	290.995	187.942
1031	T451DRAFT_1054	DNA-binding transcriptional regulator, LysR family	908	73.3005	182.226	147.652	180.149	94.9986	65.913	74.6892	191.329	145.492	162.171	96.5448	69.6404
1032	T451DRAFT_1055	NDP-sugar epimerase, includes UDP-GlcNAc-inverting 4,6-dehydratase FlaA1 and capsular polysaccharide biosynthesis protein EpsC	2009	66.8741	82.5577	65.3757	66.5336	43.965	106.396	61.3341	86.5048	68.7815	65.4704	48.7614	116.037
1033	T451DRAFT_1056	Fuc2NAc and GlcNAc transferase	1034	36.3193	44.3001	46.3937	36.7583	32.1	40.2615	36.1858	44.1448	47.5004	38.9039	33.1785	39.7079
1034	T451DRAFT_1057	Nucleoside-diphosphate-sugar epimerase	977	43.6758	90.7421	92.5397	77.4793	55.9417	34.6629	41.2175	97.7292	87.7909	81.0629	57.5146	35.2056
1035	T451DRAFT_1058	UDP-N-acetylglucosamine 2-epimerase (non-hydrolysing)	1136	60.2516	124.222	155.41	122.155	89.8157	38.8213	60.0875	134.54	164.603	112.73	101.747	38.9073
1036	T451DRAFT_1059	UDP-glucose 4-epimerase	1010	100.598	152.057	160.45	134.363	97.0312	101.04	99.0295	162.965	166.209	125.697	103.761	103.805
1037	T451DRAFT_1060	dTDP-4-dehydrorhamnose reductase	854	74.3162	116.038	112.69	103.424	75.2938	51.9357	73.1075	125.751	113.336	97.4054	81.9526	55.3881
1038	T451DRAFT_1061	Glycosyltransferase involved in cell wall bisynthesis	1229	106.564	131.183	138.399	109.279	86.8948	74.8989	102.955	141.519	131.9	114.649	94.0477	76.5418
1039	T451DRAFT_1062	Nucleoside-diphosphate-sugar epimerase	989	352.025	317.281	383.153	288.811	267.879	392.606	374.098	330.321	352.629	270.165	300.478	366.877
1040	T451DRAFT_1063	hypothetical protein	893	481.13	322.067	382.681	301.22	325.626	707.353	495.185	349.985	371.704	297.969	369.97	651.382
1041	T451DRAFT_1064	hypothetical protein	209	102.701	86.4595	110.088	90.9284	65.5022	78.4853	88.0901	87.3895	105.759	84.4051	73.8325	78.2338
1042	T451DRAFT_1065	Glycosyltransferase involved in cell wall bisynthesis	1016	43.2838	92.0336	75.9588	89.8205	48.0006	42.5959	41.0729	96.2589	75.6039	82.3828	46.7455	45.5074
1043	T451DRAFT_1066	Membrane protein involved in the export of O-antigen and teichoic acid	1313	14.4121	61.6149	53.02	65.8118	19.4156	10.6754	12.5344	68.43	49.6669	61.1057	19.1988	11.3513
1044	T451DRAFT_1067	Putative flippase GtrA (transmembrane translocase of bactoprenol-linked glucose)	1649	28.0014	95.1677	123.877	139.726	65.5166	9.72327	32.9796	90.1535	115.206	135.177	68.6379	8.92291
1045	T451DRAFT_1068	Glycosyltransferase involved in cell wall bisynthesis	1658	83.5896	190.608	197.595	187.469	120.059	45.2607	78.3238	189.011	223.986	179.985	133.865	51.4444
1046	T451DRAFT_1069	Methyltransferase domain-containing protein	728	146.807	264.985	307.591	261.658	193.46	95.023	150.781	265.748	320.924	241.506	209.861	102.652
1047	T451DRAFT_1070	hypothetical protein	337	166.977	237.117	238.741	230.298	145.87	130.764	151.497	250.946	249.627	201.062	153.423	133.3
1048	T451DRAFT_1071	Methyltransferase domain-containing protein	857	109.802	243.301	264.518	260.817	143.629	82.4454	107.87	248.348	282.109	250.8	154.684	87.5777
1049	T451DRAFT_1072	dolichol-phosphate mannosyltransferase	947	166.366	303.626	347.699	325.863	203.351	79.2776	160.838	316.754	345.942	301.866	211.407	88.7017
1050	T451DRAFT_1073	WbqC-like protein family protein	701	222.961	368.629	419.01	360.798	264.648	87.87	204.27	360.454	446.73	377.896	304.631	108.316
1051	T451DRAFT_1074	Iron-sulfur cluster-binding domain-containing protein	1013	190.989	321.247	367.924	350.84	225.558	112.488	177.135	329.949	391.574	338.741	232.444	121.819
1052	T451DRAFT_1075	UDP-4-amino-4-deoxy-L-arabinose-oxoglutarate aminotransferase	1256	136.265	277.832	287.112	290.477	154.372	80.3942	124.974	280.9	297.643	281.255	164.799	89.5968
1053	T451DRAFT_1076	hypothetical protein	2786	39.126	105.679	116.719	119.944	55.778	25.91	38.8819	108.011	125.759	118.743	59.8649	25.5528
1054	T451DRAFT_1077	Protein of unknown function (DUF2029)	2033	25.7531	135.295	115.152	130.681	54.6225	15.0211	28.6049	135.711	114.431	129.54	50.5475	17.4899
1055	T451DRAFT_1078	hypothetical protein	2717	35.3669	111.396	93.6672	155.569	50.673	17.4996	32.0243	109.042	91.4085	162.263	50.641	16.7509
1056	T451DRAFT_1079	Chain length determinant protein	803	35.4764	206.234	187.623	183.136	90.1482	15.9487	36.443	211.626	175.886	196.613	78.7516	16.5695
1057	T451DRAFT_1080	Protein of unknown function (DUF2029)	1340	63.7397	188.711	171.595	191.744	105.92	21.9241	64.7933	198.176	173.866	195.047	110.029	25.5691
1058	T451DRAFT_1081	dolichol-phosphate mannosyltransferase	944	173.953	410.578	414.503	446.066	214.834	47.7676	153.235	416.906	434.266	437.076	229.753	54.846
1059	T451DRAFT_1082	Methyltransferase domain-containing protein	932	92.2326	236.531	295.257	260.014	139.19	30.007	86.0325	243.645	312.584	253.664	152.129	35.5575
1060	T451DRAFT_1083	Putative flippase GtrA (transmembrane translocase of bactoprenol-linked glucose)	521	50.9873	147.768	160.229	156.553	101.454	36.3556	62.3296	151.185	154.747	148.187	99.1386	37.0831
1061	T451DRAFT_1084	acetolactate synthase-1/2/3 large subunit	1811	65.4813	252.764	275.821	247.798	141.295	39.8222	72.4008	264.861	268.174	255.014	148.281	37.6701
1062	T451DRAFT_1085	dTDP-glucose 4,6-dehydratase	1055	68.3444	211.895	221.829	200.806	107.26	37.0068	72.4926	205.856	217.711	196.314	119.469	38.6108
1063	T451DRAFT_1086	3-dehydroquinate synthase	1094	105.07	327.265	353.356	317.227	181.791	70.5916	107.991	338.223	315.114	315.414	183.732	62.4459
1064	T451DRAFT_1087	hypothetical protein	710	167.991	388.188	359.896	352.003	171.109	109.007	158.718	413.365	365.945	334.641	190.091	121.233
1065	T451DRAFT_1088	HpcH/HpaI aldolase/citrate lyase family protein	800	229.948	399.047	446.572	380.798	241.896	128.026	201.984	404.618	460.521	356.873	269.76	148.281
1066	T451DRAFT_1089	CDP-glucose 4,6-dehydratase	1094	113.907	281.224	239.705	240.048	127.916	50.8198	116.126	294.717	230.751	244.37	132.416	52.8067
1067	T451DRAFT_1090	glucose-1-phosphate cytidylyltransferase	770	113.644	272.5	196.573	212.187	155.111	43.654	112.14	294.965	178.789	212.037	158.402	54.5087
1068	T451DRAFT_1091	hypothetical protein	170	53.5348	112.023	87.4095	81.7781	117.093	12.0613	57.8461	109.875	89.2383	77.7179	126.383	12.7645
1069	T451DRAFT_1092	dTDP-4-dehydrorhamnose 3,5-epimerase	542	69.0663	157.148	199.737	142.84	113.883	18.3262	70.8823	163.677	203.148	149.391	139.175	21.0366
1070	T451DRAFT_1093	Glucose-1-phosphate thymidylyltransferase	887	84.0186	177.412	257.151	176.505	128.2	29.3692	87.0463	176.946	285.066	168.174	154.395	29.5071
1071	T451DRAFT_1094	dTDP-4-dehydrorhamnose reductase	902	178.207	334.848	355.194	261.875	196.276	167.714	194.715	343.855	342.387	270.365	224.79	162.64
1072	T451DRAFT_1095	dTDP-glucose 4,6-dehydratase	1067	518.494	827.957	739.8	744.703	409.869	456.335	469.03	858.365	820.296	774.835	475.046	523.661
1073	T451DRAFT_1096	Glycosyltransferase	1058	31.3243	78.2722	71.0963	70.2817	34.4298	22.2396	34.5944	88.6659	68.1258	63.4155	38.8058	19.3046
1074	T451DRAFT_1097	Glycosyltransferases involved in cell wall biogenesis	1088	24.4474	79.197	72.4233	76.5497	34.155	15.0458	25.3514	87.928	81.1372	73.946	39.7185	17.7751
1075	T451DRAFT_1098	UDP-glucose 4-epimerase	944	12.0419	66.5576	52.5745	52.5578	21.88	9.88111	11.4607	67.1486	51.7018	54.4195	22.7044	8.24706
1076	T451DRAFT_1099	Glycosyl transferase family 11	878	15.7243	66.2615	56.6526	62.755	23.1495	10.9302	16.694	69.3818	55.5101	57.5014	25.6594	11.8371
1077	T451DRAFT_1100	Membrane protein involved in the export of O-antigen and teichoic acid	1430	8.89798	56.1575	42.7257	50.8391	22.8756	8.00379	10.0005	56.4558	40.4428	47.9509	21.3993	7.77364
1078	T451DRAFT_1101	Glycosyltransferase family 10 (fucosyltransferase) C-term	1016	12.6927	111.754	91.6005	107.019	40.1135	11.4471	15.1955	115.021	84.9277	105.267	39.297	11.4284
1079	T451DRAFT_1102	Acetyltransferase (isoleucine patch superfamily)	605	12.2329	98.8738	71.9775	95.6052	33.0508	11.7786	16.3946	101.324	67.0564	86.7424	30.4804	9.43873
1080	T451DRAFT_1103	CDP-6-deoxy-D-xylo-4-hexulose-3-dehydrase	1169	23.4291	167.736	126.956	161.748	66.2418	31.0113	26.9945	186.056	125.898	144.842	58.932	30.6771
1081	T451DRAFT_1104	GDP-L-fucose synthase	929	24.0106	180.301	140.028	155.689	58.4451	22.7226	29.7086	190.787	133.854	159.856	57.9957	22.2107
1082	T451DRAFT_1105	GDPmannose 4,6-dehydratase	1112	26.7765	160.7	131.043	157.595	57.8245	22.4292	30.1347	169.907	136.302	149.944	58.245	25.3512
1083	T451DRAFT_1106	mannose-1-phosphate guanylyltransferase (GDP) /mannose-6-phosphate isomerase, type 2	1406	46.8248	205.377	166.057	191.679	85.9908	52.4764	48.2587	213.827	157.795	190.353	76.8752	55.3037
1084	T451DRAFT_1107	Predicted RNA-binding protein, contains PUA-like domain	491	394.351	494.74	316.833	356.136	576.702	255.046	566.427	436.94	274.02	340.941	550.569	205.351
1085	T451DRAFT_1109	cell division protein ZapA	299	168.786	211.341	214.946	180.438	126.988	103.988	154.221	211.744	198.932	196.992	126.956	117.455
1086	T451DRAFT_1110	cell division protein ZapB	221	164.023	198.618	241.924	279.615	125.179	124.644	140.638	201.194	242.897	283.218	135.475	145.043
1087	T451DRAFT_1111	hypothetical protein	512	52.6885	101.335	118.611	132.775	58.0985	29.0836	50.7535	100.303	106.319	113.887	61.8743	29.0355
1088	T451DRAFT_1112	Xaa-Pro aminopeptidase	1310	64.0459	152.807	121.088	140.98	115.971	56.6684	60.78	152.569	123.508	140.972	102.03	57.8018
1089	T451DRAFT_1113	2-octaprenyl-6-methoxyphenol hydroxylase	1211	48.6929	123.617	93.9015	107.638	79.5038	58.7474	61.7797	120.796	82.2208	106.54	72.7766	48.5536
1090	T451DRAFT_1114	2-octaprenylphenol hydroxylase	1220	68.2217	140	116.511	124.355	69.1447	67.9435	71.0272	147.985	122.042	122.574	73.5801	68.884
1091	T451DRAFT_1115	hypothetical protein	134	132.375	112.107	133.732	119.929	100.934	62.0848	106.848	123.817	155.988	113.47	139.175	74.0083
1092	T451DRAFT_1116	hypothetical protein	581	1469.72	567.682	954.052	487.784	744.006	707.939	1374.99	590.392	1089.93	516.291	933.77	759.622
1093	T451DRAFT_1117	protein of unknown function (DUF1987)	386	100.316	41.6744	74.5092	35.1902	59.9899	64.2664	88.8809	38.6887	92.4749	26.5794	82.2519	92.4617
1094	T451DRAFT_1118	hypothetical protein	554	38.9924	17.4155	19.4346	16.1156	17.7898	15.3203	33.2019	13.5475	26.3923	15.4549	20.9767	18.5538
1095	T451DRAFT_1119	Serine phosphatase RsbU, regulator of sigma subunit	1280	21.9205	11.8771	16.4486	11.6085	9.98148	16.7411	17.4088	13.07	18.0461	9.51461	11.6885	17.6369
1096	T451DRAFT_1120	two-component system, NtrC family, response regulator PilR	1343	123.832	61.2054	114.242	54.8448	60.7376	136.269	95.9106	63.8044	131.948	56.6081	78.2664	147.403
1097	T451DRAFT_1121	two-component system, NtrC family, sensor histidine kinase PilS	1697	36.9537	34.899	38.1544	27.8838	27.4407	22.2044	32.0567	33.5816	45.5273	26.6622	29.2784	21.8053
1098	T451DRAFT_1122	succinyl-CoA synthetase beta subunit	1166	155.943	163.914	243.245	153.96	158.798	199.981	146.259	167.37	272.666	147.241	188.724	223.406
1099	T451DRAFT_1123	succinyl-CoA synthetase alpha subunit	866	192.159	183.692	349.309	353.986	212.824	236.595	191.141	184.941	371.483	396.667	256.814	241.627
1100	T451DRAFT_1124	Protein of unknown function (DUF2281)	236	78.7999	92.0038	144.209	97.8196	103.323	46.9308	72.7584	97.8125	158.668	96.016	126.717	45.9738
1101	T451DRAFT_1125	Predicted nucleic-acid-binding protein, contains PIN domain	397	25.7357	33.297	42.1665	36.9459	39.0109	18.2885	24.4281	30.1552	59.8265	34.2093	44.1275	21.7677
1102	T451DRAFT_1126	NAD+ synthase (glutamine-hydrolysing)	1610	38.6093	97.1258	106.129	87.9339	55.2328	55.5146	44.1272	96.4461	104.076	84.0337	62.888	56.4186
1103	T451DRAFT_1127	hypothetical protein	755	98.4578	266.95	228.756	296.729	106.255	49.3964	93.6041	284.298	222.846	299.641	99.6113	54.0033
1104	T451DRAFT_1128	Uncharacterized lipoprotein NlpE involved in copper resistance	470	76.6508	250.864	215.979	277.747	124.222	59.7892	74.3328	251.809	217.254	278.438	117.965	63.8677
1105	T451DRAFT_1129	pyruvate formate lyase activating enzyme	1085	32.9662	22.9705	22.6332	20.6891	18.4983	39.3449	30.775	23.8075	23.1558	19.1159	22.2712	43.5081
1106	T451DRAFT_1130	hypothetical protein	779	90.8394	15.117	18.6492	21.612	13.536	275.403	76.4179	17.6731	21.6333	21.1293	15.3869	298.521
1107	T451DRAFT_1131	uncharacterized protein, PH0010 family/AmmeMemoRadiSam system protein A	629	54.5449	23.2234	22.8035	27.4757	16.9307	91.5689	51.6545	22.0097	22.2632	40.1322	19.9137	93.6003
1108	T451DRAFT_1132	hypothetical protein	188	206.881	92.472	63.9385	71.913	57.6815	338.192	190.259	87.5993	61.8899	74.2029	71.9008	378.468
1109	T451DRAFT_1133	DNA repair protein RadC	674	112.609	15.5188	30.7453	12.6787	22.0893	78.9719	92.1278	17.2383	26.8367	10.9511	28.8055	72.6654
1110	T451DRAFT_1134	phosphopantothenoylcysteine decarboxylase / phosphopantothenate--cysteine ligase	1214	38.3601	96.81	102.235	89.3017	69.5111	14.744	47.2871	97.8798	106.473	100.927	67.4378	14.3153
1111	T451DRAFT_1135	dUTP pyrophosphatase	464	28.4219	90.3642	94.0884	79.5774	52.0359	11.446	30.7106	92.6187	88.2471	80.8096	53.1279	9.27125
1112	T451DRAFT_1136	phosphomannomutase / phosphoglucomutase	2639	40.2383	99.1697	98.0425	80.615	51.9834	23.6913	40.8869	100.517	99.6508	79.0126	60.0946	24.0261
1113	T451DRAFT_1137	hypothetical protein	395	417.464	303.016	1360.55	375.205	462.728	170.28	371.459	317.301	1510.27	401.939	563.878	187.264
1114	T451DRAFT_1138	arginyl-tRNA synthetase	1760	57.0076	289.332	226.095	314.511	105.936	25.2006	53.8668	293.021	214.535	303.377	99.7155	26.1836
1115	T451DRAFT_1139	Cell division protein	596	28.7537	157.071	131.157	151.94	67.3008	12.4359	28.8959	156.418	126.406	147.992	67.836	11.5933
1116	T451DRAFT_1140	Endonuclease, Uma2 family (restriction endonuclease fold)	590	128.583	117.16	149.365	115.438	123.226	175.161	136.363	120.185	155.323	100.207	135.165	182.992
1117	T451DRAFT_1141	hypothetical protein	392	54.6686	35.4699	34.615	22.613	30.1472	35.4143	44.8434	34.4552	42.115	23.1599	34.483	42.0028
1118	T451DRAFT_1142	Predicted ATP-dependent protease	2390	12.0776	73.5771	57.1138	74.9787	28.0071	5.35145	15.0086	78.443	50.306	80.759	24.472	4.89011
1119	T451DRAFT_1143	hypothetical protein	275	67.4373	95.5472	133.68	105.282	90.7944	91.1233	80.2888	113.186	124.185	99.04	88.5657	80.9151
1120	T451DRAFT_1144	hyperosmotically inducible protein	302	398.926	555.052	828.776	542.906	422.858	311.092	375.339	580.438	888.973	555.533	524.958	353.908
1121	T451DRAFT_1145	CHAD domain-containing protein	1547	104.683	78.8505	92.0501	71.0684	72.1504	119.418	110.699	78.3981	100.527	69.6594	82.0812	111.502
1122	T451DRAFT_1146	phosphate transport system substrate-binding protein	986	228.141	341.932	373.362	327.72	214.463	210.511	198.625	349.165	409.398	348.69	235.157	248.533
1123	T451DRAFT_1147	phosphate transport system permease protein	2297	40.5105	138.242	123.187	112.052	69.9542	52.0301	44.7637	144.836	119.942	100.063	68.421	49.6296
1124	T451DRAFT_1148	phosphate transport system permease protein	1655	62.6372	154.743	155.689	131.127	94.1673	102.334	67.3722	161.514	150.459	126.258	97.7587	98.5208
1125	T451DRAFT_1149	phosphate transport system ATP-binding protein	833	58.0905	158.257	202.821	154.262	115.455	56.8162	57.11	158.255	209.89	173.228	124.869	62.6342
1126	T451DRAFT_1150	phosphate transport system protein	716	213.949	165.076	242.504	167.891	159.508	328.46	192.756	178.113	271.128	155.868	188.936	347.837
1127	T451DRAFT_1151	hypothetical protein	1529	167.234	109.525	84.0905	61.6865	89.1533	102.017	130.719	110.429	90.0599	60.7282	106.873	114.756
1128	T451DRAFT_1152	DNA helicase/exodeoxyribonuclease V, alpha subunit	1685	40.2945	118.296	70.5282	103.473	56.3833	53.1434	39.3509	122.995	68.3393	101.188	52.5416	54.5965
1129	T451DRAFT_1153	DNA helicase/exodeoxyribonuclease V, beta subunit	3557	32.7741	158.371	63.8764	127.436	78.1791	32.059	29.8238	162.768	68.5676	128.032	59.2921	33.7724
1130	T451DRAFT_1159	ADP-L-glycero-D-manno-heptose 6-epimerase	944	50.9689	130.25	95.7747	98.968	68.4168	18.8898	50.1069	142.085	105.331	96.7197	79.0782	21.3536
1131	T451DRAFT_1160	D-beta-D-heptose 7-phosphate kinase / D-beta-D-heptose 1-phosphate adenosyltransferase	1424	29.2543	99.4908	81.5389	73.0869	57.3038	23.2746	34.0399	108.138	76.2854	71.737	59.8872	25.2238
1132	T451DRAFT_1161	D-sedoheptulose 7-phosphate isomerase	557	23.2756	83.6621	87.2494	67.0922	33.1024	17.4103	28.6017	97.5454	83.7418	75.9305	34.7312	17.6337
1133	T451DRAFT_1162	ATP-binding cassette, subfamily B, MsbA	1793	20.897	95.4603	87.6261	84.9699	35.8872	12.2325	22.8571	101.951	92.6303	89.865	39.3151	15.0962
1134	T451DRAFT_1163	Glycosyltransferase involved in cell wall bisynthesis	848	20.8164	90.4038	90.9637	79.0381	45.782	10.4844	24.9555	97.646	90.2987	80.2513	42.8151	9.92143
1135	T451DRAFT_1164	Glycosyltransferase involved in cell wall bisynthesis	746	54.8062	170.525	163.702	143.017	110.649	44.2023	60.7878	175.517	169.496	149.501	104.754	42.2541
1136	T451DRAFT_1165	glycosyl transferase, family 25	725	79.1786	181.26	180.65	184.279	94.2276	40.5217	71.6146	179.818	198.029	183.762	97.7103	42.1653
1137	T451DRAFT_1166	heptosyltransferase-3	1103	39.6518	112.389	112.724	106.499	65.1268	40.0894	41.575	107.535	118.495	97.4323	69.887	40.7444
1138	T451DRAFT_1167	superoxide reductase	425	102.383	273.904	307.039	261.24	219.949	33.6927	111.096	268.468	338.217	269.885	239.503	33.5012
1139	T451DRAFT_1168	hypothetical protein	785	177.534	316.042	255.148	259.881	209.998	95.9378	173.282	334.514	255.385	251.331	225.871	105.043
1140	T451DRAFT_1169	membrane protein YqaA, SNARE-associated domain	425	379.835	429.718	414.447	419.994	238.627	210.026	343.04	444.594	422.852	438.346	266.356	224.118
1141	T451DRAFT_1170	hypothetical protein	899	1123.24	508.06	505.961	387.455	478.882	614.467	936.547	533.62	490.135	392.779	588.822	692.239
1142	T451DRAFT_1171	hypothetical protein	671	913.009	448.43	510.884	345.661	669.103	355.998	747.632	511.776	567.113	379.282	837.719	450.509
1143	T451DRAFT_1172	glucose-6-phosphate isomerase	1637	76.3331	226.4	294.552	203.743	149.671	17.2996	73.1346	233.955	335.886	206.191	172.778	18.9999
1144	T451DRAFT_1173	membrane-bound lytic murein transglycosylase F	1463	12.7231	65.4055	87.4556	123.795	29.004	10.3391	14.79	69.2927	76.8325	132.737	26.3034	9.48486
1145	T451DRAFT_1174	tRNA(adenine34) deaminase	461	30.2458	187.42	113.737	191.454	77.782	16.7703	33.6368	206.219	88.3002	196.294	56.3039	13.8322
1146	T451DRAFT_1175	GMP synthase (glutamine-hydrolysing)	1586	38.6089	219.432	87.206	193.246	83.9471	14.041	51.2523	228.695	69.0993	187.039	61.8323	12.7699
1147	T451DRAFT_1176	IMP dehydrogenase	1466	99.8667	369.733	153.099	330.083	159.262	36.3536	135.445	375.728	124.951	325.4	124.673	36.2388
1148	T451DRAFT_1177	general secretion pathway protein E	1682	250.682	95.9703	83.6317	101.231	128.409	225.253	271.262	99.207	85.9897	98.9111	158.082	243.57
1149	T451DRAFT_1178	general secretion pathway protein F	1214	86.6498	40.5244	29.8868	28.524	61.1954	57.5086	99.6386	44.9701	38.1392	26.9949	77.7556	61.1653
1150	T451DRAFT_1179	general secretion pathway protein G	494	112.032	58.2636	61.2053	45.1825	93.3249	65.0497	121.64	56.0801	69.826	40.6405	121.285	75.9079
1151	T451DRAFT_1180	general secretion pathway protein H	524	82.2858	37.9608	38.9131	24.4621	52.852	58.2143	91.1116	43.8772	34.2569	25.3547	65.8026	59.9741
1152	T451DRAFT_1181	general secretion pathway protein I	401	28.7762	14.6161	17.2869	11.7684	18.3397	27.8297	37.5685	18.3337	11.6405	17.1181	16.4424	26.6772
1153	T451DRAFT_1182	general secretion pathway protein J	776	57.7327	35.4405	30.5053	21.6956	37.2522	37.5987	57.9344	37.1443	35.2955	20.2598	49.9935	39.4677
1154	T451DRAFT_1183	general secretion pathway protein K	1007	62.2404	40.8316	38.9962	25.8381	46.615	46.1143	66.4525	37.0217	42.8775	25.9472	57.4251	47.7098
1155	T451DRAFT_1184	general secretion pathway protein L	1172	87.1763	54.3173	54.1132	32.2668	58.8899	68.403	91.2537	55.7225	59.5664	35.0788	70.9085	72.9558
1156	T451DRAFT_1185	general secretion pathway protein M	587	35.2792	18.4948	31.6588	41.2833	20.2089	22.4472	32.1166	19.0088	31.9251	53.9431	24.8061	23.8016
1157	T451DRAFT_1186	hypothetical protein	647	59.6094	26.8698	34.8208	13.4049	33.4055	26.8077	58.7227	27.1144	42.651	18.7093	46.0868	31.9208
1158	T451DRAFT_1187	general secretion pathway protein D	2138	105.423	47.4298	50.0141	29.2909	77.5595	40.3347	112.351	47.4302	61.8703	26.6863	92.3546	44.7558
1159	T451DRAFT_1188	ribose-5-phosphate isomerase	653	281.503	398.101	592.049	530.196	388.283	254.341	304.493	407.516	663.216	483.328	427.941	257.188
1160	T451DRAFT_1189	DNA helicase/exodeoxyribonuclease V, gamma subunit	3131	21.2025	49.5574	37.4142	39.697	22.7039	25.492	19.8049	52.8291	38.5099	38.5671	22.4086	25.552
1161	T451DRAFT_1190	looped-hinge helix DNA binding domain-containing protein, AbrB family	233	156.534	160.758	200.979	168.325	189.058	233.78	176.475	169.028	235.396	146.037	197.861	228.499
1162	T451DRAFT_1191	Predicted nucleic-acid-binding protein, contains PIN domain	386	203.879	98.5795	137.555	103.258	128.517	216.05	183.57	100.758	148.938	91.9761	145.53	245.973
1163	T451DRAFT_1192	T5orf172 domain-containing protein	482	362.419	151.306	188.646	124.898	277.902	366.785	339.789	150.171	216.829	107.959	305.347	388.357
1164	T451DRAFT_1193	putative addiction module component, TIGR02574 family	227	253.11	134.818	137.257	109.564	111.709	248.696	223.114	129.547	144.094	117.706	120.782	288.96
1165	T451DRAFT_1194	hypothetical protein	269	34.2792	21.5201	19.7384	14.9354	19.9893	44.0475	35.3574	21.6815	18.7561	19.2071	21.6652	40.4047
1166	T451DRAFT_1195	hypothetical protein	503	85.5505	71.7056	49.7009	42.7259	42.284	77.9527	76.5469	71.1268	61.0025	40.2068	51.1875	86.8864
1167	T451DRAFT_1196	regulator RcnB of Ni and Co efflux	518	237.849	130.485	57.0171	34.9637	57.3678	326.889	200.498	141.038	66.127	38.9	77.1775	362.322
1168	T451DRAFT_1197	hypothetical protein	626	361.041	199.9	51.539	52.9735	92.9789	329.773	306.176	200.459	62.3944	51.7615	115.469	372.334
1169	T451DRAFT_1198	Sulfate permease, MFS superfamily	2315	28.0605	385.195	30.1829	36.5001	16.5309	2122.18	27.6222	398.57	26.8352	40.0138	17.3217	2282.99
1170	T451DRAFT_1199	two-component system, OmpR family, response regulator	674	37.0946	29.6999	29.0494	18.5449	27.7783	28.7012	34.8251	29.4896	37.938	19.0549	33.0385	28.0438
1171	T451DRAFT_1200	two-component system, OmpR family, sensor histidine kinase TctE	1373	32.267	23.2879	29.9169	19.9723	20.1708	31.5326	28.377	25.2637	32.2476	17.8478	24.4924	33.0232
1172	T451DRAFT_1201	hypothetical protein	155	37.0019	30.2505	28.7843	19.7487	36.9137	45.1072	57.8557	32.4789	28.3437	22.8574	40.4056	37.7011
1173	T451DRAFT_1202	phosphate-selective porin OprO and OprP	1604	25.4254	20.8223	18.0914	19.8393	13.8015	40.089	22.7338	22.6588	19.1084	21.3056	15.0975	41.0126
1174	T451DRAFT_1203	chaperone modulatory protein CbpM	317	221.605	44.7151	81.3056	22.1291	91.1442	555.207	226.152	45.5606	83.5865	32.1319	121.449	532.914
1175	T451DRAFT_1204	curved DNA-binding protein	956	255.328	84.2277	108.882	56.234	122.848	471.785	245.578	87.2731	129.104	56.3614	156.153	544.701
1176	T451DRAFT_1205	HSP20 family protein	437	984.004	253.26	317.762	213.935	412.703	1684.6	1084.58	255.547	386.814	221.769	521.388	1892.81
1177	T451DRAFT_1206	hypothetical protein	605	85.7726	77.2629	90.9928	72.31	60.6055	74.3943	86.0157	76.0816	95.6489	84.3024	67.1432	71.2624
1178	T451DRAFT_1207	hypothetical protein	257	109.51	163.428	169.872	177.172	136.784	30.6707	126.886	174.265	169.609	176.628	126.719	35.6254
1179	T451DRAFT_1208	dCTP deaminase	566	87.6477	311.962	178.043	321.451	129.907	53.8055	88.2216	314.449	166.64	348.839	122.485	60.9718
1180	T451DRAFT_1209	ATP-binding protein involved in chromosome partitioning	1091	25.3717	251.104	58.0294	275.546	40.1429	134.162	28.2862	240.226	58.3575	284.146	35.4315	147.882
1181	T451DRAFT_1210	methionyl-tRNA synthetase	2018	50.8764	195.737	118.42	183.384	84.9252	34.3381	52.1897	206.502	110.621	185.879	72.6564	34.5324
1182	T451DRAFT_1211	electron transport complex protein RnfB	581	27.6045	93.3669	63.21	97.2494	41.0415	32.5433	28.5895	96.6332	56.121	101.378	34.4344	33.5156
1183	T451DRAFT_1212	heptosyltransferase-1	998	21.1461	71.2143	74.6317	68.3727	35.8093	11.3842	26.3442	74.8342	71.4649	65.527	35.3341	13.9805
1184	T451DRAFT_1213	heptosyltransferase-2	1028	31.8208	124.115	102.475	116.129	48.1396	28.7743	37.9335	130.236	97.7254	120.337	48.3659	24.8674
1185	T451DRAFT_1214	branched-chain amino acid aminotransferase	926	249.284	558.508	526.846	523.467	310.415	238.489	236.494	588.338	535.519	520.897	320.827	286.94
1186	T451DRAFT_1215	glutamate-ammonia-ligase adenylyltransferase	2927	69.443	143.921	144.24	142.512	83.0677	56.1279	72.0449	150.31	146.202	146.007	83.5369	56.363
1187	T451DRAFT_1216	hypothetical protein	467	246.689	513.408	520.163	579.546	303.955	190.525	224.14	520.066	588.92	551.128	325.697	227.847
1188	T451DRAFT_1217	hypothetical protein	776	81.4763	160.377	139.935	142.172	83.5954	59.5385	93.9382	160.959	138.838	142.579	93.8891	68.3633
1189	T451DRAFT_1218	hypothetical protein	851	131.965	152.727	134.231	123.497	108.824	43.3501	149.824	160.156	134.708	114.228	126.562	51.5124
1190	T451DRAFT_1219	hypothetical protein	398	6391.83	2545.51	3762.75	2689.32	2879.97	3547.5	6234.9	2720.65	4244.94	2697.79	3397.15	3877.93
1191	T451DRAFT_1220	DNA-(apurinic or apyrimidinic site) lyase /endonuclease III	680	116.034	60.8381	88.9278	74.0879	60.3308	87.0987	101.73	63.4244	97.9198	71.5309	74.6018	96.6575
1192	T451DRAFT_1221	hypothetical protein	1631	68.0861	249.446	167.543	226.779	99.309	19.8672	76.9963	258.756	157.997	216.634	95.2186	17.9261
1193	T451DRAFT_1222	hypothetical protein	284	280.126	254.254	605.799	309.428	336.479	189.786	260.803	265.73	742.887	329.288	413.971	236.661
1194	T451DRAFT_1223	AsmA protein	2093	30.4707	39.2818	44.395	33.7293	25.598	18.7019	27.72	41.8209	48.9008	33.8194	28.1857	21.0628
1195	T451DRAFT_1224	A/G-specific DNA-adenine glycosylase	1049	10.6074	25.2888	26.6086	20.4265	17.4482	6.82525	13.1308	27.024	31.5086	21.3902	19.4699	5.62515
1196	T451DRAFT_1225	Fe-S cluster biosynthesis and repair protein YggX	272	275.25	263.216	247.94	386.617	187.501	196.491	254.263	263.629	274.453	364.167	237.224	230.657
1197	T451DRAFT_1226	transcription termination factor Rho	1256	164.305	457.382	297.828	393.04	162.839	183.416	161.363	464.089	278.159	399.022	157.458	210.974
1198	T451DRAFT_1227	thioredoxin	326	729.053	1390.61	1911.94	1780.14	662.573	499.564	847.124	1439.44	1646.74	1754.47	686.748	475.928
1199	T451DRAFT_1228	ATP-dependent RNA helicase RhlB	1322	33.0961	116.58	86.1288	125.373	48.877	27.0917	32.3624	120	88.8177	131.82	45.137	29.2001
1200	T451DRAFT_1229	putative hydrolase of the HAD superfamily	656	83.2663	67.4349	79.8154	67.466	49.9117	70.6602	72.9335	75.1035	75.7605	62.3337	52.6944	74.0209
1201	T451DRAFT_1230	ADP-ribose diphosphatase	548	127.596	182.808	200.376	182.704	119.579	112.158	134.262	187.232	193.909	191.395	126.572	103.059
1202	T451DRAFT_1231	Oxygen tolerance	1688	80.3136	120.319	112.212	98.0002	76.7893	73.5994	79.3064	125.523	114.842	101.883	87.0254	75.1468
1203	T451DRAFT_1232	fructokinase	887	36.7243	79.4348	77.3616	74.125	43.9379	19.0616	42.3168	88.1443	73.4817	70.565	46.5812	19.0562
1204	T451DRAFT_1233	Ca-activated chloride channel family protein	1799	17.8302	56.0366	41.894	45.7995	28.3992	10.3513	22.8186	57.7927	43.9762	43.08	29.3977	9.73429
1205	T451DRAFT_1234	Ca-activated chloride channel family protein	980	28.8061	69.4492	55.1206	53.6855	37.4605	26.5307	33.0498	70.8995	52.3592	52.7217	37.1724	30.0672
1206	T451DRAFT_1235	protein of unknown function (DUF4381)	470	27.6937	72.7882	57.0347	73.9483	39.3573	13.1951	28.5479	71.1244	58.5672	74.2814	38.051	13.2433
1207	T451DRAFT_1236	Uncharacterized conserved protein (some members contain a von Willebrand factor type A (vWA) domain)	908	106.547	161.928	107.288	122.698	132.427	111.706	119.899	170.014	118.163	124.941	133.063	111.63
1208	T451DRAFT_1237	MoxR-like ATPase	1007	106.15	185.551	153.239	174.28	117.549	80.2787	111.755	191.739	161.08	196.363	123.419	87.5184
1209	T451DRAFT_1238	protein of unknown function (DUF4124)	602	58.8453	57.8165	102.777	70.9754	57.4242	18.2865	48.4416	57.6961	129.65	69.0286	65.8306	19.8885
1210	T451DRAFT_1239	Short-chain dehydrogenase	833	41.187	54.1885	85.6522	53.7429	57.5928	40.5744	34.315	52.3277	98.5585	53.3419	66.7888	38.2295
1211	T451DRAFT_1240	Cysteine-rich CPXCG	191	47.2892	58.7284	122.007	61.4347	61.7159	19.6226	49.6187	62.4376	139.087	53.3289	63.3937	21.7256
1212	T451DRAFT_1241	hypothetical protein	395	203.841	2943.87	1329.09	3941.27	1171.4	136.752	212.926	2773.29	1282.79	3982.21	836.59	148.905
1213	T451DRAFT_1242	hypothetical protein	386	2001.15	6334.59	11150.1	8230.87	5813.2	1597.99	1884.93	6321.33	11806.3	8227.75	5557.44	1737.79
1214	T451DRAFT_1243	hemerythrin	437	17.8788	38.8329	63.8729	58.6643	26.7	32.0752	18.8497	44.9208	62.2045	54.2176	28.5436	38.5922
1215	T451DRAFT_1244	PAS domain S-box-containing protein/diguanylate cyclase (GGDEF) domain-containing protein	2702	95.2824	73.5508	138.565	100.331	62.0853	978.395	96.889	75.0485	141.113	100.608	70.0316	986.695
1216	T451DRAFT_1245	Ferredoxin-NADP reductase	1037	8.14696	4.86935	2.63121	2.02939	3.92868	2877.4	7.43569	6.24586	3.40907	1.8506	5.36836	2925.57
1217	T451DRAFT_1246	hydroxylamine reductase precursor (EC 1.7.99.1)	1667	14.7302	19.4728	55.6737	11.4766	11.4829	7147.28	15.3642	20.8265	52.9352	9.5639	11.6153	7557.45
1218	T451DRAFT_1247	anaerobic nitric oxide reductase transcription regulator	1544	11.5552	21.7599	17.1467	17.1821	14.2796	14.5753	11.7921	21.919	20.2067	16.0145	14.1293	14.3254
1219	T451DRAFT_1248	type I restriction enzyme, R subunit	2417	22.9759	23.3539	10.0534	6.67534	17.8783	39.6771	21.4603	24.575	11.3177	5.13038	18.7716	38.7626
1220	T451DRAFT_1249	Fic family protein	1076	10.3891	28.308	32.726	28.804	14.0037	15.1042	10.2757	27.4157	36.5872	26.6842	14.3087	12.6132
1221	T451DRAFT_1250	type I restriction enzyme, S subunit	1142	12.4952	30.5409	30.4472	31.5509	13.8239	12.2298	10.8122	29.9976	32.4891	31.476	16.6504	13.0843
1222	T451DRAFT_1251	Predicted nucleotidyltransferase	326	7.84834	25.1701	22.0556	26.0174	11.8079	8.86738	9.84665	23.4932	19.688	23.9997	12.6474	8.69994
1223	T451DRAFT_1252	nucleotidyltransferase substrate binding protein, HI0074 family	407	23.7955	43.7778	47.2004	34.628	24.2152	16.9307	18.0274	43.3673	50.6825	40.6229	25.4755	22.1215
1224	T451DRAFT_1253	type I restriction enzyme M protein	1472	24.9991	48.2213	141.403	71.3535	21.8464	32.9057	22.3033	50.7055	144.285	84.24	23.6961	37.3842
1225	T451DRAFT_1254	probable addiction module antidote protein	299	23.2591	63.7522	41.9286	77.2088	26.2492	14.727	20.6196	63.1896	42.1282	63.4423	28.2771	16.2337
1226	T451DRAFT_1255	putative addiction module killer protein	274	26.572	124.79	72.1301	163.619	45.0982	23.186	22.005	129.564	72.027	149.776	42.7302	22.8556
1227	T451DRAFT_1256	tRNA modification GTPase	1346	7.3483	61.2565	39.5297	70.6892	19.7853	6.74269	9.76653	62.9324	36.1584	74.4135	17.1383	6.17994
1228	T451DRAFT_1257	YidC/Oxa1 family membrane protein insertase	1757	46.2175	410.378	187.154	434.861	119.756	27.7403	51.0395	422.256	163.329	430.679	96.4995	32.4469
1229	T451DRAFT_1258	ribonuclease P protein component	583	118.581	854.031	525.702	1037.85	282.759	35.2568	119.851	857.554	439.303	1118.04	217.565	40.1918
1230	T451DRAFT_1259	chromosomal replication initiator protein	1316	62.697	133.35	98.5695	140.918	73.8319	63.7023	57.328	130.635	105.158	136.852	67.7366	67.4896
1231	T451DRAFT_1260	DNA polymerase-3 subunit beta	1100	27.053	96.8588	91.9466	106.499	57.2979	27.6854	26.2946	98.2567	96.6332	94.2759	54.4521	28.4137
1232	T451DRAFT_1261	DNA replication and repair protein RecF	1076	18.3684	55.6438	41.0532	61.4605	28.1048	14.2295	19.6991	54.5747	43.4134	51.3105	26.2084	15.1075
1233	T451DRAFT_1262	DNA gyrase subunit B	2465	47.4882	137.578	126.952	140.014	89.3277	34.5886	45.3715	141.939	120.4	134.056	81.8957	38.6255
1234	T451DRAFT_1263	phosphatidylglycerol:prolipoprotein diacylglycerol transferase	797	30.6804	88.0429	82.6739	74.0138	44.9906	25.7479	29.8342	96.5572	76.4395	76.5886	42.1279	25.6743
1235	T451DRAFT_1264	thymidylate synthase	833	20.3873	75.6214	67.9463	58.0301	36.5372	16.5445	20.593	78.9523	72.0647	74.0761	36.5689	18.1893
1236	T451DRAFT_1265	inorganic pyrophosphatase	614	42.5373	122.038	108.095	113.938	72.5241	41.1958	43.6499	126.336	115.768	115.284	80.0425	38.9066
1237	T451DRAFT_1266	L-asparaginase	1016	36.405	53.9067	49.9738	41.6149	29.6171	29.8089	34.4197	54.1418	54.524	44.8964	33.6807	34.6223
1238	T451DRAFT_1267	dihydrofolate reductase	491	50.6403	102.694	100.78	120.011	53.5062	73.7308	47.6318	105.531	114.082	113.346	57.5407	74.4333
1239	T451DRAFT_1268	Bis(5'nucleosyl)-tetraphosphatase, ApaH	845	42.2074	139.512	165.25	149.656	76.0957	20.3471	43.8975	143.184	179.086	148.319	83.5872	22.3687
1240	T451DRAFT_1269	ApaG protein	377	106.354	199.235	209.596	241.724	121.493	48.4142	89.6061	209.827	237.799	260.392	144.666	67.5558
1241	T451DRAFT_1270	FOG: Ankyrin repeat	542	64.9477	85.2787	91.8411	80.5973	59.6359	38.8541	59.3819	84.9534	107.4	78.849	69.459	53.3114
1242	T451DRAFT_1271	UDP-N-acetylmuramate: L-alanyl-gamma-D-glutamyl-meso-diaminopimelate ligase	1355	90.572	111.438	128.496	90.6926	78.9029	81.2183	86.2871	111.142	144.255	90.0431	85.4821	80.4377
1243	T451DRAFT_1272	anthranilate phosphoribosyltransferase (EC 2.4.2.18)	1016	42.6753	92.5483	140.05	163.823	68.3596	47.0127	46.0545	91.9837	137.188	174.936	72.7037	48.2801
1244	T451DRAFT_1273	indole-3-glycerol phosphate synthase	800	61.7961	173.036	167.862	158.154	73.1117	56.996	60.0178	176.85	162.731	138.487	83.0482	55.7719
1245	T451DRAFT_1274	diguanylate cyclase (GGDEF) domain-containing protein	1628	21.7598	71.9476	65.3196	68.0416	30.6186	16.9616	21.5432	78.2968	60.6124	59.9822	30.5193	16.5327
1246	T451DRAFT_1275	hypothetical protein	1163	19.2091	33.835	22.0664	20.6176	21.8811	12.0668	21.7012	38.0473	18.5925	23.2918	22.2285	10.7367
1247	T451DRAFT_1276	long-chain fatty acid transport protein	1262	53.5148	29.3945	62.5839	48.0563	25.814	464.89	53.8056	29.6749	72.0988	45.9706	29.638	470.605
1248	T451DRAFT_1277	Site-specific recombinase XerD	320	15.3471	13.2437	44.9383	37.8646	14.0888	57.5632	16.188	11.703	54.1651	39.673	15.929	65.7889
1249	T451DRAFT_1278	Fe-S oxidoreductase	1394	17.849	33.1442	22.6684	18.2532	17.1807	18.4224	16.4968	33.3059	23.9568	16.52	20.4294	16.8637
1250	T451DRAFT_1279	dCMP deaminase	485	68.4029	82.9191	44.0949	37.3427	51.3887	46.4699	57.361	83.9248	52.2975	39.5684	52.2264	50.5501
1251	T451DRAFT_1280	Multicopper oxidase with three cupredoxin domains (includes cell division protein FtsP and spore coat protein CotA)	1829	35.6011	41.3726	5.70526	5.43927	16.5832	6.33126	26.1866	42.6294	7.26232	7.22365	17.3017	4.29818
1252	T451DRAFT_1281	hypothetical protein	275	46.3944	32.33	4.29062	4.17416	11.3289	6.53937	33.7831	35.9428	3.24503	2.95241	16.8275	4.63756
1253	T451DRAFT_1282	hypothetical protein	230	51.7386	120.749	98.9144	145.566	58.4145	41.3593	47.4818	117.381	98.7889	129.97	54.0059	38.8971
1254	T451DRAFT_1283	glutamate racemase	812	96.3679	141.962	96.1772	112.151	106.654	162.852	106.674	148.209	83.0163	101.353	95.0827	157.506
1255	T451DRAFT_1284	enolase-phosphatase E1	698	38.0578	102.365	113.84	87.3438	60.0196	30.1463	44.042	104.271	114.769	84.4906	64.3284	25.6615
1256	T451DRAFT_1285	1,2-dihydroxy-3-keto-5-methylthiopentene dioxygenase	560	30.9394	80.4766	99.424	78.1206	44.7737	20.8584	29.419	86.2242	105.541	71.9651	54.0855	24.1334
1257	T451DRAFT_1286	methylthioribulose-1-phosphate dehydratase	620	51.3484	105.673	114.543	96.995	73.9965	35.9177	50.7334	104.913	116.309	92.2629	81.5968	36.9029
1258	T451DRAFT_1287	PAS domain S-box-containing protein/diguanylate cyclase (GGDEF) domain-containing protein	3515	20.7671	50.7465	49.9536	55.4806	24.0501	16.1469	20.9608	52.7036	52.4943	53.9456	24.8654	16.2242
1259	T451DRAFT_1288	hypothetical protein	1004	67.8139	120.4	190.753	135.928	89.4507	36.8444	62.202	123.321	223.027	131.888	105.23	41.558
1260	T451DRAFT_1289	Carbohydrate-selective porin	1526	44.3017	78.6711	73.2859	62.3928	51.1178	30.2434	36.7397	81.3377	73.6605	66.3132	54.3224	31.8951
1261	T451DRAFT_1290	Predicted lipid-binding transport protein, Tim44 family	953	325.521	149.892	205.836	112.287	287.79	109.941	357.042	154.771	228.732	109.36	351.661	117.564
1262	T451DRAFT_1291	nitrogen regulatory protein P-II family	326	444.88	188.416	206.87	150.823	268.732	136.413	407.151	194.96	240.467	129.96	334.916	146.731
1263	T451DRAFT_1292	cobalt-zinc-cadmium resistance protein CzcA	3068	163.779	60.3797	57.3759	45.8958	115.089	50.5244	203.301	64.1294	52.8261	45.1571	129.745	47.3822
1264	T451DRAFT_1293	membrane fusion protein, cobalt-zinc-cadmium efflux system	1169	199.801	64.4533	54.6306	49.2609	135.456	27.719	217.467	68.1546	49.2082	45.0186	159.34	32.11
1265	T451DRAFT_1294	outer membrane protein, cobalt-zinc-cadmium efflux system	1295	207.438	65.0476	52.1055	50.919	138.619	19.6879	244.152	65.9323	48.5815	47.136	158.009	21.7246
1266	T451DRAFT_1295	hypothetical protein	398	69.4628	181.065	206.968	259.895	122.459	38.5543	73.3136	172.147	192.481	260.376	113.997	41.0348
1267	T451DRAFT_1296	Outer membrane protein	1274	17.5624	81.5634	45.7867	53.8107	32.8601	13.9177	17.8374	83.4757	46.1763	47.9709	30.6834	14.4927
1268	T451DRAFT_1297	membrane fusion protein, cobalt-zinc-cadmium efflux system	1136	21.5702	88.1061	61.3784	63.2105	30.8923	24.7811	22.815	89.1306	60.457	62.8297	29.3419	28.0495
1269	T451DRAFT_1298	cobalt-zinc-cadmium resistance protein CzcA	3062	23.974	84.1448	51.4914	55.8369	32.3677	43.455	27.0349	86.9918	50.2618	58.2624	29.5099	41.7248
1270	T451DRAFT_1299	Protein of unknown function (DUF3240)	305	79.3832	108.322	85.3507	87.817	62.2695	78.5235	86.6471	114.785	99.1411	86.8784	59.8337	76.7632
1271	T451DRAFT_1300	guanylate kinase	614	39.2932	125.68	94.3431	109.991	59.4488	31.0953	39.2517	127.31	101.178	114.081	63.269	29.5132
1272	T451DRAFT_1301	6-phosphogluconolactonase	683	161.03	109.682	108.188	97.6653	71.0965	253.357	135.749	109.101	126.586	88.6156	76.1335	272.98
1273	T451DRAFT_1302	glucose-6-phosphate 1-dehydrogenase	1487	67.8894	17.7065	34.1201	12.2655	21.5656	65.8708	52.8371	16.8552	39.9774	13.5013	29.6928	72.1069
1274	T451DRAFT_1303	6-phosphogluconate dehydrogenase	1445	42.198	9.94676	10.998	7.37018	8.28199	105.074	38.5053	11.5032	11.7575	6.89577	9.66759	116.632
1275	T451DRAFT_1304	hypothetical protein	404	34.8106	9.01698	15.0593	14.838	6.89585	93.0197	34.0524	10.8653	15.4621	20.0969	8.6123	97.1999
1276	T451DRAFT_1305	3',5'-cyclic AMP phosphodiesterase CpdA	1076	44.6843	9.58683	12.6792	18.4915	6.89047	140.858	39.4771	9.54273	13.6843	17.8352	8.77926	144.494
1277	T451DRAFT_1306	cytochrome c peroxidase	1190	51.1683	7.69853	3.59429	3.1618	4.44308	94.6547	40.8191	8.3706	3.74951	2.10887	6.69559	112.609
1278	T451DRAFT_1307	hypothetical protein	503	28.2665	155.78	66.0479	127.671	54.8501	23.5228	35.3527	177.802	61.4801	114.604	49.2853	21.2296
1279	T451DRAFT_1308	Na+-translocating ferredoxin:NAD+ oxidoreductase RNF, RnfG subunit	554	81.9523	455.634	157.939	329.565	130.558	46.5675	87.1895	486.406	152.716	312.695	116.911	53.3936
1280	T451DRAFT_1309	hypothetical protein	1436	31.6884	643.132	60.4185	482.908	107.684	19.1007	46.5172	695.994	40.8953	467.791	72.8705	18.2262
1281	T451DRAFT_1310	Ser/Thr protein kinase RdoA involved in Cpx stress response, MazF antagonist	1055	113.072	77.3153	57.7028	65.404	47.4187	131.826	98.5726	84.0735	59.8284	70.3822	50.7064	144.61
1282	T451DRAFT_1311	XTP/dITP diphosphohydrolase	611	40.9756	178.923	81.8316	180.148	80.8718	52.3734	51.0081	189.153	65.2744	172.506	64.4908	52.0575
1283	T451DRAFT_1312	ribonuclease PH	722	22.5941	124.964	68.638	121.096	50.1413	27.119	28.3226	134.69	55.667	122.268	39.7332	26.1267
1284	T451DRAFT_1313	Serine/threonine protein kinase	899	142.892	55.3857	78.9539	41.4269	48.7496	357.953	128.449	55.4859	84.1453	41.4619	52.7324	370.998
1285	T451DRAFT_1314	TIGR00255 family protein	866	143.341	242.98	224.556	270.257	110.225	153.376	123.184	246.192	235.065	280.07	111.492	168.17
1286	T451DRAFT_1315	diguanylate cyclase (GGDEF) domain-containing protein	1391	46.2311	69.8022	72.4461	59.5082	42.1561	32.3691	46.0441	72.3938	76.3433	60.7569	44.2988	29.6674
1287	T451DRAFT_1316	diguanylate cyclase/phosphodiesterase with PAS/PAC sensor(s)	3137	38.2952	44.3519	47.5687	30.2291	35.5616	20.5517	34.1687	46.6074	54.487	28.8465	39.6406	19.326
1288	T451DRAFT_1317	NADH-quinone oxidoreductase subunit M	1490	51.676	357.218	98.8876	102.206	73.473	335.414	55.2042	372.746	92.5554	97.0928	71.0935	314.227
1289	T451DRAFT_1318	hypothetical protein	3287	41.4478	259.893	86.4322	70.6399	55.1642	207.178	43.0365	266.467	86.2811	75.2924	60.2671	212.712
1290	T451DRAFT_1319	NADH:ubiquinone oxidoreductase subunit 5 (chain L)/Multisubunit Na+/H+ antiporter, MnhA subunit	1601	45.6799	225.047	86.2738	74.1682	56.0017	243.063	48.5232	240.098	85.6024	64.9125	57.189	226.063
1291	T451DRAFT_1320	NADH-quinone oxidoreductase subunit M	1598	23.9843	151.066	60.2466	52.9171	37.8763	81.047	27.1237	161.233	58.0775	56.4894	37.3956	76.9491
1292	T451DRAFT_1321	NADH-quinone oxidoreductase subunit M	1529	25.5945	144.496	51.9929	47.7976	39.7423	71.7668	28.1811	154.436	55.4007	46.4392	40.2323	71.9064
1293	T451DRAFT_1322	hypothetical protein	278	49.9704	184.297	113.933	154.154	64.2225	77.9279	52.9075	179.652	120.746	155.055	67.272	86.9574
1294	T451DRAFT_1323	hypothetical protein	296	32.6607	104.244	75.9872	127.328	37.344	32.0805	26.4517	102.823	87.0815	137.148	39.6719	42.0566
1295	T451DRAFT_1324	hypothetical protein	1997	10.6194	37.0161	19.0179	20.0864	14.4906	9.25762	11.1413	38.728	17.1698	20.5501	13.3721	8.63571
1296	T451DRAFT_1325	hypothetical protein	1391	13.8631	44.1839	18.1844	26.224	16.1733	11.5992	13.9561	46.7068	16.9021	21.119	15.2832	9.85265
1297	T451DRAFT_1326	5-(carboxyamino)imidazole ribonucleotide synthase	1094	32.852	170.894	127.672	160.887	64.5262	18.9422	34.9309	183.688	130.325	170.02	68.8559	18.8434
1298	T451DRAFT_1327	5-(carboxyamino)imidazole ribonucleotide mutase	500	60.6842	228.526	190.704	196.928	166.406	18.9581	61.6865	230.653	187.4	195.302	146.133	17.2836
1299	T451DRAFT_1328	DNA recombination protein RmuC	1322	34.1872	57.4713	92.7948	51.8569	48.8544	10.2341	37.0774	61.0911	102.396	51.1424	58.4281	9.76216
1300	T451DRAFT_1329	glutamate-1-semialdehyde 2,1-aminomutase	1280	96.3216	129.45	184.391	125.601	108.86	49.7113	92.5372	132.966	206.578	111.234	125.162	53.2081
1301	T451DRAFT_1330	PAS domain S-box-containing protein	3725	95.9163	150.783	203.536	122.459	101.754	155.173	99.9307	154.282	224.777	122.812	114.595	156.714
1302	T451DRAFT_1331	response regulator receiver modulated diguanylate cyclase	1853	101.065	132.252	216.34	110.164	106.116	115.407	106.644	143.692	239.701	111.731	125.815	117.147
1303	T451DRAFT_1332	Cellulose biosynthesis protein BcsQ	743	94.1777	115.146	157.117	95.1858	85.6956	104.302	91.7556	122.125	186.256	94.4732	103.889	112.646
1304	T451DRAFT_1333	hypothetical protein	197	122.816	55.6581	64.7608	38.8458	230.069	131.212	224.674	60.0685	48.9574	26.9764	234.637	84.1588
1305	T451DRAFT_1334	starch phosphorylase	2507	92.4606	76.0779	106.646	54.6144	81.8447	59.8327	90.2593	80.0105	121.285	56.9697	104.603	65.6157
1306	T451DRAFT_1335	Ubiquinone/menaquinone biosynthesis C-methylase UbiE	617	149.256	138.543	185.08	149.146	120.99	36.5554	139.479	150.995	203.209	145.467	143.009	36.6196
1307	T451DRAFT_1336	GTP cyclohydrolase II	677	150.917	242.3	216.932	190.656	220.755	132.319	145.381	237.41	220.89	197.445	209.841	115.193
1308	T451DRAFT_1337	hippurate hydrolase	1184	64.7269	60.9256	74.6481	50.2527	63.4418	81.1382	68.7687	61.5485	78.5879	55.2954	68.3825	81.2997
1309	T451DRAFT_1338	hypothetical protein	184	14.2785	13.8195	6.613	5.1988	5.20977	19.9124	9.32283	14.7643	7.83446	12.0343	6.24017	21.621
1310	T451DRAFT_1339	TolB amino-terminal domain-containing protein	779	8.33228	11.2047	8.42529	4.42065	4.84528	9.19087	7.60908	11.8412	7.04953	5.59026	5.69473	8.45447
1311	T451DRAFT_1340	TolB amino-terminal domain-containing protein	797	6.39893	7.48964	2.54453	4.88091	2.9693	5.2508	6.49959	7.56821	2.79919	3.6118	3.84171	4.2273
1312	T451DRAFT_1341	hypothetical protein	668	198.578	84.8784	70.9299	60.9079	76.572	42.2937	154.485	76.9021	79.8459	62.2084	95.1357	44.538
1313	T451DRAFT_1342	hypothetical protein	1016	42.8612	76.8929	44.3849	53.7919	34.6884	24.5485	38.1141	68.1003	42.2949	51.798	35.9752	22.4633
1314	T451DRAFT_1343	hypothetical protein	737	18.1035	21.2395	18.3612	10.6431	9.97861	13.6826	14.2188	20.0339	16.2531	16.725	10.9763	13.7402
1315	T451DRAFT_1344	hypothetical protein	263	9.66307	11.6569	6.86978	7.27436	4.66997	6.64603	6.26412	10.913	4.95913	6.17425	7.27625	3.2569
1316	T451DRAFT_1345	hypothetical protein	374	247.38	19.4323	16.3659	18.4154	19.7438	9.52684	419.745	19.8624	23.1263	17.7618	26.7	9.4156
1317	T451DRAFT_1346	hypothetical protein	1211	155.692	60.416	69.6649	51.5547	47.3461	40.6916	233.515	62.3816	79.7266	59.9137	55.9543	46.1173
1318	T451DRAFT_1347	magnesium transporter	989	127.285	69.4554	80.4558	54.7445	51.0375	68.8246	177.913	75.6239	87.6974	57.6153	60.2645	77.2362
1319	T451DRAFT_1348	K+-transporting ATPase ATPase A chain	1742	705.936	18.6241	16.3619	9.40837	56.5332	114.734	1254.11	18.5113	18.1661	8.21998	68.1293	114.121
1320	T451DRAFT_1349	K+-transporting ATPase ATPase B chain	2069	339.057	18.5831	15.166	9.52418	31.4112	54.1326	564.697	18.1597	18.7952	9.16832	38.0225	50.7839
1321	T451DRAFT_1350	K+-transporting ATPase ATPase C chain	575	355.764	16.5285	16.801	7.76354	27.8201	35.2504	558.174	18.2844	18.2655	7.70195	34.2188	40.8834
1322	T451DRAFT_1351	two-component system, OmpR family, sensor histidine kinase KdpD	2744	265.076	16.6144	21.2447	21.5207	23.9191	48.1113	477.766	16.4166	17.3738	21.9494	24.2947	44.1809
1323	T451DRAFT_1352	two-component system, OmpR family, KDP operon response regulator KdpE	701	101.437	9.87881	6.94318	4.54864	11.5808	18.7248	196.081	10.3124	8.56836	4.84347	12.6816	15.016
1324	T451DRAFT_1353	antitoxin VapB	242	232.951	160.294	207.674	191.579	322.4	399.265	290.977	150.121	209.622	181.476	360.302	293.545
1325	T451DRAFT_1354	tRNA(fMet)-specific endonuclease VapC	406	89.3681	54.0131	69.4765	59.8451	52.2757	43.6728	94.5842	53.4164	69.1521	69.8107	68.4733	45.1959
1326	T451DRAFT_1355	ParB-like nuclease domain-containing protein	1502	36.3095	36.9804	15.5886	15.8368	28.6398	16.3368	33.2559	36.8072	18.9893	17.8383	28.8866	15.3469
1327	T451DRAFT_1356	DNA adenine methylase	881	13.6047	20.04	16.2808	11.6541	15.4031	8.81355	14.7479	19.512	16.5574	15.9182	15.8369	7.97257
1328	T451DRAFT_1357	Predicted nucleic acid-binding protein, contains PIN domain	578	45.8403	55.2563	46.7604	35.8579	38.2744	67.3144	53.1269	55.3121	38.6573	40.0976	38.4958	71.6603
1329	T451DRAFT_1358	Antitoxin Phd_YefM, type II toxin-antitoxin system	335	86.9341	91.4618	94.6577	111.173	61.7454	51.9254	85.6306	88.974	103.889	96.0636	64.9136	57.1611
1330	T451DRAFT_1359	Protein of unknown function (DUF2782)	335	83.6536	135.766	230.04	257.943	122.507	28.0448	80.1044	142.67	247.019	249.633	132.476	29.0351
1331	T451DRAFT_1360	homoserine kinase	968	13.3931	58.5172	62.3175	56.3933	21.9101	11.9627	16.2648	62.8834	56.0221	51.3927	21.6382	12.526
1332	T451DRAFT_1361	Uncharacterized membrane protein SirB2	362	33.4892	75.8722	111.942	88.9636	39.7622	12.4426	37.6748	79.8363	105.622	81.7623	38.8305	16.1953
1333	T451DRAFT_1362	Phosphorylase superfamily	932	33.6798	201.354	148.796	36.2651	34.4881	124.266	35.0253	207.448	158.502	39.2018	35.0363	134.183
1334	T451DRAFT_1363	membrane fusion protein, multidrug efflux system	1226	15.7009	724.021	346.198	31.886	23.139	1015.7	16.43	756.345	402.155	28.898	20.7173	995.91
1335	T451DRAFT_1364	efflux transporter, outer membrane factor (OMF) lipoprotein, NodT family	1538	4.81205	820.675	411.087	15.3417	7.22609	2001.32	4.27365	852.546	437.51	17.7567	8.43826	1978.22
1336	T451DRAFT_1365	MFS transporter, DHA2 family, multidrug resistance protein	1595	2.29313	516.337	267.771	10.9552	3.56844	1191.65	2.54496	552.922	287.964	10.9212	4.21015	1202.59
1337	T451DRAFT_1366	hypothetical protein	887	5.34312	1104.5	568.052	96.1971	6.77137	1653.53	4.42316	1155.95	670.854	110.591	8.2179	1915.88
1338	T451DRAFT_1367	DNA-binding transcriptional regulator, LysR family	893	80.1659	119.089	139.356	96.4077	62.6966	155.966	74.8597	129.042	147.244	91.7463	69.0224	169.991
1339	T451DRAFT_1368	Uncharacterized conserved protein YeaO, DUF488 family	350	74.2792	159.472	175.092	88.1874	81.7375	121.345	64.831	151.334	198.482	93.001	95.4838	129.165
1340	T451DRAFT_1369	transcriptional regulator, BadM/Rrf2 family	455	47.3633	116.963	104.215	64.8932	51.8143	172.87	46.2865	119.21	111.642	73.6481	57.8875	203.316
1341	T451DRAFT_1370	hemoglobin	374	26.1705	297.85	234.249	108.446	94.1536	11438.9	23.4327	315.706	304.313	97.4928	90.845	13718.7
1342	T451DRAFT_1371	NAD(P)H-flavin reductase	980	14.5783	94.6047	52.2235	22.6455	25.8601	4462.34	15.1124	109.317	58.173	23.4235	24.1248	4991.03
1343	T451DRAFT_1372	Site-specific DNA recombinase	644	14.1585	51.1336	32.9791	15.7449	14.9316	2762.65	13.9249	56.8886	33.8961	15.8165	15.1277	3032.44
1344	T451DRAFT_1373	hypothetical protein	791	27.2878	63.9966	82.6484	34.1837	31.8497	2880.12	30.7476	67.932	78.1475	28.2737	33.9579	2544.96
1345	T451DRAFT_1374	NAD(P)H-flavin reductase	977	250.262	293.786	1199.09	316.706	400.269	1263.04	295.146	315.417	1103.83	292.219	389.194	1031.6
1346	T451DRAFT_1375	hemoglobin	386	1474.8	874.134	8413.04	1441.48	2098.29	5215.72	1213.36	853.1	9974.75	1474.29	2538.77	5927.66
1347	T451DRAFT_1376	Predicted transcriptional regulator, ArsR family	626	38.6771	37.8829	290.444	33.8215	28.9512	535.213	34.4567	35.7472	296.785	37.4947	31.57	557.664
1348	T451DRAFT_1377	Glycosyltransferases involved in cell wall biogenesis	764	29.803	42.9605	121.187	39.6488	30.1914	278.94	30.5448	48.9376	118.107	41.2526	33.9512	266.412
1349	T451DRAFT_1378	hypothetical protein	2654	56.3025	73.0464	103.657	66.1027	61.4756	33.8922	52.6804	75.122	116.986	68.86	71.9603	36.1761
1350	T451DRAFT_1379	Ca2+-transporting ATPase	2681	57.4071	51.492	65.8506	37.5828	47.9511	97.3803	61.9944	53.1664	69.6562	38.323	53.378	97.2328
1351	T451DRAFT_1380	mRNA-degrading endonuclease (mRNA interferase) YafQ, toxin component of the YafQ-DinJ toxin-antitoxin module	281	40.0262	46.4647	43.6959	45.3893	35.4463	27.7521	41.8258	41.2382	51.789	49.1193	36.3414	35.4955
1352	T451DRAFT_1381	Antitoxin Phd_YefM, type II toxin-antitoxin system	248	87.658	172.05	214.396	236.83	129.307	56.8584	81.1542	170.068	215.899	223.217	143.384	63.4748
1353	T451DRAFT_1382	hypothetical protein	230	51.216	96.913	98.7541	120.612	79.3838	114.286	47.6295	91.222	101.773	146.658	80.1768	134.981
1354	T451DRAFT_1383	tRNA uridine 5-carboxymethylaminomethyl modification enzyme	1871	98.4863	167.26	154.19	179.897	114.205	113.075	98.6552	175.82	154.699	174.328	108.853	115.094
1355	T451DRAFT_1384	16S rRNA (guanine527-N7)-methyltransferase	635	34.8569	108.062	93.6039	97.9175	57.6479	17.3097	32.845	109.347	93.0759	101.358	52.6289	18.2854
1356	T451DRAFT_1385	chromosome partitioning protein	776	64.5924	158.913	149.343	168.963	92.8988	39.0931	59.8385	165.824	165.022	168.451	97.4761	41.6018
1357	T451DRAFT_1386	hypothetical protein	335	46.0812	70.3056	69.6725	83.5697	46.3203	37.2258	42.4351	74.0839	86.2671	74.0306	52.1386	40.5128
1358	T451DRAFT_1387	chromosome partitioning protein, ParB family	863	79.7094	120.805	117.496	102.198	77.2334	78.4057	75.3759	126.592	122.097	115.12	93.2938	94.2916
1359	T451DRAFT_1388	ATP synthase protein I	359	157.079	535.192	477.904	766.329	259.592	59.2685	166.53	518.42	462.54	834.324	238.613	63.0428
1360	T451DRAFT_1389	F-type H+-transporting ATPase subunit a	773	149.901	620.224	432.071	766.913	244.106	71.3364	177.312	656.976	371.552	774.674	205.656	70.3523
1361	T451DRAFT_1390	F-type H+-transporting ATPase subunit c	287	251.411	1510.77	1041.68	1996.93	755.219	196.177	325.54	1571.14	863.322	1933.21	594.402	185.771
1362	T451DRAFT_1391	F-type H+-transporting ATPase subunit b	473	206.785	1417.36	783.677	1629.35	502.13	133.282	197.813	1447.28	746.531	1634.91	447.058	147.811
1363	T451DRAFT_1392	F-type H+-transporting ATPase subunit delta	530	159.922	1185.14	625.51	1299.86	374.904	116.284	164.714	1205.07	552.008	1245.44	318.526	130.693
1364	T451DRAFT_1393	F-type H+-transporting ATPase subunit alpha	1541	196.877	1285.07	726.922	1484.47	406.605	129.132	200.184	1309.53	643.974	1457.1	359.621	136.591
1365	T451DRAFT_1394	F-type H+-transporting ATPase subunit gamma	863	156.951	996.006	598.12	1205.9	355.812	108.611	170.432	1019.56	531.063	1186.27	297.601	113.304
1366	T451DRAFT_1395	F-type H+-transporting ATPase subunit beta	1379	148.965	1007.3	714.321	1346.24	337.338	110.53	168.105	1040.61	637.665	1306.75	289.275	115.161
1367	T451DRAFT_1396	F-type H+-transporting ATPase subunit epsilon	422	308.559	1078.49	716.742	1346.01	446.893	227.25	303.542	1060.23	684.415	1383.86	413.361	259.766
1368	T451DRAFT_1397	bifunctional UDP-N-acetylglucosamine pyrophosphorylase / Glucosamine-1-phosphate N-acetyltransferase	1442	44.1911	177.763	108.009	177.606	73.6855	19.9537	43.0375	186.127	101.492	177.155	70.1665	20.3152
1369	T451DRAFT_1398	glucosamine--fructose-6-phosphate aminotransferase (isomerizing)	1829	43.1776	197.821	119.831	188.526	81.7693	20.6846	46.9316	201.894	112.181	176.596	82.1428	18.8474
1370	T451DRAFT_1399	hypothetical protein	545	38.6281	162.471	115.692	168.615	66.9754	23.1903	40.4192	178.716	111.721	161.299	67.704	26.4741
1371	T451DRAFT_1400	diguanylate cyclase	1538	34.4771	141.387	121.885	139.32	66.3496	15.3097	33.1291	146.956	132.335	136.295	72.2116	14.6412
1372	T451DRAFT_1401	thiol:disulfide interchange protein DsbA	620	202.652	303.901	347.315	298.699	224.285	80.4015	190.771	305.331	363.762	296.313	259.606	84.1521
1373	T451DRAFT_1402	Cytochrome c553	662	323.639	477.165	478.173	544.951	343.772	194.573	311.539	482.403	519.762	548.114	359.158	221.66
1374	T451DRAFT_1403	GTP-binding protein	632	32.6857	67.6844	67.5607	78.9076	32.0891	45.1549	33.9146	64.6715	62.6167	70.0731	36.2251	49.3037
1375	T451DRAFT_1404	Phosphoribosyl 1,2-cyclic phosphodiesterase	881	14.3064	61.3687	67.76	61.0936	31.4013	15.3951	17.3505	65.4696	68.5669	64.4269	33.0955	14.3031
1376	T451DRAFT_1405	HDIG domain-containing protein	848	40.3572	121.304	132.141	135.365	65.741	20.7112	38.3546	125.284	132.514	128.733	73.8545	22.1324
1377	T451DRAFT_1406	DNA polymerase I	2798	30.5381	73.1736	87.5293	58.6665	45.4481	22.1948	29.6282	74.5196	98.4531	57.3494	51.9916	21.4498
1378	T451DRAFT_1407	GTP pyrophosphokinase	2132	56.8787	80.4592	112.468	72.1173	65.2024	28.4265	55.8597	83.2923	114.478	77.6878	76.8497	29.1682
1379	T451DRAFT_1408	UDPglucose 6-dehydrogenase	1319	88.852	106.973	107.794	94.3283	64.9769	45.0687	77.1434	110.533	116.03	89.311	75.7073	49.7011
1380	T451DRAFT_1409	competence protein ComEA	335	2607.26	231.965	202.083	136.11	470.58	252.353	1871.6	234.439	258.494	125.367	588.585	264.953
1381	T451DRAFT_1410	ribosome-associated protein	575	86.5446	187.992	161.469	158.043	91.6137	55.3893	75.1143	193.388	168.807	165.72	103.685	59.1568
1382	T451DRAFT_1411	DNA polymerase-4	1157	52.2715	115.218	106.825	99.2681	101.429	35.0517	50.336	115.941	110.413	92.7573	111.162	33.134
1383	T451DRAFT_1412	protein of unknown function (DUF4389)	314	487.748	329.895	507.525	421.22	318.308	309.427	437.532	347.584	598.347	397.729	392.703	324.076
1384	T451DRAFT_1413	hypothetical protein	1070	217.035	303.914	356.181	326.965	200.874	148.685	196.096	307.496	370.233	334.63	211.819	157.491
1385	T451DRAFT_1414	integrase/recombinase XerC	908	13.9188	46.6738	44.4257	37.926	30.2861	19.8609	15.8806	45.8757	40.5594	36.3361	32.4945	16.4143
1386	T451DRAFT_1415	hypothetical protein	683	37.2343	88.6384	94.6376	92.1565	46.1404	29.3073	34.7889	91.5052	94.7761	98.4498	50.8915	31.6875
1387	T451DRAFT_1416	diaminopimelate epimerase	827	64.2427	133.107	145.439	128.238	68.8231	47.0265	63.6033	144.203	149.118	138.071	78.8012	52.9383
1388	T451DRAFT_1417	diaminopimelate decarboxylase	1247	134.784	218.938	242.081	223.739	125.686	112.755	130.017	226.113	249.175	221.549	135.589	119.353
1389	T451DRAFT_1418	hypothetical protein	158	84.9883	130.119	167.093	169.117	90.4372	60.6321	81.696	125.7	205.066	196.672	105.592	71.5611
1390	T451DRAFT_1419	Cyclic nucleotide-binding domain-containing protein	539	144.381	96.9619	108.428	92.1676	79.2254	92.7647	120.811	89.5267	145.631	85.861	92.6971	88.8172
1391	T451DRAFT_1420	hypothetical protein	170	35.2522	81.1529	45.3315	66.3978	24.846	16.9056	32.2699	90.2838	48.0514	87.704	35.9194	15.7877
1392	T451DRAFT_1421	phosphate-selective porin OprO and OprP	1490	61.5871	82.6174	61.1242	56.4531	38.0483	40.6521	57.1192	84.7141	61.7343	55.333	46.0141	42.9752
1393	T451DRAFT_1422	sulfate transport system substrate-binding protein	1010	33.493	54.3162	29.8266	37.6949	23.2976	13.695	31.7991	58.3689	34.4244	44.7247	28.0416	15.3032
1394	T451DRAFT_1423	sulfate transport system substrate-binding protein	1028	21.1136	34.875	20.4449	16.005	16.4205	10.3162	21.2467	34.3245	20.5	20.8938	19.8168	9.96178
1395	T451DRAFT_1424	sulfate transport system permease protein	827	19.9746	31.7939	14.9808	15.4996	12.9496	13.4332	18.7709	31.3461	17.099	15.5296	17.4179	15.145
1396	T451DRAFT_1425	sulfate transport system permease protein	866	12.8489	23.1568	16.2222	16.348	10.0661	14.0315	16.5135	24.0503	15.1795	14.9155	12.7162	11.4077
1397	T451DRAFT_1426	sulfate transport system ATP-binding protein	1043	45.3078	53.8425	39.9481	40.9045	43.8428	49.6469	47.3375	54.2707	43.4707	46.9895	46.6863	43.0701
1398	T451DRAFT_1427	LysR family transcriptional regulator, cys regulon transcriptional activator	902	41.463	73.2555	84.3325	67.8725	45.532	23.5705	36.7928	71.3983	97.7923	66.8548	51.8241	22.0947
1399	T451DRAFT_1428	hypothetical protein	950	16.3762	61.885	44.247	50.4805	28.4426	18.1867	18.039	59.6158	41.1869	50.4241	25.2163	14.206
1400	T451DRAFT_1429	chromate transporter	1391	30.3434	74.5992	66.5878	55.8405	49.0045	34.846	32.2223	78.7715	66.5228	55.769	46.1498	32.1716
1401	T451DRAFT_1430	protein of unknown function (DUF1259)	914	56.6999	78.647	99.2007	66.8419	61.6166	30.6899	52.6992	86.2457	109.163	75.4254	80.646	34.5708
1402	T451DRAFT_1431	hypothetical protein	350	27.131	43.9514	36.9778	36.6233	26.2758	25.4983	22.8073	49.7722	45.3056	26.5717	26.0953	26.7031
1403	T451DRAFT_1432	hypothetical protein	758	81.259	85.0785	56.233	67.9785	61.2362	85.7856	74.0761	76.2553	62.5773	66.9941	66.3283	96.2537
1404	T451DRAFT_1433	RNA 3'-terminal phosphate cyclase (ATP)	1061	171.165	125.932	149.54	98.9336	115.872	298.625	179.542	129.701	154.596	105.811	132.026	292.07
1405	T451DRAFT_1434	Uncharacterized protein, UPF0248 family	251	25.1758	31.5415	21.007	29.7263	18.4391	46.8715	30.2467	36.9948	21.3319	22.643	20.1692	39.2829
1406	T451DRAFT_1435	Sterol desaturase/sphingolipid hydroxylase, fatty acid hydroxylase superfamily	1031	18.7871	27.1122	5.40033	17.1337	6.42125	12.438	16.7865	28.7314	5.06014	16.108	6.47952	10.7821
1407	T451DRAFT_1436	superoxide reductase	428	71.0533	118.401	156.019	114.432	68.9411	63.9679	60.397	112.996	186.929	116.924	79.5865	67.3333
1408	T451DRAFT_1437	Cytochrome C'	548	72.321	101.852	119.836	90.3047	70.9545	38.766	68.5255	106.401	127.206	95.3608	88.6033	37.3749
1409	T451DRAFT_1438	hypothetical protein	740	7.95924	6.28752	4.43466	3.27477	3.58259	5.08746	8.23962	7.09338	4.0352	3.1918	4.8194	3.26678
1410	T451DRAFT_1439	hypothetical protein	218	1.96921	2.72991	0.676559	0.585063	1.58026	4.54863	1.09073	2.8866	1.1021	1.35432	0.558614	1.22242
1411	T451DRAFT_1440	Arylsulfotransferase (ASST)	1427	12.4184	9.1244	4.54769	5.0946	5.13264	9.19839	12.152	9.27133	4.71422	4.96552	7.59512	5.08216
1412	T451DRAFT_1441	hypothetical protein	461	17.693	7.82385	5.75883	3.73501	6.92046	13.0517	19.2684	9.08909	8.04083	3.20218	10.906	11.2309
1413	T451DRAFT_1442	hypothetical protein	575	250.615	161.49	99.9084	77.4135	156.475	60.9721	222.212	169.925	102.132	74.5805	167.07	64.3872
1414	T451DRAFT_1443	hypothetical protein	455	49.137	22.8298	10.454	11.493	25.545	8.27411	46.9211	24.3548	12.1449	11.031	31.0849	9.03629
1415	T451DRAFT_1444	hypothetical protein	470	63.3155	52.3369	32.8714	26.3229	50.8617	18.3444	56.7343	51.5309	37.0244	26.8544	55.5218	17.3338
1416	T451DRAFT_1445	Transposase DDE domain-containing protein	890	4.14818	4.98467	2.48579	3.00946	1.86805	2.58711	4.44642	5.24255	3.20085	1.57573	1.9938	3.99944
1417	T451DRAFT_1446	hypothetical protein	773	696.569	185.542	243.273	169.206	168.169	909.871	651.353	182.154	253.666	153.254	193.841	860.603
1418	T451DRAFT_1447	dihydroxy-acid dehydratase	1853	121.035	219.123	143.59	197.132	116.195	61.0595	120.383	229.387	124.139	194.384	109.507	59.2102
1419	T451DRAFT_1448	Multidrug efflux pump subunit AcrB	3179	8.3238	10.5118	6.36772	6.43938	5.89417	11.742	9.66479	10.5637	6.0569	5.8974	5.54357	8.06538
1420	T451DRAFT_1449	RND family efflux transporter, MFP subunit	1214	10.071	8.60104	5.49746	4.09737	4.81174	18.1635	9.16362	10.2659	4.18428	3.89115	5.05855	14.1898
1421	T451DRAFT_1450	Glyoxylase, beta-lactamase superfamily II	1463	14.6598	11.3529	12.8033	8.76155	6.09156	8.94907	14.5462	9.98737	9.1026	10.8975	7.46768	7.27303
1422	T451DRAFT_1451	transcriptional regulator, TetR family	647	29.7251	55.1332	37.4994	47.0158	29.3542	18.781	40.531	59.2105	33.4736	54.5307	28.1791	15.9162
1423	T451DRAFT_1452	membrane fusion protein, multidrug efflux system	1265	17.4838	55.2281	39.933	41.54	25.6107	16.7005	26.7585	55.4963	38.7993	39.2683	24.5756	13.4673
1424	T451DRAFT_1453	multidrug efflux pump	3125	16.0066	44.3722	51.0433	55.4663	26.232	19.1033	24.2344	45.696	45.8877	60.0403	24.35	14.4299
1425	T451DRAFT_1454	hypothetical protein	218	16.8565	34.5789	27.4007	16.9668	33.3228	9.63692	20.2563	35.0616	26.9226	31.8265	36.7089	8.81886
1426	T451DRAFT_1455	multidrug efflux pump	3116	14.2949	39.8356	59.8409	67.0874	23.0824	18.2631	19.3061	39.7153	50.6024	68.907	21.64	13.6408
1427	T451DRAFT_1456	hypothetical protein	269	19.8526	15.2183	13.4331	9.71988	58.4089	7.55993	39.777	14.6065	8.93148	9.60357	50.9618	4.3872
1428	T451DRAFT_1457	efflux transporter, outer membrane factor (OMF) lipoprotein, NodT family	1478	22.1441	44.548	49.1966	40.1271	27.2605	25.4831	27.154	43.8432	42.6592	38.8528	26.4131	20.8764
1429	T451DRAFT_1458	Predicted DNA binding protein, CopG/RHH family	266	131.304	61.8307	74.8539	63.7719	55.4639	189.866	117.421	65.0858	94.5802	60.2137	63.4396	216.682
1430	T451DRAFT_1459	hypothetical protein	152	34.795	14.8306	6.54972	2.09776	14.5839	64.7946	27.4875	9.28973	5.87094	3.88475	18.7703	66.6217
1431	T451DRAFT_1460	protein TonB	815	42.6655	10.3557	5.33859	2.34743	10.163	20.3537	44.2005	10.0752	3.53753	2.89807	11.6548	18.8946
1432	T451DRAFT_1461	biopolymer transport protein ExbB	866	27.9186	9.70419	6.64216	7.21668	5.67299	11.1592	24.1622	8.45394	5.66756	5.28434	7.73416	9.51739
1433	T451DRAFT_1462	biopolymer transport protein ExbD	416	23.1155	12.8319	10.6363	8.12479	6.01283	11.5547	19.3113	14.2045	7.42552	7.27457	8.48932	11.9425
1434	T451DRAFT_1463	iron complex outermembrane recepter protein	2738	8.17185	7.56794	2.92233	3.58688	3.00874	5.97875	7.82835	7.28733	3.63532	3.66625	3.57086	4.10867
1435	T451DRAFT_1464	gluconolactonase	965	20.1076	13.7544	11.5012	7.20325	10.8339	17.7647	20.9618	13.6941	10.3856	8.03117	14.2961	15.4251
1436	T451DRAFT_1465	carboxymethylenebutenolidase	890	19.1974	11.5093	10.1503	4.6575	9.67685	17.7132	17.0414	12.3303	11.0295	4.47838	12.4124	17.2382
1437	T451DRAFT_1466	thiol:disulfide interchange protein DsbD	2147	13.6844	9.48316	5.46132	4.48512	6.25772	14.1844	15.2755	10.3084	7.52951	4.53794	6.91984	12.1638
1438	T451DRAFT_1467	Peroxiredoxin	620	51.4315	14.8053	15.3437	8.22863	28.8932	25.7794	52.8427	13.8382	14.8361	5.3572	34.962	26.311
1439	T451DRAFT_1468	Cytochrome b	719	42.1527	11.5377	23.1286	24.5686	21.4568	14.2355	43.11	9.58465	21.9587	24.843	27.3655	12.3369
1440	T451DRAFT_1469	Cytochrome c556	461	79.004	29.6524	44.7109	147.602	46.0064	37.3687	74.4945	25.0033	55.0946	185.246	57.5492	40.0102
1441	T451DRAFT_1470	hypothetical protein	182	8.68012	7.2334	1.01298	4.55514	3.70337	7.01822	6.90565	7.16814	7.73197	2.43331	4.01466	4.91557
1442	T451DRAFT_1471	Outer membrane cobalamin receptor protein	2930	29.6605	20.6867	17.807	17.2598	18.1628	34.1011	29.7426	21.0475	19.0238	14.9888	18.1272	30.8584
1443	T451DRAFT_1472	Rhodanese-related sulfurtransferase	470	36.1333	16.998	10.1203	12.8901	11.3451	17.1644	34.1129	16.8831	9.93159	14.1339	13.6214	17.2528
1444	T451DRAFT_1473	ATP-dependent Lon protease, bacterial type	2429	29.9883	16.0813	7.83294	6.40607	11.6482	12.1086	31.3462	16.473	8.1249	7.47523	14.6681	9.90529
1445	T451DRAFT_1474	Uncharacterized protein conserved in bacteria	1445	54.6043	20.7422	12.2993	10.2388	20.3992	20.7497	61.6719	23.5163	11.8288	10.4203	26.6551	17.6385
1446	T451DRAFT_1475	hypothetical protein	386	23.0882	13.2218	8.02406	3.63467	13.1543	7.61966	19.6682	10.3382	8.53615	4.97168	16.6757	6.06549
1447	T451DRAFT_1476	Peroxiredoxin	590	51.6019	25.92	19.5612	11.3492	24.0919	38.7411	48.2178	28.6674	24.2584	11.3843	27.2452	36.5855
1448	T451DRAFT_1477	Cytochrome c553	593	34.1404	27.127	16.4154	11.722	22.8334	21.2848	37.0043	26.1153	18.5793	12.3225	24.7018	18.0397
1449	T451DRAFT_1478	Uncharacterized iron-regulated membrane protein	1640	14.9937	18.1769	9.30805	8.36034	10.5851	13.5377	16.3835	18.1652	11.0292	7.60606	11.0534	9.94683
1450	T451DRAFT_1479	sigma-54 specific transcriptional regulator	1181	23.7872	56.1023	18.9202	22.0853	13.9381	15.1702	21.8019	54.4271	19.8785	23.4993	15.9238	14.3607
1451	T451DRAFT_1480	sec-independent protein translocase protein TatA	209	19.472	29.4238	10.2326	14.0359	12.1115	8.76526	23.2415	39.4354	21.6773	13.0669	15.0662	11.2934
1452	T451DRAFT_1481	sec-independent protein translocase protein TatB	305	12.7238	16.5558	5.4402	6.06356	6.53142	5.56553	11.1372	18.4682	5.40156	3.87202	9.01214	5.99127
1453	T451DRAFT_1482	Sec-independent protein translocase TatC	827	16.0918	18.6445	8.73882	10.0246	7.38942	13.5958	15.8752	18.2434	9.42103	9.19282	10.0342	13.3036
1454	T451DRAFT_1483	hypothetical protein	425	17.9796	24.1443	20.0413	15.6054	16.705	9.25362	16.1849	29.2519	20.755	14.5884	19.6073	4.88186
1455	T451DRAFT_1484	hypothetical protein	434	31.5339	38.104	39.5062	28.8002	34.0285	12.1597	26.2589	37.6987	37.1694	26.1908	36.2768	10.0437
1456	T451DRAFT_1485	long-chain fatty acid transport protein	1325	8.96808	13.91	9.37813	12.995	3.25561	8.20679	7.26794	13.9698	7.14942	13.4251	3.76822	5.83254
1457	T451DRAFT_1486	cysteine synthase A	977	174.264	624.193	440.47	398.036	497.665	100.29	172.727	639.568	431.015	392.925	420.249	87.4976
1458	T451DRAFT_1487	serine O-acetyltransferase	935	96.583	309.008	232.829	228.283	173.137	56.0286	90.6973	318.85	224.325	227.825	180.685	58.1833
1459	T451DRAFT_1488	hypothetical protein	923	140.107	577.067	454.734	366.118	390.631	32.2843	140.106	607.561	464.673	357.456	436.052	29.738
1460	T451DRAFT_1489	cysteine desulfurase / selenocysteine lyase	2057	146.789	584.688	468.103	382.414	436.272	133.098	167.769	608.416	448.878	379.35	450.33	126.747
1461	T451DRAFT_1490	FAD/FMN-containing dehydrogenase	3674	103.665	166.841	163.307	142.176	122.841	137.958	101.928	174.637	157.057	147.118	130.813	135.554
1462	T451DRAFT_1491	hypothetical protein	197	20.6581	22.0619	23.5834	18.7755	35.2783	12.1145	18.3636	26.1777	24.9142	17.2349	42.5649	9.08258
1463	T451DRAFT_1492	hypothetical protein	1175	48.4311	49.5896	51.4646	48.6295	66.5919	24.874	43.7397	41.4729	55.4417	44.6631	68.6694	22.8417
1464	T451DRAFT_1493	REP element-mobilizing transposase RayT	533	72.7133	14.8873	9.68508	6.93953	14.8376	69.7813	60.2253	19.0917	14.36	7.47797	17.9191	73.2464
1465	T451DRAFT_1494	hypothetical protein	383	211.842	74.5373	85.4903	49.9519	88.3824	137.131	191.881	77.5828	101.892	55.695	110.468	143.332
1466	T451DRAFT_1495	PAS domain S-box-containing protein/diguanylate cyclase (GGDEF) domain-containing protein	2129	21.6157	24.0651	30.551	23.6636	18.355	21.5749	21.0048	24.0425	33.1617	23.9216	23.6888	19.7769
1467	T451DRAFT_1496	L-alanine dehydrogenase	1109	94.4977	64.6719	96.5866	43.4155	88.2207	74.8955	91.7206	71.0531	106.557	41.3311	108.491	76.1219
1468	T451DRAFT_1497	protein of unknown function (DUF4118)	1145	12.2225	31.2484	32.5573	27.2353	14.7426	9.55565	12.2375	32.1308	33.0335	29.2018	14.2973	8.84411
1469	T451DRAFT_1498	hypothetical protein	416	20.0197	65.113	53.7133	65.6115	23.7633	17.6148	17.8007	61.0978	56.8465	68.6649	27.1826	15.6945
1470	T451DRAFT_1499	sodium/proton antiporter, NhaD family (TC 2.A.62)	1301	49.6932	124.727	111.496	139.014	60.7873	36.4169	48.7071	133.651	104.919	130.657	61.4171	35.9042
1471	T451DRAFT_1500	thiamine biosynthesis lipoprotein	1021	9.41828	12.2935	10.3647	6.87063	5.7213	9.10299	12.892	11.3947	11.3624	8.16902	7.07119	7.79289
1472	T451DRAFT_1501	Putative beta-barrel porin-2, OmpL-like. bbp2	1244	13.3618	8.959	5.21669	3.48592	5.29771	13.9966	15.1547	9.58648	7.06313	6.05197	6.2651	11.4913
1473	T451DRAFT_1502	hypothetical protein	260	7.85928	7.28295	4.67997	3.92442	4.20538	6.59343	10.1905	6.96574	5.14836	2.83886	5.35287	5.56401
1474	T451DRAFT_1503	sulfite reductase (NADPH) alpha subunit (EC 1.8.1.2)	1778	99.5138	49.0406	60.1615	33.9663	38.9278	184.827	85.9812	54.8842	66.9654	34.7465	47.494	184.481
1475	T451DRAFT_1504	sulfite reductase (NADPH) beta subunit	1721	55.6554	39.1487	44.7355	23.3447	33.2459	37.9398	45.5148	41.8978	49.7386	22.6878	42.5773	38.9212
1476	T451DRAFT_1505	glutamine amidotransferase	776	30.9796	23.2861	21.8099	11.5052	17.9312	25.2968	25.1917	24.1498	23.5303	12.4602	21.2753	27.988
1477	T451DRAFT_1506	Capsule polysaccharide export protein	878	10.9914	8.27755	4.28359	2.39689	3.46304	5.91492	9.73011	7.63916	4.69099	3.27859	4.3393	5.11641
1478	T451DRAFT_1507	methyl-accepting chemotaxis protein	2327	9.40118	7.00589	3.39094	3.06938	4.01647	6.21136	10.8167	7.64444	3.67266	2.72784	3.93242	4.08998
1479	T451DRAFT_1508	hypothetical protein	809	66.6485	119.038	125.385	139.841	56.4131	49.0908	68.8814	123.735	122.059	133.388	60.9427	52.3045
1480	T451DRAFT_1509	hypothetical protein	473	52.2407	157.616	155.363	178.373	81.6986	19.9692	47.1822	169.707	146.795	199.74	79.5915	21.8518
1481	T451DRAFT_1510	Uncharacterized membrane protein	356	42.5912	131.303	106.06	118.408	71.6928	62.5061	52.1452	136.97	101.425	117.765	71.8841	58.548
1482	T451DRAFT_1511	L,D-transpeptidase ErfK/SrfK	1412	28.8341	35.7486	29.3518	29.5374	21.4594	24.9959	27.7256	37.2184	31.7215	24.0459	24.2964	23.3486
1483	T451DRAFT_1512	conserved hypothetical protein	326	32.1308	27.6595	35.289	19.7576	23.6157	50.111	33.0306	28.5308	34.0066	25.5846	25.8818	52.258
1484	T451DRAFT_1513	PAS domain S-box-containing protein	2702	53.5101	22.1987	18.6273	12.2729	15.7486	402.169	52.3919	23.136	21.1879	12.7297	18.06	435.369
1485	T451DRAFT_1514	PAS domain S-box-containing protein	3443	27.0366	30.6991	30.661	21.2635	21.5557	25.5641	26.3913	32.6044	35.2894	20.4945	25.9917	26.2938
1486	T451DRAFT_1515	hypothetical protein	137	16.5448	22.9045	31.4896	22.3434	15.3061	21.9592	16.3643	23.9746	33.5708	30.7094	19.5556	21.2578
1487	T451DRAFT_1516	Multidrug efflux pump subunit AcrB	3116	14.1516	15.308	17.8801	12.5866	12.4978	21.5586	14.5586	16.8998	20.2454	12.9334	12.8131	17.7336
1488	T451DRAFT_1517	hypothetical protein	320	55.0026	20.4009	22.5844	8.56935	48.0703	35.7669	51.4833	16.979	19.8426	15.454	46.4278	33.3703
1489	T451DRAFT_1518	RND family efflux transporter, MFP subunit	1154	6.44305	7.54801	9.13824	10.0024	4.04953	6.67028	6.49048	8.16622	12.6999	14.583	4.37182	5.16281
1490	T451DRAFT_1519	efflux transporter, outer membrane factor (OMF) lipoprotein, NodT family	1418	5.6189	6.71505	3.64044	3.23807	4.23569	5.93808	5.91691	7.82566	3.5097	1.97799	5.56993	2.44311
1491	T451DRAFT_1520	outer membrane transport energization protein ExbD (TC 2.C.1.1.1)	410	13.4022	8.44518	5.93557	3.11082	7.23331	9.26423	11.6818	7.78643	2.84625	2.70038	11.2443	7.14965
1492	T451DRAFT_1521	biopolymer transport protein ExbB	665	13.2208	8.73224	26.3375	52.9355	8.89675	7.86002	14.328	11.4708	31.0192	61.6011	11.4584	4.00732
1493	T451DRAFT_1522	protein TonB	779	15.6065	6.64409	3.21865	3.11082	8.78688	7.61591	14.9565	7.95981	4.18566	1.04225	11.7468	5.98655
1494	T451DRAFT_1523	hypothetical protein	266	9.87686	6.30511	4.29717	4.79488	9.62876	3.53827	9.83294	6.46242	7.48384	2.77482	11.0529	3.07705
1495	T451DRAFT_1524	PepSY-associated TM region	188	40.9194	34.4372	44.1293	32.9036	31.5496	43.7155	31.9808	36.3296	50.5708	34.9421	38.3101	47.3844
1496	T451DRAFT_1525	hypothetical protein	518	34.2768	34.4665	46.1974	31.1473	34.091	21.0572	33.0831	36.0891	48.1707	31.4905	44.4661	18.2998
1497	T451DRAFT_1526	iron complex outermembrane recepter protein	2426	12.047	8.49663	6.17075	4.23218	16.2129	12.1375	15.549	8.61678	6.59285	4.53328	20.925	8.79554
1498	T451DRAFT_1527	hypothetical protein	239	29.8885	60.5157	54.4602	63.2382	31.5856	19.268	22.4561	61.7783	58.8795	70.4132	35.0848	23.4948
1499	T451DRAFT_1528	mRNA interferase YafQ	272	21.9063	34.8082	29.01	38.2163	20.705	7.60013	21.8546	39.6684	33.0606	33.3775	19.0598	13.0864
1500	T451DRAFT_1529	FecR family protein	980	42.0352	82.7722	67.9131	65.5289	39.0041	28.5029	43.6216	86.1694	60.8347	61.835	42.2495	28.4356
1501	T451DRAFT_1530	RNA polymerase sigma-70 factor, ECF subfamily	518	23.3042	23.7436	10.6774	9.72583	13.6769	26.5729	26.1648	23.1705	9.67389	15.389	15.7848	24.363
1502	T451DRAFT_1531	hypothetical protein	221	16.3168	24.3173	10.5112	10.0996	6.84518	38.1005	10.6823	21.3209	11.3373	4.67577	7.71444	34.5382
1503	T451DRAFT_1532	PepSY-associated TM region	200	31.5098	34.8056	29.1293	21.0447	28.3086	45.6304	35.6668	38.7543	33.636	34.6908	26.6172	48.3483
1504	T451DRAFT_1533	transcriptional activator domain-containing protein	3797	7.35794	16.1627	8.48737	8.93512	7.69613	11.7254	6.89297	17.1106	7.81	9.9917	7.86684	9.4848
1505	T451DRAFT_1534	Response regulator containing a CheY-like receiver domain and an HTH DNA-binding domain	272	82.133	59.8038	57.4777	56.2693	44.0532	93.426	72.1827	67.6564	63.4712	52.1014	44.3875	84.1869
1506	T451DRAFT_1535	hypothetical protein	251	369.359	156.989	265.012	145.583	427.084	537.549	355.856	149.508	329.276	149.679	499.241	579.082
1507	T451DRAFT_1536	hypothetical protein	560	75.7694	50.3019	43.1276	33.0247	47.3147	61.3748	75.0033	47.9359	45.9675	35.3235	49.2703	66.6897
1508	T451DRAFT_1537	hypothetical protein	404	19.7218	12.9452	6.3888	7.26116	7.48904	12.8963	14.672	13.9806	7.39121	5.29827	9.08597	15.5482
1509	T451DRAFT_1538	hypothetical protein	311	8.77902	5.97266	1.54129	1.64043	0.770576	5.02582	5.78882	3.55329	0.882892	1.89866	1.73409	3.85592
1510	T451DRAFT_1539	hypothetical protein	275	45.5826	34.6252	48.0013	28.5234	33.6598	17.1735	34.9565	32.4267	54.7911	39.9918	41.0565	16.889
1511	T451DRAFT_1540	Uncharacterized iron-regulated membrane protein	1433	16.3327	45.796	28.0468	32.1752	19.3994	19.9265	16.7471	46.4303	21.9156	32.2437	18.9386	16.1922
1512	T451DRAFT_1541	hypothetical protein	485	14.5161	44.2483	34.5917	32.6091	16.6766	10.9851	15.4083	48.8929	32.0578	34.3941	17.8273	11.3031
1513	T451DRAFT_1542	periplasmic chaperone for outer membrane proteins Skp	500	609.864	925.287	845.117	910.79	525.371	328.169	529.363	916.996	794.839	927.648	545.321	371.368
1514	T451DRAFT_1543	transcriptional regulator, TraR/DksA family	329	332.209	160.661	283.997	205.272	199.45	292.969	293.945	160.34	322.151	193.836	261.323	332.617
1515	T451DRAFT_1544	MoxR-like ATPase	905	35.4815	44.2181	37.1984	34.8103	28.6652	71.2756	32.5796	48.0629	32.1607	31.9709	30.1033	69.9344
1516	T451DRAFT_1545	Uncharacterized conserved protein (some members contain a von Willebrand factor type A (vWA) domain)	935	20.8997	25.9612	21.6503	23.1898	17.5412	16.7349	25.0494	26.3629	20.1162	25.1034	17.1364	13.8435
1517	T451DRAFT_1546	Transglutaminase-like enzymes, putative cysteine proteases	1940	28.1295	33.0282	29.3269	26.5935	18.2902	31.8722	24.487	35.9734	29.634	25.301	20.0512	35.6853
1518	T451DRAFT_1547	hypothetical protein	443	620.346	98.678	176.955	93.2826	129.731	1340.18	558.599	103.072	216.781	96.9698	161.637	1303.86
1519	T451DRAFT_1548	Regulator of protease activity HflC, stomatin/prohibitin superfamily	911	349.368	111.787	166.027	97.4429	123.984	489.426	267.794	110.319	192.936	99.0889	161.995	564.754
1520	T451DRAFT_1549	hypothetical protein	296	157.619	279.283	298.592	315.628	157.32	141.665	136.16	275.854	339.746	352.345	178.318	161.603
1521	T451DRAFT_1550	hypothetical protein	791	87.5293	229.699	193.779	176.804	119.294	92.5754	97.4389	252.868	167.273	164.697	120.326	82.107
1522	T451DRAFT_1551	Uncharacterized conserved protein GlcG, DUF336 family	428	128.064	198.711	321.773	198.617	173.228	88.3927	129.524	210.859	349.559	172.454	207.461	91.6604
1523	T451DRAFT_1552	acyl-CoA thioesterase-1	602	100.006	115.393	127.4	102.438	89.0225	79.9858	86.6136	111.339	146.754	117.582	104.959	94.9842
1524	T451DRAFT_1553	putative ABC transport system ATP-binding protein	692	34.9634	36.3025	129.267	162.379	33.1812	27.396	33.1829	36.9955	102.67	182.606	37.911	30.0925
1525	T451DRAFT_1554	putative ABC transport system permease protein	2483	54.1633	34.7824	41.2087	26.608	32.2846	47.327	48.8389	34.5969	45.4637	29.2506	38.6612	49.6529
1526	T451DRAFT_1555	Glycine-zipper containing OmpA-like membrane domain-containing protein	395	2210.13	598.865	618.338	465.939	656.153	4632.67	2395.93	623.022	745.709	449.589	844.738	5394.84
1527	T451DRAFT_1556	cold-shock DNA-binding protein family	572	107.622	49.2151	52.4079	35.5651	50.695	180.761	106.21	49.4256	49.0235	29.808	63.4437	194.175
1528	T451DRAFT_1557	tRNA1Val (adenine37-N6)-methyltransferase	731	52.6891	22.0306	59.117	30.7082	27.6613	68.0548	41.6821	24.4186	67.7058	32.6139	35.5314	81.8938
1529	T451DRAFT_1558	methyl-accepting chemotaxis protein	2636	80.9395	53.062	131.362	39.9663	79.3792	83.1031	79.296	54.1963	148.24	39.2012	96.0918	86.9924
1530	T451DRAFT_1559	hypothetical protein	4139	58.8413	51.7665	63.9367	39.3971	47.1887	52.4588	57.6575	51.7072	71.315	38.8579	58.9912	53.3332
1531	T451DRAFT_1560	Domain of unknown function (DUF4276)	596	67.649	92.6208	95.3983	82.7109	71.95	109.554	66.1984	86.1922	105.616	87.1853	82.4891	111.366
1532	T451DRAFT_1561	Predicted ATPase	1112	41.817	94.5972	100.902	85.5071	55.9388	28.9736	42.216	93.7458	97.4115	85.758	59.8251	31.8387
1533	T451DRAFT_1562	anthranilate synthase component 2	629	46.2458	110.125	91.5071	100.068	46.5773	28.0024	50.0074	112.586	97.2378	93.7591	50.5587	30.5041
1534	T451DRAFT_1563	Anthranilate/para-aminobenzoate synthases component I	374	179.153	397.181	331.754	340.344	220.987	162.361	166.527	407.795	319.914	359.973	220.019	173.451
1535	T451DRAFT_1564	ribulose-phosphate 3-epimerase	671	279.402	523.657	517.039	586.778	349.831	278.577	262.078	544.966	546.959	590.153	339.848	301.237
1536	T451DRAFT_1565	2-keto-4-pentenoate hydratase/2-oxohepta-3-ene-1,7-dioic acid hydratase (catechol pathway)	875	68.1759	95.7552	109.143	96.4231	64.4143	40.8933	57.9791	95.966	120.501	91.1874	73.8223	47.7501
1537	T451DRAFT_1566	type IV fimbrial biogenesis protein FimT	527	450.305	291.35	202.764	282.194	132.984	528.282	354.283	283.025	199.747	250.423	140.462	652.203
1538	T451DRAFT_1567	type IV pilus assembly protein PilV	488	189.872	82.9267	82.2831	42.9938	53.5282	231.92	153.032	80.2323	76.9441	51.5765	59.7125	270.114
1539	T451DRAFT_1568	type IV pilus assembly protein PilW	1046	106.887	64.2568	74.168	42.2504	56.4184	115.462	96.3843	66.7341	75.7981	39.7277	57.3963	127.821
1540	T451DRAFT_1569	type IV pilus assembly protein PilX	503	100.093	57.5796	63.5556	42.3456	39.7232	84.0339	86.8792	59.3181	72.5343	40.3536	46.1034	91.7681
1541	T451DRAFT_1570	type IV pilus assembly protein PilY1	4487	141.877	69.1697	90.1474	46.0914	58.7807	152.778	123.776	74.0355	92.8778	45.9937	67.8078	160.512
1542	T451DRAFT_1571	type IV pilus assembly protein PilE	428	117.312	78.9197	92.4397	66.4539	70.7959	99.9375	106.191	83.1244	97.434	56.9098	93.9755	103.49
1543	T451DRAFT_1572	two-component system, OmpR family, sensor histidine kinase QseC	1601	59.6338	77.7004	66.8818	57.8767	66.4143	31.0311	64.7011	82.0906	66.6725	61.3165	86.0932	34.3482
1544	T451DRAFT_1573	two-component system, OmpR family, response regulator	659	139.848	129.987	108.1	126.092	138.144	58.964	140.951	125.068	105.676	124.996	164.834	66.5495
1545	T451DRAFT_1574	oxygen-independent coproporphyrinogen-3 oxidase	1139	58.8265	86.3382	56.1019	79.5609	49.4973	48.2513	55.1724	90.715	55.838	77.8929	51.1061	51.0212
1546	T451DRAFT_1575	orotate phosphoribosyltransferase	644	50.928	103.135	110.904	87.0427	68.7038	30.8994	49.713	112.109	114.213	86.9907	75.5034	26.9265
1547	T451DRAFT_1576	Dynamin family protein	1928	313.425	185.737	299.417	170.147	158.792	458.334	251.027	192.052	346.251	171.471	190.075	510.79
1548	T451DRAFT_1577	tRNA (guanine-N7-)-methyltransferase	689	78.6302	217.114	185.7	211.03	118.172	71.7155	69.0706	223.251	196.32	217.253	112.234	76.4982
1549	T451DRAFT_1578	thiazole synthase	977	80.2686	313.979	197.119	305.609	143.541	69.2914	86.0334	326.618	165.429	300.907	125.517	72.223
1550	T451DRAFT_1579	3-deoxy-D-arabinoheptulosonate-7-phosphate synthase	1088	76.2461	307.522	206.391	314.581	138.451	33.1656	78.3176	325.755	197.575	316.679	128.797	33.2759
1551	T451DRAFT_1580	iron complex outermembrane recepter protein	2471	26.7128	21.8582	16.0114	20.4917	22.7914	11.624	28.0022	22.1435	18.1127	21.3276	25.7538	12.3406
1552	T451DRAFT_1581	iron complex outermembrane recepter protein	2414	56.6006	52.1521	52.8495	37.7506	47.9063	40.9309	55.6523	55.2321	50.5737	40.7272	56.0461	42.1619
1553	T451DRAFT_1582	hypothetical protein	1256	60.784	99.1868	100.812	70.931	65.696	50.7147	63.623	105.336	109.608	81.8613	75.2801	55.0584
1554	T451DRAFT_1583	ABC-2 type transport system ATP-binding protein	725	72.4757	110.244	123.23	98.0768	107.615	94.8598	83.3278	117.578	129.857	100.28	108.964	87.5337
1555	T451DRAFT_1584	ABC-2 type transport system permease protein	1376	48.8191	81.1791	84.2493	68.6846	60.7178	66.9951	58.7287	84.7723	82.7629	59.7027	62.0015	60.867
1556	T451DRAFT_1585	ABC-2 type transport system permease protein	1358	58.5577	104.977	110.427	79.9262	87.9824	68.6256	70.6131	111.789	108.881	78.539	87.5991	57.679
1557	T451DRAFT_1586	membrane-associated protein	656	72.6126	132.891	152.268	129.099	86.1011	54.6477	75.3672	131.022	148.382	139.632	93.508	56.8432
1558	T451DRAFT_1587	protein TonB	800	85.5143	134.872	139.424	109.847	103.218	105.799	86.3008	139.305	154.708	107.579	120.821	113.4
1559	T451DRAFT_1588	biopolymer transport protein ExbB	659	57.6641	168.326	182.292	153.672	84.3227	41.7747	60.2049	179.055	187.497	163.637	98.9693	48.1502
1560	T451DRAFT_1589	outer membrane transport energization protein ExbD (TC 2.C.1.1.1)	410	49.8394	144.36	147.4	136.099	80.1875	33.4906	47.3071	147.306	156.293	138.439	84.9051	37.0946
1561	T451DRAFT_1590	Na+/H+ antiporter NhaD	1493	94.5642	215.876	108.419	160.519	105.98	30.2027	114.282	222.442	97.5419	154.987	109.566	30.6367
1562	T451DRAFT_1591	KUP system potassium uptake protein	1886	57.3508	146.815	100.588	128.93	79.1551	56.1236	72.0521	149.682	88.9908	120.852	75.1311	54.2683
1563	T451DRAFT_1592	hypothetical protein	515	277.479	209.544	758.857	769.968	193.959	455.97	299.944	203.401	857.194	776.083	217.41	545.91
1564	T451DRAFT_1593	peroxiredoxin (alkyl hydroperoxide reductase subunit C)	602	201.352	1939.04	449.697	2144.41	260.225	1502.2	192.638	1896.25	444.823	2185.13	240.175	1637.05
1565	T451DRAFT_1594	hypothetical protein	785	79.1422	126.605	111.04	105.528	77.18	69.6465	78.3652	129.746	113.067	107.095	82.6627	72.1624
1566	T451DRAFT_1595	molecular chaperone Hsp33	914	74.9987	109.19	158.382	99.8442	72.9567	69.3602	75.9084	106.699	163.125	94.4029	82.5494	76.9097
1567	T451DRAFT_1596	peptide-methionine (S)-S-oxide reductase	632	114.903	57.84	78.9375	62.6619	73.0892	109.803	107.763	61.1501	90.3136	59.5621	84.5343	111.95
1568	T451DRAFT_1597	two-component system, sensor histidine kinase RegB	1382	70.5872	75.0197	87.9924	74.1083	58.8502	51.6122	68.8461	76.6191	95.6408	67.9888	66.4529	54.5976
1569	T451DRAFT_1598	two-component system, response regulator RegA	548	39.8894	68.6146	75.2253	63.7719	56.4958	28.0624	41.0347	65.5661	73.5928	66.2677	61.4921	32.1993
1570	T451DRAFT_1599	hypothetical protein	200	15673.2	14212.8	44104.5	24509.8	27106.3	26247.5	18400.2	15170.4	40327	24051.5	25844.4	22588.1
1571	T451DRAFT_1600	UDP-3-O-[3-hydroxymyristoyl] glucosamine N-acyltransferase	1040	311.399	268.359	272.679	251.286	177.994	974.907	260.429	272.284	301.575	269.195	201.084	1135.88
1572	T451DRAFT_1601	cyclic pyranopterin phosphate synthase	482	89.5984	173.979	143.894	156.387	86.4191	62.6245	76.4288	179.18	152.671	163.547	94.275	68.2014
1573	T451DRAFT_1602	molybdopterin synthase sulfur carrier subunit	233	96.1754	179.101	185.47	232.371	103.561	94.4931	93.012	188.527	213.889	205.275	101.096	100.321
1574	T451DRAFT_1603	molybdopterin synthase catalytic subunit	446	62.3335	84.1046	85.3193	91.5113	50.5426	46.8781	60.092	87.8567	89.1921	80.4301	56.4812	47.843
1575	T451DRAFT_1604	Protein of unknown function (DUF2797)	827	54.1516	93.0483	94.5666	83.4355	58.4996	43.1245	50.9525	94.8733	89.2715	82.6461	63.8656	43.9388
1576	T451DRAFT_1605	acetolactate synthase, large subunit	1736	132.664	446.185	282.236	488.869	174.862	177.207	140.618	461.95	275.845	481.383	169.459	190.753
1577	T451DRAFT_1606	acetolactate synthase, small subunit	491	130.483	368.539	233.175	394.321	149.872	166.391	124.389	366.264	238.16	386.64	151.221	188.758
1578	T451DRAFT_1607	ketol-acid reductoisomerase	1016	204.859	804.056	511.025	947.163	286.441	314.813	221.814	839.848	448.117	925.898	251.107	319.376
1579	T451DRAFT_1608	carbon starvation protein	2069	118.3	315.416	149.432	200.778	163.535	151.099	121.598	328.307	138.335	205.377	151.232	145.995
1580	T451DRAFT_1609	Uncharacterized short protein YbdD, DUF466 family	182	69.9127	171.224	95.2202	122.638	81.0627	67.2271	74.749	194.046	88.4462	108.688	82.1093	58.0456
1581	T451DRAFT_1610	Na+/H+-dicarboxylate symporter	1241	63.1791	168.482	104.824	125.283	80.0802	64.031	59.9989	176.239	101.861	129.421	77.8162	60.6781
1582	T451DRAFT_1611	starch phosphorylase	2501	97.2139	223.604	213.377	171.631	136.252	94.9271	96.0512	228.524	241.135	164.797	151.355	101.62
1583	T451DRAFT_1612	tRNA (cytidine/uridine-2'-O-)-methyltransferase	476	101.117	176.324	183.588	146.032	126.275	136.396	112.752	181.277	197.498	133.355	132.048	128.005
1584	T451DRAFT_1613	hypothetical protein	173	217.672	325.55	225.284	212.696	1078.68	344.296	311.605	300.045	205.935	215.885	1021.39	216.754
1585	T451DRAFT_1614	glycerol-3-phosphate dehydrogenase (NAD(P)+)	998	17.9974	143.133	115.42	132.975	41.5724	9.56538	17.9372	146.47	109.226	132.681	38.3672	10.0705
1586	T451DRAFT_1615	preprotein translocase subunit SecB	467	38.8658	185.476	169.598	177.387	77.7128	8.49336	38.3689	176.883	173.596	194.088	83.259	8.60029
1587	T451DRAFT_1616	Rhodanese-related sulfurtransferase	443	48.1423	130.634	106.04	132.582	76.6147	15.6307	45.3167	124.033	109.63	125.128	85.4919	14.4802
1588	T451DRAFT_1617	ArsR family transcriptional regulator	314	156.841	323.29	252.119	324.14	235.404	51.8655	136.306	309.36	276.219	347.191	262.559	61.1053
1589	T451DRAFT_1618	phosphoglycerate mutase	131	904.98	780.967	1030.46	865.059	655.034	1623.72	907.292	803.264	1125.83	846.847	700.655	1465.68
1590	T451DRAFT_1619	Septal ring factor EnvC, activator of murein hydrolases AmiA and AmiB	1223	375.598	331.778	345.028	274.85	332.42	384.302	390.372	344.3	347.434	270.014	372.745	364.96
1591	T451DRAFT_1620	carboxyl-terminal processing protease	1313	760.125	524.977	560.922	443.489	348.648	1136.69	739.503	556.266	565.026	435.442	396.497	1129.82
1592	T451DRAFT_1621	Uncharacterized conserved protein, DUF934 family	452	30.658	229.534	161.195	296.285	69.3564	42.1657	37.5004	222.685	133.417	303.406	60.812	44.8496
1593	T451DRAFT_1622	sulfite reductase (NADPH) hemoprotein beta-component	1652	53.8014	306.228	175.635	317.701	80.9106	80.29	56.7201	310.375	167.498	317.938	77.7908	96.7409
1594	T451DRAFT_1623	Na+/H+ antiporter NhaD	1358	78.7514	344	188.544	281.526	124.181	49.8139	87.7474	386.532	143.128	269.696	107.468	52.4648
1595	T451DRAFT_1624	MFS transporter, PAT family, beta-lactamase induction signal transducer AmpG	1268	33.3545	150.473	74.2393	134.887	47.1668	17.4298	35.9507	166.676	57.6552	117.235	40.1719	19.7703
1596	T451DRAFT_1625	exodeoxyribonuclease-3	748	41.5285	46.5074	19.7179	30.0103	24.3894	18.1325	40.326	47.6657	17.8495	29.6031	21.2576	19.9763
1597	T451DRAFT_1626	hypothetical protein	437	255.451	350.486	247.054	366.141	256.649	124.993	215.198	355.398	247.326	375.977	266.765	150.362
1598	T451DRAFT_1627	methane/ammonia monooxygenase subunit C	752	34247.1	22113.2	41573.5	32282.7	26960.6	42265.2	32626.6	23142.7	39611.4	31761	30754.5	41830.2
1599	T451DRAFT_1628	methane/ammonia monooxygenase subunit A	743	25161.7	13298.7	22255.9	15261.3	18484.6	28348	26119.7	14788.7	18169.8	13844.7	18857.4	23284.8
1600	T451DRAFT_1629	methane/ammonia monooxygenase subunit B	1244	34350.5	17155.6	26164.3	18964.7	21613.3	36315.6	30594.2	17985	24638.9	18234.3	23515.6	35562
1601	T451DRAFT_1630	hypothetical protein	319	56.1439	121.093	80.1023	82.5636	65.4997	49.5247	54.0405	131.976	72.1954	86.3049	64.8428	50.66
1602	T451DRAFT_1631	pyruvate kinase	1430	185.405	1015.45	700.706	1038.14	296.681	120.68	179.296	1056.81	625.604	1041.24	269.992	129.237
1603	T451DRAFT_1632	glyceraldehyde 3-phosphate dehydrogenase	1013	281.508	950.638	826.737	1115.66	404.245	123.62	276.793	982.454	786.705	1115.75	382.198	138.336
1604	T451DRAFT_1633	PAS domain S-box-containing protein/diguanylate cyclase (GGDEF) domain-containing protein	3068	22.5223	32.2648	30.8633	25.0681	22.5306	23.7256	24.0314	35.1439	32.0402	26.1752	22.8858	21.8205
1605	T451DRAFT_1634	adenylate cyclase, class 1	2804	28.164	44.2553	44.9071	37.3671	25.1433	31.0422	28.2201	46.6906	46.7833	39.011	28.2606	30.5683
1606	T451DRAFT_1635	argininosuccinate lyase	1448	67.3698	140.959	133.204	144.632	83.2897	69.061	62.9869	153.631	148.051	144.562	86.5036	74.5748
1607	T451DRAFT_1636	hydroxymethylbilane synthase	941	109.471	224.859	183.5	201.075	120.286	106.377	112.68	233.323	181.533	213.352	118.764	112.226
1608	T451DRAFT_1637	uroporphyrinogen-III synthase	770	115.005	206.032	176.174	193.966	104.71	55.7243	106.603	211.567	181.864	205.806	114.661	61.1338
1609	T451DRAFT_1638	uroporphyrin-3 C-methyltransferase	1319	125.122	262.402	227.05	210.849	131.612	54.6252	118.335	264.935	234.844	223.278	153.34	64.4642
1610	T451DRAFT_1639	HemY protein	1232	86.1086	211.606	210.939	201.461	105.114	42.1125	84.4797	226.997	208.219	194.95	110.284	45.1921
1611	T451DRAFT_1640	Uncharacterized conserved protein, DUF697 family	1265	57.5552	72.9057	79.0791	67.2	52.962	44.2955	58.4309	72.5432	78.928	56.7727	60.7721	41.6207
1612	T451DRAFT_1641	hypothetical protein	1517	44.3721	36.5435	41.9039	27.7872	31.4174	30.5115	41.8167	35.0672	41.472	26.9551	37.5116	29.2235
1613	T451DRAFT_1642	Multidrug efflux pump subunit AcrB	3104	15.1081	18.3651	17.6879	15.491	23.5625	16.9963	17.3125	18.4139	17.1059	13.7919	26.213	14.1902
1614	T451DRAFT_1643	RND family efflux transporter, MFP subunit	1112	12.0602	18.9259	16.082	14.3372	24.6492	12.4691	14.6626	21.6421	14.9389	14.0718	26.0014	11.2463
1615	T451DRAFT_1644	efflux transporter, outer membrane factor (OMF) lipoprotein, NodT family	1562	6.20022	12.3421	9.48959	10.5334	18.1041	6.14384	8.04628	12.4004	9.60237	6.85179	19.5687	4.94758
1616	T451DRAFT_1645	transcriptional regulator, TetR family	665	6.48129	14.7797	51.3997	47.6611	21.9829	5.28213	8.04513	15.4406	43.974	53.1656	25.6113	5.75337
1617	T451DRAFT_1646	hypothetical protein	362	10.4832	15.7922	16.8065	10.5699	14.3574	9.19266	9.61811	15.1363	14.5064	7.34025	13.0236	7.9925
1618	T451DRAFT_1647	Helicase subunit of the DNA excision repair complex	149	9.33486	7.86717	8.90879	18.832	21.2106	10.6029	7.52319	11.2279	11.5176	12.3843	21.7169	9.32576
1619	T451DRAFT_1648	hypothetical protein	1067	37.6744	60.9301	63.7925	60.0066	49.4543	36.1653	39.6987	60.8608	70.607	66.9619	50.6742	38.7296
1620	T451DRAFT_1649	4-hydroxy-3-polyprenylbenzoate decarboxylase	1460	37.1305	152.968	147.49	143.312	67.863	37.3088	41.5298	156.352	146.905	127.095	72.602	35.8141
1621	T451DRAFT_1650	oligopeptidase A	2039	35.101	149.207	116.495	104.65	58.3256	21.9255	36.9087	153.573	117.124	107.801	67.1216	22.0501
1622	T451DRAFT_1651	HD-like signal output (HDOD) domain, no enzymatic activity	1358	17.3991	58.0062	47.0817	50.3413	26.0517	5.90341	17.572	58.7144	49.6892	49.1344	30.0025	5.97114
1623	T451DRAFT_1652	Uncharacterized membrane protein YckC, RDD family	470	60.21	108.894	81.5902	111.804	75.9739	17.1644	70.1771	104.76	75.8745	115.27	74.8805	15.4708
1624	T451DRAFT_1653	hypothetical protein	179	398.591	810.118	838.386	1100.15	630.502	123.281	406.956	769.813	884.521	1083.65	632.798	154.724
1625	T451DRAFT_1654	poly(A) polymerase	1403	113.947	167.987	173.587	171.68	95.3131	109.298	110.597	174.344	166.426	166.244	102.645	118.523
1626	T451DRAFT_1655	2-amino-4-hydroxy-6-hydroxymethyldihydropteridine diphosphokinase	503	36.4255	69.1242	57.3979	72.0128	37.6685	31.6422	35.7242	73.4763	61.0707	72.7831	38.4252	33.7177
1627	T451DRAFT_1656	3-methyl-2-oxobutanoate hydroxymethyltransferase	815	34.912	71.7818	58.815	65.3369	61.1804	51.2246	42.4292	83.4643	55.6318	56.0596	49.9279	44.3522
1628	T451DRAFT_1657	pantoate--beta-alanine ligase	842	68.8493	97.6661	90.9988	95.5064	51.9608	70.0416	67.029	108.24	89.1486	86.7841	56.6327	73.8558
1629	T451DRAFT_1658	L-aspartate 1-decarboxylase	386	230.748	339.749	225.342	359.667	152.73	166.109	225.326	360.763	203.356	366.757	142.645	174.518
1630	T451DRAFT_1659	flagellar assembly factor FliW	455	502.428	592.862	922.46	598.054	582.499	331.999	453.608	590.823	1065.73	587.076	702.718	358.565
1631	T451DRAFT_1660	LPP20 lipoprotein	1226	127.456	113.676	139.911	96.5421	90.8825	103.281	119	115.487	148.348	91.1491	109.518	112.936
1632	T451DRAFT_1661	hypothetical protein	644	342.098	176.055	140.848	170.223	134.5	448.329	309.882	174.241	164.151	155.987	158.003	521.683
1633	T451DRAFT_1662	23S rRNA (pseudouridine1915-N3)-methyltransferase	467	189.549	274.835	284.716	258.911	218.449	101.596	192.536	273.705	272.374	231.23	230.965	92.9729
1634	T451DRAFT_1663	septum formation protein	575	61.8474	174.192	171.986	158.931	95.2606	27.3878	65.8986	176.598	186.296	159.302	102.142	26.1521
1635	T451DRAFT_1664	ribonuclease G	1454	65.6983	207.564	212.866	187.632	102.992	38.6764	64.1871	221.695	209.475	181.226	106.63	39.1169
1636	T451DRAFT_1665	TIGR02099 family protein	4052	23.5579	85.737	66.1193	75.1822	36.8648	22.4644	24.8559	89.5138	65.3413	77.4717	37.4212	23.3378
1637	T451DRAFT_1666	nitrilase	803	201.718	353.044	369.597	357.853	206.149	170.454	180.819	382.234	402.722	332.744	231.813	207.771
1638	T451DRAFT_1667	Uncharacterized lipoprotein	581	195.832	250.52	260.011	219.195	147.744	191.152	165.077	271.54	269.617	210.506	170.675	205.123
1639	T451DRAFT_1668	TldD protein	1451	160.852	277.383	271.982	241.859	173.657	134.999	158.183	283.366	283.237	237.404	193.152	145.47
1640	T451DRAFT_1669	hypothetical protein	227	126.177	115.433	169.906	132.039	118.439	87.1436	124.8	124.341	213.495	145.019	136.033	108.507
1641	T451DRAFT_1670	PmbA protein	1388	133.884	250.228	241.239	204.502	160.27	108.3	131.725	260.013	255.786	192.183	175.084	107.407
1642	T451DRAFT_1671	Endonuclease, Uma2 family (restriction endonuclease fold)	596	75.7737	148.78	175.639	150.87	110.853	67.2835	75.8303	156.676	202.594	144.896	124.463	67.0369
1643	T451DRAFT_1672	hypothetical protein	206	14.6708	20.8354	17.8993	13.002	17.1593	14.9303	15.0054	22.4263	17.3278	20.7815	18.2413	15.8931
1644	T451DRAFT_1673	Multidrug efflux pump subunit AcrB	3050	2.84316	5.04951	2.92562	2.90633	2.56346	4.14935	3.16852	5.36937	3.54477	3.48482	3.27973	3.21407
1645	T451DRAFT_1674	RND family efflux transporter, MFP subunit	1091	2.62846	9.20708	5.40751	5.61146	5.06591	3.48152	2.77102	10.3682	4.68748	3.78861	5.42156	1.91918
1646	T451DRAFT_1675	transcriptional regulator, TetR family	632	67.1918	74.3045	116.043	69.2208	52.6603	38.6662	54.7148	74.7498	121.215	75.9125	59.4576	44.2438
1647	T451DRAFT_1676	efflux transporter, outer membrane factor (OMF) lipoprotein, NodT family	1454	20.9743	24.9672	23.6603	21.1842	16.4615	14.0673	15.8044	24.0991	24.4081	24.9757	19.2035	12.9211
1648	T451DRAFT_1677	hypothetical protein	302	11.713	19.5268	17.5816	22.3835	14.0357	5.73212	10.9104	21.9043	20.3434	21.0188	14.5742	4.9793
1649	T451DRAFT_1678	hypothetical protein	806	20.3885	18.4367	20.6779	15.9034	16.4461	20.5602	20.7772	18.7759	21.5473	15.6595	15.519	19.5071
1650	T451DRAFT_1679	Lysophospholipase	724	47.1032	50.0916	45.6832	39.5492	46.7548	85.3339	48.6066	53.4221	43.4719	34.8662	45.6066	71.6959
1651	T451DRAFT_1680	dihydroorotate oxidase A	1079	14.5775	36.5192	28.0901	26.7736	17.3796	10.0778	13.2536	36.3009	34.7041	31.6037	20.3151	12.5076
1652	T451DRAFT_1681	glycine oxidase	1100	45.848	45.4128	45.9565	40.5821	30.0515	44.431	41.1789	48.9051	53.6678	43.8165	38.4628	49.6635
1653	T451DRAFT_1682	hypothetical protein	947	12186.1	2138.41	4014.39	2608.65	4653.06	10836	10191.6	2259.11	4280.7	2687.8	5765.23	11920.8
1654	T451DRAFT_1683	proline iminopeptidase	947	69.3208	260.855	196.744	233.471	117.832	38.0149	63.4171	265.053	182.992	252.062	116.469	39.2957
1655	T451DRAFT_1684	arabinose-5-phosphate isomerase	977	182.085	456.442	307.585	370.034	232.597	231.906	166.261	472.952	297.66	371.545	218.057	241.997
1656	T451DRAFT_1685	3-deoxy-D-manno-octulosonate 8-phosphate phosphatase (KDO 8-P phosphatase)	557	69.4569	217.767	142.856	183.759	95.5155	53.5886	60.893	226.504	139.015	169.22	90.701	60.2141
1657	T451DRAFT_1686	lipopolysaccharide export system protein LptC	569	51.4241	161.387	112.238	153.209	64.9664	39.1075	45.4901	168.561	121.546	147.102	68.2727	49.9454
1658	T451DRAFT_1687	lipopolysaccharide export system protein LptA	554	69.1511	198.536	139.902	170.941	99.7637	71.717	65.1775	199.804	142.184	190.788	98.0692	77.8227
1659	T451DRAFT_1688	lipopolysaccharide export system ATP-binding protein	785	169.965	311.126	274.359	294.894	152.509	177.638	152.295	317.327	286.035	287.437	166.655	201.09
1660	T451DRAFT_1689	RNA polymerase, sigma 54 subunit, RpoN/SigL	1445	224.216	283.888	265.609	263.12	181.385	138.095	182.089	292.732	281.04	264.747	191.775	154.873
1661	T451DRAFT_1690	putative sigma-54 modulation protein	290	701.961	888.017	768.473	994.402	627.685	427.066	594.797	928.516	816.992	993.131	613.749	515.317
1662	T451DRAFT_1691	UPF0042 nucleotide-binding protein	857	195.138	546.532	394.454	529.299	256.934	158.498	187.024	589.233	354.879	524.94	241.546	167.759
1663	T451DRAFT_1692	Winged helix-turn-helix domain (DUF2582)	197	137.024	419.084	551.964	454.496	208.096	128.568	147.685	432.166	583.307	437.617	203.11	129.089
1664	T451DRAFT_1693	cell division topological specificity factor	266	55.8398	152.407	151.371	180.048	91.9519	34.5613	64.3611	159.137	146.709	153.448	91.7585	34.3485
1665	T451DRAFT_1694	septum site-determining protein MinD	809	110.501	372.65	296.074	321.461	155.65	56.1542	124.495	376.25	301.732	333.652	163.474	69.2452
1666	T451DRAFT_1695	septum site-determining protein MinC	740	104.027	227.52	171.208	194.332	159.395	86.2597	128.621	227.361	163.031	200.784	145.358	79.303
1667	T451DRAFT_1696	phosphomethylpyrimidine synthase	1880	129.508	409.525	312.651	287.381	180.342	65.2425	120.136	418.836	306.912	297.283	195.779	69.0821
1668	T451DRAFT_1697	universal stress protein A	443	46.398	185.388	95.0528	90.6914	57.2413	33.8791	43.1314	198.037	71.8214	98.9691	55.7249	27.9291
1669	T451DRAFT_1698	methyl-accepting chemotaxis protein	3137	109.259	143.087	81.6555	73.1435	77.7695	128.17	96.859	147.802	87.7809	75.8103	88.8309	138.674
1670	T451DRAFT_1699	ATP diphosphatase	800	64.1142	160.705	168.092	119.253	100.634	31.9329	69.1893	166.874	182.896	133.043	114.21	32.2402
1671	T451DRAFT_1700	adenosine kinase	932	320.603	369.155	481.044	303.669	289.34	224.71	296.294	385.304	532.476	313.456	360.537	255.703
1672	T451DRAFT_1701	diacylglycerol kinase (ATP)	359	317.745	235.396	316.651	212.632	262.429	192.88	287.028	242.622	357.087	201.282	320.654	215.798
1673	T451DRAFT_1702	glycine cleavage system H protein	383	467.936	356.159	558.382	376.637	357.166	229.459	439.282	374.128	607.946	369.63	449.365	259.628
1674	T451DRAFT_1703	hypothetical protein	971	37.2787	67.177	77.2765	60.2254	47.0321	27.6074	38.9009	75.3186	75.3255	57.3151	48.5535	28.856
1675	T451DRAFT_1704	hypothetical protein	344	27.1051	54.6786	45.6619	60.435	32.2638	22.6208	29.6729	56.4851	44.5992	70.5918	32.4168	23.1295
1676	T451DRAFT_1705	adenine-specific DNA-methyltransferase	1952	33.7273	66.7682	65.1313	63.1838	36.4016	24.7969	32.1063	70.962	66.0249	65.1512	37.2357	23.3937
1677	T451DRAFT_1706	hypothetical protein	1025	10.2527	24.1919	22.771	20.5314	14.1305	7.08345	13.1234	28.6301	23.8415	22.6112	16.1748	5.83114
1678	T451DRAFT_1707	death on curing protein	455	6.90636	16.2504	13.2903	15.4174	10.962	5.61457	8.43609	15.4494	13.5027	13.7887	10.8969	5.43851
1679	T451DRAFT_1708	type III restriction enzyme	3085	17.1493	37.9035	54.3346	40.7231	25.7807	12.1815	17.821	36.3831	51.3668	43.8795	27.3725	11.4764
1680	T451DRAFT_1709	hypothetical protein	362	561.301	50.1165	2723.57	42.8082	1282.24	71.9628	512.199	53.5493	2965.67	38.7402	1553.41	74.2987
1681	T451DRAFT_1710	hypothetical protein	173	881.704	83.7068	4305.98	84.0462	1965.68	119.202	680.545	82.8628	5084.08	92.5829	2439.48	147.657
1682	T451DRAFT_1711	glucose-6-phosphate 1-dehydrogenase	1469	126.092	226.167	169.302	209.983	127.645	148.275	121.803	229.785	166.378	206.106	127.889	157.863
1683	T451DRAFT_1712	6-phosphogluconate dehydratase	1820	282.01	335.422	313.234	258.732	300.59	309.522	285.614	350.075	321.594	268.84	342.88	296.148
1684	T451DRAFT_1713	2-dehydro-3-deoxyphosphogluconate aldolase / (4S)-4-hydroxy-2-oxoglutarate aldolase	650	297.86	376.078	483.824	404.706	369.797	217.919	284.054	378.629	501.794	387.675	415.865	228.798
1685	T451DRAFT_1714	citrate synthase	1298	118.574	240.972	213.65	211.115	156.947	98.5748	107.008	248.528	226.718	221.488	171.556	107.815
1686	T451DRAFT_1715	phospholipase/carboxylesterase	671	57.7076	105.839	137.214	103.784	78.5289	37.3707	58.3182	107.209	144.655	98.2304	88.6435	41.6723
1687	T451DRAFT_1716	Uncharacterized conserved protein	413	49.4357	45.8491	45.2648	38.9117	38.1887	46.0254	49.3487	43.4805	49.2813	39.6753	40.4803	53.1868
1688	T451DRAFT_1717	Protein of unknown function (DUF3301)	314	69.7799	82.0718	87.1318	72.0988	61.6772	56.9504	65.124	89.45	82.6361	65.348	79.0614	67.531
1689	T451DRAFT_1718	replication restart DNA helicase PriA	287	60.7885	101.669	124.236	117.767	63.2002	81.5744	65.2736	123.802	115.763	101.328	75.9521	86.6845
1690	T451DRAFT_1719	ferredoxin	323	367.726	813.092	1042.7	1203.77	602.323	603.015	438.907	862.258	942.432	1101.9	524.329	483.236
1691	T451DRAFT_1720	Tetratricopeptide repeat	686	163.73	115.013	58.2112	120.944	109.519	110.126	142.929	116.029	52.2341	115.772	114.652	119.619
1692	T451DRAFT_1721	adenylate cyclase	476	46.5002	71.5676	66.6184	82.9303	52.2659	26.446	40.1412	71.2275	71.0964	86.2154	59.2443	28.0323
1693	T451DRAFT_1722	hypothetical protein	206	49.9308	196.185	134.423	171.503	63.475	17.4595	45.511	186.191	135.624	164.819	73.641	16.7247
1694	T451DRAFT_1723	cell division protein ZapD	770	90.3178	228.938	211.849	273.308	113.639	24.3371	85.5384	235.645	202.859	275.303	137.729	26.8464
1695	T451DRAFT_1724	dephospho-CoA kinase	602	17.6279	24.2949	28.3587	23.3053	17.2422	18.4819	17.9152	24.8835	27.0816	22.1921	20.778	21.7224
1696	T451DRAFT_1725	leader peptidase (prepilin peptidase) / N-methyltransferase	890	26.4133	46.1386	62.6832	35.397	27.4991	47.1157	25.8388	50.0456	65.6368	37.3198	34.6569	53.5112
1697	T451DRAFT_1726	type IV pilus assembly protein PilC	1220	95.9073	108.869	190.014	101.094	77.9474	258.094	87.4963	111.803	201.602	104.242	97.5934	269.857
1698	T451DRAFT_1727	type IV pilus assembly protein PilB	1712	122.528	98.0913	139.801	96.4774	71.5658	144.644	97.9863	101.476	165.638	89.9348	89.5958	166.71
1699	T451DRAFT_1728	valyl-tRNA synthetase	2795	48.5657	106.533	96.4621	102.126	64.3387	41.7494	48.3699	112.155	94.8257	98.4226	68.2305	42.5848
1700	T451DRAFT_1729	DNA polymerase III, chi subunit	482	79.3738	80.3297	70.3025	68.2703	68.3647	60.9159	70.7909	80.5942	81.3911	71.207	76.1202	63.9363
1701	T451DRAFT_1730	leucyl aminopeptidase	1505	136.996	182.317	164.983	163.985	126.881	109.361	124.238	186.229	169.993	170.475	139.498	118.104
1702	T451DRAFT_1731	Protein of unknown function (DUF2971)	800	61.0663	56.9423	64.112	76.9249	51.7118	56.5128	56.7696	55.1769	68.559	67.6287	57.4966	58.6985
1703	T451DRAFT_1732	cupin fold metalloprotein, WbuC family	470	152.206	128.003	96.1038	118.182	86.586	86.6801	126.08	119.488	98.6587	118.254	85.7257	97.5228
1704	T451DRAFT_1733	Peptidoglycan/xylan/chitin deacetylase, PgdA/CDA1 family	932	21.2065	182.816	163.275	218.138	66.7103	15.5805	28.7565	191.754	145.907	204.562	62.1582	13.4387
1705	T451DRAFT_1734	Nucleoside-diphosphate-sugar epimerase	1055	22.6404	298.526	277.575	318.376	88.4629	13.0312	31.312	307.139	260.46	350.931	86.7534	11.3848
1706	T451DRAFT_1735	methionyl-tRNA formyltransferase	929	36.6536	155.453	136.416	178.204	66.7161	46.2051	39.0691	159.331	131.009	170.423	64.2129	45.3433
1707	T451DRAFT_1736	undecaprenyl-phosphate 4-deoxy-4-formamido-L-arabinose transferase	962	29.0417	186.301	183.251	196.155	82.9866	27.6037	33.6329	198.378	171.898	202.173	76.7306	30.4715
1708	T451DRAFT_1737	dTDP-4-amino-4,6-dideoxygalactose transaminase	1112	38.2499	282.965	238.411	278.945	123.556	25.7845	48.02	287.02	240.936	271.279	119.447	26.8918
1709	T451DRAFT_1738	Multidrug transporter EmrE	371	33.51	180.68	158.522	184.096	69.7227	23.4661	37.9054	195.059	141.175	181.243	60.5373	22.6262
1710	T451DRAFT_1739	4-amino-4-deoxy-L-arabinose transferase	1655	105.717	324.459	261.36	346.911	180.868	95.3975	122.409	338.978	240.444	331.634	158.274	91.3439
1711	T451DRAFT_1740	lipopolysaccharide export system permease protein	1217	58.3578	84.9686	72.5028	64.9771	46.4726	29.5396	62.3683	96.1252	66.3322	63.318	47.945	35.5514
1712	T451DRAFT_1741	lipopolysaccharide export system permease protein	1073	108.102	114.238	122.988	105.137	79.3852	74.7769	102.855	127.463	124.143	103.252	84.6657	85.9492
1713	T451DRAFT_1742	Carbonic anhydrase or acetyltransferase, isoleucine patch superfamily	530	275.004	152.336	206.347	151.609	129.348	174.981	255.66	161.736	222.124	154.723	160.872	190.132
1714	T451DRAFT_1743	shikimate dehydrogenase	833	115.583	167.502	172.721	117.056	121.731	104.755	115.749	177.564	190.895	131.848	138.423	113.363
1715	T451DRAFT_1744	hypothetical protein	533	61.5018	122.516	143.478	110.075	79.5833	37.7443	59.4924	125.061	149.138	98.8754	96.4497	38.0338
1716	T451DRAFT_1745	porphobilinogen synthase	1004	167.32	270.348	307.063	234.635	189.598	129.198	157.019	286.572	323.841	248.705	207.774	141.472
1717	T451DRAFT_1746	phospholipid transport system substrate-binding protein	644	546.716	557.345	486.442	575.234	439.411	288.717	618.05	563.619	453.12	562.861	463.123	285.167
1718	T451DRAFT_1747	tRNA (cmo5U34)-methyltransferase	731	24.1247	78.7968	47.7678	80.2601	34.7303	16.0251	27.1143	81.3394	42.5391	81.0803	29.1772	13.6446
1719	T451DRAFT_1748	tRNA (mo5U34)-methyltransferase	995	24.696	101.316	60.8118	96.9717	64.7896	26.6713	26.7309	99.6942	52.7082	92.5782	48.886	21.6939
1720	T451DRAFT_1749	chorismate lyase	563	5.70351	35.8117	45.4521	47.6873	13.7277	3.40315	8.41667	39.5838	42.1867	40.6416	14.863	2.50191
1721	T451DRAFT_1750	ATP-dependent DNA helicase RecG	2099	44.9536	65.4258	69.4763	68.3292	33.0103	29.9704	43.7834	69.0634	72.6837	62.8742	35.7302	30.9326
1722	T451DRAFT_1751	reactive intermediate/imine deaminase	404	108.3	131.862	189.108	159.43	89.0899	46.5099	109.01	128.902	205.765	163.881	110.582	53.5235
1723	T451DRAFT_1752	guanosine-3',5'-bis(diphosphate) 3'-pyrophosphohydrolase	2171	51.7519	124.502	125.462	138.001	66.1077	28.7984	51.9069	130.061	133.432	137.795	71.4545	31.3447
1724	T451DRAFT_1753	DNA-directed RNA polymerase subunit omega	245	267.105	581.945	622.317	671.817	319.125	299.435	259.407	614.306	634.895	680.26	328.197	325.067
1725	T451DRAFT_1754	phosphoglycerate kinase	1172	139.834	464.898	461.598	410.328	266.985	199.616	149.524	477.131	457.349	414.081	267.885	190.283
1726	T451DRAFT_1755	Peroxiredoxin	557	36.162	83.6944	83.6747	82.2051	47.6233	43.4502	37.9018	82.4176	90.5816	76.7256	50.0042	44.6309
1727	T451DRAFT_1756	hypothetical protein	170	877.466	770.05	409.718	434.024	3591.57	393.279	1177.5	713.964	324.448	390.326	2508.11	259.881
1728	T451DRAFT_1757	2-octaprenylphenol hydroxylase	1550	19.7307	114.836	104.528	114.954	44.48	14.302	19.855	118.498	103.964	134.192	42.0779	14.5524
1729	T451DRAFT_1758	ubiquinone biosynthesis protein UbiJ	620	159.529	227.112	218.618	208.596	125.067	119.03	140.448	237.106	219.11	228.098	150.483	138.033
1730	T451DRAFT_1759	demethylmenaquinone methyltransferase / 2-methoxy-6-polyprenyl-1,4-benzoquinol methylase	746	115.597	245.441	242.192	250.386	131.55	110.799	117.751	272.73	238.785	236.47	136.143	115.306
1731	T451DRAFT_1760	DUF971 family protein	389	78.0886	157.762	141.992	149.839	86.4801	71.1588	78.0224	163.189	147.348	151.036	90.5172	82.5003
1732	T451DRAFT_1761	hypothetical protein	281	47.787	127.136	133.318	145.019	80.274	69.7392	61.0463	126.992	122.388	131.86	87.6652	63.4041
1733	T451DRAFT_1762	ATP-dependent HslUV protease ATP-binding subunit HslU	1319	100.66	235.891	240.747	229.269	113.579	81.6129	94.9388	250.494	240.543	239.114	129.151	90.4693
1734	T451DRAFT_1763	ATP-dependent HslUV protease, peptidase subunit HslV	548	228.839	401.815	382.249	409.746	329.272	256.487	239.297	420.984	385.501	407.438	327.842	260.617
1735	T451DRAFT_1764	protein of unknown function (DUF4126)	638	223.957	101.363	149.05	83.0634	120.858	170.623	260.832	95.289	170.106	87.2304	149.891	174.625
1736	T451DRAFT_1767	Uncharacterized membrane-anchored protein	1304	13.6556	55.4434	35.8828	47.8778	19.2969	19.0365	12.9465	54.2838	39.5866	43.6975	19.0111	20.7135
1737	T451DRAFT_1768	hypothetical protein	191	45.4911	38.7117	18.1467	30.3835	20.389	103.657	37.792	40.9019	12.0398	26.6645	17.3968	136.432
1738	T451DRAFT_1769	hypothetical protein	404	46.6692	27.9884	9.857	10.8917	12.2346	169.274	42.7967	26.0616	10.2797	10.2311	13.0907	202.174
1739	T451DRAFT_1770	hypothetical protein	230	41.2864	79.1926	58.996	95.3806	49.1672	63.062	39.7282	71.6029	51.4836	107.506	48.1061	70.0976
1740	T451DRAFT_1771	tRNA threonylcarbamoyl adenosine modification protein, Sua5/YciO/YrdC/YwlC family	623	81.8611	167.429	116.24	133.276	104.366	54.332	81.6767	168.708	114.206	140.631	99.5222	58.4181
1741	T451DRAFT_1772	Zn-dependent protease (includes SpoIVFB)	656	52.7973	131.214	84.7055	114.517	73.4063	60.2329	50.1499	138.158	80.1554	113.078	66.9885	51.7653
1742	T451DRAFT_1773	condensin subunit ScpA	944	47.3127	100.83	77.8072	100.589	54.6605	46.9308	50.2868	103.519	77.9163	87.4934	58.1983	49.9864
1743	T451DRAFT_1774	segregation and condensation protein B	641	60.8907	113.521	97.8473	92.4245	67.8804	71.5009	55.6159	121.158	107.465	81.295	73.9027	78.2475
1744	T451DRAFT_1775	23S rRNA pseudouridine2605 synthase	839	45.0267	110.568	96.7738	84.3705	52.9142	57.7721	52.0861	124.231	94.7855	93.0767	56.1717	52.4534
1745	T451DRAFT_1776	diguanylate cyclase (GGDEF) domain-containing protein	887	160.235	147.586	161.665	125.243	121.817	79.7896	157.013	145.8	186.858	126.817	144.294	77.7915
1746	T451DRAFT_1778	ribonuclease R	2240	177.02	277.844	289.992	259.984	154.976	167.663	157.255	285.697	312.84	258.402	173.836	189.371
1747	T451DRAFT_1779	23S rRNA (guanosine2251-2'-O)-methyltransferase	746	101.993	217.689	235.519	200.548	146.588	84.2367	102.907	223.29	226.546	188.483	144.958	80.4768
1748	T451DRAFT_1780	heme exporter protein A	623	39.0012	99.896	120.028	101.134	60.6336	34.1261	43.9735	108.546	114.977	103.785	60.4003	32.2644
1749	T451DRAFT_1781	heme exporter protein B	674	77.9343	108.873	111.657	93.5763	114.536	118.396	100.67	106.96	103.527	88.5943	118.035	95.8234
1750	T451DRAFT_1782	hypothetical protein	896	89.7481	231.443	239.013	229.18	128.066	81.5954	92.2377	234.506	232.864	223.82	132.418	84.743
1751	T451DRAFT_1783	heme exporter protein C	761	59.8183	223.375	243.329	266.233	86.9555	55.787	60.1922	246.984	227.944	265.368	93.3852	58.8802
1752	T451DRAFT_1784	heme exporter protein D	158	9.45522	44.8566	40.6064	42.7837	21.2347	10.3181	11.9319	43.6162	37.7981	33.6351	20.3697	12.8906
1753	T451DRAFT_1785	cytochrome c-type biogenesis protein CcmE	449	31.0923	144.553	127.042	124.277	68.252	25.8278	36.881	142.783	125.976	128.387	75.438	32.7703
1754	T451DRAFT_1786	cytochrome c-type biogenesis protein CcmF	1949	26.8718	153.053	128.571	130.947	58.4983	22.1101	30.7615	165.602	132.147	130.389	61.786	20.1384
1755	T451DRAFT_1787	Uncharacterized conserved protein	830	30.9295	84.412	89.649	84.4401	55.1121	13.8302	33.2112	86.8563	83.7798	84.9263	59.2331	13.8289
1756	T451DRAFT_1788	cytochrome c biogenesis protein CcmG, thiol:disulfide interchange protein DsbE	530	42.8641	161.659	129.749	138.373	68.7861	20.6755	39.6404	166.485	139.038	137.454	71.8522	22.1234
1757	T451DRAFT_1789	cytochrome c-type biogenesis protein CcmH	473	28.1715	112.093	96.9754	90.8716	49.3358	16.3093	31.6703	109.742	106.015	91.5997	56.457	19.5982
1758	T451DRAFT_1790	cytochrome c-type biogenesis protein CcmH	1247	37.6893	156.102	148.88	130.05	76.62	37.0639	42.3583	164.018	147.061	132.705	81.1388	37.23
1759	T451DRAFT_1791	oxygen-independent coproporphyrinogen-3 oxidase	1382	19.259	127.856	126.813	119.838	59.4138	9.83841	22.9815	130.693	136.495	119.688	61.04	8.40175
1760	T451DRAFT_1792	SlyX protein	206	6.66856	37.3811	35.2616	35.6008	17.1593	6.11898	7.58516	39.2647	27.4913	34.7553	19.0859	4.80489
1761	T451DRAFT_1793	DNA-nicking endonuclease, Smr domain	551	20.9113	60.8442	37.274	63.5404	28.0533	14.8546	18.4946	57.6604	37.9976	56.3959	25.5427	11.6074
1762	T451DRAFT_1794	5'-nucleotidase /3'-nucleotidase /exopolyphosphatase	755	80.5357	207.426	116.283	171.297	103.041	55.6739	87.6878	208.98	102.194	170.986	93.966	51.4317
1763	T451DRAFT_1795	protein-L-isoaspartate(D-aspartate) O-methyltransferase	662	35.7178	159.255	78.8692	139.971	68.0122	19.9041	38.9456	167.95	73.5184	139.481	56.474	21.22
1764	T451DRAFT_1796	hypothetical protein	152	18.9791	43.4239	19.4066	32.3055	18.1314	10.3937	17.5429	41.1979	18.0644	35.934	19.3425	13.0238
1765	T451DRAFT_1797	Response regulator containing CheY-like receiver, AAA-type ATPase, and DNA-binding domains	1634	181.688	82.4	230.758	107.405	122.19	102.702	161.713	77.07	257.628	109.134	150.343	127.139
1766	T451DRAFT_1798	elongation factor G	2084	224.186	1282.25	583.289	1237.37	382.085	123.817	251.796	1343.43	462.084	1196.3	309.979	129.161
1767	T451DRAFT_1799	acetoin utilization protein AcuB	440	94.0532	101.646	122.433	113.195	85.8176	70.4357	83.454	104.089	134.403	118.432	106.279	71.4237
1768	T451DRAFT_1800	HDOD domain-containing protein	1541	33.8194	61.1119	66.6624	49.6188	33.844	42.8731	29.692	63.2555	75.1708	52.3522	37.1306	47.9143
1769	T451DRAFT_1801	leucyl/phenylalanyl-tRNA--protein transferase	695	47.6356	152.03	113.429	128.186	60.7743	60.6979	49.7306	152.422	94.3249	128.186	62.929	65.1838
1770	T451DRAFT_1802	thioredoxin reductase (NADPH)	956	153.143	414.536	365.524	409.648	186.725	104.445	147.723	420.134	366.273	408.736	194.331	116.936
1771	T451DRAFT_1803	DNA segregation ATPase FtsK/SpoIIIE, S-DNA-T family	2279	210.979	152.343	174.703	138.121	111.222	367.028	184.121	153.301	192.621	144.9	129.266	383.911
1772	T451DRAFT_1804	hypothetical protein	182	91.9904	86.1072	56.7269	50.1065	77.6885	76.3693	77.4553	73.621	62.0444	45.0162	77.3299	83.5648
1773	T451DRAFT_1805	Predicted signal-transduction protein containing cAMP-binding and CBS domains	386	54.94	45.4587	24.5498	46.0942	32.0515	26.2987	43.0764	42.983	19.1174	53.9236	32.9008	27.418
1774	T451DRAFT_1806	heat-inducible transcription repressor HrcA	1181	70.1983	258.461	137.562	230.95	87.1163	26.8396	70.6259	262.35	121.77	229.493	74.7873	27.4481
1775	T451DRAFT_1807	molecular chaperone GrpE	611	217.075	439.25	245.374	371.359	208.345	296.911	228.299	460.724	203.294	382.098	201.473	344.869
1776	T451DRAFT_1808	molecular chaperone DnaK	1931	299.359	554.169	329.58	469.554	243.752	579.647	346.834	577.765	275.824	458.763	242.943	620.035
1777	T451DRAFT_1809	molecular chaperone DnaJ	1130	215.754	461.67	265.58	380.487	190.712	369.139	245.985	475.796	231.692	355.531	176.355	376.905
1778	T451DRAFT_1810	dihydrodipicolinate reductase	803	192.779	380.824	222.521	305.279	229.968	541.271	204.677	393.397	198.284	293.954	211.47	465.131
1779	T451DRAFT_1811	Zn-finger domain associated with topoisomerase type I	794	47.3407	46.9019	11.8419	14.939	21.7691	13.2295	39.5513	50.7807	14.0056	13.4792	22.4801	12.8257
1780	T451DRAFT_1812	Exodeoxyribonuclease I subunit D	1241	21.1289	32.0136	36.3377	22.148	23.137	17.6058	18.3938	33.64	40.7665	21.1142	30.462	16.6727
1781	T451DRAFT_1813	exonuclease SbcC	3779	18.3893	25.4833	31.9744	17.4829	21.9301	13.7559	17.7887	27.4554	39.7628	17.1684	27.5155	13.9978
1782	T451DRAFT_1814	Predicted nuclease of the RNAse H fold, HicB family	284	15.4786	14.2875	7.66013	8.30831	16.5603	7.21982	13.9342	13.5108	12.2062	2.85885	23.9513	6.09917
1783	T451DRAFT_1815	AAA domain-containing protein	2564	54.3408	37.4606	38.1811	23.9518	78.4888	16.8396	48.9719	33.1807	45.1251	23.0873	97.5078	17.0006
1784	T451DRAFT_1816	hypothetical protein	494	88.7776	48.845	56.4283	24.3986	77.1037	82.0266	82.7548	49.0895	61.9054	27.1933	101.634	77.6418
1785	T451DRAFT_1817	antitoxin ParD1/3/4	245	61.1868	70.4429	106.403	69.7587	67.0651	62.2194	55.1812	75.8015	103.948	63.8685	73.2798	66.9713
1786	T451DRAFT_1818	toxin ParE1/3/4	296	39.6802	65.0685	75.8626	62.4792	80.7602	63.4797	46.0179	65.4374	71.7756	44.8847	67.4715	47.2654
1787	T451DRAFT_1819	NAD+---dinitrogen-reductase ADP-D-ribosyltransferase	809	20.3978	44.5388	42.9343	36.4186	24.4019	21.585	19.2305	38.9872	49.6805	34.3049	28.45	22.8464
1788	T451DRAFT_1820	ADP-ribosyl-[dinitrogen reductase] hydrolase	884	32.3035	57.6516	71.6594	43.3562	46.51	37.7582	29.9528	60.4033	75.1676	47.1751	51.4821	39.6845
1789	T451DRAFT_1821	magnesium transporter	1331	43.9416	82.4604	84.6045	63.6761	50.6171	26.6939	39.4298	83.6024	86.6183	62.7748	58.6996	27.4724
1790	T451DRAFT_1822	hypothetical protein	722	128.62	103.808	127.522	96.8061	92.3579	84.3133	109.08	105.418	126.403	100.492	99.2247	88.1874
1791	T451DRAFT_1823	Uncharacterized membrane protein	590	111.237	107.409	137.428	85.8218	104.72	45.0935	90.6206	112.849	153.52	86.3205	126.614	53.6523
1792	T451DRAFT_1824	hypothetical protein	203	194.47	174.121	154.029	111.522	176.859	160.534	156.371	180.852	192.07	107.625	208.934	165.499
1793	T451DRAFT_1825	hypothetical protein	809	373.232	104.035	226.887	95.9338	263.81	166.427	318.018	106.413	267.24	84.5762	323.444	185.195
1794	T451DRAFT_1826	oxaloacetate decarboxylase, beta subunit	1127	168.089	205.846	223.623	189.165	156.506	180.61	171.319	211.062	219.791	183.249	181.872	180.417
1795	T451DRAFT_1827	oxaloacetate decarboxylase, alpha subunit	1805	170.393	255.962	255.186	232.723	136.645	198.86	150.101	265.121	269.749	239.342	162.48	228.491
1796	T451DRAFT_1828	oxaloacetate decarboxylase, gamma subunit	233	255.436	290.943	332.96	363.199	184.43	185.091	202.206	275.149	375.484	391.543	226.607	221.882
1797	T451DRAFT_1829	peptide-methionine (R)-S-oxide reductase	386	62.8585	86.4789	84.2527	108.379	55.1007	76.7191	56.9366	78.7691	94.52	106.891	71.2099	93.5959
1798	T451DRAFT_1830	aspartyl aminopeptidase	1301	76.2886	79.1221	83.1544	68.6246	56.0786	111.343	78.0541	86.7217	78.0894	72.6756	59.7724	107.244
1799	T451DRAFT_1831	Alkylated DNA repair dioxygenase AlkB	656	30.5999	37.5799	28.3289	24.4977	41.0755	36.0219	37.4894	37.5283	28.8811	31.5044	42.2722	28.0009
1800	T451DRAFT_1832	hypothetical protein	914	7.74034	20.5201	16.8226	17.5826	11.7661	6.17842	8.41775	22.1324	17.2739	15.4243	11.0586	3.85277
1801	T451DRAFT_1833	hypothetical protein	206	63.518	130.09	151.428	161.287	77.4352	50.9915	62.5776	120.7	160.116	155.145	94.1625	45.3693
1802	T451DRAFT_1834	HicA toxin of toxin-antitoxin,	242	25.3316	42.9238	46.6239	55.3393	27.6042	20.4876	28.1432	45.4105	43.3994	54.2902	29.5459	17.4617
1803	T451DRAFT_1835	hypothetical protein	374	14.0035	71.8466	44.5625	87.3027	32.2389	13.4364	18.2103	76.536	43.7748	64.14	29.8165	13.9962
1804	T451DRAFT_1836	phosphoribosylamine--glycine ligase	1280	37.9384	217.056	142.593	187.181	78.8455	30.0159	41.4653	222.801	126.832	185.564	73.7327	31.0505
1805	T451DRAFT_1837	phosphoribosylaminoimidazolecarboxamide formyltransferase / IMP cyclohydrolase	1607	44.5904	184.66	139.092	159.41	89.0016	37.5669	51.9777	193.434	125.372	161.354	86.0532	35.9256
1806	T451DRAFT_1838	Fis family transcriptional regulator, factor for inversion stimulation protein	284	39.7243	77.2159	60.8915	85.1041	49.5226	15.4457	36.7791	78.2004	61.1519	90.4436	58.745	13.2707
1807	T451DRAFT_1839	tRNA-dihydrouridine synthase B	983	62.3276	103.856	101.24	90.8896	84.7031	48.2148	59.8333	108.578	93.4352	97.0872	86.878	50.0558
1808	T451DRAFT_1840	hypothetical protein	527	389.797	207.613	269.862	219.39	151.344	241.004	311.999	219.593	297.7	236.417	180.34	285.449
1809	T451DRAFT_1841	Putative metal-binding domain of cation transport ATPase	188	119.013	138.9	194.953	176.39	102.138	111.837	101.363	139.196	208.673	203.764	115.393	142.963
1810	T451DRAFT_1842	23S rRNA (cytosine1962-C5)-methyltransferase	1196	18.4781	98.8551	63.1395	99.8169	34.7401	14.3898	17.2398	104.999	56.8501	96.0275	31.8991	13.9578
1811	T451DRAFT_1843	Protein of unknown function (DUF3426)	518	16.7406	119.762	71.823	124.958	48.1438	20.5705	18.3613	119.171	62.9465	119.407	36.2378	18.0794
1812	T451DRAFT_1844	ribosomal protein L11 methyltransferase	878	57.6557	231.032	168.908	257.267	86.6954	55.4356	55.9433	234.646	154.725	244.213	74.6202	59.5325
1813	T451DRAFT_1845	acetyl-CoA carboxylase, biotin carboxylase subunit	1343	95.6645	401.944	331.935	454.523	153.193	81.9565	93.4572	410.734	303.075	462.208	143.579	86.7266
1814	T451DRAFT_1846	acetyl-CoA carboxylase biotin carboxyl carrier protein	437	102.047	381.231	325.187	421.741	157.904	54.4201	84.2213	392.17	334.899	440.835	159.199	67.9502
1815	T451DRAFT_1847	3-dehydroquinate dehydratase	446	110.999	153.208	160.8	228.778	90.708	52.4176	102.743	161.914	156.99	245.924	85.0339	55.2691
1816	T451DRAFT_1848	hypothetical protein	347	60.4221	140.426	127.407	174.04	76.8328	30.2232	60.6438	143.619	145.4	185.696	83.2742	26.4951
1817	T451DRAFT_1849	Thiol-disulfide isomerase or thioredoxin	515	39.3112	107.118	77.826	84.0798	63.6932	20.9187	37.8928	111.55	78.5084	81.9796	61.345	20.6241
1818	T451DRAFT_1850	thiol:disulfide interchange protein DsbD	2267	33.881	70.6483	53.6741	54.9952	51.7923	33.6062	36.2084	72.916	56.0635	57.6287	48.4917	28.2121
1819	T451DRAFT_1851	divalent cation tolerance protein	338	22.5567	31.2126	23.018	31.1313	22.2899	11.0388	18.9439	29.9245	22.9493	27.7335	22.7497	14.0227
1820	T451DRAFT_1852	UPF0716 protein FxsA	437	175.606	149.348	214.316	163.005	136.242	132.07	167.704	152.113	223.92	156.235	158.841	160.99
1821	T451DRAFT_1853	Protein of unknown function (DUF2892)	260	774.304	993.949	2196.32	1569.52	723.211	246.607	804.854	989.194	2268.05	1584.93	797.645	252.211
1822	T451DRAFT_1854	DNA helicase-2 / ATP-dependent DNA helicase PcrA	2177	84.4537	91.1225	87.769	71.6518	70.1362	98.0846	78.7965	94.7967	97.1969	69.301	79.4885	108.814
1823	T451DRAFT_1855	fructose-bisphosphate aldolase	1079	413.661	973.233	938.488	1090.8	462.113	224.189	399.97	1007.34	946.077	1070.56	464.91	235.244
1824	T451DRAFT_1856	3-demethylubiquinone-9 3-methyltransferase	719	124.762	419.12	331.083	422.367	155.343	169.821	121.18	441.641	328.76	445.634	164.653	184.603
1825	T451DRAFT_1857	phosphoglycolate phosphatase	677	76.194	309.721	163.993	248.588	106.749	80.6825	72.5026	320.862	172.727	242.255	115.02	92.9808
1826	T451DRAFT_1858	NAD(P)-dependent dehydrogenase, short-chain alcohol dehydrogenase family	728	102.015	238.157	173.827	219.347	112.809	146.321	93.2963	252.888	186.793	222.242	117.978	156.514
1827	T451DRAFT_1859	probable FeS assembly SUF system protein SufT	548	66.0854	261.789	186.381	271.612	99.2981	256.825	69.2384	264.393	172.927	263.858	96.9842	190.417
1828	T451DRAFT_1860	PilZ domain-containing protein	653	27.2168	135.379	98.7595	177.936	54.2468	19.4063	27.648	142.506	95.0831	176.105	53.0164	18.0145
1829	T451DRAFT_1861	23S rRNA (cytosine1962-C5)-methyltransferase	899	38.5261	107.06	78.8718	105.766	56.4635	42.6806	40.2973	106.465	76.8532	106.816	49.9071	48.2962
1830	T451DRAFT_1862	insertion element IS1 protein InsB	437	35.7577	48.9847	42.1882	43.6334	31.43	33.2674	35.212	50.6457	36.5216	35.3006	33.0819	33.6702
1831	T451DRAFT_1863	Transposase and inactivated derivatives	356	47.897	66.1583	50.2336	51.0533	37.7397	41.9698	42.9375	61.8241	53.0262	41.0518	45.3979	46.3037
1832	T451DRAFT_1864	Protein of unknown function (DUF2442)	437	128.963	141.713	185.881	135.132	115.883	82.7648	121.066	141.19	192.347	130.899	136.866	94.6076
1833	T451DRAFT_1865	protein of unknown function (DUF4160)	227	112.561	138.552	138.231	152.828	105.638	127.865	101.755	146.113	154.526	125.185	117.103	148.086
1834	T451DRAFT_1866	Membrane proteins related to metalloendopeptidases	956	66.405	41.1612	49.1762	32.6197	44.5269	76.6678	62.376	39.2215	57.4434	31.1918	51.6992	85.1786
1835	T451DRAFT_1867	hypothetical protein	155	215.586	169.287	146.538	156.344	150.071	205.043	175.759	152.591	183.791	163.335	170.152	226.33
1836	T451DRAFT_1868	apolipoprotein N-acyltransferase	1496	43.8012	64.1194	69.7767	63.9424	51.9327	30.3331	45.3895	67.836	68.8972	64.8307	59.4819	30.2571
1837	T451DRAFT_1869	hypothetical protein	197	646.504	433.364	744.562	511.794	479.907	400.889	644.105	438.477	805.444	568.752	571.976	428.234
1838	T451DRAFT_1870	Rhodanese-related sulfurtransferase	377	200.82	63.7647	152.185	61.9112	116.408	59.7822	159.21	65.1792	185.45	58.9308	155.095	69.4239
1839	T451DRAFT_1871	acetyltransferase	2681	63.1972	61.2926	68.6425	40.2232	63.0912	40.9105	66.9231	67.6846	67.6463	42.2599	69.529	38.7014
1840	T451DRAFT_1872	hypothetical protein	581	45.1603	50.0047	81.9318	57.4057	45.0889	55.3669	50.2802	55.9511	90.8569	49.2916	48.8968	53.5988
1841	T451DRAFT_1873	PAS domain S-box-containing protein/diguanylate cyclase (GGDEF) domain-containing protein	2570	22.4633	66.6906	46.6143	50.1738	29.9678	31.1808	22.661	69.312	46.2752	49.8866	30.0079	28.878
1842	T451DRAFT_1874	DNA-binding transcriptional regulator, MerR family	902	13.3641	23.912	21.1342	18.8063	15.5925	11.571	11.9002	24.2986	25.913	18.8208	20.5213	9.83393
1843	T451DRAFT_1875	RNA polymerase primary sigma factor	1121	60.9352	20.801	47.1349	54.7266	29.4351	23.2836	85.6935	20.7701	46.8757	61.5635	36.0352	21.6667
1844	T451DRAFT_1876	membrane protease subunit HflK	1157	76.1663	10.2094	13.7674	6.55908	29.8526	22.3413	108.467	12.0849	18.0957	8.42088	39.7556	22.3087
1845	T451DRAFT_1877	protease FtsH subunit HflC	860	65.3717	13.7352	15.9066	8.37933	28.737	27.1254	90.9838	12.8675	19.5159	9.69833	37.1807	27.2242
1846	T451DRAFT_1878	cell division protease FtsH	1901	111.05	16.2979	73.8226	49.2127	50.7017	56.7152	158.933	17.8915	74.6571	65.3848	65.0849	51.1666
1847	T451DRAFT_1879	hypothetical protein	431	29.1637	10.9626	15.9125	6.21443	20.5384	10.8796	41.1797	11.0393	17.9177	4.96636	23.29	10.2903
1848	T451DRAFT_1880	RHH-type transcriptional regulator, rel operon repressor / antitoxin RelB	227	197.813	201.79	292.381	210.981	175.514	265.577	191.24	211.562	301.493	217.204	185.081	253.573
1849	T451DRAFT_1881	mRNA interferase RelE/StbE	269	213.144	188.116	178.742	172.824	162.977	213.927	190.804	186.119	192.665	139.389	186.644	225.799
1850	T451DRAFT_1882	prevent-host-death family protein	242	1860.7	409.937	523.224	383.686	627.965	7132.33	1356.07	409.392	657.941	327.266	780.845	7467.77
1851	T451DRAFT_1883	Predicted Fe-S-cluster oxidoreductase	509	92.2338	92.0476	62.0095	61.3914	59.2943	92.6519	86.6893	93.8987	67.3636	53.5089	63.7429	100.933
1852	T451DRAFT_1884	hypothetical protein	647	20.1706	20.5704	16.2421	13.5035	14.0058	33.6395	17.8242	22.8207	23.3944	16.4276	12.7182	33.6271
1853	T451DRAFT_1885	Sterol desaturase/sphingolipid hydroxylase, fatty acid hydroxylase superfamily	791	52.1659	23.5513	27.5029	20.3973	20.7156	66.9934	46.1428	22.7992	33.8017	19.3157	25.6884	74.238
1854	T451DRAFT_1886	transferase 2, rSAM/selenodomain-associated	689	23.4271	18.9762	21.2993	19.2519	11.9781	40.1509	25.6858	20.8727	26.9498	17.5688	15.8061	37.8762
1855	T451DRAFT_1887	ATP-dependent DNA helicase RecQ	2138	14.8986	37.6959	36.8035	32.3035	22.6072	18.3318	16.0468	39.6197	34.21	34.0052	22.9381	17.4767
1856	T451DRAFT_1888	Superfamily II DNA/RNA helicases, SNF2 family	3251	15.1222	31.3306	31.9955	56.514	14.8537	14.6665	14.9153	33.9493	29.5927	61.4821	17.7233	15.2641
1857	T451DRAFT_1889	outer membrane lipoprotein	563	156.13	92.8926	235.84	115.084	70.2081	1009.84	141.967	94.1613	276.164	127.824	90.9085	1118.72
1858	T451DRAFT_1891	apolipoprotein N-acyltransferase	1592	10.0527	59.1541	39.397	52.9563	21.3475	8.01278	12.1194	63.3694	38.0953	48.0323	19.7026	6.82717
1859	T451DRAFT_1892	chromosome partitioning protein	782	112.603	354.545	328.363	370.725	163.284	35.4834	106.575	363.961	336.86	379.529	186.76	39.7247
1860	T451DRAFT_1893	Zinc-ribbon containing domain-containing protein	485	82.4942	282.929	256.663	344.237	140.979	34.7571	78.5474	275.572	263.327	375.291	158.58	39.1685
1861	T451DRAFT_1894	leucyl-tRNA synthetase	2498	72.4738	326.662	265.709	308.137	141.68	49.9157	86.2195	341.01	242.881	304.667	140.059	47.2212
1862	T451DRAFT_1895	LPS-assembly lipoprotein	497	57.3191	170.107	137.474	155.645	79.4411	31.0435	62.8448	174.359	139.154	147.918	76.8331	32.2863
1863	T451DRAFT_1896	DNA polymerase III, delta subunit	1022	31.3019	137.178	105.206	123.301	55.2958	23.2368	35.2812	148.482	95.7804	127.471	56.8547	22.7784
1864	T451DRAFT_1897	Histidine kinase-, DNA gyrase B-, and HSP90-like ATPase	686	35.9952	97.5044	122.174	87.2913	64.8904	26.0677	37.3355	96.0272	138.39	76.9306	74.4565	31.2437
1865	T451DRAFT_1898	Response regulator containing CheY-like receiver, AAA-type ATPase, and DNA-binding domains	1622	75.8322	87.7794	106.98	74.9379	68.4725	61.3209	68.5963	84.7181	117.483	65.9378	76.8915	66.4457
1866	T451DRAFT_1899	molecular chaperone HtpG	1928	127.157	257.04	155.924	223.797	147.955	48.398	141.943	263.054	142.381	211.056	151.04	48.9987
1867	T451DRAFT_1900	queuine tRNA-ribosyltransferase	1115	40.7497	196.077	130.823	185.139	85.5429	18.0428	48.0126	206.492	109.77	190.053	78.6525	18.8641
1868	T451DRAFT_1901	preprotein translocase subunit YajC	350	187.366	503.096	462.381	534.409	308.035	70.7326	198.375	506.974	427.559	596.176	286.65	80.3268
1869	T451DRAFT_1902	preprotein translocase subunit SecD	1847	70.6757	379.104	219.698	334.017	155.944	25.1692	85.8956	386.689	181.257	337.521	136.368	24.2495
1870	T451DRAFT_1903	preprotein translocase subunit SecF	926	64.0317	271.25	167.399	256.396	110.67	31.8893	76.5938	280.429	138.883	241.996	97.7304	29.0249
1871	T451DRAFT_1904	nucleoside diphosphate kinase	431	371.439	1108.36	926.945	1404.31	525.171	276.786	342.363	1153.9	874.385	1487.17	476.294	316.26
1872	T451DRAFT_1905	23S rRNA (adenine2503-C2)-methyltransferase	1112	69.1494	357.047	253.067	379.42	143.329	47.1406	77.3452	371.27	228.189	378.278	124.75	46.3374
1873	T451DRAFT_1906	type IV pilus assembly protein PilF	719	107.758	222.377	186.568	240.808	96.8888	71.5516	106.606	233.831	192.616	247.3	101.042	76.2185
1874	T451DRAFT_1907	histidyl-tRNA synthetase	1277	68.9417	248.055	191.523	270.669	104.049	29.323	73.8419	264.874	193.302	264.087	101.479	33.5382
1875	T451DRAFT_1908	Putative negative regulator of RcsB-dependent stress response	641	90.6797	276.418	207.947	266.131	129.475	49.2405	99.4408	276.891	183.338	246.764	121.452	54.8178
1876	T451DRAFT_1909	Beta-barrel assembly machine subunit BamB	1250	73.4667	286.74	206.043	254.628	138.314	79.2742	79.8663	300.887	181.717	256.801	122.933	66.6522
1877	T451DRAFT_1910	GTP-binding protein	1361	65.103	216.368	162.797	192.675	124.755	39.9732	71.8427	226.446	156.985	199.196	123.222	41.5241
1878	T451DRAFT_1911	thiol peroxidase, atypical 2-Cys peroxiredoxin	494	165.667	262.953	284.903	234.949	166.548	108.666	176.408	277.169	306.678	240.108	173.651	113.477
1879	T451DRAFT_1912	MoxR-like ATPase	935	933.93	211.547	79.1871	53.3365	230.791	1131.02	844.231	226.038	81.8599	46.1808	278.61	1071.95
1880	T451DRAFT_1913	Uncharacterized conserved protein, DUF58 family, contains vWF domain	1271	434.193	98.2858	24.1368	13.2461	103.939	557.612	431.78	98.3568	23.8718	10.8015	124.68	505.073
1881	T451DRAFT_1914	Predicted permease	1352	113.317	41.9236	13.1999	8.86769	36.5589	142.137	100.171	44.2738	15.0541	8.2982	44.9719	142.803
1882	T451DRAFT_1915	GDSL-like Lipase/Acylhydrolase family	743	35.6373	30.7281	22.2823	19.0543	21.0862	35.5363	29.5794	30.965	24.4368	19.2721	23.8592	31.8186
1883	T451DRAFT_1916	hypothetical protein	149	28.4656	31.5897	33.1605	21.4	20.0043	22.3338	23.2535	32.0356	38.008	30.2176	25.2196	16.0965
1884	T451DRAFT_1917	quinoprotein relay system zinc metallohydrolase 2	914	92.8466	96.4048	104.526	70.3305	89.6718	44.1868	84.2519	97.5638	131.019	75.5062	101.926	51.1898
1885	T451DRAFT_1918	sulfur-oxidizing protein SoxY	833	186.702	126.736	153.023	84.2892	132.375	79.1513	162.033	129.88	194.604	86.5698	173.53	88.2501
1886	T451DRAFT_1919	putative two-component system response regulator	986	24.8517	70.2703	57.8891	55.7519	36.5641	15.9886	26.2169	69.6119	62.7968	44.7653	42.8746	16.4479
1887	T451DRAFT_1920	His Kinase A (phospho-acceptor) domain-containing protein	1928	17.8662	45.749	29.9685	26.8583	20.8745	12.9102	16.5701	45.8059	30.2635	28.636	21.6288	14.8684
1888	T451DRAFT_1921	hypothetical protein	425	29.4542	69.5899	41.4707	40.664	35.5597	19.7727	23.8977	64.8238	42.7213	40.6391	34.7937	19.0796
1889	T451DRAFT_1922	hypothetical protein	1031	19.2868	40.2834	54.361	87.3384	17.3897	16.8557	16.8194	43.7968	46.5067	108.604	19.0167	15.6192
1890	T451DRAFT_1923	Superfamily I DNA or RNA helicase	2816	6.99423	24.8415	24.9046	26.632	10.3027	7.53202	7.31598	26.0255	25.6199	25.8703	11.3858	6.69191
1891	T451DRAFT_1924	hypothetical protein	134	11.5331	24.6285	34.6711	20.94	16.6547	21.322	10.7735	29.6656	36.3715	27.5412	14.281	18.0404
1892	T451DRAFT_1925	transcriptional regulator/antitoxin, MazE	233	73.4028	73.4517	84.1895	69.2459	57.5981	59.0041	59.8455	79.9031	96.0438	81.0963	65.2568	66.9076
1893	T451DRAFT_1926	Predicted nucleic acid-binding protein, contains PIN domain	410	79.2823	63.0749	56.2081	46.1957	47.5645	76.2044	79.2871	60.3448	59.269	48.0667	57.4096	71.5893
1894	T451DRAFT_1927	Uncharacterized conserved protein	623	47.0495	53.7835	40.8379	30.7088	42.0973	24.873	44.7095	51.1198	44.5145	32.6993	44.5393	27.1314
1895	T451DRAFT_1928	transposase	296	41.3045	31.4376	25.5367	30.3778	16.9009	53.1458	31.7306	33.9113	33.9746	27.6789	23.2154	67.0719
1896	T451DRAFT_1929	Transposase InsO and inactivated derivatives	887	12.9319	14.0083	12.8035	10.7844	9.9291	13.813	10.2633	15.0887	9.71243	13.3141	9.66927	13.1119
1897	T451DRAFT_1930	hypothetical protein	1319	20.4392	27.3449	15.4031	21.08	19.7815	14.1947	21.0145	28.602	14.1037	20.8728	20.8657	12.7139
1898	T451DRAFT_1931	Protein of unknown function (DUF2442)	239	17.2434	28.8242	21.2904	20.5458	19.3023	13.1501	17.4105	33.201	21.5413	38.9126	20.1629	12.5837
1899	T451DRAFT_1932	protein of unknown function (DUF4160)	269	28.981	57.0517	45.508	53.1037	32.5175	26.0536	22.9192	57.9125	47.4645	44.1764	35.6991	25.1202
1900	T451DRAFT_1933	uncharacterized protein	2333	41.4384	108.15	109.306	96.4369	65.517	36.1133	44.8373	113.326	115.663	96.4628	71.2428	30.8244
1901	T451DRAFT_1934	putative exosortase-associated protein, TIGR04073 family	617	247.415	64.9457	119.163	81.4461	84.3579	329.408	208.132	62.2139	140.739	81.4665	99.6442	371.934
1902	T451DRAFT_1935	Cupin domain protein	458	96.2056	66.7808	71.2492	43.5821	45.6864	55.1541	84.1421	73.7587	71.8672	46.8969	53.6719	57.6862
1903	T451DRAFT_1936	histidine triad (HIT) family protein	338	67.9749	71.549	69.5995	55.2816	40.0597	50.6193	54.6709	68.613	74.4329	62.2365	50.2347	58.2306
1904	T451DRAFT_1937	hypothetical protein	2150	89.6035	119.813	75.3914	43.4242	130.957	38.9917	96.162	124.935	77.2653	39.3769	160.941	40.3006
1905	T451DRAFT_1938	Response regulators consisting of a CheY-like receiver domain and a winged-helix DNA-binding domain	539	88.7568	38.778	26.6111	22.4799	42.6	14.2811	85.4565	48.1519	33.5583	24.6491	51.8678	13.2784
1906	T451DRAFT_1939	DNA replication and repair protein RecR	596	26.103	134.105	71.5178	113.206	42.3206	18.6397	26.1317	134.452	69.1631	105.266	41.6532	18.3641
1907	T451DRAFT_1940	hypothetical protein	323	33.3862	149.018	110.732	217.772	63.7612	19.2524	35.4406	163.984	101.055	227.144	65.2247	17.7383
1908	T451DRAFT_1941	DNA polymerase-3 subunit gamma/tau	1622	27.737	127.283	54.4903	106.981	45.2944	12.6517	27.3715	135.239	46.8071	111.762	41.7975	12.8385
1909	T451DRAFT_1943	Ribosomal protein S18 acetylase RimI	1100	63.5035	45.7899	100.695	34.089	42.6467	160.978	54.4574	49.826	124.497	36.0329	50.4192	168.233
1910	T451DRAFT_1944	Protein of unknown function (DUF2817)	1097	77.1076	75.8018	99.1221	59.2957	60.3902	338.02	75.4456	77.4688	123.899	64.3233	65.1628	289.599
1911	T451DRAFT_1945	Glutathione synthase/RimK-type ligase, ATP-grasp superfamily	1481	119.865	85.3113	120.277	74.8383	85.6815	95.4957	107.788	88.4623	139.167	80.0899	102.043	111.535
1912	T451DRAFT_1946	hypothetical protein	410	81.4182	52.0346	73.2054	46.9735	68.4242	61.1193	70.8778	53.906	78.7741	49.5069	84.5656	69.6394
1913	T451DRAFT_1947	hypothetical protein	224	70.9859	48.7078	77.531	41.5656	52.8245	47.9444	53.1513	47.6892	100.362	38.2232	71.4513	58.9738
1914	T451DRAFT_1948	hypothetical protein	164	57.1687	51.0229	48.5638	29.164	56.5331	39.3525	62.0336	56.0585	46.6701	21.153	65.1321	43.9889
1915	T451DRAFT_1949	hypothetical protein	200	13.0504	13.7058	9.40248	8.92807	11.7578	15.1261	12.2286	8.28805	5.83481	12.1787	9.65525	12.8485
1916	T451DRAFT_1950	Uncharacterized low-complexity proteins	1922	15.6259	21.1397	13.832	14.4665	14.0663	14.9442	15.314	20.8503	15.0361	11.6745	17.252	15.9547
1917	T451DRAFT_1951	heavy metal efflux pump, CzcA family	3098	13.0533	28.6576	28.1721	20.4614	15.4906	25.4109	13.6071	30.3348	27.5311	18.4645	16.9139	25.2896
1918	T451DRAFT_1952	Alpha/beta hydrolase family protein	683	9.47829	17.7963	13.9824	11.5779	10.5482	11.1225	9.10133	20.4943	17.5381	11.9955	13.2705	13.0429
1919	T451DRAFT_1953	hypothetical protein	467	55.6329	45.2587	38.2147	42.3325	27.2299	63.9881	43.9333	44.5001	42.4069	36.6681	32.5585	72.2669
1920	T451DRAFT_1954	methyl-accepting chemotaxis sensory transducer with Pas/Pac sensor	2834	20.5707	32.6699	23.1591	18.1145	20.6015	46.5004	21.5628	35.6519	21.4727	20.0543	18.9069	45.6526
1921	T451DRAFT_1955	3-isopropylmalate dehydrogenase	1106	86.4477	263.971	200.165	287.665	121.179	55.9213	97.4824	279.71	182.287	284.163	107.527	52.2338
1922	T451DRAFT_1956	Putative Ca2+/H+ antiporter, TMEM165/GDT1 family	707	21.9077	92.287	75.8311	90.7419	56.0142	11.1966	24.0949	93.7828	65.4408	90.5142	49.4346	8.61546
1923	T451DRAFT_1957	zinc transporter, ZIP family	950	100.011	164.887	214.365	240.252	107.811	84.7593	93.3414	160.656	219.591	255.928	122.987	92.8296
1924	T451DRAFT_1958	Outer membrane receptor proteins, mostly Fe transport	2309	240.245	1269.56	819.195	1271.02	420.294	980.864	172.696	1299.16	523.458	1249.09	285.974	1073.66
1925	T451DRAFT_1959	Putative Zn-dependent protease, contains TPR repeats	1457	49.9	102.956	58.257	79.6602	49.6631	84.6799	44.4479	105.089	60.7297	84.4487	48.4174	83.6119
1926	T451DRAFT_1960	diguanylate cyclase (GGDEF) domain-containing protein	977	25.5552	93.0678	51.2894	66.2523	31.3972	20.3505	23.1207	88.8062	45.9857	66.6333	28.0629	20.3012
1927	T451DRAFT_1961	chemotaxis protein CheC	614	19.4089	60.8573	35.3712	50.789	25.4676	8.48551	20.1929	61.068	33.8193	42.3147	21.9019	10.0444
1928	T451DRAFT_1962	Response regulator containing a CheY-like receiver domain and an HTH DNA-binding domain	383	83.7057	133.254	70.3754	106.231	69.0243	20.5368	71.4843	128.396	66.6733	114.859	63.3645	17.4941
1929	T451DRAFT_1963	MFS transporter, NNP family, nitrate/nitrite transporter	2675	88.419	41.4613	85.875	22.2665	40.9195	216.961	77.3716	42.7915	90.6497	24.3367	50.0379	219.85
1930	T451DRAFT_1964	nitrate reductase alpha subunit	3740	95.8943	38.5175	99.4867	21.8768	65.7393	114.488	79.2352	39.7577	114.567	23.564	85.4771	123.39
1931	T451DRAFT_1965	respiratory nitrate reductase beta subunit	1586	76.8713	30.9397	95.8313	19.5015	57.608	129.611	65.9555	32.7094	102.513	19.7324	71.7373	128.143
1932	T451DRAFT_1966	hypothetical protein	266	27.7585	10.7119	15.1094	6.71283	43.3576	21.1033	34.9899	9.00123	11.0967	1.94238	42.1841	19.1063
1933	T451DRAFT_1967	respiratory nitrate reductase chaperone NarJ	710	70.887	37.2109	53.1275	21.4669	45.1452	84.318	59.9469	39.7974	64.4875	21.9352	54.2732	89.2758
1934	T451DRAFT_1968	nitrate reductase gamma subunit	677	85.3758	31.0866	66.011	19.1222	56.9698	118.268	82.6128	33.0543	72.3965	24.9669	68.3282	113.506
1935	T451DRAFT_1969	dissimilatory nitrite reductase (NO-forming), copper type apoprotein	1184	68.0335	23.7762	34.9417	12.7652	40.0006	70.7617	57.4794	23.6576	44.8742	12.5303	52.8811	80.1422
1936	T451DRAFT_1970	Predicted Fe-S protein	188	71.5176	21.6791	38.4415	20.0135	37.8435	83.3187	72.5441	22.8591	28.4803	21.2008	51.6353	70.3679
1937	T451DRAFT_1971	Cytochrome b	554	134.8	89.942	162.532	90.8232	111.362	67.7125	168.585	94.6383	196.022	94.4612	136.066	70.2294
1938	T451DRAFT_1972	hypothetical protein	440	101.351	17.6241	16.2574	7.68162	57.5975	13.5982	132.67	17.6156	17.3172	13.2523	74.2924	13.1513
1939	T451DRAFT_1973	transcriptional regulator, AraC family	986	60.0307	45.341	61.3669	36.5427	48.1699	53.0454	58.9795	47.4146	66.9043	37.2795	53.9373	50.5985
1940	T451DRAFT_1974	efflux transporter, outer membrane factor (OMF) lipoprotein, NodT family	1448	27.4768	26.503	28.9021	17.2642	27.515	32.7663	28.6315	28.407	33.2558	17.1273	30.3363	29.7747
1941	T451DRAFT_1975	RND family efflux transporter, MFP subunit	959	46.5727	38.8511	36.7956	26.8653	30.659	59.2706	43.8507	39.9791	42.9835	22.551	37.6236	64.0513
1942	T451DRAFT_1976	putative ABC transport system ATP-binding protein	713	45.2529	37.3832	60.144	35.24	26.658	82.8789	41.591	42.1269	52.7593	26.8119	31.8657	87.1382
1943	T451DRAFT_1977	putative ABC transport system permease protein	1154	69.4897	57.9306	63.1689	49.2934	45.4015	108.356	64.846	59.531	63.2913	53.0871	49.5976	114.72
1944	T451DRAFT_1978	Threonine/homoserine efflux transporter RhtA	941	124.526	87.8317	40.9085	71.4977	61.6791	61.5832	115.153	89.2351	44.8635	61.1033	60.7873	69.1199
1945	T451DRAFT_1979	Pimeloyl-ACP methyl ester carboxylesterase	845	69.1332	40.2083	23.3453	23.0937	30.0802	29.1384	69.7858	38.1254	28.5952	25.3314	36.8525	32.3929
1946	T451DRAFT_1980	hypothetical protein	152	112.745	35.9493	45.6054	26.0122	36.7554	252.212	141.795	35.7453	40.645	28.1645	50.8171	154.407
1947	T451DRAFT_1981	Uncharacterized protein, DUF1810 family	446	52.6697	27.2127	41.7502	29.7412	27.4374	64.2502	47.3348	30.2835	43.788	26.3135	37.2121	71.5298
1948	T451DRAFT_1982	Soluble lytic murein transglycosylase and related regulatory proteins (some contain LysM/invasin domains)	575	85.5889	65.0164	78.4262	60.2229	73.3795	101.338	86.7522	65.7706	76.7031	52.63	77.7563	92.9228
1949	T451DRAFT_1983	formate-dependent phosphoribosylglycinamide formyltransferase	1202	97.5149	131.699	136.048	131.045	82.1053	80.0909	91.0532	140.662	135.776	132.76	98.6641	84.7222
1950	T451DRAFT_1984	Mismatch repair ATPase (MutS family)	1598	87.1149	112.199	115.971	116.609	67.4669	97.5067	82.9333	120.173	118.582	106.466	82.1397	102.905
1951	T451DRAFT_1985	ferrochelatase	968	62.7258	160.778	137.243	165.952	91.6014	54.8825	67.4805	173.889	138.389	157.457	94.3347	51.2838
1952	T451DRAFT_1986	GTP cyclohydrolase I	542	129.23	255.104	243.413	292.974	120.709	131.881	115.192	253.954	253.049	296.195	121.778	148.204
1953	T451DRAFT_1987	tRNA-U16,U17-dihydrouridine synthase	995	16.9817	52.3982	41.8753	48.3897	26.81	10.9962	15.9941	57.3361	43.0841	44.8796	24.1633	10.3687
1954	T451DRAFT_1988	SEC-C motif-containing protein	485	77.0064	97.1603	98.3013	116.63	65.8418	96.4744	66.781	100.887	110.327	96.7904	67.3993	103.887
1955	T451DRAFT_1989	hypothetical protein	407	175.555	230.542	233.465	282.195	158.539	124.585	173.43	240.519	232.92	277.106	170.292	122.908
1956	T451DRAFT_1990	1-acyl-sn-glycerol-3-phosphate acyltransferase	746	17.2406	110.379	78.3911	104.805	34.2528	8.47098	17.485	115.482	68.7369	104.977	32.4383	6.6341
1957	T451DRAFT_1991	D-glycero-D-manno-heptose 1,7-bisphosphate phosphatase	551	16.7976	83.2966	53	80.6697	31.9134	6.10047	24.1354	86.6298	47.9642	79.0346	32.8046	6.11462
1958	T451DRAFT_1992	glycyl-tRNA synthetase beta chain	2069	49.6473	246.27	149.949	205.556	90.2811	11.9491	57.8644	251.625	138.783	213.047	93.1475	11.8128
1959	T451DRAFT_1993	glycyl-tRNA synthetase alpha chain	914	59.781	293.259	187.711	263.111	109.501	11.4926	72.4893	300.701	166.205	270.53	107.027	12.2456
1960	T451DRAFT_1994	cytosine deaminase	452	25.2255	34.1528	36.6278	26.2424	38.2405	24.2434	22.1696	33.413	36.2967	27.2706	36.6796	23.7092
1961	T451DRAFT_1995	bacterioferritin	455	569.831	128.14	328.611	119.975	315.231	450.311	499.223	128.217	446.719	127.019	416.76	533.81
1962	T451DRAFT_1996	ABC-2 type transport system permease protein	1154	75.8137	50.8514	60.5169	48.4644	45.1808	82.9708	84.5529	52.0032	63.4102	40.6788	53.7584	87.3389
1963	T451DRAFT_1997	ABC-2 type transport system permease protein	1154	31.4564	18.5653	26.6159	18.5126	15.4713	19.2244	38.0157	18.0349	24.2398	15.9901	22.2812	19.5296
1964	T451DRAFT_1998	ABC-2 type transport system ATP-binding protein	1964	43.742	21.8171	22.0972	16.3002	23.4357	32.1246	51.0044	22.28	20.1146	17.25	29.7979	31.6826
1965	T451DRAFT_1999	HlyD family secretion protein	1109	117.398	55.4516	49.3074	38.7577	64.5989	89.3836	143.485	58.4313	51.2515	36.5391	81.9487	84.2233
1966	T451DRAFT_2000	Outer membrane protein TolC	1277	121.68	52.0966	34.3315	36.9048	57.3671	93.7205	133.027	54.7825	34.188	33.7551	73.4564	111.883
1967	T451DRAFT_2001	transcriptional regulator, TetR family	614	145.902	51.6347	35.191	31.2628	63.2299	111.242	157.311	58.8933	35.4404	30.8945	78.9658	114.705
1968	T451DRAFT_2002	membrane fusion protein, multidrug efflux system	1016	89.6605	44.2152	28.7431	26.9901	56.3889	43.1418	108.893	48.5977	27.5998	25.7174	72.6352	47.8118
1969	T451DRAFT_2003	drug resistance transporter, EmrB/QacA subfamily	1565	41.2556	25.4089	19.6732	15.9735	34.129	19.3412	60.3616	26.4794	19.1899	15.3752	40.1183	19.1199
1970	T451DRAFT_2004	Uncharacterized conserved protein	213	28.1355	18.1186	11.5984	11.6765	15.2594	23.4348	26.5527	18.0864	8.54032	6.23749	16.7434	26.8095
1971	T451DRAFT_2005	glutathione S-transferase	608	142.032	40.2798	50.5177	22.5509	65.6276	108.94	128.163	40.3649	61.0804	28.0431	84.2087	121.973
1972	T451DRAFT_2006	hypothetical protein	200	162.529	169.7	228.794	221.607	154.574	126.891	139.44	170.519	244.89	210.728	171.794	143.237
1973	T451DRAFT_2007	Plasmid stabilization system protein ParE	302	112.354	74.1065	82.2916	63.3496	78.9573	81.474	119.227	78.52	83.4194	57.4352	78.8618	73.9961
1974	T451DRAFT_2008	hypothetical protein	251	88.4574	65.5258	72.129	38.8729	47.3212	66.2897	71.726	61.4541	81.3619	47.3445	61.4088	73.7882
1975	T451DRAFT_2009	glycerophosphoryl diester phosphodiesterase	800	111.636	76.0583	73.7911	33.8788	53.5841	114.958	104.792	81.0771	81.6874	33.1224	65.2817	127.01
1976	T451DRAFT_2010	glycerol-3-phosphate dehydrogenase	1553	35.1613	40.109	33.9284	19.2178	27.1689	25.9623	36.7024	43.7519	36.2894	21.8627	30.6825	25.3838
1977	T451DRAFT_2011	hypothetical protein	788	47.3089	96.4634	70.5631	80.0386	57.6124	24.5917	48.5385	94.9137	75.7445	74.0913	68.5718	29.2768
1978	T451DRAFT_2012	putative ABC transport system substrate-binding protein	935	24.5544	49.7622	54.8158	81.6417	25.7751	18.3347	27.2292	54.9254	52.383	80.9151	28.728	17.1822
1979	T451DRAFT_2013	iron complex outermembrane recepter protein	2012	87.1038	102.449	48.2714	49.2869	59.5624	48.4824	73.0437	106.797	49.6413	48.2408	66.5351	54.1621
1980	T451DRAFT_2014	DUF917 family protein	1304	175.429	102.229	80.0789	67.4398	99.1264	146.325	158.25	99.5988	89.412	68.2066	108.864	136.747
1981	T451DRAFT_2015	hypothetical protein	1190	89.7393	111.25	84.6518	62.0034	66.9482	60.5186	80.2252	120.671	88.373	62.4597	78.2273	67.5015
1982	T451DRAFT_2016	Esterase/lipase	2300	208.186	74.5901	108.806	57.5888	121.121	126.336	182.122	70.4151	126.859	54.2024	149.015	135.511
1983	T451DRAFT_2017	acetyl-CoA acyltransferase	1139	232.004	49.6845	118.452	42.16	142.338	155.201	224.91	52.944	133.885	38.752	187.654	159.514
1984	T451DRAFT_2018	3-hydroxyacyl-CoA dehydrogenase	2363	310.977	45.829	106.467	36.5683	156.994	185.707	297.377	47.5971	121.966	39.7008	211.464	188.616
1985	T451DRAFT_2019	acyl-CoA dehydrogenase	2435	154.861	50.2877	87.7823	36.168	91.843	106.349	138.349	48.774	106.801	34.7681	121.478	113.685
1986	T451DRAFT_2020	Membrane-associated enzyme, PAP2 (acid phosphatase) superfamily	704	51.6122	53.0772	51.6948	60.8732	47.0618	27.502	54.4748	55.6592	47.1933	55.882	49.3734	28.0925
1987	T451DRAFT_2021	Phosphoglycerol transferase MdoB	1913	35.0343	44.9577	34.6366	35.3362	29.4472	19.9784	31.7932	46.0287	38.4849	33.0275	31.6108	21.2537
1988	T451DRAFT_2022	Uncharacterized membrane protein	713	28.4185	36.0932	33.511	40.1593	26.7211	16.6182	30.7049	37.2835	36.4886	35.0935	28.3522	20.0493
1989	T451DRAFT_2023	hypothetical protein	1235	122.704	162.408	191.229	154.395	117.872	89.6679	109.909	163.462	209.464	142.242	139.555	98.688
1990	T451DRAFT_2024	polysaccharide export outer membrane protein	599	274.831	269.426	301.382	266.16	206.092	239.728	282.578	288.158	298.989	249.279	234.03	233.692
1991	T451DRAFT_2025	hypothetical protein	344	63.9939	70.5631	66.6706	76.0072	56.0372	72.8945	61.7651	68.7994	75.23	72.7375	68.4242	82.7238
1992	T451DRAFT_2026	L-2-hydroxyglutarate oxidase	1196	52.6058	26.3121	32.4946	24.6876	29.1046	164.499	51.0377	24.588	35.8147	26.9074	35.4773	175.785
1993	T451DRAFT_2027	exosortase E/protease, VPEID-CTERM system	1673	80.2947	25.4825	19.8358	9.30086	22.0687	377.364	81.9768	26.6048	22.1772	9.30901	28.5441	405.578
1994	T451DRAFT_2028	VPEID-CTERM protein sorting domain-containing protein	269	942.456	94.4604	132.686	59.7417	151.006	6340.66	952.755	108.351	155.663	69.1457	188.584	7222.88
1995	T451DRAFT_2029	hypothetical protein	365	15.619	14.6742	9.69797	9.78418	9.02788	11.3273	13.3547	15.9369	11.7543	7.27992	10.1998	8.91766
1996	T451DRAFT_2030	polysaccharide transporter, PST family	1745	29.7476	36.1196	34.2101	28.6517	26.4541	54.3018	31.6811	38.4806	34.7748	28.4244	27.1371	53.2865
1997	T451DRAFT_2031	hypothetical protein	185	66.9226	85.5882	65.7725	70.3215	49.9539	164.616	69.4974	86.6139	74.3962	64.6339	57.6447	186.849
1998	T451DRAFT_2032	FOG: PKD repeat	1796	1092.09	147.103	99.3668	51.9478	1390.53	429.209	1416.66	150.944	105.509	53.2207	1851.18	498.55
[truncated: 2,175 more rows]
